# Supplementary material for: PanCircBase: An online resource for the exploration of circular RNAs in pancreatic islets
Source: Front Cell Dev Biol. 2022 Aug 19;10:942762. doi: 10.3389/fcell.2022.942762 (PMC9437246; doi:10.3389/fcell.2022.942762)
Supplement: Supplementary file 1 [file Table2.XLSX]

## Sheet: Sheet1
PanCircBase ID	CircRNA_Chr_ID	Forward-1	Forward-1 Tm	Reverse-1	Reverse-1 Tm	PCR product-1 length in bp	Forward-2	Forward-2 Tm	Reverse-2	Reverse-2 Tm	PCR product-2 length in bp
mmu_circScaf8_576	chr17|3195349|3214552|+	GGCTTACCTGATCCATGGGT	59.1533	GCTTTGATGGCTGCCTTTGT	59.6806	167	GGCTTACCTGATCCATGGGT	59.1533	AGCTTTGATGGCTGCCTTTG	59.3934	168
mmu_circZdhhc14_662	chr17|5735929|5781849|+	CTATGTCCAGCCCGACACAC	60.4603	GGTCTGGCCATTGATGACGA	60.1077	162	GCCAGCAGCACCATCAAATG	60.4596	TTTCACGGTCTGGCCATTGA	59.8905	144
mmu_circTulp4_472	chr17|6227103|6249127|+	ATGGCATCCTCAGCATGTCC	60.179	CCTCCGTCTGCATCACATGT	60.108	158	ATGGCATCCTCAGCATGTCC	60.179	TCCTCCGTCTGCATCACATG	59.8236	159
mmu_circTulp4_302	chr17|6251974|6257332|+	TGCCCAATGGTCCTCTTCTG	59.6707	GAGGTGAAGCTGACGGTGAG	60.3892	156	ACTGCCCAATGGTCCTCTTC	59.6704	GAGGTGAAGCTGACGGTGAG	60.3892	158
mmu_circPde10a_1211	chr17|9117692|9172755|+	GTAGCGCCTTCTCCAAGACA	59.7534	TCCACAGTCTCTGCACTAACAC	59.964	174	GTAGCGCCTTCTCCAAGACA	59.7534	CCACAGTCTCTGCACTAACACT	59.9635	173
mmu_circPde10a_171	chr17|9147923|9149391|+	GCTCAGCAGCATCATCAGGA	60.1791	CCAGGCGCTGCTCTATGTAG	60.3194	137	GCTCAGCAGCATCATCAGGA	60.1791	TCCAGGCGCTGCTCTATGTA	60.7553	138
mmu_circPrkn_527	chr17|11286015|11522598|+	TCATCTACTGCAAAGGCCCC	59.7441	TGCTGGTGTCAGAATCGACC	60.0373	155	ATCTACTGCAAAGGCCCCTG	59.743	TGCTGGTGTCAGAATCGACC	60.0373	153
mmu_circIgf2r_640	chr17|12932847|12934934|-	CTCACCACCTACAGCACCAG	60.037	TAGGGAGTGCCGTTCCTGTA	59.9599	141	CTCACCACCTACAGCACCAG	60.037	ATAGGGAGTGCCGTTCCTGT	60.6178	142
mmu_circIgf2r_733	chr17|12950294|12967670|-	TAATGGTCACAGCCCTGCAG	60.0352	AGGCCCACAGCTGGAAATAC	60.0341	146	TAATGGTCACAGCCCTGCAG	60.0352	GTAGGCCCACAGCTGGAAAT	60.0341	148
mmu_circ2700054A10Rik_344	chr17|13768557|13789145|-	CACCCCACCTCGAGTCATTT	59.6751	GCTTCCATGACAGCCCATCT	60.1068	175	CACCCCACCTCGAGTCATTT	59.6751	GGAACCTGAAGAGGCCTCTG	59.7484	148
mmu_circAfdn_1863	chr17|14101546|14116484|+	CAAGAGGAAGATGGACGCCA	59.7498	GGTCACCAGCAGCTAATCGT	60.1081	151	CAAGAGGAAGATGGACGCCA	59.7498	CACCAGCAGCTAATCGTCCA	60.1082	148
mmu_circFam120b_549	chr17|15626016|15637987|+	CCCTGGAAGATCTGCATGCA	60.1069	TCCTCCAGGGTGTTACTGCA	60.4729	172	TGCATTTATCGCTCAGGCCT	59.8189	TCCTCCAGGGTGTTACTGCA	60.4729	156
mmu_circPdpk1_1058	chr17|24306977|24326245|-	CATGATTTGGACACTAACTCTTTTGA	58.1251	AATAGCATATTCTCTGGAAGTGGC	58.6879	140	CATGATTTGGACACTAACTCTTTTG	56.906	AATAGCATATTCTCTGGAAGTGGC	58.6879	140
mmu_circPdpk1_666	chr17|24312164|24326245|-	CCCAGAAAAATTCTTCCCTAAGGC	59.8396	ACATACGGAACTTTGTTTTCTTT	55.2795	144	CCCAGAAAAATTCTTCCCTAAGGC	59.8396	AGTTACATACGGAACTTTGTTTTCT	57.203	148
mmu_circTelo2_598	chr17|25329200|25332231|-	TAAGAAAGCGCGGTTTGTGG	59.4108	CCGACACTGCTCCTCCATTA	59.1759	149	TAAGAAAGCGCGGTTTGTGG	59.4108	CTCCTCCATTAGAGCAGCCA	58.8735	140
mmu_circGnptg_94	chr17|25454507|25454601|-	GGATGACTGATGGGGACTCC	59.2382	ACTCATGCCAGATGCTTGCT	60.0344	61	GGATGACTGATGGGGACTCC	59.2382	CACTCATGCCAGATGCTTGC	59.8993	62
mmu_circCacna1h_467	chr17|25599198|25600547|-	CCGTGTGCTGAAGCTACTGA	60.0383	TGCACAGCGAATGGATGGAG	60.7455	142	CCGTGTGCTGAAGCTACTGA	60.0383	TGGTGCACAGCGAATGGAT	60.0023	145
mmu_circLuc7l_255	chr17|26485256|26486332|+	AGCTGAAGGAAATGTGGACGA	59.6523	CGCTTTTTGGCAAGTTCGGT	60.2489	144	AGCTGAAGGAAATGTGGACGA	59.6523	TCCTCCTGTGTTTCAGCCAG	59.6021	165
mmu_circCrebrf_1411_1	chr17|26955762|26962105|+	GCTTTCTGAAAATGAAGAGGAGGA	58.9936	TCAGTTCAACTGCTTGGGTCA	59.7883	140	AGCTTTCTGAAAATGAAGAGGAGG	58.991	TCAGTTCAACTGCTTGGGTCA	59.7883	141
mmu_circCrebrf_1216	chr17|26958516|26962105|+	AGGAGGAAGAAGAGGAAGAGGA	59.3425	GTCTGTTCTGAAAAGGTGTGGC	59.9666	140	GAGGAGGAAGAAGAGGAAGAGG	58.969	GTCTGTTCTGAAAAGGTGTGGC	59.9666	141
mmu_circCrebrf_1798	chr17|26958516|26982422|+	GCATGGGGCAGAAGCTTGAA	61.2529	CTGTTGGCTAAGAGATCTGTGC	59.0648	140	ACCGAGTTCAGAATCCAAGAGA	58.8341	TCTGAAAAGGTGTGGCTTCGA	59.8599	140
mmu_circAnks1_774	chr17|28204039|28207890|+	GCCAGTGGACGATCATCAGA	59.5385	CCTCCAGCAGAGCCTTCAC	60.0786	157	GGCCAGTGGACGATCATCAG	60.5315	CCTCCAGCAGAGCCTTCAC	60.0786	158
mmu_circFance_193	chr17|28539763|28541745|+	GAGGCTCTGCAAAGAGGGAC	60.3923	GCAACACCAGGAACGTCTCT	60.2499	135	CAGAGGCTCTGCAAAGAGGG	60.3927	GCAACACCAGGAACGTCTCT	60.2499	137
mmu_ciRpl10a_1002	chr17|28548496|28549498|+	TGGTGGTTTTTGTTTGTTTGGT	57.9133	GTGAAGCCCAATGTGTGCTG	60.0389	165	TGGTGGTTTTTGTTTGTTTGGTTG	59.7241	GTGAAGCCCAATGTGTGCTG	60.0389	165
mmu_circFkbp5_529	chr17|28647325|28660027|-	AACGGAAAGGCGAGGGATAC	59.8226	TTCACCCTGCTCAGTCATGG	59.6741	141	CAAACGGAAAGGCGAGGGAT	60.6768	TTCACCCTGCTCAGTCATGG	59.6741	143
mmu_circSrpk1_361	chr17|28821661|28824360|-	TACATTCGAAGGCTGGCTGC	60.7444	TGTGTTCCATTAACGCCTGA	57.4474	162	AGTACATTCGAAGGCTGGCT	59.0946	TGTGTTCCATTAACGCCTGA	57.4474	164
mmu_circMapk14_494	chr17|28932747|28947445|+	TACCGAGCCCCAGAGATCAT	59.8114	GGTAGGTCCTTTTGGCGTGA	59.9643	141	GCTCGGCACACTGATGATGA	60.4608	CTGAAACGGTCTCGACAGCT	60.0391	161
mmu_circBrpf3_1471	chr17|29024902|29026373|+	GAAGGAGCCAGAGGAAGCTG	60.1078	GCATTCTGCCGTGACTTTCG	60.1792	142	GAAGGAGCCAGAGGAAGCTG	60.1078	TATGGGGATGGGGATCTCCG	60.2527	169
mmu_circBrpf3_1628	chr17|29024902|29029643|+	GCTTCACAACTACTGGCTGC	59.4809	GCATTCTGCCGTGACTTTCG	60.1792	161	TCACAACTACTGGCTGCTGA	58.9522	GCATTCTGCCGTGACTTTCG	60.1792	158
mmu_circBtbd9_1181	chr17|30732529|30749339|-	TCCATGGACGAACTTGATTGGA	59.6955	TGCAGTAAAGGGGCGAAGAG	60.0364	158	TCCATGGACGAACTTGATTGGA	59.6955	CTGCAGTAAAGGGGCGAAGA	60.0364	159
mmu_circAkap8l_2966	chr17|32551452|32564372|-	TGCAGCCTGTGACCTTTTCA	60.1068	ATAATCACAGGTGGGCTGGG	59.4472	159	GTGCAGCCTGTGACCTTTTC	59.6879	ATAATCACAGGTGGGCTGGG	59.4472	160
mmu_ciBC051142_1781	chr17|34647119|34648900|+	AGTCAAAGGTTGGAAGCCCA	59.4442	AAACAACAGCAGCAGCAAGT	59.1804	143	GCCCCTGAGAATGAGTGACA	59.3847	AAACAACAGCAGCAGCAAGT	59.1804	178
mmu_ciPbx2_303	chr17|34810466|34810769|+	CCTGCTGCTGAGTCTGTCTG	60.3901	GCCCTCACACCCTGTTTAGT	59.5994	179	CTGCTGCTGAGTCTGTCTGA	59.3979	CAGCCCTCACACCCTGTTTA	59.5998	180
mmu_circCd2ap_315	chr17|43156216|43163419|-	TCTTGTACAGCGAATCAGCACT	60.029	TGATGATTTCCCCAACTCGGA	59.0873	155	AGTCTTGTACAGCGAATCAGCA	60.029	TGATGATTTCCCCAACTCGGA	59.0873	157
mmu_circSupt3_579	chr17|45344124|45359279|+	GCCACATCAGAGAGGCCATT	60.1068	TGGAGAAACTTAACTGTCGGCT	59.6324	141	GCCACATCAGAGAGGCCATT	60.1068	TGGAGAAACTTAACTGTCGGC	58.2373	141
mmu_circXpo5_530	chr17|46528507|46532407|+	GACTAGCTTCCAGATGGCGG	60.2497	AGCAGATTTCCCAGTGCACA	59.8889	161	CTTCCAGATGGCGGCAGAAT	60.4651	AGCAGATTTCCCAGTGCACA	59.8889	155
mmu_circXpo5_1331	chr17|46529470|46541306|+	TCCCATCTTCCGTAACCCCT	59.9564	ACTGACTTGGATGGGTTGTGA	59.2257	154	CACACCCAGTGGAAATCCCA	59.8878	ACTGACTTGGATGGGTTGTGA	59.2257	169
mmu_circXpo5_282	chr17|46540237|46541306|+	TCCCATCTTCCGTAACCCCT	59.9564	ACGGTTCAAGCCACATGGAT	59.9618	163	CACACCCAGTGGAAATCCCA	59.8878	ACGGTTCAAGCCACATGGAT	59.9618	178
mmu_circPlcl2_2691	chr17|50913322|50918223|+	CCTTAGTGAGCCCTACCCCA	60.3262	ACTTGCGCTGCTGATCTTCT	60.0366	166	ACCTTAGTGAGCCCTACCCC	60.3263	ACTTGCGCTGCTGATCTTCT	60.0366	167
mmu_circPlcl2_2767	chr17|50913322|50947219|+	ATGATGCAGTCCCTCAAGGC	60.1068	ACTTGCGCTGCTGATCTTCT	60.0366	160	ATGATGCAGTCCCTCAAGGC	60.1068	ATACAGTCACTTGCGCTGCT	60.037	168
mmu_circTbc1d5_336	chr17|51120783|51181736|-	CGACTTACCAGTTCCACCCC	60.0367	TGAGGCTATCCGCAAACAGG	60.1077	156	CGACTTACCAGTTCCACCCC	60.0367	CTCAGGTTGAGGCTATCCGC	60.2497	163
mmu_circTbc1d5_633	chr17|51159560|51227631|-	TGTCTTGGCCTTCTGATGCA	59.5986	CAGACTCGCTGGCATGTAGA	59.5426	163	TGTCTTGGCCTTCTGATGCA	59.5986	AAGCTTGGTGGTCACAGTGG	60.4662	142
mmu_circTbc1d5_383	chr17|51224554|51227631|-	GTCAACCAGATCCAGGACCA	59.0158	CTTGGTGGTCACAGTGGAGG	60.2505	150	GTCAACCAGATCCAGGACCA	59.0158	CAGACTCGCTGGCATGTAGA	59.5426	174
mmu_circTbc1d5_486	chr17|51224554|51242586|-	TGAGCTCTACATGCACCTGA	58.4395	ACTGCTCGTTCTCTCTTGCA	59.3238	143	AGCTCTACATGCACCTGAACA	59.3747	ACTGCTCGTTCTCTCTTGCA	59.3238	141
mmu_circSatb1_1453	chr17|52082233|52116315|-	GAAAGGAGCTTGAACGCAGC	60.11	CTTTCCCCTGAGTTGCCTCG	60.6749	143	GAAAGGAGCTTGAACGCAGC	60.11	TCTTTCCCCTGAGTTGCCTC	59.307	144
mmu_circSatb1_1240	chr17|52089639|52116315|-	TGCGGGATGAACTGAAACGA	59.9658	TCTTTCCCCTGAGTTGCCTC	59.307	140	GTGCGGGATGAACTGAAACG	59.8341	CTTTCCCCTGAGTTGCCTCG	60.6749	140
mmu_circKat2b_892	chr17|53960049|53972935|+	GCTTGGCCTTTCATGGAACC	59.7525	ATTCAATGACACCCCTGCGT	59.9618	146	GCTTGGCCTTTCATGGAACC	59.7525	AATGACACCCCTGCGTTCTT	59.8895	142
mmu_circPot1b_832	chr17|55969462|55981140|-	GGCAGAAGTTCTGGGCATTG	59.4706	CTGAGGTCTGAATGGCTTCCA	59.7199	141	GGCAGAAGTTCTGGGCATTG	59.4706	TGAGGTCTGAATGGCTTCCA	58.6388	140
mmu_circKdm4b_804	chr17|56658632|56679527|+	GACACTCATCTCGCCCATCA	59.5385	AATTCATCCATGGTGGGGCG	60.7564	150	TGACACTCATCTCGCCCATC	59.5385	AATTCATCCATGGTGGGGCG	60.7564	151
mmu_ciPtprs_282	chr17|56741598|56741880|-	TCTTGGCTCCTCTGTCTCCA	59.8848	GGGTGAGTAACAAGCCAGCT	59.9631	180	TCTTGGCTCCTCTGTCTCCA	59.8848	TAACAAGCCAGCTCTGACGG	60.0373	173
mmu_ciRanbp3_753	chr17|57016334|57017087|+	CTTCCCCAAGGGCATGTCTC	60.3949	GTCATTTCCCTGCTCCAGCT	60.0347	163	CTTCCCCAAGGGCATGTCTC	60.3949	AGTCATTTCCCTGCTCCAGC	60.0347	164
mmu_circKhsrp_161	chr17|57331010|57331171|-	AGTTGTTTGTGATCCGGGGA	59.2314	ATTTCCACAAAGGCGCCTGT	60.8275	123	AGTTGTTTGTGATCCGGGGA	59.2314	GCAGCTGCCGAGATATTTCC	59.1289	137
mmu_circFbxl17_371	chr17|63663742|63778534|-	TGGAAATCGTCAAGAGGTGCA	59.9285	ACTTCAGGCAGCTCTTAGC	57.1489	170	TGGAAATCGTCAAGAGGTGCA	59.9285	TGACAATCATGCCTTCATCTGAGA	60.0808	149
mmu_circFbxl17_513	chr17|63778402|63797882|-	TGGCCAGTGTTACAAGATCTCA	59.3626	CACGCCAGTACTTGCAAACC	60.0404	161	TGGCCAGTGTTACAAGATCTCA	59.3626	AAGCAAAGGTCACGCCAGTA	59.8922	171
mmu_circFer_1936	chr17|64203012|64385970|+	GGAAGAGGAAGGACGAGCTG	59.8254	TATCCTCCACACTGTGCACG	59.7536	143	GGAAGAGGAAGGACGAGCTG	59.8254	CAGGTCACTCCCAAATCCCA	59.3018	180
mmu_circFer_691	chr17|64280059|64344659|+	AACTGATAGGCGTGTGCACA	59.9652	CCGAGTACCGACTTTGGAGAC	60.1355	143	AACTGATAGGCGTGTGCACA	59.9652	CCGAGTACCGACTTTGGAGA	58.8287	143
mmu_circPja2_535	chr17|64593995|64600019|-	TGCTGCAGCGAGTACATCAA	60.0374	ATCGCTGCTGCTCTCATTGA	59.8226	166	TGCTGCAGCGAGTACATCAA	60.0374	TCATCGCTGCTGCTCTCATT	59.8226	168
mmu_circPja2_2085	chr17|64593995|64620113|-	TGCTGCAGCGAGTACATCAA	60.0374	TGGCAGCGTCTATGATTCCA	59.17	177	TCTGCTGCAGCGAGTACATC	60.1791	TGGCAGCGTCTATGATTCCA	59.17	179
mmu_circPja2_1364	chr17|64615616|64620113|-	TACAGCTTCAGGACGGCAAG	60.0373	TGGCAGCGTCTATGATTCCA	59.17	174	CTACAGCTTCAGGACGGCAA	60.0373	TGGCAGCGTCTATGATTCCA	59.17	175
mmu_circVapa_338	chr17|65899285|65902049|-	AGCTGTGTGGAAAGAAGCAA	57.9429	GCGAGGTGCTGTAGTCTTCA	59.7561	180	AGCTGTGTGGAAAGAAGCAAA	58.622	GCGAGGTGCTGTAGTCTTCA	59.7561	180
mmu_circPpp4r1_994	chr17|66110154|66123045|+	TAATCCATCAAGCTCGGGCC	59.8914	CTCCCCAAGGGTGTCAACAT	59.5944	175	TCGGGCCAGTGCTTTAAAGA	59.6013	CTCCCCAAGGGTGTCAACAT	59.5944	162
mmu_circPpp4r1_815	chr17|66110205|66121459|+	GCTTCATGGCTGTCTCCTGT	60.0356	CATACTTGTCCAGCCTCCCC	59.8186	155	GTGCTTCATGGCTGTCTCCT	60.0356	CATACTTGTCCAGCCTCCCC	59.8186	157
mmu_circPpp4r1_256	chr17|66144678|66145019|+	ACCACCAACCTTCGGAGTAG	59.0256	CACAGATTCAGAGCGATGGGT	60.1346	178	ACCACCAACCTTCGGAGTAG	59.0256	ACACAGATTCAGAGCGATGGG	60.1346	179
mmu_circAnkrd12_243	chr17|66283015|66286595|-	CAGAGCTGCAAGAACACTGG	59.1269	TTCCTGTTGCCGAAAGAGCT	59.8914	154	AGAGCTGCAAGAACACTGGC	60.8883	TTCCTGTTGCCGAAAGAGCT	59.8914	153
mmu_circAnkrd12_492	chr17|66331070|66338566|-	AAACATGGAGAACGGCCAGT	59.8895	GAGATGAAGAGCTGGGCGTT	60.1079	166	AAACATGGAGAACGGCCAGT	59.8895	TGAAGAGCTGGGCGTTTTCT	59.8914	162
mmu_circAnkrd12_994	chr17|66331070|66360086|-	GAGGAGTTGGAGTTGCTGCT	59.964	TGAACTGGTTTTGTGAACCCAG	59.2421	147	GAGGAGTTGGAGTTGCTGCT	59.964	CTGAACTGGTTTTGTGAACCCA	59.2421	148
mmu_circAnkrd12_286	chr17|66356780|66360086|-	TCCATGAAACGAAAGCTGCC	59.1189	TGAACTGGTTTTGTGAACCCAG	59.2421	150	TCCATGAAACGAAAGCTGCC	59.1189	CTGAACTGGTTTTGTGAACCCA	59.2421	151
mmu_circNdufv2_349	chr17|66394397|66396488|-	AAGCCAGTTGGGAAGTACCA	58.8544	TCTGGTGTGAAATCAAATGGAGT	58.2712	150	AGCCAGTTGGGAAGTACCAT	58.6275	TCTGGTGTGAAATCAAATGGAGT	58.2712	149
mmu_circPtprm_442	chr17|67116460|67124972|-	TCAGATGAAGTGCGCTGAGG	60.1085	GCCTTGCTCAGCATAGCTCT	60.1791	143	GCAGACCTCCTCCAACACAT	59.6737	GCCTTGCTCAGCATAGCTCT	60.1791	166
mmu_circSmchd1_452	chr17|71762599|71772664|-	AGCAGCTTAACAACTGGGCT	59.8887	ACTCCATCTTTAACAGTGTGGTCA	59.8975	162	AGCAGCTTAACAACTGGGCT	59.8887	TGACTCCATCTTTAACAGTGTGGT	59.8975	164
mmu_circWdr43_240	chr17|71938999|71940721|+	GGTCCGGTCAGAGAACAAGG	60.0372	GTCGTGAACCTAAGCGACGA	60.1101	147	GGTCCGGTCAGAGAACAAGG	60.0372	CCATCAGAAGGCTGGCTCTC	60.1791	180
mmu_ciWdr43_1686	chr17|71943616|71945302|+	CTACCTGTGGTGCTGTGGAG	60.037	TACAATGCAAAGCGGGAGGT	59.9624	170	GAGATGAGGGCAGGGTCTTG	59.8201	TACAATGCAAAGCGGGAGGT	59.9624	153
mmu_circClip4_888	chr17|72105951|72117977|+	GACGAGCCAGAAGGGAAGAA	59.3914	GAGACTGAAGTTTTGGGGTCG	58.8561	140	ACGAGCCAGAAGGGAAGAAC	59.678	TGAGACTGAAGTTTTGGGGTCG	60.4848	140
mmu_circGalnt14_563	chr17|73802596|73819157|-	TCCAAGAAGAGCTGTGCCTG	59.9641	CAAGGGATGATCTCCAGGCC	59.8899	141	TCCAAGAAGAGCTGTGCCTG	59.9641	GCTGCAAGGGATGATCTCCA	59.8179	145
mmu_circMemo1_519	chr17|74532426|74565500|-	TGAGTCAAAAGAACAGGAATTCGG	59.4848	TGGGGTGCAATAATGGCTCT	59.3693	180	ACAGGAATTCGGAAAACTCTTCA	58.2854	TGGGGTGCAATAATGGCTCT	59.3693	168
mmu_circMemo1_376	chr17|74548899|74565500|-	TGAACGAATGTCTCTGCAGA	56.8929	TGGGGTGCAATAATGGCTCT	59.3693	166	TGTTTGAACGAATGTCTCTGCA	58.7979	TGGGGTGCAATAATGGCTCT	59.3693	170
mmu_circBirc6_514	chr17|74853231|74865089|+	CTTACCTGTGGCGTCCTCAG	60.1086	CCACGGCGTAATCATCCACA	60.4612	174	TCTTACCTCTTGCCCAGTGC	59.6751	CCACGGCGTAATCATCCACA	60.4612	140
mmu_circBirc6_526	chr17|74905033|74906962|+	CCTGTCAGCCTGGATTTGGA	59.6707	CGCAGGTTTTCAGACTTTCGG	60.0699	143	CCTGTCAGCCTGGATTTGGA	59.6707	GCAGGTTTTCAGACTTTCGGG	59.733	142
mmu_circBirc6_645	chr17|74916053|74918204|+	CGTTTGGTTGTGGCAACTGA	59.5462	TTGTGAACAGGACCTGCTGC	60.8193	179	CGTTTGGTTGTGGCAACTGA	59.5462	TGAACAGGACCTGCTGCTG	59.928	176
mmu_circBirc6_2439	chr17|74925430|74947337|+	AGCCAACCAGCAAATTATGAGC	59.8329	GCTACTGCCTCCCTTGGA	58.2726	151	CCAACCAGCAAATTATGAGCCA	59.5031	GCTACTGCCTCCCTTGGA	58.2726	149
mmu_circBirc6_474	chr17|74929903|74932234|+	TGAGCTACTTCAAGACCTCATGG	59.8035	TCTAACTGCGGCTCATTCACA	59.725	162	TGAGCTACTTCAAGACCTCATGG	59.8035	ACAGTCTTTCTAACTGCGGCT	59.6552	170
mmu_circBirc6_548	chr17|74975753|74984374|+	GCTAAAATGAAGACCTGTGTCGA	59.0056	CTGATGCCGTGGAACCTGT	60.0034	141	AGCTAAAATGAAGACCTGTGTCG	59.003	CTGATGCCGTGGAACCTGT	60.0034	142
mmu_circTtc27_333	chr17|75077237|75087900|+	GAGTTGGGATGCACCTCCTC	60.1075	AGGCTGACATCTGAATGGCC	60.1068	145	AGCTGGAGATGTGGGAGGAT	60.0303	CCGTGTGCTTCCTCTCTCAA	59.6816	143
mmu_circStrn_391	chr17|78977179|78984846|-	TGAACTTCCCTCCTTGCAGC	60.2509	TGTGTCTCGATCTTCACTGGT	58.7606	140	CTCCAGGCTTCCAGAACAGG	60.0356	GTCTCCTTCCTCTGATGTGACA	59.1715	140
mmu_circHnrnpll_685	chr17|80351922|80361070|-	GAAAGGGTCGCCAGAGACAA	59.9651	TCCACAAGGTCAGCTTCCAC	59.8914	158	AAAGGGTCGCCAGAGACAAG	59.9645	TCCACAAGGTCAGCTTCCAC	59.8914	157
mmu_circDhx57_2612	chr17|80549380|80580539|-	CTTGTTTGGAGGGGGCCAA	60.1524	CATCCTCATCGGCATCCTCC	60.0366	142	CTTGTTTGGAGGGGGCCAA	60.1524	ATCCTCATCGGCATCCTCCT	60.1789	141
mmu_circSos1_987	chr17|80752858|80767476|-	CCCTGTGTACCACTGTCTGC	60.3208	GAGCTTGGCATAGCATATTTAGT	56.7917	140	CCCCTGTGTACCACTGTCTG	59.6783	GAGCTTGGCATAGCATATTTAGT	56.7917	141
mmu_circSlc8a1_701	chr17|81715495|81753022|-	AAGATTCCGTGACTGCCGTT	59.9651	CACTCATCTCCACCAGACGG	59.8256	149	AAAGATTCCGTGACTGCCGT	59.9651	CACTCATCTCCACCAGACGG	59.8256	150
mmu_circSlc8a1_1830	chr17|81955237|81957067|-	AGGACACCTGTGGAGAGCTC	60.9025	AGAGAGCCACCAGAGCTACC	60.6861	141	GAGGACACCTGTGGAGAGCT	60.9025	AGAGAGCCACCAGAGCTACC	60.6861	142
mmu_circMta3_512	chr17|84045757|84074035|+	CCAGCCTTCACATGAGTGCA	60.6072	TACTGGCGCGACAGAAAGAG	60.1093	147	AACCCAGCCTTCACATGAGT	59.2264	TACTGGCGCGACAGAAAGAG	60.1093	150
mmu_circThada_692	chr17|84751245|84751937|-	TGAATTACAGCCCCGAGAGC	59.8219	GCCTGAGGAGCCTGATTCAA	59.7458	163	AGAGCCTGCACTACATGGTG	59.7486	GCCTGAGGAGCCTGATTCAA	59.7458	148
mmu_circPlekhh2_432	chr17|84905325|84908210|+	AATGGGAGCAGGCATCCAAA	59.9585	ATCTCCATCCTGGACGGTCT	59.7368	175	AAATGGGAGCAGGCATCCAA	59.9585	ATCTCCATCCTGGACGGTCT	59.7368	176
mmu_circLrpprc_1336	chr17|85074420|85084562|-	TGAACAAAGTGGGAGTGGATC	57.8597	TTTCTCACAGGAGCAGGCTC	59.677	176	TGAACAAAGTGGGAGTGGATC	57.8597	TCTTTCTCACAGGAGCAGGC	59.677	178
mmu_circPpm1b_860	chr17|85301107|85301967|+	TCTAGGCTTGAGGTGTCGGA	59.9608	TACTGCTCAGGCCATAACGC	60.1791	168	TCTAGGCTTGAGGTGTCGGA	59.9608	AGGCCATAACGCAGACCATT	59.7441	160
mmu_circPpm1b_1148	chr17|85301107|85312994|+	GCGCCATGTTATTGAAGCTGT	59.867	TACTGCTCAGGCCATAACGC	60.1791	157	GCGCCATGTTATTGAAGCTGT	59.867	AGGCCATAACGCAGACCATT	59.7441	149
mmu_circSlc3a1_902	chr17|85339870|85359505|+	TCCTGGATGGAAAACATGCCT	59.6412	ACAGCGTATCTGAAGTCTTTCA	57.4789	145	CCTGGATGGAAAACATGCCTG	59.5207	ACAGCGTATCTGAAGTCTTTCA	57.4789	144
mmu_circPrepl_936	chr17|85383293|85390743|-	AATGTGATTGGTCTGGCCGA	59.6721	TCCTGTGGCTGTGTTTCCAG	60.179	140	AATGTGATTGGTCTGGCCGA	59.6721	TTCCTGTGGCTGTGTTTCCA	59.7427	141
mmu_circPrepl_123	chr17|85390620|85390743|-	AAGTGAGAACAAGACTGGAAACAC	59.3638	CAAATGCATCCATGTTTTCAGA	55.8583	120	AAGTGAGAACAAGACTGGAAACA	58.1563	CAAATGCATCCATGTTTTCAGA	55.8583	120
mmu_circSrbd1_357	chr17|86405939|86410428|-	CCGGGAAACTGAAGCCTACT	59.3862	TTAAAAGGAGCTGGCGGAGG	60.0354	146	TCGGAAATGGAACTGCCTGC	60.9604	TTAAAAGGAGCTGGCGGAGG	60.0354	165
mmu_circSrbd1_465	chr17|86405939|86416762|-	CCGGGAAACTGAAGCCTACT	59.3862	GAGAGGAACAATGAGGCGCT	60.1079	163	CCGGGAAACTGAAGCCTACT	59.3862	AGAGGAACAATGAGGCGCTT	59.6737	162
mmu_circSrbd1_802	chr17|86405939|86428174|-	CCGGGAAACTGAAGCCTACT	59.3862	GCCCCGAATAAAGTCAAGCG	59.6228	167	CCGGGAAACTGAAGCCTACTT	59.9968	GCCCCGAATAAAGTCAAGCG	59.6228	167
mmu_circSrbd1_445	chr17|86416654|86428174|-	TGACTCCTTTAAGCGCCTCA	59.0264	GCCCCGAATAAAGTCAAGCG	59.6228	143	GGATGACTCCTTTAAGCGCCT	60.1344	GCCCCGAATAAAGTCAAGCG	59.6228	146
mmu_circPrkce_614	chr17|86795587|86803539|+	ATTTTGGCTCTGGCTCGGAA	59.9618	CTTTGGCAATTCCTCTGGCG	59.8281	144	ATTTTGGCTCTGGCTCGGAA	59.9618	GGCAATTCCTCTGGCGTCTA	59.8219	140
mmu_circEpcam_306	chr17|87950969|87953768|+	AAAAGGCACCCGAGTTCTCC	60.2508	TGTCCACGTCGTCTTGTGTT	59.8261	168	AAAAGGCACCCGAGTTCTCC	60.2508	ATGTCCACGTCGTCTTGTGT	59.6121	169
mmu_circFoxn2_551	chr17|88770140|88770691|+	GCACCTACAGGCTGGAAGAA	59.6751	GTCCTGCAACCTTCTCAGCT	59.964	168	GCACCTACAGGCTGGAAGAA	59.6751	AGTCCTGCAACCTTCTCAGC	59.964	169
mmu_circNrxn1_1833	chr17|90366912|90905057|-	ATGACATCCTTGTGGCCTCG	60.1075	ACTTTTTCCTCGCCGAACCA	60.179	158	ATGACATCCTTGTGGCCTCG	60.1075	CTTTTTCCTCGCCGAACCAC	59.7625	157
mmu_circNrxn1_1172	chr17|90670187|90905057|-	TCCAGAAGGAAGCCGTGTTG	60.2503	ACTTTTTCCTCGCCGAACCA	60.179	157	TCCAGAAGGAAGCCGTGTTG	60.2503	CTTTTTCCTCGCCGAACCAC	59.7625	156
mmu_circNrxn1_464	chr17|91008171|91011795|-	TTCTATGTTGGAGGCAGCCC	59.7441	ACTGCTGCTTTGAATGGGGT	60.179	164	TTCTATGTTGGAGGCAGCCC	59.7441	CACTGCTGCTTTGAATGGGG	59.7545	165
mmu_circHspa14_669	chr2|3497600|3503822|-	GGGAAGTGCCAACTGCTTTG	59.9675	CCGCAACTTCCCATTTTTCTCA	59.7041	142	GGGAAGTGCCAACTGCTTTG	59.9675	ACCGCAACTTCCCATTTTTCTC	59.7038	143
mmu_circSec61a2_770	chr2|5881651|5898032|-	CCTCCCCAACCTCATGAACC	60.0341	GCAGTCCATAGTACCTTCTCTCT	58.7881	164	AACCTCATCGCCACAGTGTT	59.8914	GCAGTCCATAGTACCTTCTCTCT	58.7881	148
mmu_circUpf2_696	chr2|5978279|5993283|+	ACCTAATCGACAAGGCAGCC	60.1077	ATTGCTTGTGCCTGTCCTCA	59.8889	150	CCTAATCGACAAGGCAGCCA	60.1077	ATTGCTTGTGCCTGTCCTCA	59.8889	149
mmu_circUpf2_413	chr2|5987802|6015239|+	TGTCCGCTTTATTGGAGAGCT	59.4449	TCTCGGTTGACACAGTTGGG	59.894	161	CTGTCCGCTTTATTGGAGAGC	59.0635	TCTCGGTTGACACAGTTGGG	59.894	162
mmu_circCelf2_902	chr2|6590784|6726424|-	CCCTCTGTCTAGCACAAGCA	59.3898	GGACCTAGGGATCTGTCCGA	59.8146	144	ACCCTCTGTCTAGCACAAGC	59.3893	GGACCTAGGGATCTGTCCGA	59.8146	145
mmu_circCelf2_280	chr2|6668925|6726424|-	GAAAAGCTGCACTTGAGGCC	60.0388	GGACCTAGGGATCTGTCCGA	59.8146	153	CTTGAGGCCCAGAATGCACT	60.3232	GGACCTAGGGATCTGTCCGA	59.8146	142
mmu_circTaf3_1915	chr2|9945737|9957756|-	GCCCCAAGTCCAGTTATCCC	60.1067	ACTTCCTCCTCCTCCATCTCA	59.3514	156	GCCCCAAGTCCAGTTATCCC	60.1067	TGACTTCCTCCTCCTCCATCT	59.3514	158
mmu_circAnkrd16_393	chr2|11786287|11791113|+	ACTCTGTTGTCCTTGGGTGC	60.179	CATCCATGAAGGGCGTGACA	60.3929	154	ACTCTGTTGTCCTTGGGTGC	60.179	ATCCATGAAGGGCGTGACAC	60.393	153
mmu_circMindy3_967	chr2|12360087|12414891|-	AGGAATCATATTGTTGGGTCCA	57.1207	TCAAAAGAAACGCCTGGACAG	59.0532	142	AGGAATCATATTGTTGGGTCCA	57.1207	TCAAAAGAAACGCCTGGACA	57.9544	142
mmu_circStam_404	chr2|14107211|14122346|+	TCGGCAATGATCAAGAACCT	57.2125	TGCGAGATTGGCCAACCTTA	59.6734	141	ACAGCTTAGTCTGATATCGGCA	59.041	TGCGAGATTGGCCAACCTTA	59.6734	157
mmu_circMrc1_561	chr2|14293797|14299755|+	CTGAAAGGTGACCCTGGCAT	59.9613	TCAAAACATCCCATAAGCCACC	58.9039	142	CTGAAAGGTGACCCTGGCAT	59.9613	AAAACATCCCATAAGCCACCTG	58.9009	140
mmu_circCacnb2_437	chr2|14986116|14989250|+	CCTCTGCTTAGCCGGACTTT	59.7495	CCGCGTCAAGGACTACCAAT	60.1083	141	CTCCCCAACCCTCTGCTTAG	59.4563	CCGCGTCAAGGACTACCAAT	60.1083	150
mmu_circMllt10_1461	chr2|18075935|18167697|+	ATCTCCTACGCTGCTCAGGA	60.1065	TGGCTGCTCTCTCCTGAGAT	60.0323	143	ATCTCCTACGCTGCTCAGGA	60.1065	TCTCACTCTGGCTGCTCTCT	59.9605	151
mmu_circMllt10_510	chr2|18097594|18131040|+	GCTGAAAAAGAGCAAACGGGG	60.6029	GGGGACACAGCTCACATCTC	60.1079	170	GCTGAAAAAGAGCAAACGGG	58.229	GGGGACACAGCTCACATCTC	60.1079	170
mmu_circMllt10_606	chr2|18097594|18151683|+	ACAAAAACACAAGAAGCAACCAGA	60.0215	GGGGACACAGCTCACATCTC	60.1079	140	ACAAAAACACAAGAAGCAACCAG	58.7551	GGGGACACAGCTCACATCTC	60.1079	140
mmu_circMllt10_459	chr2|18106268|18131040|+	GCTGAAAAAGAGCAAACGGGG	60.6029	CATGAGCCCAACCCCCATTA	59.7386	167	GCTGAAAAAGAGCAAACGGGG	60.6029	GCCCAACCCCCATTATCTGT	59.7383	162
mmu_circMllt10_555	chr2|18106268|18151683|+	AGAAGCAACCAGAACCGTCA	59.5318	AGAGGGCACAAACCACATGA	59.5219	141	GAAGCAACCAGAACCGTCAC	59.4132	AGAGGGCACAAACCACATGA	59.5219	140
mmu_circMllt10_404	chr2|18114592|18131040|+	ACTCTTCCTCTCACTCTCAGGA	59.3527	CGATCATGTGGGACAGACTGT	59.7943	147	GACTCTTCCTCTCACTCTCAGG	58.9833	CGATCATGTGGGACAGACTGT	59.7943	148
mmu_circMllt10_1000	chr2|18151587|18175886|+	CTCGTCTCCAGTTGGCTCAG	60.1089	GAAGGAACCAAGGCAGGTGA	59.8895	172	CTCGTCTCCAGTTGGCTCAG	60.1089	AGAAGGAACCAAGGCAGGTG	59.8887	173
mmu_circMllt10_904	chr2|18164266|18175886|+	CTCGTCTCCAGTTGGCTCAG	60.1089	TGCAGTATCTTCCAAGCGCT	59.7498	161	CGTCTCCAGTTGGCTCAGAA	59.6816	TGCAGTATCTTCCAAGCGCT	59.7498	159
mmu_circDnajc1_613	chr2|18289433|18313760|-	GCAAATGGATGACTGGCTGG	59.5413	CAAAGCCAGCTCAGCATTGC	60.7363	146	GCAAATGGATGACTGGCTGG	59.5413	GCAAAGCCAGCTCAGCATTG	60.7363	147
mmu_circEtl4_1096	chr2|20782836|20793422|+	AGTGTCAAAGGGAGATGCGG	60.036	ACCGGATCCTCTAGTCTCTTCA	59.4896	142	CAGGCCAACATCATGAAGTCA	58.5606	GCCTTCTTCATCATCGCCCT	60.179	141
mmu_circArhgap21_2055	chr2|20884771|20894764|-	GAAAGCTTCAAGCACCAGCC	60.0388	GGGTGGTGTCACTGTTCTGA	59.5318	146	GGAAAGCTTCAAGCACCAGC	60.0388	GGGTGGTGTCACTGTTCTGA	59.5318	147
mmu_circGpr158_327	chr2|21558109|21581857|+	TCCAAGCCCTGTGTATGCTG	60.0352	CGGGGATGATAGAACCCTGC	59.9645	145	TCCAAGCCCTGTGTATGCTG	60.0352	TCACTGAGAAGACACGGGGA	60.179	159
mmu_circMyo3a_723	chr2|22337181|22366954|+	ACCTCAGAACAGTACAGGACA	58.0412	AGTGCAATGAGAATATCTCCCACA	59.8352	178	CAACCTCAGAACAGTACAGGACA	59.9304	AGTGCAATGAGAATATCTCCCACA	59.8352	180
mmu_circYme1l1_394	chr2|23050203|23054609|+	AGCTTGTACAGGCAACATCCA	59.9262	TCTCGATGCTGTTTTTGAGAAACA	59.4256	162	AGCTTGTACAGGCAACATCCA	59.9262	CTCGATGCTGTTTTTGAGAAACA	58.1524	161
mmu_circYme1l1_739	chr2|23050203|23065264|+	GGCGAACTCGTCTGATCCTC	60.2487	TCTCGATGCTGTTTTTGAGAAACA	59.4256	173	GGCGAACTCGTCTGATCCTC	60.2487	CTCGATGCTGTTTTTGAGAAACA	58.1524	172
mmu_circYme1l1_444	chr2|23054510|23065264|+	GGCGAACTCGTCTGATCCTC	60.2487	TCGAAGAGTTTTTGGATGTTGCC	59.9957	143	GGCGAACTCGTCTGATCCTC	60.2487	CGAAGAGTTTTTGGATGTTGCCT	59.9953	142
mmu_circSpopl_322	chr2|23405159|23427395|-	GCTGATACCCTTGTCCTTGCA	60.34	TCCACTCGATTCTTTGTGCA	57.458	141	TGCTGATACCCTTGTCCTTGC	60.34	TCCACTCGATTCTTTGTGCA	57.458	142
mmu_circSpopl_772	chr2|23427339|23435591|-	GCAGCTCGATCCCCAGTTTT	60.678	AGGCAGAGGTGGAGTAGGTT	59.8827	148	TCTGTGCTTGCAGCTCGATC	60.7388	AGGCAGAGGTGGAGTAGGTT	59.8827	157
mmu_circCacna1b_548	chr2|24521910|24529222|-	ATCCTAGGGCCTCACCACTT	59.9551	GGTCCACAATAGGATGCGGA	59.5318	164	ATCCTAGGGCCTCACCACTT	59.9551	AGGTCCACAATAGGATGCGG	59.5301	165
mmu_circEhmt1_330	chr2|24703538|24715079|-	GAGTACAAGCACGTGGAGCT	60.0382	TGGTTGTTCTCTGCAGCCTC	60.2505	140	TGAGTACAAGCACGTGGAGC	60.3196	TGGTTGTTCTCTGCAGCCTC	60.2505	141
mmu_circEhmt1_1730	chr2|24703538|24753920|-	GAGTACAAGCACGTGGAGCT	60.0382	TCTCAATCACCGTCCTCTGT	58.0753	168	TGAGTACAAGCACGTGGAGC	60.3196	TCTCAATCACCGTCCTCTGT	58.0753	169
mmu_circEhmt1_1682	chr2|24714956|24753941|-	CTCAGAGGACCAGCGGACC	61.716	TTCCGAGATACTGCAGCTGC	60.1791	140	CTCAGAGGACCAGCGGAC	59.1111	TTCCGAGATACTGCAGCTGC	60.1791	140
mmu_circEhmt1_830	chr2|24737955|24753941|-	AGTGCCTCTCTGCAGCTG	59.3362	TTCCGAGATACTGCAGCTGC	60.1791	140	AGTGCCTCTCTGCAGCTGC	62.609	TTCCGAGATACTGCAGCTGC	60.1791	140
mmu_circEhmt1_624	chr2|24774157|24777081|-	ACAGAAAGCCTACAGCCTCG	59.7523	GGAACCTTCATCAGCAGCCA	60.3228	176	ACAGAAAGCCTACAGCCTCG	59.7523	TGGAACCTTCATCAGCAGCC	60.3228	177
mmu_circNelfb_748	chr2|25093152|25096357|-	TGGCTTGTGAGGTGGGACTA	60.4729	AACTGCAGCACCATGTCGTA	59.9652	152	TGGCTTGTGAGGTGGGACTA	60.4729	AGCACCATGTCGTACAGCTT	59.6783	146
mmu_circRabl6_340	chr2|25486444|25492562|-	GCCCTGGATGCTGAGTTTCT	60.0347	CCACAAACTTCTTGCCCTGC	59.9675	150	GCAGAGTCTGAATTGGCCCT	60.0347	CCACAAACTTCTTGCCCTGC	59.9675	165
mmu_circCamsap1_2545	chr2|25827957|25831481|-	GAAGGCCCCTGATGAGGATG	59.8899	GCAACAAAGGATGGGACGGA	60.608	144	GAAGGCCCCTGATGAGGATG	59.8899	GCTGTTTCTGTCTCAGTGGC	59.1289	162
mmu_circCamsap1_648	chr2|25842689|25856960|-	CCCGTTGTTGGAGGACTTGA	59.8922	GGGTGGCTTAATGTGCTCCT	60.0341	166	TCCCGTTGTTGGAGGACTTG	59.8922	GGGTGGCTTAATGTGCTCCT	60.0341	167
mmu_circCamsap1_425	chr2|25855674|25856960|-	GCCAGTGTCAAGCGCTTTTC	60.6615	GGGTGGCTTAATGTGCTCCT	60.0341	158	GCCAGTGTCAAGCGCTTTTC	60.6615	GCTCCTGCTCATACTGGTCG	60.2492	144
mmu_circTsc1_880	chr2|28542180|28555641|+	ATGTGCGAATTCACCCGGAA	60.3221	TAGGGCCACTACCAGACTGT	59.5878	140	GCATGTGCGAATTCACCCG	60.2264	GGGCCACTACCAGACTGTTC	60.0363	140
mmu_circTsc1_402	chr2|28551593|28553656|+	GCAGCACCTTCTCGACTTCT	60.0378	CTGCAAGGTGGTCAGGATGT	59.9627	154	AGCAGCACCTTCTCGACTTC	60.0378	CTGCAAGGTGGTCAGGATGT	59.9627	155
mmu_circDdx31_548	chr2|28764142|28782553|+	GGGCACGTGGCTAAGAGTTT	60.6056	CTCTGCAGGTGAAGACGGAG	60.1089	161	GGGCACGTGGCTAAGAGTTT	60.6056	TGCGGTGAATGTACTCTGCA	59.6799	174
mmu_circSptan1_435	chr2|29907209|29910059|+	AACACAAGCGGCTAGAAGCT	59.9645	CCGAGATGTCTGCCTCTAGC	59.6863	147	AACACAAGCGGCTAGAAGCT	59.9645	GCCGAGATGTCTGCCTCTAG	59.6863	148
mmu_circZer1_804	chr2|30000216|30001344|-	TGCAGAAGCTGGGGAACCTA	60.8403	GTGTGGCTCAAAAGTGCAGG	59.9688	143	TGCAGAAGCTGGGGAACCTA	60.8403	CTCGTGTGGCTCAAAAGTGC	60.041	146
mmu_circUsp20_1336	chr2|30894415|30902413|+	CTGTACCCCCAGCTGGTTTT	59.8876	CTCCTTCATCAGCCACAGCA	60.0357	144	TGTACCCCCAGCTGGTTTTG	60.179	CTCCTTCATCAGCCACAGCA	60.0357	143
mmu_circFubp3_204	chr2|31494625|31495355|+	TCCAGATCGGTGTCAGCATG	59.8236	ATTGGATCCTCACACCAGCG	60.1075	152	AGATCGGTGTCAGCATGCAG	60.4615	ATTGGATCCTCACACCAGCG	60.1075	149
mmu_circPrrc2b_347	chr2|32072469|32073312|+	AGGAAACGACCCCAACATCG	60.3213	CCCAAACGATCGGACATTGC	59.9013	152	AGGAAACGACCCCAACATCG	60.3213	CCAAACGATCGGACATTGCG	60.2477	151
mmu_circPrrc2b_523	chr2|32072469|32077565|+	AAAGTCATGGGCACAGCTGA	59.8889	TTTTCCCATCCTTGCCCTGG	60.2522	147	CAAAGTCATGGGCACAGCTG	59.7572	TTTTCCCATCCTTGCCCTGG	60.2522	148
mmu_circStxbp1_347	chr2|32692765|32698074|-	GAGAGCCATTGTCCCCATCC	60.179	GGTCTTCTCGCCAGTGTTCA	59.9665	153	GAGAGCCATTGTCCCCATCC	60.179	TGGTCTTCTCGCCAGTGTTC	59.9665	154
mmu_circStxbp1_324	chr2|32699112|32702117|-	GGTGCTACTGGATGAGGACG	59.8968	CCCTCCCCCATTGTTGGATC	60.106	156	GGTGAAGGAGGTGCTACTGG	59.7495	CCCTCCCCCATTGTTGGATC	60.106	165
mmu_circRalgps1_445	chr2|33150489|33214715|-	ACAACTACAAGCGAACCCGG	60.6018	CTCCATCCACAACTGGCCAA	60.2513	140	GACAACTACAAGCGAACCCG	59.2116	CTCCATCCACAACTGGCCAA	60.2513	141
mmu_circRalgps1_267	chr2|33163572|33174920|-	TCATGTCTGTGGTGTCAGCA	59.2419	TTGAACCTCCGGGTAAAGGC	59.9628	142	TCTCATGTCTGTGGTGTCAGC	59.9987	TTGAACCTCCGGGTAAAGGC	59.9628	144
mmu_circMapkap1_567	chr2|34322014|34334418|+	ATTGTCTGTACGCCTGGAGC	60.1081	CATCCTTTCTGTGGGCCAGT	59.9613	148	AAGTTCAGGCAAGCAGTCCA	59.8165	CATCCTTTCTGTGGGCCAGT	59.9613	169
mmu_circGapvd1_1692	chr2|34594177|34615525|-	CAGCCACTGGTGCTACTTCT	59.677	AACAGAGGACATTGGCGGAG	60.036	152	AGAACTTCCTCCAGCTGCAG	59.6757	AACAGAGGACATTGGCGGAG	60.036	169
mmu_circRabgap1_800	chr2|37359388|37365478|+	TCCTGAGAGTGACTGTTTTGCA	59.8296	TTCCAACAGAGGCCTTGTCA	59.1567	166	TCCTGAGAGTGACTGTTTTGCA	59.8296	TCCAACAGAGGCCTTGTCATC	59.9964	165
mmu_circRabgap1_1678	chr2|37359388|37392973|+	ACCTCTCTTGAGTGGATTTGGG	59.6929	TTCCAACAGAGGCCTTGTCA	59.1567	159	CCTCTCTTGAGTGGATTTGGGG	60.3565	TTCCAACAGAGGCCTTGTCA	59.1567	158
mmu_circStrbp_2064	chr2|37480668|37537297|-	CAGTTCGGGGCAGAGGAAG	60.0788	TGCCTAAATCCCCTGACTGC	59.7441	152	CAGTTCGGGGCAGAGGAAG	60.0788	CCCCTGACTGCTCAATGTCA	59.6741	143
mmu_circStrbp_1940	chr2|37486715|37537297|-	GAAAGTGGCCAAGGCAAGTG	59.9675	TGCCTAAATCCCCTGACTGC	59.7441	168	GAAAGTGGCCAAGGCAAGTG	59.9675	CCCCTGACTGCTCAATGTCA	59.6741	159
mmu_circStrbp_1212	chr2|37514184|37537297|-	TGCTGGAGATGGACCCTCTT	60.2529	TGCCTAAATCCCCTGACTGC	59.7441	143	AAAGTGCTGGAGATGGACCC	59.6704	TGCCTAAATCCCCTGACTGC	59.7441	147
mmu_circStrbp_557	chr2|37530862|37537297|-	ATGTGCAAAGACAAACCCACG	59.9331	TGCCTAAATCCCCTGACTGC	59.7441	140	TGTGCAAAGACAAACCCACG	59.5462	ATGCCTAAATCCCCTGACTGC	60.1337	140
mmu_circDennd1a_148	chr2|37851652|37873117|-	CAACACCCTGGAAACCCCTT	60.1057	ATCATCGAGGGCCATGTTCC	59.8907	125	GGACACCAACACCCTGGAAA	60.1064	ATCATCGAGGGCCATGTTCC	59.8907	131
mmu_circDennd1a_214	chr2|38016540|38049862|-	TGCCGCTTATCTTCAGGAGC	60.1791	GAGGCTGTCCACATAGAAGGG	59.8601	142	ATTCGGGTTCTGCCGCTTAT	59.8196	GAGGCTGTCCACATAGAAGGG	59.8601	152
mmu_circGtdc1_733	chr2|44460430|44525328|-	ACGGCTCAAGAGTTTCTGCA	59.8933	AAGGCGCCACAGACTGAGAT	61.5484	141	ACGGCTCAAGAGTTTCTGCA	59.8933	AGGCGCCACAGACTGAGAT	60.9868	140
mmu_circAcvr2a_473	chr2|48760300|48763485|+	TGCAGGAATTGTCATTTGTGCA	59.6354	CCAGTCTGGTTGGTTCTGTCT	59.5821	161	GTGCATTTTGGGTGTACAGACA	59.3789	CCAGTCTGGTTGGTTCTGTCT	59.5821	144
mmu_circOrc4_596	chr2|48817107|48830412|-	GCTCATCAGAAAAATCAAACACTCC	59.1393	TGAAAGACACTCTGCATGTGC	59.1245	161	GCTCATCAGAAAAATCAAACACTCCT	60.2944	TGAAAGACACTCTGCATGTGC	59.1245	161
mmu_ciRif1_2223	chr2|51972815|51975038|+	TGGTTTTGGCCCAGTTATACTG	58.5734	ACCCAGCACACAAACACGAT	60.4655	165	TGGTTTTGGCCCAGTTATACTG	58.5734	CCCAGCACACAAACACGATT	59.332	164
mmu_circGalnt13_311	chr2|54367659|54406693|+	CTCCTGTACTTCAGCGAGTGT	59.458	TCCAGGACAAAAGCAAGATGC	59.1115	168	ACTCCTGTACTTCAGCGAGTG	59.458	TCCAGGACAAAAGCAAGATGC	59.1115	169
mmu_circGpd2_282	chr2|57157984|57180028|+	CCTTGTTATCGGAGGCGGAG	60.2495	GCAAACGGAGAGAGTCCCAA	59.9651	150	CCTTGTTATCGGAGGCGGAG	60.2495	GAGCAAACGGAGAGAGTCCC	60.1086	152
mmu_circGpd2_559	chr2|57179856|57197107|+	TACGTCCTCAGCAAATCCCG	59.8252	AGCTTCTCTGGAGGGAGGTT	59.8819	160	GAGCAGTTACGTCCTCAGCA	59.7561	AGCTTCTCTGGAGGGAGGTT	59.8819	167
mmu_circGpd2_387	chr2|57194372|57197107|+	TGCTCCAGAAGGACAAGCTG	59.9641	CTGGAGGTATCGCACACCAC	60.4603	140	GAGCAGTTACGTCCTCAGCA	59.7561	ACTGCTAGTCCCCGATGAGA	59.7409	145
mmu_circCcdc148_856	chr2|58870381|58894076|-	GACTCTCCTCGAAGCCTGTG	59.8276	CACTCCCAATGCTCTCCTCA	59.0925	153	TGACTCTCCTCGAAGCCTGT	60.2514	CACTCCCAATGCTCTCCTCA	59.0925	154
mmu_circBaz2b_2219	chr2|59787973|59836533|-	GTGAGAAACTTTGGTGGGCG	59.6891	GTTGGTGTAGTGGAGGAGGC	60.0363	145	GTGAGAAACTTTGGTGGGCG	59.6891	TTGGTGTAGTGGAGGAGGCT	60.1789	144
mmu_circBaz2b_1764	chr2|59792364|59836533|-	GGACTCAAATGAGGATGAGGAGG	60.1815	GTTGGTGTAGTGGAGGAGGC	60.0363	141	GGACTCAAATGAGGATGAGGAGG	60.1815	TTGGTGTAGTGGAGGAGGCT	60.1789	140
mmu_circBaz2b_198	chr2|59831849|59836533|-	GTTCTACAGCCAGCCCATGT	60.0351	GTTGGTGTAGTGGAGGAGGC	60.0363	127	TTCTACAGCCAGCCCATGTG	60.0352	GTTGGTGTAGTGGAGGAGGC	60.0363	126
mmu_circDpp4_614	chr2|62184882|62193050|-	TCAAATGATCTTGCCCCCTCA	59.3599	GCTGCTTCCATCAGAGGTGA	59.7486	147	TCAAATGATCTTGCCCCCTCA	59.3599	AGCTGCTTCCATCAGAGGTG	59.7475	148
mmu_circGcg_144	chr2|62306059|62306203|-	TTGCCACCAGGGACTTCATC	59.9618	CGTCAGAGAAGGAGCCATCA	59.1798	120	CTTGCCACCAGGGACTTCAT	59.9613	CGTCAGAGAAGGAGCCATCA	59.1798	121
mmu_ciIfih1_1049	chr2|62441004|62442053|-	AATGACCCATGGCAGCTCTC	60.1068	ACAAGCATTCTCTGTTACTATCT	55.1551	165	AATGACCCATGGCAGCTCTC	60.1068	AGATGATTTAACAAGCATTCTCTGT	57.0651	175
mmu_circCobll1_989	chr2|64937355|64966890|-	GAAAGGAACTCTGCAATGGCTC	59.8368	ACTGAGCACAGAGGAACACG	59.9673	141	AAAGGAACTCTGCAATGGCTC	58.834	ACTGAGCACAGAGGAACACG	59.9673	140
mmu_circCobll1_754	chr2|64956236|64966890|-	CTGCTCAAGGCCAGGAGAG	59.7787	TCAATTGTGTGACTTGACGGA	57.8133	140	CTGCTCAAGGCCAGGAGAGA	61.2633	TCAATTGTGTGACTTGACGGA	57.8133	140
mmu_circStk39_1287	chr2|68093578|68240485|-	GGAAGAGATACAGCAGACGGT	59.2481	CGCTTTATGGCTACGCGTTC	60.0433	146	AGGAAGAGATACAGCAGACGG	58.9719	CGCTTTATGGCTACGCGTTC	60.0433	147
mmu_circStk39_881	chr2|68189157|68240485|-	GCAAGTTCTTCCAGAAAGCCA	59.0435	CGCTTTATGGCTACGCGTTC	60.0433	159	TGCAAGTTCTTCCAGAAAGCC	59.0435	CGCTTTATGGCTACGCGTTC	60.0433	160
mmu_circStk39_766	chr2|68196417|68240485|-	ACGGCAAGTCCTTCAGAAAGT	59.8589	ACTCGTCTGGCATTTTTCCA	57.7296	156	ACGGCAAGTCCTTCAGAAAGT	59.8589	CTCGTCTGGCATTTTTCCAAGT	59.446	155
mmu_circStk39_420	chr2|68221257|68240485|-	TCTGCACAGAAACGGTCAGA	59.2498	CGCTTTATGGCTACGCGTTC	60.0433	153	GCACAGAAACGGTCAGATCC	58.9205	CGCTTTATGGCTACGCGTTC	60.0433	150
mmu_circSpc25_570	chr2|69027478|69035522|-	CCCTAAGAATCCTGAGAGCCC	59.3031	AGTCTGTTTCTGAACTTATCCCCA	59.4025	150	CCCTAAGAATCCTGAGAGCCC	59.3031	TCATCGAGTCTGTTTCTGAACT	57.1443	156
mmu_circSpc25_471	chr2|69030328|69035522|-	GGACTGCAGAAATCAGCGGA	60.3917	AGTCTGTTTCTGAACTTATCCCCA	59.4025	149	AGGACTGCAGAAATCAGCGG	60.3922	AGTCTGTTTCTGAACTTATCCCCA	59.4025	150
mmu_circUbr3_920	chr2|69744757|69768656|+	AGAGTGTCAGCTCCTGGACA	60.1789	AAGTCTTTGGGGACACAGGG	59.5215	140	GCCAGACAGGTGACAGAAGA	59.3183	AGTCTTTGGGGACACAGGGA	60.4014	156
mmu_circUbr3_700	chr2|69781686|69786450|+	GTAGCGGACTTTAGGGCTCC	59.8955	AGTTCTTGACATTTCACAGCCT	58.1747	156	GTAGCGGACTTTAGGGCTCC	59.8955	AGTTCTTGACATTTCACAGCCTT	58.7897	156
mmu_circUbr3_228	chr2|69784619|69786450|+	GTAGCGGACTTTAGGGCTCC	59.8955	TCTGGGATGAGGTCAAGCAA	58.6388	164	GTAGCGGACTTTAGGGCTCC	59.8955	TTCTGGGATGAGGTCAAGCA	58.6388	165
mmu_circUbr3_822	chr2|69808062|69824156|+	ATAGCAAGACCCCAGGCTCA	60.6216	TCAACATCCATTGCAGTTTCCA	58.7707	148	GGCTCACCAGACAACGAGTT	60.2499	CAGGAGAATCAACATCCATTGCA	59.3025	142
mmu_circGad1_608	chr2|70394111|70404655|+	TTTGGAGCTGTCTGACCACC	59.8914	GAAGATGCCATCAGCTCGGT	60.1791	158	TTTGGAGCTGTCTGACCACC	59.8914	TGGAAGATGCCATCAGCTCG	60.1791	160
mmu_circTlk1_620	chr2|70572397|70580868|-	CTCAGGCACCTGCTACCAAT	59.7458	GGTGGTCCCCGAAAGCTAAT	59.745	149	CTCAGGCACCTGCTACCAAT	59.7458	GGTCCCCGAAAGCTAATGCA	60.3938	146
mmu_circTlk1_294	chr2|70576277|70580868|-	TCTCAGGCGGCAAATAGATGA	59.2376	GGTGGTCCCCGAAAGCTAAT	59.745	149	TCTCAGGCGGCAAATAGATGA	59.2376	GGTCCCCGAAAGCTAATGCA	60.3938	146
mmu_circTlk1_662	chr2|70579578|70617339|-	AATCAAGACCTGGAGAAGAAGGA	58.8288	ACTCCCAGTACTCCCAGTAGC	60.3422	140	TCTTACAATGCTGAAATTGGCAG	57.9368	TCCCAGTACTCCCAGTAGCA	59.2918	178
mmu_circTlk1_260	chr2|70599205|70617339|-	AGGCAGCTGAAAGGACTGTG	60.2506	TCCCAGTACTCCCAGTAGCA	59.2918	148	CAGGCAGCTGAAAGGACTGT	60.2506	TCCCAGTACTCCCAGTAGCA	59.2918	149
mmu_circTlk1_191	chr2|70600347|70617339|-	TGCAGTGTTGGAGCAAAAGC	59.8972	GGGTCCAGACTGTGAAGCTC	60.0369	121	TGCAGTGTTGGAGCAAAAGC	59.8972	TTGGGTCCAGACTGTGAAGC	59.8914	123
mmu_circTlk1_119	chr2|70617220|70617339|-	GGGAGTACTGGGAGTTGCAG	59.7495	GGGTCCAGACTGTGAAGCTC	60.0369	64	CTGGGAGTACTGGGAGTTGC	59.7495	GGGTCCAGACTGTGAAGCTC	60.0369	66
mmu_circDcaf17_332	chr2|70886838|70893839|+	GGCTGCTTCGTATATCCGCA	60.3196	ACACAGCACCGGTAATTGTCA	60.2027	171	GGCTGCTTCGTATATCCGCA	60.3196	TGACACAGCACCGGTAATTGT	60.2027	173
mmu_circDync1i2_481	chr2|71049644|71077128|+	AGCAACTCCTAAACCTCCTGT	58.6602	AGCAATGCCTCAGCTTCTCT	59.3805	157	ACCTCCTGTTGAACCTGAAGA	58.5914	AGCAATGCCTCAGCTTCTCT	59.3805	145
mmu_circMetap1d_500	chr2|71337128|71342512|+	ACGTGCTCTGTCATGGCATT	60.3219	CTTTGTTGACTGCCTGACCG	59.4117	141	AACGTGCTCTGTCATGGCAT	60.3219	CTTTGTTGACTGCCTGACCG	59.4117	142
mmu_circRapgef4_379	chr2|71861376|71875592|+	GCAACCATCGTTACCAGGGA	60.0358	TGACGAAGGAGGTTTGGGTG	59.8922	168	GCCATGCAACCATCGTTACC	59.8995	TGACGAAGGAGGTTTGGGTG	59.8922	173
mmu_circSp3_1360	chr2|72800498|72801858|-	AGCACTGGTCAGTTGCCAAA	60.3956	AACCTCCCATCGGTTTGGTG	60.2512	154	AGCACTGGTCAGTTGCCAAA	60.3956	CGGTTTGGTGCTCCTCCTAA	59.6764	144
mmu_circScrn3_1088	chr2|73145775|73161501|+	AGAAGCCATATGTCAAGCCTGA	59.4929	TTCCTACTGTTGCTGGAGGT	58.2704	140	AGAAGCCATATGTCAAGCCTGA	59.4929	TTTCCTACTGTTGCTGGAGGT	58.9452	141
mmu_circAtf2_1335	chr2|73653544|73710725|-	ATGAAGTGGCCCAGCTGAAA	59.887	TTTGTAGCTGGTGGGCCATG	60.6116	180	AGATTGCCCTGTAACTGCCA	59.3018	CTTTGTAGCTGGTGGGCCAT	60.3237	141
mmu_circAtf2_726	chr2|73672703|73684235|-	CCAGTCACCATGGTGCCTAG	60.1075	TGTCATTACGTGCTGGACCA	59.3177	160	GTCACCATGGTGCCTAGTGT	59.6751	TGTCATTACGTGCTGGACCA	59.3177	157
mmu_ciAtf2_2809	chr2|73681329|73684138|-	AGTGCCACTGACCTGTTCAT	59.2326	TGTGCACATTCTGGGTGAAA	57.9356	146	AGTGCCACTGACCTGTTCAT	59.2326	TTGTGCACATTCTGGGTGAA	57.9356	147
mmu_circAgps_412	chr2|75722135|75735292|+	TTGGGACAGGGTTATAGATCTGTG	59.5911	TGATGTAAAAATAGAAGAGACCTGAGG	58.7392	140	TTGGGACAGGGTTATAGATCTGT	58.3688	TGATGTAAAAATAGAAGAGACCTGAGG	58.7392	140
mmu_circCerkl_206	chr2|79168884|79171745|-	TTAGGGTTGTCCGGAACACC	59.6024	GTAAAGCCTCTGGGTGCCAT	60.0341	171	GTCCGGAACACCACTCGATC	60.458	GTAAAGCCTCTGGGTGCCAT	60.0341	163
mmu_circCerkl_545	chr2|79168884|79173635|-	TGGAAGCATGGCTCTTAGGG	59.452	GTCACCACGTGAGGAGTTCC	60.3196	140	TGGAAGCATGGCTCTTAGGG	59.452	CAGTCACCACGTGAGGAGTT	59.6106	142
mmu_circCerkl_582	chr2|79185265|79223529|-	TCAGAGCTCAGAAGAACGCG	60.1096	CAACGCCGCTTCAGCTTC	59.8257	169	TCAGAGCTCAGAAGAACGCG	60.1096	AACGCCGCTTCAGCTTCA	60.2808	168
mmu_circFrzb_335	chr2|80248236|80255008|-	TGGGCTATGAAGACGAGGAAC	59.519	AGCCCGGATGACATAGTTGT	58.7959	169	CATGGGCTATGAAGACGAGGA	59.3113	AGCCCGGATGACATAGTTGT	58.7959	171
mmu_circNckap1_611	chr2|80350715|80356022|-	TGTCCTTCTTCAGCAAACACA	58.002	TCGAGCTTGTTTGGCCATCT	59.9633	144	TCCTTCTTCAGCAAACACAACAC	59.8714	TCGAGCTTGTTTGGCCATCT	59.9633	142
mmu_circFam171b_654	chr2|83683713|83690921|+	TCCATGTTTCTCTTCCCCTTCT	58.7398	AAACACCTCCACAACGGCTT	60.3952	164	TCCATGTTTCTCTTCCCCTTC	57.2789	AAACACCTCCACAACGGCTT	60.3952	164
mmu_circSlc43a3_747	chr2|84774585|84780884|+	ATCACCCAGTTCTTTGGCGT	59.8895	AACAGGATTCCTCCCACTGC	59.6704	152	CAGTTCTTTGGCGTGCTGTG	60.3173	AACAGGATTCCTCCCACTGC	59.6704	146
mmu_circMadd_1542	chr2|90988329|90997512|-	CCACTCTGTCCGACAGTGAA	59.326	ATTTGCAAATGCTGGGAGGC	59.7489	141	CCACTCTGTCCGACAGTGAAA	59.9314	ATTTGCAAATGCTGGGAGGC	59.7489	141
mmu_circ1110051M20Rik_370	chr2|91109534|91113005|-	ATGGGATCAACCAAGCCCTG	60.0328	TGCCCACTGGATGATGTTGG	60.3236	176	CATGGGATCAACCAAGCCCT	60.0328	TGCCCACTGGATGATGTTGG	60.3236	177
mmu_circCkap5_401	chr2|91379118|91381103|+	AAGAGCTTCTGAAGGGCCTG	59.6724	TGGACCATTCTGGACTCTTTTCA	59.6057	164	GAAGAGCTTCTGAAGGGCCT	59.3821	TGGACCATTCTGGACTCTTTTCA	59.6057	165
mmu_circCkap5_599	chr2|91398481|91403412|+	GCAGGTGATGTCAATGGCCT	60.6822	CCACCTGGTGCAGTTGTTTT	59.1765	143	AGCAGGTGATGTCAATGGCC	60.6822	CCACCTGGTGCAGTTGTTTT	59.1765	144
mmu_circCkap5_684	chr2|91425027|91426900|+	GGAGACCGAGACAATGCTGT	59.7523	TCAATGTACTCATCCCGTGGG	59.5153	140	GGAGACCGAGACAATGCTGT	59.7523	GCCACACAGGTAGACATCTGA	59.4495	173
mmu_circCkap5_468	chr2|91429550|91431471|+	CTCCCAAGTAGCCAGTGGTG	60.036	TGAGGTTTCTCTTCGGCCTG	59.6783	150	CTCCCAAGTAGCCAGTGGTG	60.036	GAGGTTTCTCTTCGGCCTGT	59.678	149
mmu_circCkap5_382	chr2|91445586|91446805|+	GGCCTTCGGGTGATTGAGAT	59.8186	TGCTCCCAGTCTGGTCCATA	59.9574	158	GAGGCCTTCGGGTGATTGAG	60.4628	TGCTCCCAGTCTGGTCCATA	59.9574	160
mmu_circAtg13_389	chr2|91518985|91524350|-	GGTGACACCAGCCTATCGAC	60.1791	AACCAATCTGAACCCGTCGG	60.3213	143	TGTCACTGCTGCTGAAGTCT	59.2449	CCGTCGGGGAAGATGATGAG	59.9673	167
mmu_circAmbra1_449	chr2|91635368|91655697|+	GCTGCCTGAGTACTTGCCTT	60.322	GTGCTCTCTGGATCCTGCTC	59.8953	156	GCTGCCTGAGTACTTGCCTT	60.322	TTGGGTGCTCTCTGGATCCT	60.2529	160
mmu_circPhf21a_284	chr2|92044393|92061069|+	GGTTGCCCAAATGAAGCAGG	60.037	AAGCTCCTCTTGTTGCTGCA	60.179	156	GGTTGCCCAAATGAAGCAGG	60.037	CAAGCTCCTCTTGTTGCTGC	59.7596	157
mmu_circExt2_322	chr2|93569914|93593029|-	GTCATCACCGAGGTGTCCAA	59.6796	TGATCTGTAGGGTGGCCAGG	60.9829	149	CATCACCGAGGTGTCCAAGG	60.3917	TGATCTGTAGGGTGGCCAGG	60.9829	147
mmu_circTtc17_1728	chr2|94157042|94202242|-	CCAGTCCTGATGAGTGCCTC	59.8224	CGGAGGTAGTGGTCATGCTG	60.1791	151	ATGAGTGCCTCAAACTCCGC	60.6749	CGGAGGTAGTGGTCATGCTG	60.1791	142
mmu_circPamr1_747	chr2|102411077|102445288|+	ATGCCTCCTTGACACCACTG	59.9627	TTTCCTGGGCAGAGGCATTC	60.3237	174	CATGCCTCCTTGACACCACT	59.9627	TTTCCTGGGCAGAGGCATTC	60.3237	175
mmu_circHipk3_1099	chr2|104301093|104302192|-	GGATCGGCCAGTCATGTATCA	59.6556	ACCGCTTGGCTCTACTTTGA	59.3149	160	TGGATCGGCCAGTCATGTATC	59.6556	ACCGCTTGGCTCTACTTTGA	59.3149	161
mmu_ciCstf3_692	chr2|104482096|104482788|+	ACGTTTTAGCTTTGACTCCGC	59.4701	ACTGATGCTGTATTTGTCAGT	55.2306	140	TAATCCTTAAGCGCCAGTGC	58.3363	ACTGATGCTGTATTTGTCAGT	55.2306	180
mmu_circQser1_1031	chr2|104596303|104610605|-	TGGAATGCTGAATGATAACCGGA	60.1181	TTGTTGCAACAGCAGTGGAG	59.2599	151	TGGAATGCTGAATGATAACCGG	58.7865	TTGTTGCAACAGCAGTGGAG	59.2599	151
mmu_circQser1_795	chr2|104606516|104610605|-	AGCCACCACCAAAGAAAAGGA	60.0633	CAGTCTCAGCAGATGCACCA	60.0367	147	AGCCACCACCAAAGAAAAGGA	60.0633	AGTCTCAGCAGATGCACCAG	59.7503	146
mmu_circQser1_443	chr2|104608481|104610605|-	GCCCCCAGCTATTTGGAAAG	58.8854	CAGTCTCAGCAGATGCACCA	60.0367	142	GCCCCCAGCTATTTGGAAAG	58.8854	AGTCTCAGCAGATGCACCAG	59.7503	141
mmu_circPax6_714	chr2|105514172|105522068|+	CGGATGAAGCTCAGATGCGA	60.2492	CTACGATCTTCTGCCGGGTG	60.2491	174	TCGGATGAAGCTCAGATGCG	60.2492	CTACGATCTTCTGCCGGGTG	60.2491	175
mmu_circElp4_490	chr2|105622560|105644695|-	ACGGAAGATTCCTCGGCTTA	58.5181	AGCTCCATCAAATCCTTCAGCA	60.0256	170	TACGGAAGATTCCTCGGCTT	58.5181	AGCTCCATCAAATCCTTCAGCA	60.0256	171
mmu_circElp4_881	chr2|105622560|105696425|-	ACGGAAGATTCCTCGGCTTA	58.5181	GCCCATTGATGATTCCTTCTGC	59.9644	166	TACGGAAGATTCCTCGGCTT	58.5181	GCCCATTGATGATTCCTTCTGC	59.9644	167
mmu_circImmp1l_350	chr2|105761063|105767463|+	TGGTTTGGAAGGAGACAAAATCC	59.105	TGGTATAGCCAGCAAGTCGA	58.5192	142	GGTTTGGAAGGAGACAAAATCCTC	59.7814	TGGTATAGCCAGCAAGTCGA	58.5192	141
mmu_circDcdc5_668	chr2|106166307|106182012|+	GCAAGTGAAAGGTCCAGAAGG	59.1174	GTCGCATAGGGACAAGCAGA	59.8242	172	GCAAGTGAAAGGTCCAGAAGG	59.1174	GAGTCGCATAGGGACAAGCA	59.8242	174
mmu_circMeis2_655	chr2|115830611|115892073|-	CGACGATCCAGACAAGGACA	59.4738	CCAGCTCGCACTTCTCAAAA	58.7706	150	CGACGATCCAGACAAGGACA	59.4738	GCCAGCTCGCACTTCTCAAA	61.2306	151
mmu_circBub1b_901	chr2|118440263|118448416|+	GATCTATGCCGGAGTTGGGG	59.9645	GCAAGGGAAACGCCAATTCC	60.3898	154	GATCTATGCCGGAGTTGGGG	59.9645	GGCAAGGGAAACGCCAATTC	60.3898	155
mmu_circIno80_449	chr2|119232810|119243108|-	CCTACATGAGGCTGGATGGC	60.2506	GCCAGACTCCCTCCTTCCTT	60.912	156	CCTACATGAGGCTGGATGGC	60.2506	CCAGACTCCCTCCTTCCTTC	58.8004	155
mmu_circIno80_711	chr2|119264629|119276137|-	AGGTGCTACCATATTGGGGA	57.7937	TCCATCATGACCCATATCACGT	59.028	158	AGGTGCTACCATATTGGGGAA	58.5016	TCCATCATGACCCATATCACGT	59.028	158
mmu_circIno80_1311	chr2|119272093|119284698|-	AACTGTACAGAGCATTGCCCT	59.6476	TGTGAAGTTCTTCTCTGCTGAGA	59.3614	140	AACTGTACAGAGCATTGCCCT	59.6476	TGTGAAGTTCTTCTCTGCTGAG	58.0125	140
mmu_circMga_1128	chr2|119733086|119734214|+	TCGACACATGAAGTTCCTCAGT	59.3718	TGGCCAATATGATTTGCTGT	55.6607	142	TCGACACATGAAGTTCCTCAGT	59.3718	TGGCCAATATGATTTGCTGTTTCT	59.5329	142
mmu_circMga_237	chr2|119751846|119752323|+	GACGGGGAAGACCAATGACT	59.3862	CATAGGGGAAAGCTGGTGGC	60.7531	180	GACGGGGAAGACCAATGACTT	59.9968	CATAGGGGAAAGCTGGTGGC	60.7531	180
mmu_circMga_1239	chr2|119751846|119757202|+	GGAAGGGAAGGAGGAGGAGT	59.9565	CATAGGGGAAAGCTGGTGGC	60.7531	176	GGGAAGGAGGAGGAGTCAGA	59.6633	CATAGGGGAAAGCTGGTGGC	60.7531	172
mmu_circVps39_143	chr2|120159053|120159196|-	GTGCTGAACTGGAGAAGGCT	59.964	GGGTACTGCAGTTGCTTCCT	59.9631	120	CCACACTCTCTGGTGCTGAA	59.6058	GGGTACTGCAGTTGCTTCCT	59.9631	132
mmu_circTmem87a_479	chr2|120211247|120227928|-	TCACCAAAAGAAAATGCACTAAGT	57.536	CAGCACTTTTCAGAAACCAGGT	59.31	156	TCACCAAAAGAAAATGCACTAAGT	57.536	TCAGCACTTTTCAGAAACCAGG	59.0484	157
mmu_circCdan1_605	chr2|120603709|120620836|-	TCCCTCCAGAATTCAGCACC	59.3794	GATTCCGTCCCTGCAATTGC	59.8988	155	CCCTCCAGAATTCAGCACCT	59.3773	GATTCCGTCCCTGCAATTGC	59.8988	154
mmu_circTtbk2_358	chr2|120637239|120655796|-	TGCTCACCAGGGAGAATGTG	59.6741	TCTTCTTAGCCAAGAGTGAGTCT	58.5881	156	TGCTCACCAGGGAGAATGTG	59.6741	TCTCTTCTTAGCCAAGAGTGAGT	58.5881	158
mmu_circTtbk2_454	chr2|120637239|120667741|-	TGCTCACCAGGGAGAATGTG	59.6741	CAGCTGGGTATGGTGGTTCA	59.6721	141	GCTCACCAGGGAGAATGTGG	60.3935	CAGCTGGGTATGGTGGTTCA	59.6721	140
mmu_circUbr1_482	chr2|120732082|120737506|-	GGGAAACACTGGACCCTCTT	59.2282	CTAGCGGCCTCAGCTTTTCT	60.1079	150	GGGAAACACTGGACCCTCTT	59.2282	TAGCGGCCTCAGCTTTTCTC	60.1081	149
mmu_circTrp53bp1_624	chr2|121033023|121035592|-	TAGTGACAAGCTGGCCAGTC	59.6783	ACCACTTCCTTTGGCCTTCT	59.1465	143	CTAGTGACAAGCTGGCCAGT	59.677	ACCACTTCCTTTGGCCTTCT	59.1465	144
mmu_circTrp53bp1_1621	chr2|121058125|121067350|-	CTGCCCCAGAAATGGATGGA	59.7404	ACCTCCACCTTTCTTCACATCA	59.289	159	TCTGCCCCAGAAATGGATGG	59.7404	ACCTCCACCTTTCTTCACATCA	59.289	160
mmu_circTrp53bp1_2213	chr2|121058125|121082515|-	CTGCCCCAGAAATGGATGGA	59.7404	GGGCAGGTACCTGTTCCTTT	59.5956	167	TCTGCCCCAGAAATGGATGG	59.7404	GGGCAGGTACCTGTTCCTTT	59.5956	168
mmu_circTrp53bp1_1297	chr2|121066053|121067350|-	CTGATGACAAGCAGCTGGGA	60.0357	ACCTCCACCTTTCTTCACATCA	59.289	156	TGATGACAAGCAGCTGGGAC	60.3219	ACCTCCACCTTTCTTCACATCA	59.289	155
mmu_circTrp53bp1_1500	chr2|121066053|121074577|-	CTGATGACAAGCAGCTGGGA	60.0357	AAGCTTCTGGAAAGGCTCCC	59.9611	149	CTGATGACAAGCAGCTGGGA	60.0357	CTTCTGGAAAGGCTCCCCTC	59.7455	146
mmu_circPdia3_305	chr2|121252929|121257183|+	AGCAGGACCAGCTTCAGTTC	59.964	GGCAGTGCAATCCACCTTTG	60.038	174	AGCAGGACCAGCTTCAGTTC	59.964	GTGTTGGCAGTGCAATCCAC	60.319	179
mmu_circPdia3_481	chr2|121257075|121262880|+	TGATACAAGGCAAGGACTTACTCA	59.4694	CCTGAGAGGAACTGAAGCTGG	60.0663	141	AGATTTGATACAAGGCAAGGACT	57.8151	AGGAACTGAAGCTGGTCCTG	59.3104	140
mmu_circPdia3_421	chr2|121263997|121265398|+	TGCTGATTGAATTTTACGCCCC	59.8346	ACGGCTAGCTACAGCAAAGT	59.3914	144	GCTGATTGAATTTTACGCCCCT	59.5729	ACGGCTAGCTACAGCAAAGT	59.3914	143
mmu_circSqor_589	chr2|122639957|122646025|+	TGTGTTTGGCATTGGGGACT	60.1058	GGGCCTTCCATGTCTTCTCC	60.107	144	GTGTTTGGCATTGGGGACTG	59.6819	GGGCCTTCCATGTCTTCTCC	60.107	143
mmu_circMyef2_824	chr2|124950875|124958793|-	CTGTCCCTCATGAAGACTACCG	59.9001	AAGGATGGAACCGATTGGCC	60.3957	140	CTGTCCCTCATGAAGACTACCG	59.9001	TAAGGATGGAACCGATTGGCC	60.1339	141
mmu_circMyef2_262	chr2|124957357|124958793|-	TGACATGAAGTGGCAGGCTA	59.0165	TGGAACCGATTGGCCTTCTT	59.596	178	TGACATGAAGTGGCAGGCTA	59.0165	ATGGAACCGATTGGCCTTCT	59.3742	179
mmu_circCops2_240	chr2|125675643|125678159|-	ACGTAGCTGATGTGGAGAGC	59.5421	TCAATGTGCTCTCTTATGAAAGGA	57.9464	142	CGTAGCTGATGTGGAGAGCT	59.2563	TCAATGTGCTCTCTTATGAAAGGA	57.9464	141
mmu_circTrpm7_639	chr2|126639030|126641154|-	TGCTAGCCTTTAGCCACTGG	59.747	TCCTCCAGACGGTACACTGT	59.8882	163	TGCTAGCCTTTAGCCACTGG	59.747	CCTCCAGACGGTACACTGTG	59.7561	162
mmu_circTrpm7_429	chr2|126665895|126667709|-	TGGAACAGTTACCTTCAGTTCA	57.236	TGGGACATTTCAGCCTTGGT	59.5176	148	TGGAACAGTTACCTTCAGTTCAAGA	60.1047	TGGGACATTTCAGCCTTGGT	59.5176	148
mmu_circAp4e1_597	chr2|126861205|126879779|+	TGAATCCTTACGAAGAGCCGA	58.903	CCAGATTAGTGCTCTGCAGGT	59.791	140	TGAATCCTTACGAAGAGCCGA	58.903	ACCAGATTAGTGCTCTGCAGG	59.791	141
mmu_circAp4e1_523	chr2|126870091|126879779|+	ACTGCTGGGGAAAGACGATG	60.036	GGCTGACAACAGTAAGTGCC	59.1249	153	ACTGCTGGGGAAAGACGATG	60.036	TCGAGGGAAAATCTGGCTGAC	60.0661	167
mmu_circSnrnp200_686	chr2|127079380|127080740|+	AAAGACAGCATCCGCAGTGG	60.9574	TCCTCGAACCTTGGTTTTAGCA	59.8949	143	CCAGTTGTGGTGCTAGTGCA	60.5349	TCTCATACTCTGCTGCATTGGA	59.232	156
mmu_circAnapc1_1437	chr2|128510844|128526583|-	CTCGACGGTGTTGGTACTCC	60.1094	AACCATGTTCCCAGCCACAT	59.885	144	TGTCCAACATGATGCCTCGG	60.3929	TCCCAGCCACATAGAGCTCT	60.0317	168
mmu_circStk35_750	chr2|129652407|129653157|+	TGAAACCCGAATGGACCAGG	59.9624	TCCGGGACAGGACATACTGA	59.6663	173	AAACCCGAATGGACCAGGTC	59.9623	TCCGGGACAGGACATACTGA	59.6663	171
mmu_circVps16_309	chr2|130280226|130280750|+	GGCTGTAGGACCCGATCTTT	59.1687	CCACCCCTGAACCAAACTCA	59.8151	164	GGCTGTAGGACCCGATCTTT	59.1687	TAAGGATGGCCACCCCTGAA	60.5514	173
mmu_circDnaaf9_607	chr2|130648790|130664420|-	TCTACAGCAGGATGGACCCT	59.6601	ACCTGCTGTCAATTCCGAGG	60.036	142	GTCTACAGCAGGATGGACCC	59.5339	ACCTGCTGTCAATTCCGAGG	60.036	143
mmu_circPank2_353	chr2|131115830|131116183|+	TCTTTTGTGCCACTGGAGGT	59.4491	TCCTCCTTTTCTTCTTCAGCAGT	59.6074	147	TCTTTTGTGCCACTGGAGGT	59.4491	CCTCCTTTTCTTCTTCAGCAGTG	59.4986	146
mmu_circPank2_607	chr2|131115830|131122330|+	CCATATCCTCTGCTTCTGGTGA	59.2975	CCAGCTTGACCAAGGTTCCT	59.8887	140	TCCATATCCTCTGCTTCTGGTG	59.2975	CCAGCTTGACCAAGGTTCCT	59.8887	141
mmu_circPank2_908	chr2|131115830|131129517|+	AAGAGAGAGGCGGCCAGTAA	60.615	GCTTGACCAAGGTTCCTCCA	59.8895	144	AAGAGAGAGGCGGCCAGTAA	60.615	CCAGCTTGACCAAGGTTCCT	59.8887	147
mmu_circPlcb4_419	chr2|135749418|135774222|+	TCAGGGCAAACAACGTCAGT	60.1074	GCCTTCACTCTTCCACGTCA	59.9665	175	TCAGGGCAAACAACGTCAGT	60.1074	TGCCTTCACTCTTCCACGTC	59.9665	176
mmu_circTasp1_636	chr2|139827048|139899419|-	AGATGGGCAGTGGATCATGG	59.5228	CCAGAATTCATCCCCTTCTCCA	59.4888	152	GATGGGCAGTGGATCATGGG	60.539	CCAGAATTCATCCCCTTCTCCA	59.4888	151
mmu_circTasp1_556	chr2|139837992|139899419|-	GTCTCAGTTGCTCACAGGCT	59.9654	CCAGAATTCATCCCCTTCTCCA	59.4888	168	AGTCTCAGTTGCTCACAGGC	59.9654	CCAGAATTCATCCCCTTCTCCA	59.4888	169
mmu_circTasp1_471_2	chr2|139850618|139899419|-	GTGATGCCAGCATAATGGATGG	59.7695	CCAGAATTCATCCCCTTCTCCA	59.4888	157	GTGATGCCAGCATAATGGATGG	59.7695	TCCAGAATTCATCCCCTTCTCC	59.22	158
mmu_circTasp1_350	chr2|139884013|139899419|-	GCTGGTGCTCTTGCTACAGA	60.037	CCAGAATTCATCCCCTTCTCCA	59.4888	148	GCTGGTGCTCTTGCTACAGA	60.037	TCCAGAATTCATCCCCTTCTCC	59.22	149
mmu_circEsf1_483	chr2|139998974|140002416|-	TGATGAGCCCAAGGATGTGG	59.7432	GAGCCAGCAAATCTTTCGCC	60.1792	155	TGATGAGCCCAAGGATGTGG	59.7432	GCCAGCAAATCTTTCGCCTT	59.7553	153
mmu_circKif16b_1071	chr2|142675996|142699347|-	ACCAGAATGAAGCAAGAGTCCA	59.6268	TTCCAGATCCAGTTTGCCCA	59.2232	168	ACCAGAATGAAGCAAGAGTCCA	59.6268	TCCAGATCCAGTTTGCCCAT	58.9979	167
mmu_circKif16b_1185	chr2|142675996|142704460|-	ACCAGAATGAAGCAAGAGTCCA	59.6268	TGGACTCTTGGTGTCAGCAG	59.6058	170	ACCAGAATGAAGCAAGAGTCCA	59.6268	CTGGACTCTTGGTGTCAGCA	59.6058	171
mmu_circPcsk2_105	chr2|143415362|143415467|+	AAGAAGACGCAGCCTACACC	60.0372	CCTTTGCAAGCCCATTGTGA	59.3194	101	GAAGACGCAGCCTACACCAT	60.1081	CCTTTGCAAGCCCATTGTGA	59.3194	99
mmu_circPcsk2_366	chr2|143415362|143538614|+	CTGGGAGCTGGGATACACAG	59.5326	GGTGTAGGCTGCGTCTTCTT	60.0372	167	CTGGGAGCTGGGATACACAG	59.5326	ATGGTGTAGGCTGCGTCTTC	60.1081	169
mmu_circPcsk2_261	chr2|143529483|143538614|+	CTGGGAGCTGGGATACACAG	59.5326	TGATGTCCCTGTACCCTCTCT	59.3536	152	GGGAGCTGGGATACACAGGA	60.6911	TGATGTCCCTGTACCCTCTCT	59.3536	150
mmu_circPcsk2_1148	chr2|143529483|143643151|+	ATGCAGGTGCCATGGTGAAA	60.5425	TGATGTCCCTGTACCCTCTCT	59.3536	149	GCAGGTGCCATGGTGAAAAT	59.3903	TGATGTCCCTGTACCCTCTCT	59.3536	147
mmu_circPcsk2_493	chr2|143626447|143637964|+	CTCTGGGACATCTGCAGCTG	60.4622	CCCCAGCTTGCACTGTAGAT	59.7458	163	GACACTCTGGGACATCTGCA	59.3898	CCCCAGCTTGCACTGTAGAT	59.7458	167
mmu_circRrbp1_1042	chr2|143805023|143816529|-	AGCTCACAGAGAGGATCCGT	60.0336	CCAGTGTCTTGTAGGGCAGG	60.036	148	ATCGAAGCCCTTCTGGAAGC	60.1075	CCCTCACTGAACACCATGCT	59.9627	159
mmu_circSnx5_402	chr2|144097259|144099913|-	ACGACTATATCCACACTGCAGC	60.2238	ACAGGGTGAGAAGAAAGCCG	59.9645	142	GACTATATCCACACTGCAGCCT	59.6331	ACAGGGTGAGAAGAAAGCCG	59.9645	140
mmu_circSec23b_1012	chr2|144404051|144414522|+	ACGGAGATTTCAGAATGGCGT	60.0661	TGATTCACCTCAGATATGCCTGC	60.4956	140	CAACGGAGATTTCAGAATGGCG	60.2231	ATTCACCTCAGATATGCCTGCA	59.5594	140
mmu_circCfap61_626	chr2|145984932|145995837|+	CCTCCAACTACATCCGCTTGT	60.0661	TCGGCCATCATAGACAAGGC	59.8933	178	CCTCCAACTACATCCGCTTGT	60.0661	CGGCCATCATAGACAAGGCA	60.179	177
mmu_circRalgapa2_844	chr2|146182298|146184669|-	TGGGACAGAAGGAAGAATTTTCA	57.9396	TGGATAGTGGCCTAGGTGGT	59.658	169	TGGGACAGAAGGAAGAATTTTCA	57.9396	GGTTCACTAGGTGGGCCATG	60.3944	152
mmu_circKiz_950	chr2|146730940|146733204|+	ACAAGATTCGCTCTTCACGGA	59.7275	TGGCGGCCCATAAAGATTGT	60.0336	170	ACAGACCCAAAGCTTTCCTGA	59.5053	TGGCGGCCCATAAAGATTGT	60.0336	140
mmu_circKiz_311	chr2|146777722|146784899|+	TGCGGCTCAACAGTGTTCTT	60.4637	ACATTGCCCTCGTGTCTTCA	59.6036	145	TCTGCGGCTCAACAGTGTTC	60.8803	ACATTGCCCTCGTGTCTTCA	59.6036	147
mmu_circKiz_561	chr2|146777722|146798216|+	TCTGGATATTGGTGGCAGCA	59.0817	ACATTGCCCTCGTGTCTTCA	59.6036	145	TGGATATTGGTGGCAGCATGT	60.0638	ACATTGCCCTCGTGTCTTCA	59.6036	143
mmu_ci9030622O22Rik_5383	chr2|147809211|147814594|-	TTCATTTCCCCTTGTAGGTGCT	59.6215	TGGAAACAGAAACATAGGCATTGG	59.7796	140	CCCCTTGTAGGTGCTTACAGA	59.0934	TGAAATGAATTCACCCTGGAAACA	59.1017	149
mmu_circAsxl1_192	chr2|153194108|153199098|+	TGCCTCAATGCCATGCTACA	60.0343	CCTTCTGCCTCTATGACCTGC	60.2026	158	TGCCTCAATGCCATGCTACA	60.0343	TCCTTCAGTCCTTCTGCCTCT	60.2032	167
mmu_circCbfa2t2_476	chr2|154342319|154352517|+	TCCATTGCAAGCTCCAGGAG	60.0348	GTGGCATGATGGGAGGTGAG	60.4651	152	CTCCAGGAGGCCACAAACTT	59.8887	GTGGCATGATGGGAGGTGAG	60.4651	141
mmu_circItch_293	chr2|154999693|155005403|+	GACAGTGGACCACAGCTTGA	59.8933	GCCTCAAGTTTGCAGCAGTC	60.0397	158	CTGACAGTGGACCACAGCTT	59.8925	GCCTCAAGTTTGCAGCAGTC	60.0397	160
mmu_circItch_622	chr2|155024077|155034130|+	TGATAGCAACGGCAGAGTGT	59.3919	ATTTGTTGGTGGCAAGGAGC	59.3188	149	ACTGATAGCAACGGCAGAGT	59.1017	ATTTGTTGGTGGCAAGGAGC	59.3188	151
mmu_circPigu_567	chr2|155134609|155143275|-	CTGTCCTGTGGCACCTATGG	60.1075	ACATCATGGCGTACTCCCAC	59.8219	156	CCTGTCCTGTGGCACCTATG	60.1075	ACATCATGGCGTACTCCCAC	59.8219	157
mmu_circRbm39_1206	chr2|155992654|156014942|-	TTTCCCAACAGACCGAAGCC	60.5365	TCTCTCATGACTACGACTTCTGC	59.6244	140	TTTCCCAACAGACCGAAGCC	60.5365	TTCTCTCATGACTACGACTTCTGC	60.1426	141
mmu_circRbm39_127	chr2|156016016|156018377|-	TGCCTCCTTGGAAAGCTCTC	59.6737	TGTCTAACAAAGTTCTTGTGAGGA	58.0153	120	CTGCCTCCTTGGAAAGCTCT	59.6724	TGTCTAACAAAGTTCTTGTGAGGA	58.0153	121
mmu_circRbm39_347	chr2|156019552|156020872|-	ACCACTTCAACATTGTAATTCCGG	59.7824	TGCCACCTCTGTCACACATC	59.9647	147	ACCACTTCAACATTGTAATTCCGG	59.7824	GATGCCACCTCTGTCACACA	59.9647	149
mmu_circPhf20_468	chr2|156106200|156109462|+	AAGCCTGAGAAGGACCTTGTG	59.927	TGTTTGACAGTTTGAACTACTCCA	58.5071	140	GCCTGAGAAGGACCTTGTGA	59.3126	TCTGATCTTTGGAAAAAGCTTTGACA	59.9033	170
mmu_circPhf20_951	chr2|156106200|156118588|+	AACCTGTTTCTCCTCTTGCTGA	59.5605	ACCCACAATATTCTGATCTTTGGA	57.9215	140	AGAACCTGTTTCTCCTCTTGCT	59.2917	ACCCACAATATTCTGATCTTTGGA	57.9215	142
mmu_circRprd1b_501	chr2|157877915|157892133|+	CGTCAGGGGATGCTACTGTC	59.8968	TGTGAACTCAGGTCCTTTCCT	58.5914	167	CTGGAAAATGCTGCGTCAGG	59.8303	TGTGAACTCAGGTCCTTTCCT	58.5914	180
mmu_circRprd1b_677	chr2|157877915|157900747|+	GCTCGGATGCTGGTGGAATA	59.8933	TGTGAACTCAGGTCCTTTCCT	58.5914	152	GCTCGGATGCTGGTGGAATA	59.8933	TGTGAACTCAGGTCCTTTCCTT	59.2223	152
mmu_ciDhx35_76	chr2|158691473|158691549|+	CCCTCCCCCGCTGGTAAG	61.4801	ATCAGGGGAGGGGCTTACC	60.3861	69	CCCTCCCCCGCTGGTAAG	61.4801	CATCAGGGGAGGGGCTTACC	61.71	70
mmu_circTop1_379	chr2|160512019|160529663|+	GATGAACCTGAGGATGATGGCT	59.8938	TCTTGTGCTCCTTATGCCGG	60.1077	140	AGATGAACCTGAGGATGATGGC	59.8938	TCTTGTGCTCCTTATGCCGG	60.1077	141
mmu_circZhx3_2979	chr2|160621320|160624299|-	AGCGAATCATGGGAGCCAAG	60.4651	GCCCTGGGAAGTGCTTCTAA	59.6717	147	GAACAGCGAATCATGGGAGC	59.34	GCCCTGGGAAGTGCTTCTAA	59.6717	151
mmu_ciChd6_343	chr2|160824634|160824977|-	CAGCCTCCCTCTGCTTCTG	59.7787	GAGTGGGGGTAACTCTGGGA	60.2526	140	CAGCCTCCCTCTGCTTCTG	59.7787	TGAGTGGGGGTAACTCTGGG	60.5467	141
mmu_circChd6_1572	chr2|160850274|160868255|-	TCACAGCTGCTGATACCTGC	60.108	TTCTGCATCCTTGGTGTGGG	60.2513	140	GGGAGGCCTGGGAATCAATC	60.179	TTCTGCATCCTTGGTGTGGG	60.2513	160
mmu_circStk4_1189	chr2|163925549|163960046|+	TCAGATCAACAGCTTTGGCA	57.7249	TGCAACAATCTGGCCAGTCT	59.8889	143	TCAGATCAACAGCTTTGGCA	57.7249	CACGGGCACTTGCTTGATTG	60.3876	161
mmu_circZmynd8_634	chr2|165629083|165638081|-	CCCAACCACTACAGACCACC	59.9637	CATCTCGGCCATGGTCAACT	60.1075	149	CCCCAACCACTACAGACCAC	59.9637	CATCTCGGCCATGGTCAACT	60.1075	150
mmu_circZmynd8_446	chr2|165647106|165649849|-	CCTGGCGTCTGCAATCAATG	59.9	GGTGAGTACCGGTGTCTCTG	59.4733	156	CCTGGCGTCTGCAATCAATG	59.9	TCTCTGGGGGAGACTGGTTG	60.5453	142
mmu_circZmynd8_1027	chr2|165670127|165684797|-	AGCAGGACCCCGAGAAGAA	60.2292	ATGGTCAGCATGGTCATGGC	60.7542	140	GAGCAGGACCCCGAGAAGAA	61.2584	ATGGTCAGCATGGTCATGGC	60.7542	141
mmu_circNcoa3_1122	chr2|165889375|165894821|+	GAGTGCGCAGACAAAAAGCA	59.9707	GCAGTTTGCGTTTCCGAGAC	60.3844	167	TGAGTGCGCAGACAAAAAGC	59.9707	GCAGTTTGCGTTTCCGAGAC	60.3844	168
mmu_circNcoa3_555	chr2|165890374|165893626|+	TGTATGATCTGCGTGGCTCG	60.249	TCCCTGCCCTGTAGAAGACA	59.8837	144	TGTATGATCTGCGTGGCTCG	60.249	TGACTCCCTGCCCTGTAGAA	59.8837	148
mmu_circArfgef2_738	chr2|166668846|166678377|+	CCCAGAGTGGCCTAGGAAAA	59.0081	AAGTTTGCCTTTGGTGGAGC	59.2473	157	GTGGCCTAGGAAAAGTGAGCT	59.9963	AAGTTTGCCTTTGGTGGAGC	59.2473	151
mmu_circArfgef2_583	chr2|166676390|166678377|+	CCCAGAGTGGCCTAGGAAAA	59.0081	GATCCTGTCGATCAGCCGC	60.6631	171	GTGGCCTAGGAAAAGTGAGCT	59.9963	GATCCTGTCGATCAGCCGC	60.6631	165
mmu_circArfgef2_652	chr2|166676390|166684673|+	CACTGACAGTGGAGCTCAGG	60.0375	GATCCTGTCGATCAGCCGC	60.6631	146	CACTGACAGTGGAGCTCAGG	60.0375	ATCCTGTCGATCAGCCGCTT	61.6805	145
mmu_circArfgef2_463	chr2|166708831|166710963|+	GCAGCTCTCCATGAAGTTCCT	60.0656	GGAAGCTGGCCATCTGTCTT	60.0347	147	GCAGCTCTCCATGAAGTTCCT	60.0656	TTTCACCAACCGACTCCTGG	59.8922	165
mmu_circCse1l_544	chr2|166781554|166783412|+	GCCTCCTGAATCAGTTGACCA	59.9964	CAGCAGGGTTAGCTTTGCAG	59.4751	177	GCCTCCTGAATCAGTTGACCA	59.9964	CAGCAGCAGGGTTAGCTTTG	59.4751	180
mmu_ciStau1_984	chr2|166805514|166806498|-	ACAAAGAGTGGGGTTTGCTGA	60.064	GTGAACCTGAGGCAGACCAA	59.8914	162	CACAAAGAGTGGGGTTTGCTG	59.9325	GTGAACCTGAGGCAGACCAA	59.8914	163
mmu_circRnf114_373	chr2|167348966|167353246|+	TCCTTGTCCTTACTGTCCCGA	60.2031	CACACCCCACAGACAGGTTT	60.1067	151	CCTTGTCCTTACTGTCCCGAG	59.7951	CACACCCCACAGACAGGTTT	60.1067	150
mmu_circRnf114_330	chr2|167352795|167354544|+	TACCGCAGTGCCAACTTCAT	59.9638	AAGGGATGCATCCTTGGTGG	60.0328	165	AGTGCCAACTTCATGGAGCA	59.8889	AAGGGATGCATCCTTGGTGG	60.0328	159
mmu_circNfatc2_873	chr2|168346364|168349290|-	AAAACGGACCCAGTGACCAG	60.179	AGCATGTTAGGCTGGCTCTT	59.3773	154	AAAACGGACCCAGTGACCAG	60.179	AAGCATGTTAGGCTGGCTCT	59.3773	155
mmu_circNfatc2_1725	chr2|168365157|168413553|-	CAGCAGATGATCCTCACGGG	60.2498	TGAGGCCATAGTCCAGGACA	59.9574	148	CCAGCAGATGATCCTCACGG	60.2498	TGAGGCCATAGTCCAGGACA	59.9574	149
mmu_circNfatc2_1208	chr2|168409058|168413553|-	ATTGAGGTCCAACCCAAGCC	60.2518	TGAGGCCATAGTCCAGGACA	59.9574	177	CACTATGAGACGGAGGGCAG	59.6128	TGAGGCCATAGTCCAGGACA	59.9574	144
mmu_circAtp9a_1438	chr2|168509925|168552896|-	AGTCCAATGGTGTGACGGAC	59.9651	GTCCCAACCAGACAGTACGG	60.0376	151	CCGTGTACGAGTCCAATGGT	59.7545	GTCCCAACCAGACAGTACGG	60.0376	160
mmu_circAtp9a_655	chr2|168525632|168552896|-	CTGACCTCCTGCAGATTCGG	60.1791	GTCCCAACCAGACAGTACGG	60.0376	148	GACCTCCTGCAGATTCGGTC	60.1791	GTCCCAACCAGACAGTACGG	60.0376	146
mmu_circTshz2_3061	chr2|169725445|169728506|+	AAAACGCACAGCAAGTCACC	59.8995	CAACGGAGCCACTGTCTTCT	59.9659	152	AAGTCACCCGAACACCACTC	59.8939	CAACGGAGCCACTGTCTTCT	59.9659	140
mmu_circEdn3_243	chr2|174620380|174621544|+	GCACCAGAGATGTCACCAGT	59.677	GCTGGGAGCTTTCTGGAACT	59.9626	171	GCACCAGAGATGTCACCAGT	59.677	TTTCTGGAACTGGCCCCAAG	60.179	162
mmu_circTaf4_177	chr2|179562944|179563760|-	ATCGGGCCCAGGAAAAAGAG	60.0341	TGCTGCTGCATCTCTTTTGC	59.7572	125	GATCGGGCCCAGGAAAAAGA	60.0345	TGCTGCTGCATCTCTTTTGC	59.7572	126
mmu_circPrpf6_531	chr2|181257769|181264110|+	TACAGGGGAGCTGGACATGA	59.9574	CCATCCTTTTATCCAGAGCTGC	59.1166	167	ATGAGGAAGATTGGCCAGGC	60.1063	CCATCCTTTTATCCAGAGCTGC	59.1166	151
mmu_circCwf19l2_1000	chr9|3441054|3460131|+	GGCTCCCATCTATTTTAAGAAAGCC	59.9899	TGGCCCCCAACTTGTTCTTT	60.0316	159	GGCTCCCATCTATTTTAAGAAAGCC	59.9899	TTGGCCCCCAACTTGTTCTT	60.0316	160
mmu_circGucy1a2_184	chr9|3579517|3582700|+	AGATGCTCCTATGCAGACCA	58.2014	TGCAATGTCCTCTTGAGAGTCA	59.3655	120	AGATGCTCCTATGCAGACCA	58.2014	ACTGCAATGTCCTCTTGAGAGT	59.3631	122
mmu_circGucy1a2_719	chr9|3634438|3635157|+	TGCTACGATTGTCCACTCCA	58.7376	CCACAGCTCGAAGGACTCTT	59.3944	161	TTGCTACGATTGTCCACTCCA	59.3787	CCACAGCTCGAAGGACTCTT	59.3944	162
mmu_circDync2h1_731	chr9|6955906|6994146|-	GGGAAGGTCCTGAGGATCCT	60.0306	AGTTATCTACACGTCCTCCA	55.0049	140	TGGGAAGGTCCTGAGGATCC	60.3266	AGTTATCTACACGTCCTCCA	55.0049	141
mmu_circDync2h1_1815	chr9|7005489|7050483|-	GTGCCCGAAATGGAGATTGG	59.2593	AGCAGCAGAGAGGTAGGTGA	59.9596	158	GCCCGAAATGGAGATTGGCT	60.7531	AGCAGCAGAGAGGTAGGTGA	59.9596	156
mmu_circDync2h1_986	chr9|7023310|7049192|-	CCAATGTCTTGTGAACTCACTGA	58.8706	AAGGTCATCGGATGGAAGGC	59.8186	144	TCCAATGTCTTGTGAACTCACTG	58.8706	AAGGTCATCGGATGGAAGGC	59.8186	145
mmu_circDync2h1_1128	chr9|7023310|7050483|-	TGTGAACTCACTGAAACACATGG	59.3729	CTTCTGGAGCAGCAGAGAGG	59.8238	146	TGTGAACTCACTGAAACACATGG	59.3729	CCTTCTGGAGCAGCAGAGAG	59.8238	147
mmu_circDync2h1_603	chr9|7101073|7103785|-	GCCTTTGCTATTGCCACTGA	58.8235	CGTGTGGAGGTAAAGGCTGT	59.9651	155	GCCTTTGCTATTGCCACTGA	58.8235	GCTGTCCTGGAGCTGTCTTT	59.964	140
mmu_circBirc2_128	chr9|7825615|7827010|-	TGAGCAGCTGTTGTCCACTT	59.8189	AGGATATCTAGCTTGAATCTCATCA	56.9666	120	TTGAGCAGCTGTTGTCCACT	59.8189	AGGATATCTAGCTTGAATCTCATCA	56.9666	121
mmu_circCep126_2296	chr9|8092244|8101842|-	TGTCCCACCAAGTACAACTGA	58.8797	TTTCTTCACGCTCTCCAGCC	60.3208	144	GGAATGAAGTACACCGAGCA	57.6199	GCTCTCCAGCCTCAAGACTG	60.1082	176
mmu_circMaml2_1686	chr9|13531285|13532971|+	GGTCACCCTTACAACTTCAGC	58.848	CATTGGGCCTCTTGCTGTTG	59.7545	165	AGGTCACCCTTACAACTTCAGC	60.2245	CATTGGGCCTCTTGCTGTTG	59.7545	166
mmu_circMre11a_1078	chr9|14716651|14740711|+	CGCTTTCAGATCTACCCGACA	59.8656	TTCTATGAAGAACCGCCGCA	59.752	146	ACGCTTTCAGATCTACCCGAC	59.8654	TTCTATGAAGAACCGCCGCA	59.752	147
mmu_circFat3_3306	chr9|16286244|16289550|-	GATGGCAGTGGTCTTGGGAG	60.3935	AGTGGCAAACAGCTTCAGGA	59.8165	141	GAGATGGCAGTGGTCTTGGG	60.3935	AGTGGCAAACAGCTTCAGGA	59.8165	143
mmu_circZfp426_287	chr9|20384323|20387774|-	CTGGCCACAGGTATCAGCTC	60.1791	CTGTCAGGCAATCAACCAACA	59.0442	165	CTGGCCACAGGTATCAGCTC	60.1791	TCATCTGTCAGGCAATCAACCA	59.9599	169
mmu_circCarm1_338	chr9|21480750|21486814|+	GCTACCTATCCCAGCAGCAG	59.9654	CACACGACTGCACTCTGTCT	59.9687	157	GCTACCTATCCCAGCAGCAG	59.9654	GACTGCACTCTGTCTCTCGG	59.8299	152
mmu_circAnln_1367	chr9|22262215|22275396|-	GCGTACCAGCAACTTTACCC	59.1994	CCTCCAGGTCTGATGCTACT	58.2131	178	GCGTACCAGCAACTTTACCC	59.1994	CCTCCAGGTCTGATGCTACTT	58.8854	178
mmu_circBbs9_453	chr9|22402113|22425389|+	CACCATCTTCAGAGGACGGC	60.461	AAGCATAAGCAGCCCTGGTC	60.3949	149	GCACCATCTTCAGAGGACGG	60.461	AAGCATAAGCAGCCCTGGTC	60.3949	150
mmu_circBbs9_1480	chr9|22486406|22590360|+	TTCAGAGACAAGACCCCTGC	59.3126	ACTAGCCGCTTTCCAGAACC	60.0363	150	TTCAGAGACAAGACCCCTGC	59.3126	CTAGCCGCTTTCCAGAACCA	60.0364	149
mmu_circBbs9_445	chr9|22555040|22570441|+	GCCAACCCATCAGATGACGA	60.1077	CAACTGTAGTGGAGGCTGCA	59.9647	163	GCCAACCCATCAGATGACGA	60.1077	AACTGTAGTGGAGGCTGCAC	59.9645	162
mmu_circBbs9_771	chr9|22555040|22590360|+	GCGTCGGCTTCTGACAAGAT	60.7377	CAACTGTAGTGGAGGCTGCA	59.9647	157	GCGTCGGCTTCTGACAAGAT	60.7377	AACTGTAGTGGAGGCTGCAC	59.9645	156
mmu_circBbs9_563	chr9|22566520|22590360|+	GCGTCGGCTTCTGACAAGAT	60.7377	GGCTGACCAGGTAGGCAAAT	60.0341	152	GCGTCGGCTTCTGACAAGA	60.373	GGCTGACCAGGTAGGCAAAT	60.0341	152
mmu_circBbs9_243	chr9|22798876|22799292|+	TGAGGGGAGAGGCCATTACA	59.9559	CTCGGTCATGAGGTGCTTGT	60.037	177	TGAGGGGAGAGGCCATTACA	59.9559	ATGAGGTGCTTGTGGTTGGT	59.8141	170
mmu_circAcad8_458	chr9|26901415|26903556|-	TGGGAGTGATGCTGCATCTC	59.8203	TCTGATCCCACTCCGCCATA	60.1057	172	CTGGGAGTGATGCTGCATCT	59.8194	TCTGATCCCACTCCGCCATA	60.1057	173
mmu_circArhgap32_286	chr9|32040865|32064420|+	CCAAAGATGGCTGAATGTGCA	59.4531	TGTTTCCTCCCAATCAGGCC	59.9604	157	AAGATGGCTGAATGTGCACA	58.0862	TGTTTCCTCCCAATCAGGCC	59.9604	154
mmu_circArhgap32_432	chr9|32093137|32101357|+	GGTGGGAGACATCGTTTCTGT	59.9979	TCGGCGGTCATAAATGCAGA	59.8231	163	GGTGGGAGACATCGTTTCTGT	59.9979	CTGTGAGCTGGGAGAATCGG	60.1791	179
mmu_circArhgap32_514	chr9|32093137|32119561|+	CCCTGGTCATTGTGTCGAGT	59.6783	TCGGCGGTCATAAATGCAGA	59.8231	155	CCCTGGTCATTGTGTCGAGT	59.6783	CTGTGAGCTGGGAGAATCGG	60.1791	171
mmu_circArhgap32_679	chr9|32157742|32162083|+	TCCTCTTCTGTCTCCAAACGC	59.999	GGGGAGTTGCTGGATGACAT	59.743	145	TGGGGAAGTCCTCTTCTGTCT	59.8499	GGGGAGTTGCTGGATGACAT	59.743	153
mmu_circSrpr_931	chr9|35123643|35125569|+	AATGTGGCTGCTGACATTGC	59.7545	TTATCCCGGAACAGTCGGTG	59.4665	159	AATGTGGCTGCTGACATTGC	59.7545	GGAACAGTCGGTGCACATCA	60.6026	152
mmu_circStt3a_774	chr9|36654711|36661029|-	TGGGGATGGCAGTAGGATCA	60.0302	ACTTGCTGCGCAGGTAATCT	60.036	161	TGGGGATGGCAGTAGGATCA	60.0302	GCTGCGCAGGTAATCTACGA	60.2489	157
mmu_circCcdc15_1215	chr9|37225582|37253917|-	GGAGCAGGATCTTCAACTCCA	59.4431	TGCTAGGGAAAACACTTGTCCT	59.5582	176	AGGAGCAGGATCTTCAACTCC	59.1632	TGCTAGGGAAAACACTTGTCCT	59.5582	177
mmu_circSorl1_909	chr9|41911539|41925870|-	GGGACTGTGCAGATGGCTC	60.451	CCAGTCCCTACAGTCGTTGT	59.0331	143	GGGACTGTGCAGATGGCTC	60.451	ACCAGTCCCTACAGTCGTTG	59.0331	144
mmu_circTbcel_501	chr9|42348410|42354371|-	GTGAGCGAGAGGATTCCGAG	59.9699	AGCTTGAGGGAATGACAGCA	59.3052	151	ATGGCAGTGTTGTGACGGAT	59.9633	AGCTTGAGGGAATGACAGCA	59.3052	172
mmu_circArhgef12_2278	chr9|42888931|42919404|-	AGCAAGATTCTGGCATCCACA	59.9949	TGCTCCAATGATGTGAGGGG	59.7432	151	ACAGCAAGATTCTGGCATCCA	59.9949	TGCTCCAATGATGTGAGGGG	59.7432	153
mmu_circVps11_515	chr9|44263893|44264651|-	AAACAGAGCCAGCAGATTGC	59.1134	AGAATCGGCCACTCTTCAGC	60.1079	153	AAACAGAGCCAGCAGATTGC	59.1134	CTCTTCAGCAGGGAGATGGC	60.1791	142
mmu_ciHyou1_154	chr9|44300924|44301078|+	CGGTGAATGTGGTGGCCTTT	61.1785	CCAATTTGCCTGCCCCTAGA	60.0332	133	CGGTGAATGTGGTGGCCTT	60.6035	CCAATTTGCCTGCCCCTAGA	60.0332	133
mmu_circKmt2a_494	chr9|44735621|44738256|-	AGGCTCAATGACAATCGACTGT	60.0277	TCTGCTGACCACAAAGCACA	60.1073	152	AGGCTCAATGACAATCGACTGT	60.0277	CTGCTGACCACAAAGCACAG	59.6901	151
mmu_circKmt2a_790	chr9|44735817|44741420|-	GAAGGAATCAGCTTGCGCAG	59.9016	TGGTAACATCCCACTGTTGT	56.6633	157	GAAGGAATCAGCTTGCGCAG	59.9016	TGGTAACATCCCACTGTTGTT	57.4135	157
mmu_circKmt2a_301	chr9|44740080|44740568|-	GTCCAGAGCTGAATCCACCC	60.1075	CAGTGTGGCTGCTCTCCTC	60.0793	172	GTCCAGAGCTGAATCCACCC	60.1075	CTCAGTGTGGCTGCTCTCC	60.0793	174
mmu_ciGm39326_76	chr9|44791471|44791547|+	GAGGCCTGGTGTGCAGGAG	62.6188	CCTCGGGGAAAGCTTTCTCT	59.3841	60	GAGGCCTGGTGTGCAGGA	61.6404	CCTCGGGGAAAGCTTTCTCT	59.3841	60
mmu_circRnf214_1227_1	chr9|45777863|45802241|-	AACTTGTCCAGCCCAGTGAG	59.8907	GTCCTGCTCCTTCTGCAAGA	59.677	158	AACTTGTCCAGCCCAGTGAG	59.8907	GGTCCTGCTCCTTCTGCAAG	60.6762	159
mmu_circRnf214_763	chr9|45780476|45811554|-	GTGAGGAATGGAGCCAAGCT	60.0347	TCTTGGTCTGTGTTTACTTCCGA	59.6146	162	AGTGAGGAATGGAGCCAAGC	60.0347	TCTTGGTCTGTGTTTACTTCCGA	59.6146	163
mmu_circPafah1b2_418	chr9|45884239|45890027|-	GTAGCAGGTGGGATTGAGGC	60.4646	GCTGAGACATCCACCTGTCA	59.3898	161	GTAGCAGGTGGGATTGAGGC	60.4646	TGCTGAGACATCCACCTGTC	59.3898	162
mmu_circGm31432_274	chr9|46444054|46445266|+	AGGGATGGAACTGGAGAGCA	60.2529	GACGGCGAGATGAAAGGCTA	59.8975	145	AGGGATGGAACTGGAGAGCA	60.2529	TGCACAGTAAATGACGGCGA	60.32	157
mmu_circNxpe4_632	chr9|48272726|48301652|+	CATGAAAACGCTGGCCAGTC	60.1096	GAGTGTCCAGGCTGATCGTC	60.1791	163	TGGCCAGTCGTAAGTCACTG	59.6828	ATCTGGGACAAGGCTAGGGT	59.9551	173
mmu_circZbtb16_185	chr9|48628582|48654861|-	TGCCAAAGCCTTTGTGTGTG	59.8247	CGCAGAGTTCACACCCGTAT	60.1088	127	GTGCCAAAGCCTTTGTGTGT	59.8245	CGCAGAGTTCACACCCGTAT	60.1088	128
mmu_circZw10_931	chr9|48973492|48981112|+	AGCGAGGCTGTGAAGAAGTT	59.6054	ACAGAACTGATGGACGGCAG	60.037	174	AGCGAGGCTGTGAAGAAGTT	59.6054	GACGGCAGAGGAGTCATGTC	60.1791	162
mmu_circAlg9_490	chr9|50694557|50703707|+	GTGGTTGCCCCTCTCAACAT	60.2513	ATGCAGCCCAAACTTCTTGC	59.6806	163	GTGGTTGCCCCTCTCAACAT	60.2513	GCCCAAACTTCTTGCACACA	59.5405	158
mmu_circAlg9_1046	chr9|50694557|50717669|+	CAACCATCCACACTGTCCCA	59.8897	ACAGCTCACAAAAGCCAGGA	59.8165	142	ACCCAACCATCCACACTGTC	59.8895	ACAGCTCACAAAAGCCAGGA	59.8165	145
mmu_circAlg9_1307	chr9|50694557|50734015|+	AGAGAAGAGTGGGTCAGCCT	59.8839	ATGCAGCCCAAACTTCTTGC	59.6806	149	CCTCGGGAGCCAAACTACTC	59.824	ATGCAGCCCAAACTTCTTGC	59.6806	176
mmu_circSik2_470	chr9|50826741|50828952|-	AGGAAAACGAGCCGTCCATT	59.9637	CACCATGTTGCCAGCAGTTC	60.0389	141	AGAACAGGAAAACGAGCCGT	59.8939	CATGTTGCCAGCAGTTCACC	60.0389	143
mmu_circZc3h12c_375	chr9|52031456|52038002|-	GGAAGAAGTTCATAGATGAGCGG	58.9453	AGCAGGAACAAAGACCGTGA	59.5318	152	TGGAAGAAGTTCATAGATGAGCGG	60.4421	AGCAGGAACAAAGACCGTGA	59.5318	153
mmu_circZc3h12c_752	chr9|52054974|52055726|-	GACGGTGAGAATCTGAGACCA	59.1807	GGTGATCCTTCAGGCCCATG	60.4669	144	GACGGTGAGAATCTGAGACCA	59.1807	CATGCCCCAGGTGATCCTTC	60.4669	153
mmu_circAcat1_197	chr9|53505705|53506089|-	TTTCCACTCCATGCACCACA	59.8153	CCTTCACCCCCTTGGATGAC	60.0341	153	TTTCCACTCCATGCACCACA	59.8153	GTCCTTCACCCCCTTGGATG	60.0341	155
mmu_circDmxl2_769	chr9|54274837|54283645|-	GGCACACGACTCGGCTATTA	59.8982	CTGGCTTGAGGAATGGGAGG	60.1068	161	TACACACCTTCCAGGCACAC	59.8922	CTGGCTTGAGGAATGGGAGG	60.1068	174
mmu_circDmxl2_1084	chr9|54281936|54290005|-	CAAGTGTGGTGTTGCAGACG	59.972	CAGAGAATTCCAGCCCAGCA	60.0348	168	TGCAGACGGAGAGGGTTTTC	59.9651	CAGAGAATTCCAGCCCAGCA	60.0348	156
mmu_circDmxl2_678	chr9|54285997|54290005|-	TCGATGTCACTTCTCTACTGGC	59.5761	CAGAGAATTCCAGCCCAGCA	60.0348	159	CGATGTCACTTCTCTACTGGCT	59.5747	CAGAGAATTCCAGCCCAGCA	60.0348	158
mmu_circDmxl2_334	chr9|54330513|54335407|-	TCTCCATATGTGGCACCTTCA	58.8043	TCCACATTGGTCAGTTATGGCA	59.9591	143	TTCTCCATATGTGGCACCTTCA	59.4243	TCCACATTGGTCAGTTATGGCA	59.9591	144
mmu_circScaper_3188	chr9|55563188|55828622|-	TTACAGCCTCGCCTGCAATA	59.4605	CACAATCTCCCAAAATCCACGG	59.8358	140	TTACAGCCTCGCCTGCAATAA	60.0658	CACAATCTCCCAAAATCCACGG	59.8358	140
mmu_circScaper_1706	chr9|55593163|55767202|-	CGTTTCAAGTTGCTGGTGGA	58.9788	GCGATGGCTTCTTCATTGGC	60.2488	171	TCGTTTCAAGTTGCTGGTGG	58.9788	GCGATGGCTTCTTCATTGGC	60.2488	172
mmu_circScaper_1260	chr9|55714296|55767202|-	ACATCAGCAGGCTGTGAGAG	59.7503	ACTGGCGATGGCTTCTTCAT	59.7458	142	CATCAGCAGGCTGTGAGAGA	59.4642	ACTGGCGATGGCTTCTTCAT	59.7458	141
mmu_circScaper_618	chr9|55745403|55767202|-	ACGACGTAGGATGATGGAAGAG	59.3808	GCGATGGCTTCTTCATTGGC	60.2488	174	ACGACGTAGGATGATGGAAGAG	59.3808	ACTGGCGATGGCTTCTTCAT	59.7458	178
mmu_circScaper_678	chr9|55765364|55771888|-	AGGGAAAAGCTACGCGAAGA	59.3934	TGCATCACTGTCAATAGCTGGT	60.0269	150	GGGAAAAGCTACGCGAAGAG	58.9999	TGCATCACTGTCAATAGCTGGT	60.0269	149
mmu_circRcn2_657	chr9|55949858|55964853|+	GCTGTTGTCATGGGTAGTGC	59.195	AGCCATCAGAGTCCGAGTCA	60.3238	143	AATGATGGCCGGCTTGATCC	60.825	AGCCATCAGAGTCCGAGTCA	60.3238	169
mmu_circTspan3_606	chr9|56052772|56054862|-	GCTGTGAGGCTCTTGTTGTG	59.4098	CAGGGAAGAGCGTGTACACA	59.6828	180	GGCTGTGAGGCTCTTGTTGT	60.536	GAGCGTGTACACATCCTCGA	59.5494	174
mmu_circPeak1_3236	chr9|56164810|56168046|-	AGGTGTTACTGCGGAACTCG	60.0385	GCTTTTCCTTCAGTGCATAGCA	59.5107	166	AGGTGTTACTGCGGAACTCG	60.0385	TGCTTTTCCTTCAGTGCATAGC	59.5107	167
mmu_circPtpn9_230	chr9|56963997|56965145|+	CGGATCCGATTTGGCTTCCT	60.179	TGCTCCCAAACCATAAGCCA	59.5925	142	GACTCCCGGATCCGATTTGG	60.2499	TGCTCCCAAACCATAAGCCA	59.5925	148
mmu_circSin3a_398	chr9|56993864|56996838|+	GTTGCACCAGTACAGGGACA	59.8922	CTCCCAGGAATCCTTCGCTG	60.1791	142	ACCAGTTGCACCAGTACAGG	59.8914	CTCCCAGGAATCCTTCGCTG	60.1791	146
mmu_circArih1_563	chr9|59302160|59313138|-	TTCGGGCTACCTTGAACGAG	59.7545	ACACACCCAGCAAAATTCTGC	59.931	174	GTGCTTTCGGGCTACCTTGA	60.3213	ACACACCCAGCAAAATTCTGC	59.931	179
mmu_circArih1_450	chr9|59303633|59313138|-	GCAGTTGATGTCCTCTGCCA	60.3219	ACAACCGCCATCCTTCTCAA	59.5998	141	GCAGTTGATGTCCTCTGCCA	60.3219	ACAACCGCCATCCTTCTCAAT	59.9953	141
mmu_circArih1_536	chr9|59319707|59361752|-	CCCAGATTGCCACCATGTTG	59.4665	AGAGCTTCTCCAGGTTTCCA	58.2653	175	CCCCAGATTGCCACCATGTT	60.6155	AGAGCTTCTCCAGGTTTCCA	58.2653	176
mmu_circArih1_362	chr9|59333405|59361752|-	ACTATTTCGTGTCCTGCGCA	60.0377	AGAGCTTCTCCAGGTTTCCA	58.2653	153	TCCTGCGCATGGTTGTGATA	59.7484	AGAGCTTCTCCAGGTTTCCA	58.2653	142
mmu_circParp6_1923	chr9|59525750|59548379|+	GCACCTTTGCTTTCCATGGG	60.037	AGTGCCAACTTTCTCAAGGTCT	59.8264	173	ATTGGCATTCAATCCTGCGC	59.8964	AGTGCCAACTTTCTCAAGGTCT	59.8264	140
mmu_circMyo9a_1793	chr9|59686825|59722661|+	TGCTAATGAACGTTTACAGCACT	58.9377	CGTCGTCTTCCTCCATCACT	59.1881	155	TGCTAATGAACGTTTACAGCAC	57.6015	CGTCGTCTTCCTCCATCACT	59.1881	155
mmu_circLrrc49_716	chr9|60573571|60587985|-	CTCAACGGCCTGGATTCACT	60.036	CTCATGTCCAGCCCACAGAG	60.1078	154	CTCAACGGCCTGGATTCACT	60.036	CTCTCATGTCCAGCCCACAG	60.1078	156
mmu_circPias1_539	chr9|62810040|62830937|-	ACTGCAGATCCAGATAGTGAGA	58.0915	TCCATGGAGCTGCTGATCTG	59.5314	148	TCCGGATCATTCTAGAGCTT	55.4296	TGATCTGCTGCACCTGTTGT	59.8908	172
mmu_circMap2k5_302	chr9|63188300|63210442|-	ATTCCAGAGCACGTCCTTGG	60.036	TCTGAAGCTCCAGTGTAATGTCT	59.1652	159	CAGAGCACGTCCTTGGAAGA	59.6816	TCTGAAGCTCCAGTGTAATGTCT	59.1652	155
mmu_circAagab_462_1	chr9|63523967|63526513|+	AGGAGGACGATGACTTCCCT	59.6633	GCATCGCTGGAAGTTGCTTC	60.1792	142	CGAGGAGGACGATGACTTCC	59.6175	GCATCGCTGGAAGTTGCTTC	60.1792	144
mmu_circMap2k1_488	chr9|64111712|64121891|-	GCCTGACCTATCTTCGGGAG	59.3233	CCTTCTGCTTCTGCGTCAGA	60.0379	140	GGCCTGACCTATCTTCGGGA	60.7594	CCTTCTGCTTCTGCGTCAGA	60.0379	141
mmu_circRab11a_471	chr9|64632783|64635711|-	GCTTTTGCAGAGAAGAATGGT	57.0694	CGAGACAGGAGGTTACTCTTTCC	60.1194	140	GCTTTTGCAGAGAAGAATGGT	57.0694	TCGAGACAGGAGGTTACTCT	56.8238	141
mmu_circDennd4a_332	chr9|64746094|64746426|+	ATGGAAGTCTTGTGGGACCC	59.3012	ACAACAAAGTAGTCAGCAACACG	59.9365	141	ATGGAAGTCTTGTGGGACCC	59.3012	AGCCTGCTACAACAAAGTAGTCA	59.929	149
mmu_circDennd4a_913	chr9|64764948|64780421|+	TGTTTATTCGCTTCATTGAGGA	56.0893	AAAATCCGTGGCCTCTGAGG	60.0351	143	TCGCTTCATTGAGGAATGTTCT	58.0572	ACTGAACTAAAATCCGTGGCCT	59.9601	144
mmu_circDpp8_2122	chr9|64942156|64973778|+	GCCTCATGACCTACAACCTGG	60.4074	ACCTGGCCCAACTTTAAGCA	59.8126	147	AGCCTCATGACCTACAACCTG	59.4431	ACCTGGCCCAACTTTAAGCA	59.8126	148
mmu_circDpp8_369	chr9|64967484|64971236|+	TCCACACTGTGTGTCCCTCT	60.3985	CCGGCCAAGTACTTCCCATT	60.0345	163	TCCACACTGTGTGTCCCTCT	60.3985	TTAGATCCATGCCGGCCAAG	60.179	174
mmu_circDpp8_446	chr9|64973632|64983170|+	GCTGGTCCTATGGTGGCTAC	59.8931	GGTTGTAGGTCATGAGGCTT	57.2106	162	CATCCACGGCTGGTCCTATG	60.25	GGTTGTAGGTCATGAGGCTT	57.2106	170
mmu_circIgdcc4_496	chr9|65020540|65021723|+	GGGACAGCACGCTTTGAATG	60.1096	GGTCCCTCATCACAGCTCAG	59.8224	147	GGGACAGCACGCTTTGAATG	60.1096	CCCTCATCACAGCTCAGCTT	59.7475	144
mmu_circClpx_473	chr9|65219379|65226033|+	AGTGTGCCAGGCATTCATCA	59.9614	TGCATAGAGGCTCCCAAGG	58.7752	154	CAGTGTGCCAGGCATTCATC	59.5454	TGCATAGAGGCTCCCAAGG	58.7752	155
mmu_circClpx_393	chr9|65229825|65231581|+	CATAGCGAGATTGGCCCTGG	60.6048	CCCCACTTCGGTTAGCAAGA	59.6764	140	CATAGCGAGATTGGCCCTGG	60.6048	TCCCCACTTCGGTTAGCAAG	59.6764	141
mmu_circOaz2_416	chr9|65593477|65596188|+	AGCACTGCTAGAGTTTGCTGA	59.6543	AGAGGCCCTGGAACAATGTG	59.9613	146	AGCACTGCTAGAGTTTGCTGA	59.6543	CAGAGGCCCTGGAACAATGT	59.9613	147
mmu_circZfp609_874	chr9|65701903|65702777|-	AGCGCTCAATCCTTTGGGAA	59.9618	CTTGCCCCCAGCTTTCCTAT	59.7401	173	AGCCAGAGGAAGGGGAGAAT	59.9545	CTTGCCCCCAGCTTTCCTAT	59.7401	144
mmu_circHerc1_1052	chr9|66279067|66283694|+	CGGAGTCAGTGGAGAGAACC	59.4715	TCCTCTGTGATCCAGGAGCT	59.6622	178	CGGAGTCAGTGGAGAGAACC	59.4715	GTCCTCTGTGATCCAGGAGC	59.5364	179
mmu_circHerc1_588	chr9|66377519|66382146|+	AGACAGACCATTTGCAGTAGGT	59.3602	TTCCACACCCGAATAGTGCC	60.0358	177	AGACAGACCATTTGCAGTAGGT	59.3602	CCACACCCGAATAGTGCCAT	60.1072	175
mmu_circUsp3_477	chr9|66447343|66455237|-	GTGCTTTATGGCAAGGCAGC	60.4591	CACTTTCTGTACCAGGCCCA	59.5998	140	GTGTGCTTTATGGCAAGGCA	59.3974	CACTTTCTGTACCAGGCCCA	59.5998	142
mmu_circUsp3_670	chr9|66447343|66474185|-	GTGCTTTATGGCAAGGCAGC	60.4591	TGCATGGCCATTCACATACCT	60.0638	162	GTGTGCTTTATGGCAAGGCA	59.3974	TGCATGGCCATTCACATACCT	60.0638	164
mmu_circVps13c_285	chr9|67759772|67768167|+	ACAGAAAGAACTTTGCCGAA	55.8073	TCAATCTGGCCAGCCTTGAC	60.3228	141	AACAGAAAGAACTTTGCCGA	55.8073	TCAATCTGGCCAGCCTTGAC	60.3228	142
mmu_circVps13c_524	chr9|67759772|67778567|+	TCTGGAAAAATTGGCAACTCAAGT	59.5946	TGGCCAGCCTTGACTTTGAA	60.1063	161	TCTGGAAAAATTGGCAACTCAAGT	59.5946	TCAATCTGGCCAGCCTTGAC	60.3228	167
mmu_circIce2_730	chr9|69307758|69318171|+	CATTTCCCTCAATGCCTGTGA	58.5505	AAACTTGGAGCCATGGAATG	56.2728	170	TTCCCTCAATGCCTGTGAAA	57.3262	AAACTTGGAGCCATGGAATG	56.2728	167
mmu_circRnf111_1661	chr9|70348036|70376763|-	GCAGCTACCTACACACCTGG	60.1081	TTCATTGGCAGTGACCTGGG	60.2513	164	GCAGCTACCTACACACCTGG	60.1081	CAGTGACCTGGGGAGTGAAG	59.677	156
mmu_circRnf111_1020	chr9|70376636|70383950|-	CCCAGGTCACTGCCAATGAA	60.2513	GCATCAGGAGTCCCACTCTT	59.0918	175	CCCAGGTCACTGCCAATGAA	60.2513	GCATCAGGAGTCCCACTCTTC	60.1346	175
mmu_circRnf111_893	chr9|70383057|70383950|-	GGAGAAGAGGACCTGTGTGC	60.0369	GCATCAGGAGTCCCACTCTT	59.0918	154	GGAGAAGAGGACCTGTGTGC	60.0369	GCATCAGGAGTCCCACTCTTC	60.1346	154
mmu_circAdam10_429	chr9|70610568|70630053|+	GGCACGTTTTACATTGAGCCA	59.7316	CACGCTGGTGTTTTTGGTGT	59.8276	178	TGGCACGTTTTACATTGAGCC	59.7316	CACGCTGGTGTTTTTGGTGT	59.8276	179
mmu_circAdam10_973	chr9|70625939|70661607|+	CACAGGCATCATTACTGTTCAGA	58.7439	TCATCACTAAAAAGGGAAGTGTCC	58.6863	148	CACAGGCATCATTACTGTTCAGA	58.7439	TCACTAAAAAGGGAAGTGTCC	55.4348	145
mmu_circAdam10_695	chr9|70647356|70661607|+	CCATGTGCCTCCCAAAGTCT	59.9613	GGGCTCCTTCCTCTACTCCA	60.032	166	AACTATGGCTCCCATGTGCC	60.1065	GGGCTCCTTCCTCTACTCCA	60.032	177
mmu_circCgnl1_1806	chr9|71628877|71633364|-	TGAGGATGCCACCAAAAGGA	59.2232	CTCCTGCTGTACGTGTTGGT	59.9665	151	TGAGGATGCCACCAAAAGGA	59.2232	ACTCCTGCTGTACGTGTTGG	59.9665	152
mmu_ciTcf12_976	chr9|71776379|71777355|-	AGATCTTGCAGACCTCCACA	58.3507	ACAAGAACAACAAAACCCTTCTGT	59.4734	176	AGATCTTGCAGACCTCCACA	58.3507	ACAACAAGAACAACAAAACCCT	57.1172	179
mmu_circZfp280d_399	chr9|72215232|72220042|+	AGAGCATGTCCCAAGTGTGA	58.9409	CCTGTATCCTGGGTCAAGTCA	58.812	140	TCCAAGAGCATGTCCCAAGT	58.9327	CCTGTATCCTGGGTCAAGTCA	58.812	144
mmu_circZfp280d_832	chr9|72230281|72238715|+	AACACTAGCTGTAGCAAAGCCT	59.9609	GGCAGATGTATGGCATTTCACC	59.9649	140	AACACTAGCTGTAGCAAAGCC	58.5725	GGCAGATGTATGGCATTTCACC	59.9649	140
mmu_circRfx7_206	chr9|72499032|72500642|+	GCATGCCTTTTCCTGGATTCG	60.2023	ACCAGAAGGCAGTTGAAGGT	59.1533	147	GCATGCCTTTTCCTGGATTCG	60.2023	CACTGCTAAGACCAGAAGGCA	59.9976	157
mmu_circNedd4_357	chr9|72577233|72584813|+	ACCAGCGTGCAGACAAAAAC	59.8995	AACTCCCAGCATCCACATGG	60.0338	167	ACCAGCGTGCAGACAAAAAC	59.8995	CCACATGGAGGCTCACAAGT	59.9627	155
mmu_circNedd4_1074	chr9|72577233|72628943|+	ATGTGCAGACTCACCTTGCA	59.8908	CCACATGGAGGCTCACAAGT	59.9627	172	GTGCAGACTCACCTTGCAGA	60.25	CCACATGGAGGCTCACAAGT	59.9627	170
mmu_circNedd4_411	chr9|72577233|72593396|+	GTTCAGGGTCCTTCCACAGC	60.6067	AACTCCCAGCATCCACATGG	60.0338	159	GTTCAGGGTCCTTCCACAGC	60.6067	CCACATGGAGGCTCACAAGT	59.9627	147
mmu_circNedd4_326	chr9|72647449|72650918|+	GCTGTTTGGATGATGGATTCGG	59.9662	AGCTGCCATTTGCTTCTGGA	60.2515	149	GGCTGTTTGGATGATGGATTCG	59.9662	AGCTGCCATTTGCTTCTGGA	60.2515	150
mmu_circMyo5a_1262	chr9|75051354|75071686|+	ACCGGGTCCTAATGAAGCAA	59.0112	GCAGCTGTCTGAATCCCGAG	60.8092	178	ACCGGGTCCTAATGAAGCAA	59.0112	CAGCTGTCTGAATCCCGAGA	59.1798	177
mmu_circScg3_891	chr9|75558912|75584093|-	CCACAGGGAAGACAGAAGCC	60.322	TGGACGATGTCTTCAGCAGT	59.0309	148	TGAAGCCACAGGGAAGACAG	59.6021	TGGACGATGTCTTCAGCAGT	59.0309	153
mmu_circScg3_517	chr9|75568534|75576674|-	AGAAGCCGCCAAGATGGAAA	59.9618	GCCATTGGACAAGGTCAAGG	59.1093	179	AAGAAGCCGCCAAGATGGAA	59.9618	GCCATTGGACAAGGTCAAGG	59.1093	180
mmu_circScg3_810	chr9|75568534|75584093|-	AGAAGCCGCCAAGATGGAAA	59.9618	TGGACGATGTCTTCAGCAGT	59.0309	156	AAGAAGCCGCCAAGATGGAA	59.9618	TGGACGATGTCTTCAGCAGT	59.0309	157
mmu_circScg3_379	chr9|75570474|75576674|-	TGCTCTGCAGACCAAGAACA	59.5305	GCCATTGGACAAGGTCAAGG	59.1093	149	TGCTCTGCAGACCAAGAACA	59.5305	AGCCATTGGACAAGGTCAAGG	60.5486	150
mmu_ciScg3_749	chr9|75589470|75590219|-	AGAAACCACTCTGCTGTTCAGT	59.8286	ACTACAGTAAGTGACAACAGTGA	57.1529	141	AGAAACCACTCTGCTGTTCAGT	59.8286	GGAAACTACAGTAAGTGACAACAGTG	60.019	145
mmu_circHmgcll1_687	chr9|75963452|75991773|+	CAGGGGCTCTTGCTGTTCAT	60.3232	GCAATCCATCCCTTGGTCCA	60.0332	141	CAGGGGCTCTTGCTGTTCAT	60.3232	TGCAATCCATCCCTTGGTCC	60.0332	142
mmu_circSlc17a5_411	chr9|78464738|78468088|-	GTGGTCAAGCCGCTGACTAT	60.1081	TGTCTTGTGAGTTTCTGGTGT	57.3726	149	GTGGTCAAGCCGCTGACTAT	60.1081	TGGGAGATTGTCTTGTGAGT	56.0764	157
mmu_circFilip1_282	chr9|79805476|79805758|-	GACCTCATCCAGCTCCTGAG	59.2479	TCCCTTACCACCATCACTGC	59.3815	141	GACCTCATCCAGCTCCTGAG	59.2479	CCCTTACCACCATCACTGCT	59.3794	140
mmu_circSenp6_474	chr9|79994711|80011046|+	CCCACCTTATGTCCACAAAGC	59.1813	GCCCCATCTTTGTCTGCATC	59.2569	162	CCACCTTATGTCCACAAAGCTG	59.5107	GCCCCATCTTTGTCTGCATC	59.2569	161
mmu_circSenp6_531	chr9|80018592|80021396|+	ACTCACAAACCCAAAAGAGCG	59.324	TGGTAAGTGCTACAGTGCCG	60.0377	147	CTCACAAACCCAAAAGAGCGA	59.0532	TGGTAAGTGCTACAGTGCCG	60.0377	146
mmu_circPhip_2580	chr9|82782674|82841904|-	TGGACCAACATCACCAAAGA	56.9598	CTCCAGGAACACTCTGAGGA	58.0697	149	TGGACCAACATCACCAAAGAA	57.6951	CTCCAGGAACACTCTGAGGA	58.0697	149
mmu_circPhip_924	chr9|82808449|82815120|-	TCTCTGCTGGTCATGATGGA	58.1299	TTTCAGCAGCATGTCCTCTT	57.426	159	TCCTAGAGTTCTCTTCTCTGCTG	58.7308	ATCTTCCATCGTCTGTGGCC	59.821	140
mmu_circPhip_1085	chr9|82808449|82827971|-	TCTCTGCTGGTCATGATGGA	58.1299	TCGCTTATGCATCTTCATGTGC	59.7113	172	TCTCTGCTGGTCATGATGGA	58.1299	CGCTTATGCATCTTCATGTGCT	59.7102	171
mmu_circBckdhb_546	chr9|83834576|83873875|+	CCTTTCCAGGCCAAGGGAC	60.3045	GCAGTGGGGTCTTTGGCTAA	60.2512	167	AGGGACTTCTGTTGTCATGCA	59.5787	GCAGTGGGGTCTTTGGCTAA	60.2512	154
mmu_circBckdhb_608	chr9|83870828|83894672|+	TCCATGGCCCAAGAAAAGCT	59.885	CCGCGATTCCAATGCCAAAT	59.8972	156	CGATCTGCGGACAATTGTGC	60.2478	TCCGCAATAGCTGTAGCACC	60.1791	140
mmu_circUbe2cbp_1009	chr9|86254393|86334063|-	CCCTCTGCAACCTGTTTGGA	60.179	CGTCAGGGGTTCTCACCAAA	59.8922	164	ATCCAGGAACAATGCCTCCC	59.7401	CTGGAAGTCGGATCTCGGTG	59.8986	153
mmu_circUbe2cbp_582	chr9|86304893|86322807|-	TTCCTTGGAAGCTGGCTCTG	59.9627	TTAGCAAAGGGGTCGGGATG	59.7453	168	GTTCCTTGGAAGCTGGCTCT	59.9626	TTAGCAAAGGGGTCGGGATG	59.7453	169
mmu_circUbe2cbp_870	chr9|86304893|86334063|-	TTCCTTGGAAGCTGGCTCTG	59.9627	CTGGAAGTCGGATCTCGGTG	59.8986	179	GTTCCTTGGAAGCTGGCTCT	59.9626	CTGGAAGTCGGATCTCGGTG	59.8986	180
mmu_circZfp949_535	chr9|88434768|88449653|+	CTGGGGCAATGCATCCCTAA	60.1061	ACACCCAGAACTTAGCAGCC	59.9631	150	TGGGGCAATGCATCCCTAAA	59.6622	ACACCCAGAACTTAGCAGCC	59.9631	149
mmu_circXrn1_2028	chr9|95846023|95873340|+	CCAGCAGAGTAGTCGTGGTG	60.1091	TGTCATCTGAAATTCTGAAGTGAACA	59.2326	167	CCAGCAGAGTAGTCGTGGTG	60.1091	TCTGAAGTGAACATCATCATCA	55.1957	154
mmu_circXrn1_269	chr9|95903858|95906273|+	GCCTCAACCACTCTCCTCAG	59.7512	GGCAGTCGGTATCCCCTACC	61.4702	141	CTTGGGAGGCCTCAACCAC	60.3036	TATCCCCTACCAGGTGAGCA	59.3601	140
mmu_circXrn1_365	chr9|95903858|95908986|+	TGGCAATCTCTACAGGGAGC	59.1667	TATCCCCTACCAGGTGAGCA	59.3601	151	GGCAATCTCTACAGGGAGCT	58.8727	TATCCCCTACCAGGTGAGCA	59.3601	150
mmu_circXrn1_441	chr9|95917687|95921897|+	AGCCACTGTTTCTTCTAGAAGAGA	59.1644	TACATCTGGCAGACCCTCCA	59.9574	143	GACACAAGAGACAGCAAGAATGA	58.9391	GGCAGACCCTCCAGAAGTCT	60.9072	180
mmu_circTfdp2_267	chr9|96084183|96155995|+	TGTTGCCTTTCCAGTTTCAAGC	60.1591	CAGGGCTCTCTCTTCAGCAG	59.8238	140	GTTGCCTTTCCAGTTTCAAGCA	60.1591	TCAGGGCTCTCTCTTCAGCA	60.252	140
mmu_circTfdp2_172	chr9|96105146|96114801|+	GCCATCCACAAATGCAGAGC	60.1791	TTCTGTTTAATATTCTGTAAAGCCA	55.0047	138	GCAGAGCTGAGGGGCTTTAT	59.8177	TTCTGTTTAATATTCTGTAAAGCCA	55.0047	125
mmu_circRasa2_730	chr9|96458338|96493552|-	AGTCCAAGATGTTTTCCTGGGA	59.2836	ACCTGGGTGCGATAAACTTCT	59.3712	175	CTAGTCCAAGATGTTTTCCTGGGA	60.0193	TAGTGCAGAAACAATCGCGC	59.5577	140
mmu_circRasa2_478	chr9|96464795|96493552|-	TGTACACATCAAGGCCTGCC	60.3225	ATCGCGCATTTTGTTGGGTC	60.1093	140	GTACACATCAAGGCCTGCCA	60.3225	TGCAGAAACAATCGCGCATT	59.7593	149
mmu_circRasa2_394	chr9|96474002|96493552|-	AGTTCAGGGAAAGGTTCACC	57.3412	TGCAGAAACAATCGCGCATT	59.7593	144	AGTTCAGGGAAAGGTTCACC	57.3412	TAGTGCAGAAACAATCGCGC	59.5577	147
mmu_circRasa2_317	chr9|96484765|96493552|-	CTTGGTTTTCACTGCAGCCG	60.3181	ACCTGGGTGCGATAAACTTCT	59.3712	144	TGGTTTTCACTGCAGCCGAT	60.5371	ACCTGGGTGCGATAAACTTCT	59.3712	142
mmu_circCep70_783	chr9|99163080|99179746|+	GGTGGTCAGCACAGTTGGTA	59.8922	TCCAGTTTCTTCACTTGTTGT	55.5711	144	GGTGGTCAGCACAGTTGGTA	59.8922	TCCAGTTTCTTCACTTGTTGTT	56.3306	144
mmu_circArmc8_330	chr9|99379295|99384651|-	GCTGATGAAGACATTGGGGC	59.2569	CCAAAATTGGCTCTTTACTTGGAGA	59.7563	146	GCTGATGAAGACATTGGGGC	59.2569	CCAAAATTGGCTCTTTACTTGGA	57.533	146
mmu_circArmc8_390	chr9|99417847|99433672|-	ACTGTCCCCAGACCTGAAGT	60.1049	GGGGATCAGGGTCAAATAGCC	60.2029	149	ACTGTCCCCAGACCTGAAGT	60.1049	CTTTCTGGGGATCAGGGTCA	58.7108	155
mmu_circStag1_370	chr9|100587205|100620195|+	GCAGGTCGTGGAAGAGCC	60.4351	CTGGAGAAGCTATTCCACAGT	57.0971	170	GCAGGTCGTGGAAGAGCC	60.4351	TGGAGAAGCTATTCCACAGTACA	58.9063	169
mmu_circStag1_975	chr9|100587205|100685407|+	ACTTCAGAAACGTAAAGAGCT	55.2028	CTGGAGAAGCTATTCCACAGT	57.0971	164	ACTTCAGAAACGTAAAGAGCTACA	58.1604	CTGGAGAAGCTATTCCACAGT	57.0971	164
mmu_circStag1_339	chr9|100620030|100658885|+	AGGATGTCGAGGTACGGTCA	60.0348	ATTGGCTCTTCCACGACCTG	60.036	175	AGGATGTCGAGGTACGGTCA	60.0348	CATTGGCTCTTCCACGACCT	60.036	176
mmu_circPpp2r3a_785	chr9|101002221|101031073|-	GACAGATTTGCGGCTGAGGA	60.3917	GGGCCAGAGTTTGCAAAAAGT	59.8611	168	CAGATTTGCGGCTGAGGAGT	60.3922	GGGCCAGAGTTTGCAAAAAGT	59.8611	166
mmu_circPpp2r3a_383	chr9|101021509|101031073|-	AGGGAAGAATGAGCTATGCAGA	58.9558	GGGCCAGAGTTTGCAAAAAGT	59.8611	167	AGAGGGAAGAATGAGCTATGCA	58.9558	GGGCCAGAGTTTGCAAAAAGT	59.8611	169
mmu_circRyk_411	chr9|102739072|102748980|+	ACGAAGGAAAATGTGCTACA	55.2972	GTCTCACTGGGCACTAGCAG	60.1084	162	ACGAAGGAAAATGTGCTACAA	56.0974	GTCTCACTGGGCACTAGCAG	60.1084	162
mmu_circRab6b_425	chr9|103017580|103041102|+	ATCGAGGAAGGAGAACAGCG	59.5421	GCCTGGTAGGTGTTGTCGAA	59.9657	145	ATCGAGGAAGGAGAACAGCG	59.5421	GGTTGCCTGGTAGGTGTTGT	60.179	149
mmu_circDnajc13_1404	chr9|104069304|104090103|-	CAACGTGCTTCCTGTTGCTC	60.041	ACTTCTCAACTTCTTTGGCAGC	59.3794	143	CAACGTGCTTCCTGTTGCTC	60.041	TCTCAACTTCTTTGGCAGCT	57.3542	140
mmu_circDnajc13_1013	chr9|104105621|104110933|-	TGAGAGCCAGTTCCAAGCTG	59.9641	TTGGTCAAAGCCTCCAGGAG	59.5983	156	GAGAGCCAGTTCCAAGCTGT	59.964	TTGGTCAAAGCCTCCAGGAG	59.5983	155
mmu_circAtp2c1_581	chr9|105316539|105326087|-	GAGCAGAAGTGGATGGCTGT	60.0356	CAGGCCTTCAGGAATTGCAG	59.1843	143	TGAGCAGAAGTGGATGGCTG	60.0357	CAGGCCTTCAGGAATTGCAG	59.1843	144
mmu_circAtp2c1_706	chr9|105329002|105347346|-	CTTAGGCAAGCAGCTGTCCT	60.0356	CTGCAACCTCACTGACTGCT	60.2502	141	CCTCTTAGGCAAGCAGCTGT	60.0356	CTGCAACCTCACTGACTGCT	60.2502	144
mmu_circRbm6_489	chr9|107668203|107673736|-	ACGTGCATCTCACTACTGCC	60.1086	TGACTTCTTCCTTTGGGCCC	59.8876	162	CGTGCATCTCACTACTGCCA	60.1087	TGACTTCTTCCTTTGGGCCC	59.8876	161
mmu_circRbm6_1895	chr9|107710632|107737658|-	TGGCTATGTCTGCGTGGAAT	59.4586	TAGCAGATCGAGAATCCCCC	58.3662	156	ATGGCTATGTCTGCGTGGAA	59.4586	TAGCAGATCGAGAATCCCCC	58.3662	157
mmu_circUsp4_314	chr9|108256463|108258751|+	TTCAGCCTCGTGAACTCCTG	59.6816	ACTCCTAGAGCCATTGCAGG	59.1641	155	ACCTTCAGCCTCGTGAACTC	59.6812	ACTCCTAGAGCCATTGCAGG	59.1641	158
mmu_circUsp19_465	chr9|108373503|108375235|+	CCTCTGCTTTGAGCTGCTCT	60.0362	GGCACACCAGCTTTGACTTG	59.9688	164	CTCCTCTGCTTTGAGCTGCT	60.0362	GGCACACCAGCTTTGACTTG	59.9688	166
mmu_circQrich1_1362	chr9|108405787|108411817|+	ACAAGAGCAGACACCACCAC	60.179	GGGACAGACCTCGCCTTTAC	60.1083	147	CACAAGAGCAGACACCACCA	60.179	GGGACAGACCTCGCCTTTAC	60.1083	148
mmu_circQrich1_1810	chr9|108405787|108422176|+	TCGTTTCACCGAATGGCTACA	59.9989	GGGACAGACCTCGCCTTTAC	60.1083	151	TCGTTTCACCGAATGGCTACA	59.9989	CAGACCTCGCCTTTACTCGG	60.1791	147
mmu_circQrich1_1032	chr9|108410785|108411817|+	AGACACCACCACCACAACAG	60.1072	GACCTGGATGGGTTGCTCAG	60.3935	149	ACAAGAGCAGACACCACCAC	60.179	GACCTGGATGGGTTGCTCAG	60.3935	157
mmu_circQrich1_333	chr9|108418886|108419785|+	AGAAGCTCGGAATGGAGAAGG	59.5158	GCAAAAGCTCTGGTGAAGGC	60.0388	140	GCTCGGAATGGAGAAGGTGA	59.4628	TGGAAGCAAAAGCTCTGGTGA	60.1338	141
mmu_circQrich1_448	chr9|108418886|108422176|+	TCGTTTCACCGAATGGCTACA	59.9989	GCCCTTCTTCTGGCTTCAAAG	59.4566	159	TCGTTTCACCGAATGGCTACA	59.9989	GCCCTTCTTCTGGCTTCAAA	58.3792	159
mmu_circArih2_350	chr9|108488831|108492345|-	GTATCACGCCCCCACAGAC	60.1534	CCTCTGGTGTTCGAAGTGGA	59.3205	145	GTATCACGCCCCCACAGAC	60.1534	TCCTCTGGTGTTCGAAGTGG	59.3205	146
mmu_circArih2_283	chr9|108493876|108497325|-	TGCCAACATCAGTTTTGCCG	59.9681	CAACAAGCAGCTGAGCAGAA	59.0506	173	GGAACAGCATTGCTCAGTGC	60.1094	CAACAAGCAGCTGAGCAGAA	59.0506	144
mmu_circArih2_405	chr9|108521224|108522193|-	GGCGCCCTCCATGAACATAT	60.2509	CGTTTTCTCAAATGCATTAGCGTG	59.9706	140	GGCGCCCTCCATGAACATAT	60.2509	TCGTTTTCTCAAATGCATTAGCGT	60.0835	141
mmu_circSmarcc1_400	chr9|110042576|110051224|+	CTCCCTACCCACTGATGCAC	59.821	TGTCGAAGTTTGATCTCTAGTTTCT	58.0171	146	CTCCCTACCCACTGATGCAC	59.821	TCAAAATGTCGAAGTTTGATCTCT	56.8904	152
mmu_circSetd2_663	chr9|110402679|110403342|+	GCCAGGAGCCACCAGATAAA	59.7441	AGTTTGAGACCAGCGCTGAA	59.8933	170	AGCCAGGAGCCACCAGATAA	60.6216	AGTTTGAGACCAGCGCTGAA	59.8933	171
mmu_circLrrfip2_381	chr9|111019235|111034915|+	AGAAACACATGTGCAGCGTG	59.6913	ATTAAGCTGCTGGTGTCCCC	60.0341	166	CAGAAACACATGTGCAGCGT	59.6913	ATTAAGCTGCTGGTGTCCCC	60.0341	167
mmu_circClasp2_520	chr9|113590657|113615702|+	AGAGACATTCCCCCTGCTAGA	59.7078	TGACAATCTATCCACAAAGGCAC	58.9903	142	AAAGAGACATTCCCCCTGCT	58.6234	TGACAATCTATCCACAAAGGCAC	58.9903	144
mmu_circClasp2_1485	chr9|113664242|113699798|+	GTATTCCTCGGCCGAGTGTG	60.5278	AGTCATCTTCATCAACTGCTCCA	59.7373	141	TATTCCTCGGCCGAGTGTGA	60.6819	AGTCATCTTCATCAACTGCTCCA	59.7373	140
mmu_circClasp2_1916	chr9|113673141|113719189|+	GGTGCTGATTTGCTTGGCTC	60.1089	GCTTAAGCGCTCCATCCAAC	59.6214	150	GGTGCTGATTTGCTTGGCTC	60.1089	AAGCGCTCCATCCAACAAAC	59.4019	146
mmu_circDync1li1_518	chr9|114534121|114538382|+	TGCAGACACACTCACACACA	59.7512	AGGTACTCCAGTCCTCTTCCC	59.9926	140	AGGAGGACAGAGGTGACAGT	59.5149	GGTACTCCAGTCCTCTTCCCT	59.9926	176
mmu_circGolga4_1132	chr9|118351585|118368092|+	GAGGAACTGCGGGAACAGAA	59.9651	GGAGCTTCTGCGCAAAAGTC	60.11	140	GAGAGGAACTGCGGGAACAG	60.3905	GGAGCTTCTGCGCAAAAGTC	60.11	142
mmu_circItga9_1504	chr9|118455515|118527542|+	CAGGGCAGGTCTCAGAAAGG	60.0356	CGGTCAGGGTTGGTATGGAC	60.1078	173	CAGGTCTCAGAAAGGCTGCA	59.9641	CGGTCAGGGTTGGTATGGAC	60.1078	168
mmu_circMyrip_523	chr9|120282592|120294027|+	GAAGACGGGACCAGAAGCAA	59.9651	CTCTGCGATCAACTCCTCGG	60.2488	171	AGACGGGACCAGAAGCAAAG	59.9645	CTCTGCGATCAACTCCTCGG	60.2488	169
mmu_circUlk4_927	chr9|120955515|120997377|-	GAACACAACCCCGCTTTCAC	59.9698	TGTACAGCAGCACCAGGAAG	59.9647	154	GAACACAACCCCGCTTTCAC	59.9698	CAGGAAGGCTTTGGCTCTGA	59.9627	141
mmu_circSec22c_463	chr9|121517264|121522139|-	GGGTGTCCTCTCCCTTGTTC	59.6747	CACAGAGCCTCCAAGAAGCA	59.9641	175	GGGTGTCCTCTCCCTTGTTC	59.6747	CTCCAAGAAGCAGAAGGCCA	59.9627	167
mmu_circNktr_344	chr9|121556381|121560631|+	AGCGTTCCTTTTGTCAATGGC	60.0003	CAAGGCCTTTCTCCCCTGAG	60.0347	150	AGCGTTCCTTTTGTCAATGGC	60.0003	CCTTTCTCCCCTGAGCACAG	60.0356	145
mmu_circAbhd5_454	chr9|122204970|122208073|+	TGGAACCAGCATCCAGTCAC	59.9633	CCTAGGGCCCTGATCCAAAC	59.8163	148	CAGTGATCTTTGGAGCCCGA	59.7498	TCTGGTCGCTCAGGAAAACC	59.9651	140
mmu_circZfp105_434	chr9|122754072|122755519|+	TGCTGCTGCTTCACCCTTT	60.1527	CCAACATCGGTCAAGCTCCA	60.3216	151	TGCTGCTGCTTCACCCTTT	60.1527	ACCCAACATCGGTCAAGCTC	60.3217	153
mmu_circLars2_378	chr9|123200919|123206894|+	CCATGTCCGTGTCTACACCC	60.1083	CAGGTGGCCTGCTAACTAGC	60.4628	155	GTCTACACCCTCAGCGACAC	60.1092	CAGGTGGCCTGCTAACTAGC	60.4628	145
mmu_circSacm1l_451	chr9|123371408|123381882|+	TGCAGCGACTATCTAACACGA	59.2589	ACCTCTGTGGACACTCGGT	60.1525	143	TGCAGCGACTATCTAACACGA	59.2589	TGACCTCTGTGGACACTCGG	61.1792	145
mmu_circUty_1806	chrY|1151947|1176584|-	TGGAACAAAGAAAATCTGGCGA	58.7815	TGCTTTGACTTGTGATGGCA	58.31	175	TGGAACAAAGAAAATCTGGCGA	58.7815	TGCTTTGACTTGTGATGGCAA	58.9696	175
mmu_circGm47283_122	chrY|90804564|90804686|+	GACGCCGTGGTCAAGATGTC	61.3522	CTTCTACGTGTGTGCTTTCGTG	60.0974	120	GACGCCGTGGTCAAGATGT	60.3743	CTTCTACGTGTGTGCTTTCGTG	60.0974	120
mmu_circGm47283_93	chrY|90804593|90804686|+	GATGTCTCTGCCATCCCCAC	60.179	TGCTTTCGTGGGTGACATCA	59.8924	65	GATGTCTCTGCCATCCCCAC	60.179	TGTGCTTTCGTGGGTGACAT	60.179	67
mmu_circPpp6r3_1218	chr19|3528277|3568382|-	TAAAGACACGGGTTTCTCACAGG	60.4937	ATGTCAAGAGCCTGAGCAAT	57.197	140	TAAAGACACGGGTTTCTCACAG	58.2756	ATGTCAAGAGCCTGAGCAAT	57.197	140
mmu_circKmt5b_277	chr19|3852787|3854561|+	TTGTGCTCAACTCTGGCTCG	60.601	TTGCAACTATCTTGGCTCCA	57.1229	144	TTGTGCTCAACTCTGGCTCG	60.601	TGCAACTATCTTGGCTCCAT	56.8917	143
mmu_circKdm2a_366	chr19|4411565|4444920|-	ATGCCGGATCCAGACTTCAC	59.821	TCTCTGGCTGTACCGAATCC	58.8879	144	ATGCCGGATCCAGACTTCAC	59.821	CTCTGGCTGTACCGAATCCT	58.8845	143
mmu_circCdc42bpg_773	chr19|6360247|6362227|+	CTCCCATGGTGCCTTCTCAG	60.1073	GATAGAACTGGGCCAGCTCA	59.1667	157	CTCCCATGGTGCCTTCTCAG	60.1073	CAGATAGAACTGGGCCAGCT	59.1641	159
mmu_circMap4k2_169	chr19|6391932|6392687|+	ATTGCCTATGTTTGCCGGGA	60.0336	CCCAGTGGCGTGGTAAATCT	60.0354	151	ATTGCCTATGTTTGCCGGGA	60.0336	TGACCCTCCTCCACAGAACT	59.8089	124
mmu_circMap4k2_417	chr19|6391932|6393416|+	GGGTGGCTACAATGAGCTGT	60.0351	CCCAGTGGCGTGGTAAATCT	60.0354	172	ATGAGCTGTGTGACGTCTGG	60.0379	CCCAGTGGCGTGGTAAATCT	60.0354	161
mmu_circTtc9c_432	chr19|8793217|8796048|-	GCCTTCTTCCACCTGCAAGA	60.2509	GTAGCGCTGGTTTCCTTCCT	60.0363	141	AGCCTTCTTCCACCTGCAAG	60.2511	GTAGCGCTGGTTTCCTTCCT	60.0363	142
mmu_circCep78_725	chr19|15936895|15948395|-	ATCCGAAACAGACTGCCACC	60.3217	AAGAAACCAGATGCGCCTG	58.4402	141	CTGCATCCGAAACAGACTGC	59.5546	AAGAAACCAGATGCGCCTG	58.4402	145
mmu_circVps13a_1049	chr19|16623212|16633455|-	ACTCAGAACAACATGGAGGACT	59.0245	GCTGCAGGCCTTCAAAGAAC	60.0388	170	ACTCAGAACAACATGGAGGACT	59.0245	TGCAGGCCTTCAAAGAACGA	60.179	168
mmu_circVps13a_2041	chr19|16631204|16646065|-	TCATGGTGCTATTTTCCCTTTCG	59.3059	TTCAGGTGAAGCAATTCCCA	57.3262	140	CATGGTGCTATTTTCCCTTTCGT	59.5563	TTTCAGGTGAAGCAATTCCCA	58.0439	140
mmu_circVps13a_5556	chr19|16641115|16718269|-	ATCAGTAGCAGAAGAAGGAAGTGA	59.2253	CAACGTTTAACAGCTCCGGC	60.1104	140	ATCAGTAGCAGAAGAAGGAAGTG	57.9165	CAACGTTTAACAGCTCCGGC	60.1104	140
mmu_ciVps13a_440	chr19|16664007|16664447|-	GCTCTCGGTAAGGATAGAGAAGC	60.0578	GCACTTTCTCAGGGTGGGAT	59.6704	169	TCTCGGTAAGGATAGAGAAGCCT	59.8613	GCACTTTCTCAGGGTGGGAT	59.6704	167
mmu_circVps13a_918	chr19|16687634|16703057|-	AGGATTGGGAACAGAAGCTGA	59.0119	TGTGGGACAATAACATATGAAGCC	59.1129	171	AGGATTGGGAACAGAAGCTGAG	60.0264	TGTGGGACAATAACATATGAAGCC	59.1129	171
mmu_circTrpm3_285	chr19|22674785|22676297|+	GCAAACACACTCAGCTCAGC	60.0406	GGGTCTTTGGTGCTCGGTAT	59.7478	154	GCAAACACACTCAGCTCAGC	60.0406	TCCACAGCAACACCTATGGG	59.6721	173
mmu_circTrpm3_1168	chr19|22674785|22834114|+	TTCGAATGGGGTCAGAAGGC	60.0354	TCCACAGCAACACCTATGGG	59.6721	156	TTCGAATGGGGTCAGAAGGC	60.0354	CCTATGGGGGTCTTTGGTGC	60.3957	144
mmu_circTrpm3_299	chr19|22743997|22770818|+	ACACTCGAACCCAAGCTCAG	59.9659	GTACAGGAGGGGTGTCTCGA	60.3232	164	ACACTCGAACCCAAGCTCAG	59.9659	GGAGGGGTGTCTCGAAGGTA	60.3241	159
mmu_circPtar1_853	chr19|23671684|23697718|+	CTGGAGATGGAGCACAGGTT	59.3826	TTGACACACCAGCTCTCCAC	59.8933	164	CTGGAGATGGAGCACAGGTT	59.3826	CCAGCTCTCCACACCAAGTT	59.8907	156
mmu_circTjp2_724	chr19|24091439|24102085|-	GGAAGATGCGGTCCTCTACC	59.6102	TCTCAACACCACAAGCTGCA	60.1073	170	GGGAAGATGCGGTCCTCTAC	59.6102	TCTCAACACCACAAGCTGCA	60.1073	171
mmu_circPip5k1b_575	chr19|24323600|24337515|-	TGTCGGCGAACACTATCCAC	60.109	AGGGGCTCCTCTTCTTTGTC	59.0119	140	TGTCGGCGAACACTATCCAC	60.109	AGGGGCTCCTCTTCTTTGTCT	60.486	140
mmu_circPip5k1b_430	chr19|24332481|24337515|-	TGGGGACACCGTTTCAGTTC	60.179	GTGGATACCCAGCAAAAGGC	59.1823	140	GGGGACACCGTTTCAGTTCA	60.179	GGGGCTCCTCTTCTTTGTCT	59.0119	179
mmu_circKank1_2679	chr19|25386449|25389128|+	ATGAAGTCTGCAAGCACCGA	59.9647	GGGGTTTCCACAAAATACGGG	59.4531	140	CATGAAGTCTGCAAGCACCG	59.8325	GGGGTTTCCACAAAATACGGG	59.4531	141
mmu_circRfx3_871	chr19|27790977|27827369|-	TCTCTTCTCTGCCAGATGGT	57.7555	TGTCACCTGGGCAGAACTTC	59.8914	171	TCTCTGCCAGATGGTACTACCT	59.755	TGTCACCTGGGCAGAACTTC	59.8914	166
mmu_circRfx3_798	chr19|27808010|27900666|-	AAGCTGGACCCGGTCAATG	60.0021	AACCCGTCTCTGAAGTCTGC	59.6812	175	CAAGCTGGACCCGGTCAAT	60.0021	AACCCGTCTCTGAAGTCTGC	59.6812	176
mmu_circRfx3_482	chr19|27827110|27878303|-	ACAACTCATCAGCAGCTCGG	60.3909	CCTGTGTCTGAACCCGTCTC	60.0382	140	ACAACTCATCAGCAGCTCGG	60.3909	AACCTGTGTCTGAACCCGTC	59.8939	142
mmu_circRfx3_541	chr19|27827110|27900666|-	CAGCTCGGGAGGAACCTATT	58.8761	AACCCGTCTCTGAAGTCTGC	59.6812	177	CAGCTCGGGAGGAACCTATT	58.8761	CCCGTCTCTGAAGTCTGCAT	59.4656	175
mmu_circGlis3_273	chr19|28331605|28335352|-	CCAAGCTCCCTCAGAAAGCA	59.9627	ATGCTGGCACAAGTATGGCT	60.0338	156	CAGAAAGCACGTGAAGGCAC	60.041	ATGCTGGCACAAGTATGGCT	60.0338	145
mmu_circGlis3_1114	chr19|28508272|28509386|-	GCTGATCCACATGAGGGTCC	60.179	GCTCTGAGACCACTCTTGCT	59.3924	143	GCTGATCCACATGAGGGTCC	60.179	AGCTCTGAGACCACTCTTGC	59.3924	144
mmu_circGlis3_1322	chr19|28508272|28517808|-	TCCACATGAGGGTCCACTCT	59.8829	CCCAGTCGCTGAACCATCAT	60.1075	141	GCTGATCCACATGAGGGTCC	60.179	CGCTGAACCATCATGGGACT	60.1075	140
mmu_circGlis3_484	chr19|28643152|28643636|-	GCTGGTGTCATGGCAGCA	60.674	CTGAGGCCACGCTGATCAAT	60.4633	168	AGCAAGAATTTGGAGACCCCT	59.2869	TCATTCTGAGAGCCCTGAGG	58.5061	142
mmu_circPlgrkt_439	chr19|29327759|29338327|-	GCCAGCCTTTCTCGTTCCTA	59.7506	TGGACTTTGGATGTGTCGGG	59.9638	175	GCCAGCCTTTCTCGTTCCTA	59.7506	CTTTGGATGTGTCGGGGGAA	59.9624	171
mmu_circRic1_2489	chr19|29561866|29580180|+	TGGGATTGCTCAGTCTTCCG	59.7498	ATCCAAACTTGCCAGCCACA	60.4697	148	TGGGATTGCTCAGTCTTCCG	59.7498	AATCCAAACTTGCCAGCCAC	59.3188	149
mmu_circ9930021J03Rik_1588	chr19|29712515|29732417|-	GCACTAATCTTGATGAACTCAGGG	59.426	GCAAGGAGCTTTCTTTCCCAC	59.7292	161	GCACTAATCTTGATGAACTCAGGG	59.426	GCAAGGAGCTTTCTTTCCCA	58.3792	161
mmu_circ9930021J03Rik_1789	chr19|29712515|29763849|-	GCACTAATCTTGATGAACTCAGGG	59.426	TGCAGTTCCCTTCTCCTCCT	60.1789	159	GCACTAATCTTGATGAACTCAGGG	59.426	GCAGTTCCCTTCTCCTCCTC	59.4605	158
mmu_circ9930021J03Rik_1498	chr19|29720932|29732417|-	ACACAAGAAGCACAAATCTGGA	58.4451	GCAAGGAGCTTTCTTTCCCAC	59.7292	178	ACACAAGAAGCACAAATCTGGA	58.4451	GCAAGGAGCTTTCTTTCCCA	58.3792	178
mmu_circ9930021J03Rik_1699	chr19|29720932|29763849|-	ACACAAGAAGCACAAATCTGGA	58.4451	TGCAGTTCCCTTCTCCTCCT	60.1789	176	ACACAAGAAGCACAAATCTGGA	58.4451	GCAGTTCCCTTCTCCTCCTC	59.4605	175
mmu_circ9930021J03Rik_1418	chr19|29730999|29732417|-	AGGTCTTCATTCTCTTCCCTTCA	58.8288	GCAAGGAGCTTTCTTTCCCAC	59.7292	176	TCCCTTCAAGTCTTACAAACCTGA	59.5891	GCAAGGAGCTTTCTTTCCCAC	59.7292	161
mmu_circ9930021J03Rik_1619	chr19|29730999|29763849|-	AGGTCTTCATTCTCTTCCCTTCA	58.8288	TGCAGTTCCCTTCTCCTCCT	60.1789	174	TCCCTTCAAGTCTTACAAACCTGA	59.5891	TGCAGTTCCCTTCTCCTCCT	60.1789	159
mmu_circA1cf_670	chr19|31886191|31898386|+	AGGACACAATGTCTTCCGTGA	59.308	TGAAAATCTCGCAGCCCCTT	59.9618	178	AGGACACAATGTCTTCCGTGA	59.308	TAGAATCCCAGCCTGGTGGA	59.9559	148
mmu_circA1cf_768	chr19|31886191|31904605|+	CCGAGACTACGCTTTTGTGC	59.5612	TGAAAATCTCGCAGCCCCTT	59.9618	152	CCGAGACTACGCTTTTGTGC	59.5612	ATGAAAATCTCGCAGCCCCT	59.743	153
mmu_circAsah2_1061	chr19|32020880|32038802|-	GCTGGTCTTGAAACTGGTGG	59.0455	AGTGTTCACCTCCTGGGAGA	59.8089	146	GCTGGTCTTGAAACTGGTGG	59.0455	TCACCTCCTGGGAGAGCAAA	60.4737	141
mmu_circAsah2_1119	chr19|32020880|32038860|-	GCTGGTCTTGAAACTGGTGG	59.0455	GCAGGTTGCTCAGGCTGATT	60.9644	148	GCTGGTCTTGAAACTGGTGG	59.0455	AGGTTGCTCAGGCTGATTTCT	59.6463	146
mmu_circAsah2_1176	chr19|32020880|32046015|-	CCACAGTCAGAGAGAGCAAGG	60.067	ACCAGAAAGTGAGGTGAACC	57.3597	173	GCTGGTCTTGAAACTGGTGG	59.0455	GCCCCGCAAAGCTCCTTT	60.9915	148
mmu_circSgms1_840	chr19|32136923|32137763|-	TTTTAACCGGGTGCAGTGGG	60.8242	ACTTCATGCAACGGTGTCCA	60.179	155	TTTTAACCGGGTGCAGTGGG	60.8242	CACTTCATGCAACGGTGTCC	59.7617	156
mmu_circTnks2_596	chr19|36822933|36832357|+	GGGGCTGATGTCCATGCTAA	59.8165	TAAGACCCCCATCATCACGC	59.5318	174	GGGGCTGATGTCCATGCTAA	59.8165	ATCACGCGCTTGCACATTTG	60.7302	161
mmu_circBtaf1_1273	chr19|36928433|36947438|+	TGACTCTCCTTTCATCCATGT	56.3506	AAAGTGATGCCCCATGCTGT	60.2519	148	TGACTCTCCTTTCATCCATGT	56.3506	TGATGCCCCATGCTGTAACA	59.6691	144
mmu_circBtaf1_500	chr19|36933770|36939899|+	TGGCCTTTGGAAAGCTTTTGT	59.1632	ACTCATTCCAATTGCTTCTCCCA	60.2454	152	TGGCCTTTGGAAAGCTTTTGT	59.1632	CTCATTCCAATTGCTTCTCCCA	58.641	151
mmu_circBtaf1_2027	chr19|36933770|36961052|+	AGCTGATGCACATATTGAAGTTGG	59.9026	ACTCATTCCAATTGCTTCTCCCA	60.2454	165	GCTGATGCACATATTGAAGTTGGT	60.1423	ACTCATTCCAATTGCTTCTCCCA	60.2454	164
mmu_circBtaf1_965	chr19|36935772|36947438|+	TGACTCTCCTTTCATCCATGT	56.3506	TGCAAATAACTTGGCCATTCT	56.3865	145	TGACTCTCCTTTCATCCATGT	56.3506	GTTTTGCAAATAACTTGGCCA	56.1249	149
mmu_circBtaf1_698	chr19|36939830|36947438|+	TGACTCTCCTTTCATCCATGT	56.3506	TCTGAGTCCAGTACCTGCCC	60.615	148	TGACTCTCCTTTCATCCATGT	56.3506	CTCTGAGTCCAGTACCTGCC	59.1791	149
mmu_circIde_563	chr19|37302546|37308011|-	TCCAGCTGGAAAAGGCTACG	60.0364	TCCCGTTTGTCTTCAGGAGA	58.2879	147	TGGAAAAGGCTACGGGGAAC	59.9628	TCCCGTTTGTCTTCAGGAGA	58.2879	141
mmu_circExoc6_787	chr19|37558830|37570709|+	ACTTGAAGAGGAGGCGGAGA	60.2518	TGATTGCGGATACAAGCGTCT	60.1348	172	ACTTGAAGAGGAGGCGGAGA	60.2518	TGATTGCGGATACAAGCGTC	58.7135	172
mmu_circExoc6_1852	chr19|37558830|37597553|+	TGGCTGAGTCAGATGGGAGA	59.9583	TGATTGCGGATACAAGCGTCT	60.1348	161	GCTGAGTCAGATGGGAGAGC	59.8953	TGATTGCGGATACAAGCGTCT	60.1348	159
mmu_circExoc6_885	chr19|37574258|37588141|+	ACCGTTCACACCACAAGACT	59.46	TCAACTGTTTCATGCACACTCG	59.7124	140	TCAAGAAACCGTTCACACCAC	58.9888	TTTCATGCACACTCGACTGC	59.1323	140
mmu_circFra10ac1_246	chr19|38201808|38204355|-	GACTTGGGAGAAGAGACTTGCA	59.9622	TCCCCCAACCGCTTAAAGTC	59.9628	171	TGACTTGGGAGAAGAGACTTGC	59.9622	TCCCCCAACCGCTTAAAGTC	59.9628	172
mmu_circTbc1d12_170	chr19|38896215|38899539|+	CGAGAGGCTAGTCTGGAATT	56.4426	GACCTTCCGTGTCGTTCTCA	59.687	156	CGAGAGGCTAGTCTGGAATT	56.4426	ACCTTCCGTGTCGTTCTCAG	59.6857	155
mmu_circPik3ap1_945	chr19|41309940|41320784|-	ACCTGCTGATGAAGTGCTCC	60.0356	AGGAAGCTCTCTCTCGTCCT	59.3763	149	ACCTGCTGATGAAGTGCTCC	60.0356	GAAGCTCTCTCTCGTCCTCG	59.3443	147
mmu_circLcor_279	chr19|41516459|41534446|+	GCTTAAGCAAGAGCACGCAA	59.7617	TGCTTTCAGGGTCACACTCT	58.8684	164	GCTTAAGCAAGAGCACGCAA	59.7617	TGCTTTCAGGGTCACACTCTT	59.5095	164
mmu_circLcor_515	chr19|41534313|41544140|+	GCACTTCCCTGAGCCATTCT	60.0347	CTGCTTGTCTCTGGAGTCGA	59.1155	149	AGCACTTCCCTGAGCCATTC	60.0347	CTGCTTGTCTCTGGAGTCGA	59.1155	150
mmu_circLcor_382	chr19|41540887|41544140|+	ACAAGACGGTGTACTTGACT	56.4378	GATCTCACGGGCCACTAAGG	59.895	149	GAAAAGTCCATGTGCTAGCAGC	60.1595	TTGTTGGATCATTCGCTGCA	58.4675	140
mmu_circR3hcc1l_1790	chr19|42550990|42552780|+	AGTGCTGTGGAGGAAAGCTG	60.2506	GCTGTTCCCCTTCGAGCTTT	60.6067	175	CTGTGGAGGAAAGCTGGGAA	59.5983	GCTGTTCCCCTTCGAGCTTT	60.6067	171
mmu_circR3hcc1l_1966	chr19|42550990|42564640|+	ACCTCAGTGAATGTGAATTCCCA	59.9256	TGTCAGGCCTTTTGGTTCGA	59.8184	160	TTCGTACAGAAGACCTTTTGCG	59.2017	GCTGTTCCCCTTCGAGCTTT	60.6067	140
mmu_circDnmbp_908	chr19|43855027|43863459|-	ACTTCCGGATGCAGGAGAGA	60.3247	GGCTCTCTTCTCCAGCATCC	59.8935	169	GAACTTCCGGATGCAGGAGA	59.4628	GGCTCTCTTCTCCAGCATCC	59.8935	171
mmu_circSlf2_1828	chr19|44923371|44931958|+	TGCTCAGAGCGGAACTTACA	59.0338	TTGCTCTGTCCCAGTGATGG	59.6741	146	GGCTTAGATCCCAGTCGTCAG	59.9322	TTGCTCTGTCCCAGTGATGG	59.6741	180
mmu_circSlf2_179	chr19|44940507|44947519|+	GCTGTTTCGGATGATGTCGG	59.3474	TGCAGTGGTAAGGAAGCCTT	59.2289	141	GGCTGTTTCGGATGATGTCG	59.3474	TGCAGTGGTAAGGAAGCCTT	59.2289	142
mmu_circFbxw4_510	chr19|45619303|45628960|-	CATCCAGACCGAAGACCGAG	59.8986	CTCCACTTCAGCAGAATCCGA	59.7943	141	CATCCAGACCGAAGACCGAG	59.8986	TCTCCACTTCAGCAGAATCCG	59.7943	142
mmu_circFbxw4_415	chr19|45624173|45628960|-	TGTCAAGTACTCGGCTCACG	59.7599	CCGCCAGTTCTGAGACAGTT	59.9659	143	CACTGTCAAGTACTCGGCTCA	59.7303	CCGCCAGTTCTGAGACAGTT	59.9659	146
mmu_circArmh3_365	chr19|45834546|45880587|-	CGCACTGGTGAATATCAGAGC	59.1365	TGTTGTGCTTGGCCAAAAGT	59.0989	160	GCACTGGTGAATATCAGAGCC	58.7831	TGTTGTGCTTGGCCAAAAGT	59.0989	159
mmu_circArmh3_680	chr19|45953602|45967151|-	TACTGTCCCATCCCCCAAGT	59.8796	AGGCTGAAGATTTCCGGAGC	60.1075	146	TACTGTCCCATCCCCCAAGT	59.8796	AAGATTTCCGGAGCAAGCCT	59.6704	140
mmu_circArmh3_425	chr19|45961261|45967151|-	TCGAGGAGTCCACCAGAAGA	59.5956	AGATTTCCGGAGCAAGCCTC	60.1075	144	TCGAGGAGTCCACCAGAAGA	59.5956	AGGCTGAAGATTTCCGGAGC	60.1075	151
mmu_circAs3mt_152	chr19|46700659|46703709|+	GTGACGTCTATGCCAGCCTT	60.1081	GCACTCGATAGACCTCCTGG	59.3287	125	TGACGTCTATGCCAGCCTTG	60.1082	GCACTCGATAGACCTCCTGG	59.3287	124
mmu_circAs3mt_492	chr19|46703627|46713477|+	ACTCACGTTTTGCTCCGGAT	59.9651	TTCTGGCACTTCAAGGCTGG	60.5381	140	AACTCACGTTTTGCTCCGGA	60.1791	TTCTGGCACTTCAAGGCTGG	60.5381	141
mmu_circTaf5_616	chr19|47063251|47064571|+	GGCCAGACTGTTTACCCTCC	60.0353	CAGCATGGTCTCGTTCCCTT	60.036	150	GGGCCAGACTGTTTACCCTC	60.0353	CAGCATGGTCTCGTTCCCTT	60.036	151
mmu_circRbm20_859	chr19|53838532|53842066|+	AGATCGCCAGAATTCACCGA	59.1759	GACTCTGTCCCTTCCTGCTG	59.7512	150	AGATCGCCAGAATTCACCGA	59.1759	TGTCCCTTCCTGCTGTATGC	59.747	145
mmu_circShoc2_930	chr19|53975884|53976814|+	GCTCAGCATCCGAGAGAACA	59.8256	TCCGTCCGTTACATGGTGAC	59.7556	141	TGCTCAGCATCCGAGAGAAC	59.8256	TCCGTCCGTTACATGGTGAC	59.7556	142
mmu_circZdhhc6_472	chr19|55302732|55303204|-	ATGCCATGTTTGCTGGTCCT	60.2519	GCTGAAGGGTCACTGAGGTG	60.3211	142	ATGCCATGTTTGCTGGTCCT	60.2519	CTGAAGGGTCACTGAGGTGG	59.677	141
mmu_circDclre1a_1766	chr19|56531064|56534078|-	CACCGCCTACTTCCTCACAC	60.3899	TTGAGCGAGCAGGATGTGAG	60.1085	162	CACCGCCTACTTCCTCACAC	60.3899	GCGAGCAGGATGTGAGTGTA	59.8265	158
mmu_circAblim1_515	chr19|57121293|57143767|-	AGTGTGAAGCCTGTCACCAG	59.8925	GGCACCGTGTCCCATACATC	60.814	140	GGCTCTTTGGGGTGAAGTGT	60.179	GCACCGTGTCCCATACATCC	60.814	154
mmu_circFam160b1_491	chr19|57366980|57367607|+	ACCTCCCTGTACAAGGCTCT	59.8827	ACCTTTTGGGCCATCCTCTG	59.9598	140	TCACCTCCCTGTACAAGGCT	60.1789	ACCTTTTGGGCCATCCTCTG	59.9598	142
mmu_circAtrnl1_327	chr19|57617516|57627012|+	GCTGCTCCACTTTTTCAGCG	60.3865	AGCACTGCATTTGGATAGCCT	60.0642	159	CGCTGCTCCACTTTTTCAGC	60.3865	AGCACTGCATTTGGATAGCCT	60.0642	160
mmu_circAtrnl1_1239	chr19|57617516|57645670|+	GGCAATAAGTACGGGCTGGT	60.1074	AGCACTGCATTTGGATAGCCT	60.0642	158	TGGCAATAAGTACGGGCTGG	60.1074	AGCACTGCATTTGGATAGCCT	60.0642	159
mmu_circAtrnl1_332	chr19|57740061|57744050|+	TGTGTATGTCAGCAACTTCTCCT	59.6752	TTTGACTGCTCTGGGTTGGC	60.8234	140	TGTGTATGTCAGCAACTTCTCC	58.3359	TTTGACTGCTCTGGGTTGGC	60.8234	140
mmu_circAtrnl1_473	chr19|57740061|57785935|+	TCTTTACTGCTGGTGGCTGC	60.6064	CTCTGGGTTGGCGATGAAGT	60.036	161	CTTTACTGCTGGTGGCTGCT	60.6075	CTCTGGGTTGGCGATGAAGT	60.036	160
mmu_circGfra1_427	chr19|58252343|58258595|-	CTACCACTGCCTTCCGGATC	59.895	CAGACCTTGACTCTGGCTGG	60.0366	148	CACTGCCTTCCGGATCAAGA	59.7498	CAGACCTTGACTCTGGCTGG	60.0366	144
mmu_circPdzd8_266	chr19|59293589|59303792|-	AAACTGTGGCCCCAAACTCA	60.0326	TCCCAAACACCACTGCTCAG	60.179	147	AAACTGTGGCCCCAAACTCA	60.0326	AACACCACTGCTCAGCTCAA	59.8189	142
mmu_circDennd10_558	chr19|60803029|60810844|+	ACGAATTGTTGTCTATCACCCCA	59.9914	CGGAGCAGCAGATTCCTTAGT	59.8621	150	ACGAATTGTTGTCTATCACCCCA	59.9914	TCGGAGCAGCAGATTCCTTAG	59.5895	151
mmu_circGrk5_96	chr19|60976139|60976235|+	CAGCCAGTGTGAAGACCTCC	60.3211	TCTTGCTTTTCCCTTTGCGC	59.968	65	CAGCCAGTGTGAAGACCTCC	60.3211	CTTGCTTTTCCCTTTGCGCT	59.9675	64
mmu_circThrb_261	chr14|4506374|4506635|-	TCCACCTGGATCCTGACGAT	60.0321	GGCAGGCTTCAGACATTCCT	60.0347	168	TCCACCTGGATCCTGACGAT	60.0321	AGGCAGGCTTCAGACATTCC	60.0347	169
mmu_circNgly1_351	chr14|6175089|6178992|-	TGGATGGGAGAATGGTGTGTG	59.9954	CCAGGTCTTGGGGTTTTAGGA	59.2914	165	TGGGAGAATGGTGTGTGGAA	58.8553	CCAGGTCTTGGGGTTTTAGGA	59.2914	161
mmu_circNgly1_1471	chr14|6175089|6215121|-	TGGATGGGAGAATGGTGTGTG	59.9954	GCTCCTCTGACAGGCAAGAG	60.1082	148	TGGGAGAATGGTGTGTGGAA	58.8553	GCTCCTCTGACAGGCAAGAG	60.1082	144
mmu_circNek10_415	chr14|7531975|7539188|-	GAAACTGGAAAGGGAGCGGA	59.9637	CAGACATCGGCCTTCTCTCC	59.8961	145	GAAACTGGAAAGGGAGCGGA	59.9637	CCAGACATCGGCCTTCTCTC	59.8961	146
mmu_circNek10_491	chr14|7531975|7584710|-	AGCCAACAGGAATGCTGTCA	59.8889	CTTCAGGACCTCTGGGCAAG	60.0356	144	TGGAAGCCAACAGGAATGCT	59.887	CTTCAGGACCTCTGGGCAAG	60.0356	148
mmu_circNek10_315	chr14|7633535|7642827|-	AGTGGGTTAATCGTGCTCCA	59.0188	GCCATTGACCACGAGCTCTA	59.8242	177	GAGTGGGTTAATCGTGCTCCA	60.0664	GCCATTGACCACGAGCTCTA	59.8242	178
mmu_circSlc4a7_834	chr14|7723679|7740561|-	TGCTCCTGGAAACTTGGACA	59.1567	ACTTGGTGTTCACAGTTGAGC	58.983	155	TCTGCTCCTGGAAACTTGGAC	59.9277	ACTTGGTGTTCACAGTTGAGC	58.983	157
mmu_circAtxn7_593	chr14|8379653|8382480|-	CTGACATCCACTGTGGGGTC	60.036	GCACCACTGCCTTTGCTTTT	60.1791	168	GGATACCAAGAAGCCCTGCA	59.7441	GCACCACTGCCTTTGCTTTT	60.1791	140
mmu_circGm281_458	chr14|8564494|8572890|+	ACATCACAGAGGACACTGCC	59.677	GTGGCAGCCCGTGTATGATA	59.894	159	ACATCACAGAGGACACTGCC	59.677	GAGAGACATGGTGACCGTGG	60.1086	175
mmu_circGm281_2385	chr14|8564494|8646017|+	CACAGAAACCAGGAACAAAAACCT	60.0817	GTGGCAGCCCGTGTATGATA	59.894	168	TCACAGAAACCAGGAACAAAAACC	60.0819	GTGGCAGCCCGTGTATGATA	59.894	169
mmu_circGm281_1204	chr14|8570082|8613097|+	ATCCTTGTGGAGATTGCCCC	59.7401	TGTTGCCCCATGGTTGTCTT	60.1058	178	TTGTGGAGATTGCCCCTGAG	59.6707	TGTTGCCCCATGGTTGTCTT	60.1058	174
mmu_circCadps_447	chr14|9754367|9764251|+	TGATTCTGAGCAAGGAACAGCT	59.9605	AAAAGCCTGGAACCGGTCTT	59.8148	140	TGATTCTGAGCAAGGAACAGCT	59.9605	TGAGAAAAGCCTGGAACCGG	60.2507	144
mmu_circCadps_356	chr14|9865907|9872393|+	AGGTGGAGGGTGGAGAGAAA	59.8064	AAGTTGGCCATGAGCAGGTT	60.179	147	GAGGTGGAGGGTGGAGAGAA	60.2523	AAGTTGGCCATGAGCAGGTT	60.179	148
mmu_circCadps_909	chr14|10002583|10029892|+	GGCGTACTGGCAAAGTTATCC	59.3307	CTGGGGGTTGCACCTCTAAG	60.0351	166	GGCGTACTGGCAAAGTTATCC	59.3307	TGCACCTCTAAGGCTGCATC	60.1075	158
mmu_circCadps_643	chr14|10011933|10051758|+	TGTCATTCACGGTGAAGGCA	59.8924	CTGTGGGATGCCTAGAGGGA	60.3991	141	TGTCATTCACGGTGAAGGCA	59.8924	TCTGTGGGATGCCTAGAGGG	60.3991	142
mmu_circCadps_159	chr14|10028847|10029892|+	GGCGTACTGGCAAAGTTATCC	59.3307	TGCCACCAAAAGTGTGATCA	57.9356	138	GGCGTACTGGCAAAGTTATCC	59.3307	ACTTTGCCACCAAAAGTGTGA	58.8248	142
mmu_circPpp3cb_1101	chr14|20565590|20581928|-	TGTTGGAGAAAAAGTGACAGA	55.2925	ACATCAACCCTGGGTATCCC	58.7774	168	TGTTGGAGAAAAAGTGACAGA	55.2925	TCAGAACATCAACCCTGGGT	58.5551	173
mmu_circUsp54_735	chr14|20636067|20641681|-	TGATCTGTTACTATGGCAAGCA	57.5139	GGAGAGTGTCGGAAGGAAGC	60.1086	150	TGATCTGTTACTATGGCAAGCA	57.5139	CGGAGAGTGTCGGAAGGAAG	59.8285	151
mmu_circVcl_367	chr14|21053162|21057372|+	CACCTCGAGGGCAAGATTGA	59.7498	GCAATCTTCCGAGCTTCAGC	59.6235	150	CACCTCGAGGGCAAGATTGA	59.7498	TCTTCCGAGCTTCAGCCAAA	59.6036	146
mmu_circKat6b_873	chr14|21566693|21567566|+	TGGGAGCTCAGATGGCAAAG	60.0348	TCACCAATGGGAAGGACTGC	59.9618	151	TGGGAGCTCAGATGGCAAAG	60.0348	CCAATGGGAAGGACTGCACT	59.9613	148
mmu_circKat6b_1023	chr14|21668958|21687708|+	TCCAAGGAAAAGCTCTGCCA	59.5219	CCACCTCAAGGCCTTCACAT	59.9613	162	TCCAAGGAAAAGCTCTGCCA	59.5219	CAAGGCCTTCACATTTGCGG	60.3889	156
mmu_circKat6b_636	chr14|21676786|21687708|+	TCCAAGGAAAAGCTCTGCCA	59.5219	TCACGAGCTCCTTGTTTCCC	59.9651	172	TCCAAGGAAAAGCTCTGCCA	59.5219	GCTCCTTGTTTCCCACCAGA	59.8895	166
mmu_circZmiz1_667	chr14|25657169|25661945|+	ACCCCTCCTCAGCCTTAGAG	60.0316	CGGGGTCATCCTTGATGTGG	60.4644	160	ACCCCTCCTCAGCCTTAGAG	60.0316	TCGGGGTCATCCTTGATGTG	59.4586	161
mmu_circSlmap_686	chr14|26143575|26149471|-	CGGGATGCAGCTGACCTAAA	60.1077	ACTTCTGCAGCTGGACTTGA	59.2388	159	AACAACACCTTCGGGATGCA	60.179	ACTTCTGCAGCTGGACTTGA	59.2388	170
mmu_circSlmap_716	chr14|26181196|26191555|-	AAAGAACAAGAGCTCCAGGCA	59.8563	ACTTGGAGTGTTAGCAGCAACT	60.1588	140	AAAGAACAAGAGCTCCAGGCA	59.8563	ACTTGGAGTGTTAGCAGCAAC	58.778	140
mmu_circArf4_263	chr14|26367813|26374332|+	TCCAGAATACCCAGGGTCTCA	59.6353	ACCAATGGTAGGAATGGTGGT	59	169	TCCAGAATACCCAGGGTCTCA	59.6353	CCAATGGTAGGAATGGTGGTGA	60.0254	168
mmu_circTasor_566	chr14|27160555|27164577|+	AATGCTTTGGACCCTACCCC	59.665	TTCAAATTCTCGAGACCCTGGA	59.0962	140	AATGCTTTGGACCCTACCCC	59.665	TTCAAATTCTCGAGACCCTGGAG	60.0558	140
mmu_circTasor_1037	chr14|27160555|27172006|+	AAAGAATGGAATGTATTGTAGCCT	56.3936	TCAAATTCTCGAGACCCTGGAG	59.5023	140	AAAGAATGGAATGTATTGTAGCCT	56.3936	TCAAATTCTCGAGACCCTGGA	58.4639	140
mmu_circTasor_208	chr14|27171713|27172006|+	AGCCTTTATGAAGTTGTAGAAAAGACA	59.2804	TGGGACCCACATATGTGTCT	58.0346	179	TGGAAGTAATATGGAATGTTTACTGCA	59.1683	TGGGACCCACATATGTGTCT	58.0346	147
mmu_circCcdc66_256	chr14|27211990|27212764|-	GTTCCCACAGTGACCCTGAG	59.9645	CCTCTGTGCCAACTCCTGAG	60.0366	144	CTCCAGTTCCCACAGTGACC	59.9645	CCTCTGTGCCAACTCCTGAG	60.0366	149
mmu_circErc2_797	chr14|27374643|27375440|+	GAGGAAAGAGGAGGCAGCTC	59.8222	AGCCAATGTTCCCTTCACAGA	59.5749	151	GAGGAAAGAGGAGGCAGCTC	59.8222	GCCAATGTTCCCTTCACAGAC	59.4584	150
mmu_circCacna1d_286	chr14|29767171|29769328|-	GCCAAGACGATGTCCTTCCA	60.0364	CTAAGAAGCCTTGGGGGTGG	60.0341	163	AGCCAAGACGATGTCCTTCC	59.7495	CTAAGAAGCCTTGGGGGTGG	60.0341	164
mmu_circCacna1d_737_2	chr14|29893912|29918820|-	GGGATTTGAATTGCCCTGGG	59.1674	AGGATGCAGCAACAGTCCAT	59.6694	174	TGCCCTGGGTGTATTTTGTCA	59.8541	AGGATGCAGCAACAGTCCAT	59.6694	163
mmu_circPrkcd_838	chr14|30323125|30327858|-	CGGGCTACGTTTTATGCAGC	59.9724	AGATGGTGTCCCGGCTATTG	59.5301	158	ACCGGGCTACGTTTTATGCA	60.0362	AGATGGTGTCCCGGCTATTG	59.5301	160
mmu_circSfmbt1_589	chr14|30505899|30509564|+	GCCATGCTAACAGTCCTGGT	60.0351	GAGTCCCGAAAATCCTGGCA	60.0354	149	TGCCATGCTAACAGTCCTGG	60.0352	GAGTCCCGAAAATCCTGGCA	60.0354	150
mmu_circGlt8d1_683	chr14|30728415|30732366|+	ACCACTGAAGCCAGGACATG	59.9627	CAGCCAGGACCCAGATGATG	60.179	169	CACCACTGAAGCCAGGACAT	59.9627	CAGCCAGGACCCAGATGATG	60.179	170
mmu_circPbrm1_1007	chr14|30747457|30767382|+	CTGACAGGTCCTTCGCACAA	60.2499	GCCCGTCATCAAAGTCTCCA	60.0364	147	CTGACAGGTCCTTCGCACAA	60.2499	TGCCCGTCATCAAAGTCTCC	60.0364	148
mmu_circPbrm1_409	chr14|30752800|30758016|+	GGAGATCCTGGAGCAGCTTC	59.8935	AGTCAATGGGCTGAGAAACCA	59.5749	141	GGAGATCCTGGAGCAGCTTC	59.8935	GTCAATGGGCTGAGAAACCAC	59.4584	140
mmu_circNisch_401	chr14|30901792|30907382|-	GAGCCTGCTCTGACTCCTTG	60.1082	ACTTCCACAGTGTCCAGCTC	59.6054	144	GAGCCTGCTCTGACTCCTTG	60.1082	GCCTTCAGCACTTCCACAGT	60.536	153
mmu_circPhf7_586	chr14|30961587|30970091|-	CCCACACATCAGCAAAGCAC	60.0389	AGTTTTTCAGGATCACCAGGT	57.116	143	CCCACACATCAGCAAAGCAC	60.0389	TCCTAGTTTTTCAGGATCACCAGG	60.0193	147
mmu_circParg_1496	chr14|31930113|31939691|+	CACACGACCCCAGAACTTGA	59.894	TGATTCAGCTGTCTTGGGTCC	59.9964	159	TCACACGACCCCAGAACTTG	59.894	TGATTCAGCTGTCTTGGGTCC	59.9964	160
mmu_circParg_224	chr14|31980034|31984788|+	TGTTTCACGGCTGTTCACTG	58.9864	AAATCCACCTGTAGCATGCCT	59.714	140	TTGTTTCACGGCTGTTCACTG	59.5999	AATCCACCTGTAGCATGCCT	59.0781	140
mmu_circMapk8_497	chr14|33124580|33132981|-	AGATCATGAAAGAATGTCCTACCT	57.1784	TGCTTCTGCTCATGATGGCA	60.0349	142	TGTCCTACCTTCTCTATCAAATGCT	59.3369	TGTTGTCACGTTTGCTTCTGC	60.2021	140
mmu_circShld2_1518	chr14|33989457|33991493|-	GCAGCATTTGGGGCACTTAC	60.1087	TGTGAACTTGTGATCCTTGACTCA	60.1417	148	TGTGGAGGACTGCAGCATTT	59.8889	TGTGAACTTGTGATCCTTGACTCA	60.1417	159
mmu_circGlud1_752	chr14|34043724|34058533|+	CAACCACTCCAGAGGCTGAT	59.3826	GCTCCATAGTGAACCTCCGT	59.1752	155	ATTGCTGAAGGTGCCAATGG	59.1003	GCTCCATAGTGAACCTCCGT	59.1752	177
mmu_circWapl_1172	chr14|34413638|34417062|+	CTGAGAGTGTGAAGAAGCCCA	59.6543	GCGGTTTCTGCATTGGGTTT	59.9666	180	TGAGAGTGTGAAGAAGCCCA	58.5764	GCGGTTTCTGCATTGGGTTT	59.9666	179
mmu_circWapl_402	chr14|34446662|34447968|+	GCCCAGTTTTCGGATGCATC	59.8988	TTTGAGTGGTGGTGCAGGAG	60.179	154	GCCCAGTTTTCGGATGCATC	59.8988	CTTTGAGTGGTGGTGCAGGA	60.179	155
mmu_circCcser2_457	chr14|36618211|36631169|-	GCAGCTTGCAACTCGATGTA	58.9213	TCTGAGCCTGGAAAAAGGGG	59.5944	171	GCAGCTTGCAACTCGATGTA	58.9213	GGGGTCCCTCCATAGCTTTC	59.5254	154
mmu_circCcser2_1650	chr14|36660540|36663221|-	ACATGTGGGATGAAGAGGGC	59.743	GGCAGCTTGGAACCCAAAAA	59.5322	169	CATGTGGGATGAAGAGGGCC	60.4669	GGCAGCTTGGAACCCAAAAA	59.5322	168
mmu_circGhitm_383	chr14|36853494|36855760|-	GCGCTCTGCTACTATGGCTT	60.2497	TGGAAGGTAGTGTCCGGAGA	59.5933	141	AGCAGCTGTTGGTCTTGGAG	60.2506	TGGAAGGTAGTGTCCGGAGA	59.5933	160
mmu_circPsmc6_721	chr14|45572109|45581184|+	TCGATTTACCAAATGAACAAGCA	57.3025	GGATCCACCTCTCTTGGCAG	59.8201	170	TCGATTTACCAAATGAACAAGCAAGA	60.0167	GGATCCACCTCTCTTGGCAG	59.8201	170
mmu_circDdhd1_558	chr14|45853986|45867210|-	GAGGCTGCAAGGAAAATGGA	58.4508	TTCTAGAGGTTGCCACGTCC	59.3934	165	GAGGCTGCAAGGAAAATGGA	58.4508	TAGAGGTTGCCACGTCCCAT	60.9077	162
mmu_circTmem260_240	chr14|48717760|48722510|+	CACTGGAATGCTTTGCCTGT	59.036	ACTGCAAGAGCTTGGATATTGA	57.7736	180	TGGCTTTTCACTGGAATGCT	58.0004	ACCTGTGAAAGCAGTACTGT	56.6977	140
mmu_circTmem260_369	chr14|48720706|48724367|+	TCAGCAGCCCTTTTTGTTGC	59.8953	TGACTTCCGCCTGTCCTTTC	59.9651	144	CAGCAGCCCTTTTTGTTGCT	59.8946	TGACTTCCGCCTGTCCTTTC	59.9651	143
mmu_circArhgef40_394	chr14|52232336|52233864|+	TGAACAACGGTTGGAGCAGG	60.8176	GTAGGTTGGACAGACGCACA	59.967	150	TGAACAACGGTTGGAGCAGG	60.8176	ACAGACGCACAAGTTGGTGA	60.1079	141
mmu_circAcin1_1687	chr14|54899624|54904618|-	TGAAGCTGAAGAGGCAGAGC	60.0366	TTTCCCCTTTCCTCGGCTTC	59.9623	165	TGAAGCTGAAGAGGCAGAGC	60.0366	CTTTCCCCTTTCCTCGGCTT	59.9617	166
mmu_circSlc7a8_357	chr14|54995895|54997202|-	TCTCCAACTACGTGCTGCAG	60.0383	AGACAATGAGAGCAAGGCCC	60.0347	168	CGCTCTTCCCTACCTGCTTC	60.1791	AGACAATGAGAGCAAGGCCC	60.0347	147
mmu_circCarmil3_310	chr14|55739681|55740488|+	GATGGCCACCCGTCTAGATG	59.9659	GGCTCCAAGTCCTGAGAACC	60.0359	146	GTCAGGAGAATGGGATGGCC	60.179	GGCTCCAAGTCCTGAGAACC	60.0359	159
mmu_circMdp1_305	chr14|55896656|55897555|-	AGAGGTTGCACCACAAGACC	60.179	GCTCTGCAGTCTTCCCAAGA	59.677	172	CCACAAGACCGGAGTTCCTT	59.6032	GCTCTGCAGTCTTCCCAAGA	59.677	162
mmu_circRnf17_595	chr14|56751492|56761862|+	GCTCAGGCACCAGAACAAAT	58.7487	CACTGTCATCCGTGTCACCA	59.9666	170	CCCAGTTCACATGTCCTTGGT	60.2029	TGACTCTGACTCCCAGCTGA	59.8868	146
mmu_circCenpj_2729	chr14|56789379|56802624|-	CCCTTCTTTGAAACCAAAGCCA	59.566	AGAGGTTGGCATCAGGAACA	58.9327	165	CCCTTCTTTGAAACCAAAGCCA	59.566	CTGAAGAGGTTGGCATCAGGA	59.7199	169
mmu_circParp4_300	chr14|56871668|56875427|+	TCGGAACTTGTTGCCAAAGA	57.9544	TCGTGGAGAATGCCGTCTTC	60.1088	146	TCGGAACTTGTTGCCAAAGA	57.9544	CGTGGTTGGTTTCATCGTCG	59.8371	163
mmu_circZmym5_1193	chr14|57034060|57042320|-	CCCAAGAGTACTGGGCACA	58.9337	TGGACCCCCAGATGATTCCA	60.2536	170	TGGGCACAGCATTCTGATAACA	60.2908	TGGACCCCCAGATGATTCCA	60.2536	159
mmu_circZmym2_1822	chr14|57169545|57195759|+	ACACAGCCAACCCTTCTAGA	58.2704	TGGCTCCCTTCTTACACAGC	59.6751	154	TGAAAACACAGCCAACCCTTC	59.2458	TGGCTCCCTTCTTACACAGC	59.6751	159
mmu_circZmym2_960	chr14|57179454|57187785|+	TCAGACGACCAAATGGAGAGA	58.4746	GCTTACAGTAAGTTGCTTTTGTCA	58.1831	168	TGTCAATGAGATCAGACGACCA	59.1745	GCTTACAGTAAGTTGCTTTTGTCA	58.1831	179
mmu_circZmym2_416	chr14|57185403|57187785|+	TCAGACGACCAAATGGAGAGA	58.4746	CTGGGCTGCTCCTCGTATTC	60.2497	144	TCAGACGACCAAATGGAGAGA	58.4746	GGGCTGCTCCTCGTATTCTT	59.5339	142
mmu_circCryl1_357	chr14|57541049|57550586|-	GTCCCCAGTGAGAGTCCTGA	60.2518	GTCCAGCTGGGCAAAGATCT	60.0347	145	AGTCCCCAGTGAGAGTCCTG	60.252	GTCCAGCTGGGCAAAGATCT	60.0347	146
mmu_circIft88_608	chr14|57681811|57693004|+	CGTGAAAGGAAAGCCATGGC	60.1091	GGTATGTGTTCAGTGCTTCTGC	59.8396	162	GTGAAAGGAAAGCCATGGCA	59.0316	GGTATGTGTTCAGTGCTTCTGC	59.8396	161
mmu_circZdhhc20_618	chr14|58084377|58115916|-	TTTGTGTCTGCAATGTTCTTCGT	59.6231	AAAGCCACAAGGTAAACAACGG	59.8999	140	GTGTCTGCAATGTTCTTCGTCA	59.4562	TGGAAAGCCACAAGGTAAACA	57.9802	140
mmu_circMicu2_305	chr14|58169694|58192487|-	GGAAGGAGTTTGTTAAGCTGCA	59.1154	GCGTGCTGTTTGGATTCCTG	60.1096	154	GGAAGGAGTTTGTTAAGCTGCA	59.1154	CAGCGTGCTGTTTGGATTCC	60.1096	156
mmu_circMicu2_239	chr14|58181044|58192487|-	ACTCTGGGTTCCATGTTGCT	59.2264	GCGTGCTGTTTGGATTCCTG	60.1096	148	ACTCTGGGTTCCATGTTGCT	59.2264	CAGCGTGCTGTTTGGATTCC	60.1096	150
mmu_circRcbtb1_494	chr14|59443073|59455211|+	TTGCTCCTGTCCAAGTCTGT	58.8684	GACTGATGGCACCAACAGGA	59.9633	149	TTGCTCCTGTCCAAGTCTGT	58.8684	CAAAGGGACTGATGGCACCA	60.2513	155
mmu_circNupl1_808	chr14|60475900|60484915|-	CCCTGAAGCAGCTTCTGTCA	59.9641	CCAAAACCACCAGCTGAAGC	59.9675	170	AGCAGCTTCTGTCATTGGCT	59.9621	CCAAAACCACCAGCTGAAGC	59.9675	164
mmu_circNupl1_633	chr14|60476929|60484915|-	AAAACGGGAACAAGGCCAGA	60.1064	CCAAAACCACCAGCTGAAGC	59.9675	170	AAAACGGGAACAAGGCCAGA	60.1064	AAACCACCAGCTGAAGCAGA	59.8165	167
mmu_circMipep_1659	chr14|61024743|61083952|+	ATCTACCATGGCCAGCATCC	59.5967	TTGGAATCCTTCAGGGGTGC	59.9604	141	ATCTACCATGGCCAGCATCC	59.5967	TTCAAGGCTTCCTCTTGGGC	60.2513	164
mmu_circRnaseh2b_375	chr14|62584016|62591086|+	CAGATTGCACCTTGCTGCTG	60.1093	TATGTGGCTCCTTCCCCTGA	59.9559	160	CAGATTGCACCTTGCTGCTG	60.1093	AGTATGTGGCTCCTTCCCCT	59.9551	162
mmu_circInts6_457	chr14|62933147|62934404|-	CTGAAGCATGTGCAAGGCAG	60.1093	TGTCTGATGAAAGTTGGTCAGC	58.8586	140	CTGAAGCATGTGCAAGGCAG	60.1093	AGCATTTGGTGTCATGTCTGA	57.8553	154
mmu_circKif13b_448	chr14|64959755|64965773|+	GGGTCTGGTTATCTCTGCCC	59.5297	TCCCAACACACTGTGCTCTC	59.8933	140	GGGTCTGGTTATCTCTGCCC	59.5297	CATCCACGTAGGGTCCCAAC	60.1078	153
mmu_circHmbox1_563	chr14|65125023|65134575|-	AGGAGGGACAGCAGTGTGAT	60.5463	GACGCTGGAGCAGGTCTATC	59.9686	162	ATGAGGAGGGACAGCAGTGT	60.5463	GACGCTGGAGCAGGTCTATC	59.9686	165
mmu_circHmbox1_477	chr14|65134098|65134575|-	CTCGCTACCATGCAAACAGC	59.9023	GACGCTGGAGCAGGTCTATC	59.9686	171	CTCGCTACCATGCAAACAGC	59.9023	CGCTGGAGCAGGTCTATCTG	59.9681	169
mmu_circExtl3_2702	chr14|65313032|65317924|-	GTGGTGGTGTGGAACTCTCC	60.2503	CGCTCTTCCTTTCTCTGGCT	59.7512	161	GTGGTGGTGTGGAACTCTCC	60.2503	AGCGCTCTTCCTTTCTCTGG	59.7512	163
mmu_circFbxo16_705	chr14|65531232|65540651|+	AAGAAGCGAAGTGACCCCAG	59.9645	GACAGGGAACAGCGCTCTAG	60.1791	162	AAGAAGCGAAGTGACCCCAG	59.9645	AGCGCTCTAGTAGGCCTGTA	59.817	152
mmu_circElp3_638	chr14|65797569|65815528|-	TGACCTGATTGAGCTGGTGG	59.6741	GAAGGGCCATGAACGTTCCA	60.608	142	TGACCTGATTGAGCTGGTGG	59.6741	TGGAAGGGCCATGAACGTTC	60.608	144
mmu_circDpysl2_377	chr14|67066219|67071825|-	AGGATCCTGGATCTGGGCAT	60.104	TGCAGCGAATAGTCACAGCA	60.0374	160	GGAACAGCAGAGGATCCTGG	59.8201	TGCAGCGAATAGTCACAGCA	60.0374	170
mmu_circKctd9_578	chr14|67962006|67967182|+	ACGTCATGGACAGCTCATTGT	59.9976	TCAGTCCGCCTTTCCCATTA	58.7186	144	ACGTCATGGACAGCTCATTGT	59.9976	TCAGTCCGCCTTTCCCATTAT	59.1561	144
mmu_circPpp3cc_368	chr14|70472588|70478430|-	ACGTGGTCTTTGCCTTTTGT	58.5299	GGGCTTCATGGGCTCTGATT	60.1063	168	ACGTGGTCTTTGCCTTTTGTT	59.1776	GGGCTTCATGGGCTCTGATT	60.1063	168
mmu_circPpp3cc_435	chr14|70493808|70504955|-	ACATTGTTTCTGCTTCGAGGA	57.874	TCCATTTTAGGTTTCCCATTCTCA	58.1019	140	ATGGAGCTTAAAGATTAACCATCCT	58.0842	CTTCCTTCAAAGTTAGCCGTCG	59.5879	140
mmu_circGfra2_439	chr14|71138928|71163512|+	GCCCAGCTGTTCCTATGAGG	60.179	AAGCGAGCCTGAAGATGTCC	60.1079	153	GCCCAGCTGTTCCTATGAGG	60.179	CGAGCCTGAAGATGTCCGAG	60.2488	150
mmu_circFndc3a_589	chr14|72799037|72804924|-	TCTTTGTGACCGGCTGACTC	59.9665	ACAGCCAAGTAACTCCAGCC	59.9631	171	TCTTTGTGACCGGCTGACTC	59.9665	GCCTTGGTCAACACAGGACT	60.179	154
mmu_circFndc3a_1335	chr14|72800923|72822284|-	CCAAAAGACAATGGAGGGGC	59.1024	TGTGTTCCTTGGCGATCCTT	59.5998	164	CAAAAGACAATGGAGGGGCAC	59.7267	TGTGTTCCTTGGCGATCCTT	59.5998	163
mmu_circFndc3a_214	chr14|72889455|72921211|-	TGGTACAGGTTAATCCAGGGG	58.7982	AGCTGTGTCTAGCAAAGGCG	60.6718	141	TGGTACAGGTTAATCCAGGGGA	60.2259	AGCTGTGTCTAGCAAAGGCG	60.6718	141
mmu_circRb1_283	chr14|73501732|73503072|-	TGTCTTTACTGGCCTGTGCT	59.2351	CCTGGCCCACAGCGTTAG	60.4366	142	GTCTTTACTGGCCTGTGCTCT	59.9975	CCTGGCCCACAGCGTTAG	60.4366	141
mmu_circLrch1_326	chr14|75013020|75023830|-	CCTCACCGGCTGTTCCTAAA	59.6764	TCCATCTTCCTCCGGATCGT	60.1062	159	CCTCACCGGCTGTTCCTAAA	59.6764	CCGGATCGTAAACTGTGGGT	59.7517	148
mmu_circCog3_1734	chr14|75945361|75978068|-	CCGCTGACACTGAGAAGCAT	60.3909	TCTAACTTGGCCAACATAGGGA	58.8137	140	AATAAAGACGAAGCTGCCGC	59.2726	TCTAACTTGGCCAACATAGGGA	58.8137	156
mmu_circCog3_1273	chr14|75965147|75981067|-	GCGCCTTCAGAAGCTTCCTT	60.9579	ACTGTTCCTGAAACCCAGACA	59.1561	170	AAGGCGCCTTCAGAAGCTTC	60.9579	ACTGTTCCTGAAACCCAGACA	59.1561	173
mmu_circVwa8_1077	chr14|79219675|79294162|+	ATACAGCTGCACAGGGACAC	60.036	GCAGCACTCACAAGGGGT	59.886	179	GCAGTCTCTGACTCTCCAGC	59.8267	GCAGCACTCACAAGGGGT	59.886	153
mmu_circNaa16_477	chr14|79606517|79614961|-	AACTTTAGCAAAGGGTGTCCAC	59.0437	TTTGCCTCTCTCATCACTTGA	56.9443	140	CCAAACTTTAGCAAAGGGTGTCC	60.2437	TGCCTCTCTCATCACTTGATTCT	59.2263	141
mmu_circNaa16_483	chr14|79618934|79624546|-	GCGTGCTTCCTGGATTGGAT	60.7495	CCATGTTCAGCAAACTTCGGG	60.0683	180	GCGTGCTTCCTGGATTGGAT	60.7495	CATGTTCAGCAAACTTCGGGT	59.3914	179
mmu_circOlfm4_526	chr14|80243613|80251787|+	TGGCTCTGAAGACCAAGCTG	59.9641	CGGCAGGGAAACAGAACACT	60.5351	147	TGGCTCTGAAGACCAAGCTG	59.9641	AGGGAAACAGAACACTGGCA	59.4491	143
mmu_circTdrd3_2074	chr14|87694469|87749206|+	TTCTTCGGGTATGACAGCGG	59.8252	TTTCCCAGGAGAGCTTGTGC	60.2509	146	CTTCGGGTATGACAGCGGTC	60.5278	TTTCCCAGGAGAGCTTGTGC	60.2509	144
mmu_circTdrd3_949	chr14|87709511|87724723|+	GGAACCGCAAGACCGTCAG	61.0276	TCCTCGTTATCCTTTGGCGC	60.4613	144	GGAACCGCAAGACCGTCA	59.97	TCCTCGTTATCCTTTGGCGC	60.4613	144
mmu_circTdrd3_1923	chr14|87709511|87749206|+	TTCTTCGGGTATGACAGCGG	59.8252	GCAACATTGCGGACCTTCTG	60.1096	144	TTCTTCGGGTATGACAGCGG	59.8252	TCCTCGTTATCCTTTGGCGC	60.4613	165
mmu_circTdrd3_1762	chr14|87712134|87749206|+	TTCTTCGGGTATGACAGCGG	59.8252	CACAGTGCCAGAGAGCTTCA	59.9655	143	TTCTTCGGGTATGACAGCGG	59.8252	ACAGTGCCAGAGAGCTTCAC	59.9654	142
mmu_circDach1_278	chr14|98207242|98256429|-	TGCCAGTAACAACCAACATGG	59.04	ATGAGGCCAGGGACAGAATG	59.45	149	TGCCAGTAACAACCAACATGG	59.04	CATGAGGCCAGGGACAGAAT	59.45	150
mmu_circPibf1_511	chr14|99416750|99433887|+	TCTGGACCATCAAAAGAACCA	57.1256	TTGCAGGAGTTGAACACGCT	60.4637	143	CTGGACCATCAAAAGAACCAAGT	59.1086	TTGCAGGAGTTGAACACGCT	60.4637	142
mmu_circKlf5_934	chr14|99538816|99540913|+	CGACGTATCCACTTCTGCGA	59.9018	TATCGGAACTGGAGGGAGCT	59.738	142	AGCGACGTATCCACTTCTGC	60.1791	TATCGGAACTGGAGGGAGCT	59.738	144
mmu_circKlf12_683	chr14|100224866|100260604|-	GTGACGATGATGACCTGCCA	60.1082	TTTAGCAAGAGGGGGACAGC	59.6717	141	AGTGACGATGATGACCTGCC	59.8233	TTTAGCAAGAGGGGGACAGC	59.6717	142
mmu_circMycbp2_518	chr14|103446184|103450165|-	GCCCTGATGGAGTGACCTTT	59.6704	GTGAATCGGTTAGCACTGGC	59.2726	150	GCAGCTTGAGCAGTAATGGC	59.8999	GGACCCATTTCCAGTGTTCCA	60.203	160
mmu_circNdfip2_391	chr14|105525050|105532326|+	GAGGAAGACTGTACGCCACG	60.4563	TAGAAGTTGACGGCTGCTCC	59.7534	146	GAGGAAGACTGTACGCCACG	60.4563	GCTAGAAGTTGACGGCTGCT	60.3905	148
mmu_circAbcc4_1200	chr14|118737377|118771554|-	GTGCACAGTGCTCACCATTG	60.0398	CTGAGAGCGGAACCAATGGT	60.036	143	GTGCACAGTGCTCACCATTG	60.0398	ACTGAGAGCGGAACCAATGG	60.036	144
mmu_circAbcc4_1294	chr14|118832173|118856402|-	GTCCATACTGAAGGCTCCCG	59.895	TGTCCCAGAAAGCGGTGAAA	59.8184	147	GAACGCTTCCCAGACTTTGC	59.7614	CGGTGAAATCTTGCACGTGG	60.1102	171
mmu_circAbcc4_1196	chr14|118848848|118869599|-	TACCAGGACGCCGACATCTA	60.1071	CGTCGTTGGACAGCAGGTTA	60.3192	153	CGCCGACATCTACCTCCTTG	60.2491	CGTCGTTGGACAGCAGGTTA	60.3192	145
mmu_circUggt2_683	chr14|119250887|119266454|-	TCAAGAAGATGTCCTTGCTGA	56.9443	AAGCTGTCTAACGGGGCTTC	60.0363	143	TTCAAGAAGATGTCCTTGCTGA	57.6436	AAGCTGTCTAACGGGGCTTC	60.0363	144
mmu_circMbnl2_619	chr14|120562205|120562824|+	CCCCAAAAGTTGCCAGGTTG	59.8935	ACAGCTTTGGAGGATGTGGG	59.9613	146	GCTCCGACGAAGAATGCAAG	59.6284	ACAGCTTTGGAGGATGTGGG	59.9613	177
mmu_circStk24_555	chr14|121539597|121575064|-	AAAGGAACACCTTCGTGGGT	59.4505	ACACTTCACCAAAAGAGCCCT	59.7846	147	AAAGGAACACCTTCGTGGGT	59.4505	TCACCAAAAGAGCCCTTTCCA	59.7833	142
mmu_circTmtc4_333	chr14|123209151|123210697|-	CAGTACACCGGTAAAGGCCA	59.6777	AGAAGTCATGGTGCCACAGG	59.9627	145	CGGTAAAGGCCAGAGGGTAC	59.8226	TTGTGGCTGGTGTTACTGCT	59.8175	171
mmu_circNalcn_683	chr14|123830093|123837401|-	TCCTCCTTTTCTTCCTTCTTCTGT	59.3392	CCACCCTGGAACTCTGCTTT	59.8887	164	CCTCCTTTTCTTCCTTCTTCTGT	58.0207	CCACCCTGGAACTCTGCTTT	59.8887	163
mmu_circNsmaf_2609	chr4|6398318|6440989|-	CTGCTTGTTTGGGACCTCCT	59.8887	TTCCTTTCTTCCTGGCTGCC	60.2513	151	GGGACCTCCTTGGAGCAAAA	59.8876	TTCCTTTCTTCCTGGCTGCC	60.2513	141
mmu_circCar8_491	chr4|8169595|8189392|-	AATTTCCGACCTACCCAGCC	59.745	CCTCATCGATGCTGCCAAAC	59.6203	141	AATTTCCGACCTACCCAGCC	59.745	CTCATCGATGCTGCCAAACA	58.9109	140
mmu_circCar8_321	chr4|8183252|8189392|-	TATCCCACCTTGCAGCGAAG	60.1077	AGTGCAATGATGGCGATACC	58.4023	156	CTATCCCACCTTGCAGCGAA	60.1077	AGTGCAATGATGGCGATACC	58.4023	157
mmu_circRab2a_288	chr4|8577954|8582493|+	GCTTTTGCACGAGAGCATGG	60.4556	TACACTAGTAAAGCCCCCGC	59.1739	140	GCTTTTGCACGAGAGCATGG	60.4556	ATACACTAGTAAAGCCCCCGC	59.5847	141
mmu_circClvs1_625	chr4|9281387|9282012|+	GAGGGCTTTGATCGACGGAT	59.895	GGTGGCCATCCAAAAGAGGA	59.9604	141	GAGGGCTTTGATCGACGGAT	59.895	TGGTGGCCATCCAAAAGAGG	60.2517	142
mmu_circAsph_219	chr4|9635900|9639347|-	CGGATGGCGATGGAGACTTT	60.1791	GCCGAGCAATGCAATGACC	60.2268	140	CGGATGGCGATGGAGACTTT	60.1791	CGCCGAGCAATGCAATGAC	60.5845	141
mmu_ciCcne2_422	chr4|11194077|11194499|+	TGACAACTCTACTTACTCCTTACCA	58.6906	CCTGGCATTGCTTTAATTCTACCA	59.5978	144	TGACAACTCTACTTACTCCTTACCA	58.6906	ACCTGGCATTGCTTTAATTCTACC	59.5975	145
mmu_circInts8_153	chr4|11218611|11219926|-	TGTTCGGGAGGACATTGTGA	58.9474	GTCAAAACCAGTGGTTCCCG	59.3336	120	TGTTCGGGAGGACATTGTGAA	59.5817	GTCAAAACCAGTGGTTCCCG	59.3336	120
mmu_circInts8_307	chr4|11221112|11223887|-	GCAGTGTGTCTAACCAGCAC	59.1316	TGCAGGAACTTGCAGAGTAAGA	59.6315	180	TGCAGTGTGTCTAACCAGCA	59.5322	GCAGGAACTTGCAGAGTAAGA	57.9544	180
mmu_circInts8_712	chr4|11239306|11248311|-	AGCGTGTGATGTTCTTGTACCT	59.9627	GGGAGGGACCTTACTGATGC	59.5297	161	AGCGTGTGATGTTCTTGTACCT	59.9627	CGGGAGGGACCTTACTGATG	59.2467	162
mmu_circEsrp1_1164	chr4|11353294|11365484|-	TCTCTGCTCTTGAACCCACG	59.6816	CTCGAGCTCTCACCACTGTG	60.1094	142	TCTCTGCTCTTGAACCCACG	59.6816	CAAACCTCGAGCTCTCACCA	59.6816	147
mmu_ciCibar1_1285	chr4|12166937|12168222|-	GGGGTAAAGAGTCTATGAAGGCA	59.5452	ACTGCATACCCCACAAAACCT	59.853	153	GGGGTAAAGAGTCTATGAAGGCA	59.5452	ACTGCATACCCCACAAAACC	58.3721	153
mmu_circRunx1t1_822	chr4|13771375|13846957|+	ACGAACAGCTGCTTCTGGAT	59.677	GCGCTGTGCTAATCTCCTCT	59.8961	172	GAACAGCTGCTTCTGGATGC	59.549	GCGCTGTGCTAATCTCCTCT	59.8961	170
mmu_circRunx1t1_470	chr4|13835632|13841887|+	GGGACTGGTGAACTCTACTTTGA	59.676	CCACAGGTGAGTCTGGCATT	59.9627	142	GGGACTGGTGAACTCTACTTTGA	59.676	GCCTAGACTGCGTCTTCACA	59.7561	163
mmu_circRunx1t1_652	chr4|13835632|13846957|+	ACGAACAGCTGCTTCTGGAT	59.677	CCACAGGTGAGTCTGGCATT	59.9627	142	GAACAGCTGCTTCTGGATGC	59.549	CCACAGGTGAGTCTGGCATT	59.9627	140
mmu_circRunx1t1_1191	chr4|13835632|13866032|+	AAAAGGGTGGCAGCAGTAGC	60.8956	AGTCAGCCTAGACTGCGTCT	60.323	140	AAAAGGGTGGCAGCAGTAGC	60.8956	GGTTGGAGGAGGTGGCATTG	60.9674	167
mmu_circRunx1t1_799	chr4|13859810|13881240|+	GGAGCGAGCCAAGATGGAAC	61.0923	CATGGTCGCTTGCTTGGATG	59.9	160	GGAGCGAGCCAAGATGGAAC	61.0923	ATAGTGCATGGTCGCTTGCT	60.1075	166
mmu_circUsp45_1067	chr4|21781735|21816938|+	TGTGTGAAGAATGTGCGAACA	58.7158	ACTGACCACAGACTCTCAGC	59.0346	159	TGTGTGAAGAATGTGCGAACA	58.7158	CCACAGACTCTCAGCTACTGC	60.1351	154
mmu_circFaxc_333	chr4|21936632|21948888|+	CCCATGAAAGAGCCGTCTCA	59.7498	AAAGGAGACAAGCTGGGGAC	59.5979	145	AAAGAGCCGTCTCAAGAGCC	60.0369	GAAAGGAGACAAGCTGGGGA	59.307	140
mmu_circFbxl4_1497	chr4|22375660|22403745|+	ACTCCCACCTCAGGCTTTTG	59.8887	GCCCATCCACGTGTCTGAAA	60.6053	141	TGCCAAGTTATGCAGCCTCA	59.962	CACCTGACACACACGGGAAG	60.8803	147
mmu_circKlhl32_347	chr4|24626896|24632701|-	GAATCTGGAGTCGCTGTCCA	59.4674	GGGCTGCGACTTATCCACTT	60.1077	169	TGAATCTGGAGTCGCTGTCC	59.4674	GGGCTGCGACTTATCCACTT	60.1077	170
mmu_circKlhl32_1074	chr4|24626896|24650266|-	GAATCTGGAGTCGCTGTCCA	59.4674	GGATGTACTGCAGGAGCTCG	60.2492	154	GAATCTGGAGTCGCTGTCCA	59.4674	CGGATGTACTGCAGGAGCTC	60.2492	155
mmu_circKlhl32_504	chr4|24626896|24682270|-	GAATCTGGAGTCGCTGTCCA	59.4674	GTGAGGTGAAAGAGGTCAGCA	59.9292	146	TGAATCTGGAGTCGCTGTCC	59.4674	GTGAGGTGAAAGAGGTCAGCA	59.9292	147
mmu_circKlhl32_315	chr4|24682054|24709051|-	CTGCTTCAGGAGGTGCTGAA	59.9641	CCTGGATGAGATAGTGGGAGC	59.3772	163	GGAGGTGCTGAAGAGTGACC	60.0369	CCTGGATGAGATAGTGGGAGC	59.3772	155
mmu_circMap3k7_620	chr4|31988588|32002153|+	GCAACCAAGGCGTAGATCCA	60.3925	GCGCTGAGATGGGTCCTTAG	60.2497	144	GCAACCAAGGCGTAGATCCA	60.3925	ATTGAAGGGCGCTGAGATGG	60.4651	152
mmu_circMdn1_259	chr4|32691179|32691824|+	CACCCAGTGGTTCAGAAGCT	59.8907	CGTAAAGCTCTGCAGAGGGT	59.7523	168	ACACCCAGTGGTTCAGAAGC	60.179	CGTAAAGCTCTGCAGAGGGT	59.7523	169
mmu_circRngtt_1274	chr4|33320518|33379437|+	TTTTGCCAAAGAAGTCAGCCA	58.8934	AGCATACTGGGATGGAACCG	59.5301	140	TTTTGCCAAAGAAGTCAGCCAT	59.3002	AGCATACTGGGATGGAACCG	59.5301	140
mmu_circOrc3_803	chr4|34579742|34595236|-	CTGAAAAGCAGCTTGGCAACA	60.2024	AATGAGGAAGCAGTCGGTGG	60.036	152	CTGAAAAGCAGCTTGGCAAC	58.5052	AATGAGGAAGCAGTCGGTGG	60.036	152
mmu_circZfp292_370	chr4|34839331|34839986|-	GTGTGGAAAAACGCAGTGCT	59.8995	GTAGCTCTGGATGGCCACTG	60.1791	148	GGAAAAACGCAGTGCTCTCC	59.7614	GTAGCTCTGGATGGCCACTG	60.1791	144
mmu_circUbap2_578	chr4|41216565|41229848|-	ACTGCTTCATCTGCTCCAGC	60.3927	GACTCGCTTCTCTCTCCGTC	59.6242	147	ACTGCTTCATCTGCTCCAGC	60.3927	TCGCTTCTCTCTCCGTCCTC	60.7451	144
mmu_circKif24_2430	chr4|41392877|41397656|-	CGTGCACACAAAGAACAGCT	59.6217	TCTGTGGCTATGTGGCTTGG	60.0352	158	GCTGGATGAAATGGCTGAGC	59.6153	TCTGTGGCTATGTGGCTTGG	60.0352	141
mmu_circVcp_509	chr4|42988661|42993828|-	AAGACCCTGATTGCTCGAGC	60.1079	ATTGCCAGTGATGCCTTCCA	59.9599	146	TTGTTGTATGGGCCTCCTGG	59.6687	GCCTTCCACTGTGTCATCGA	60.0373	161
mmu_circUnc13b_446	chr4|43087902|43101874|+	AGCTGCCTTTTGACATCCCA	59.887	TGCTCTTCACGTTCTGGACT	58.9594	164	AGCTGCCTTTTGACATCCCA	59.887	CGTTCTGGACTTTCAGGGTCA	59.9299	155
mmu_circUnc13b_504	chr4|43087902|43115160|+	GCAAATCAATGCCTTGGCAGA	60.0667	TGCTCTTCACGTTCTGGACT	58.9594	167	GCAAATCAATGCCTTGGCAGA	60.0667	CGTTCTGGACTTTCAGGGTCA	59.9299	158
mmu_circUnc13b_1145	chr4|43087902|43182859|+	CCTGAGGAGACCGCATCATC	59.9668	TGCTCTTCACGTTCTGGACT	58.9594	165	ATTTACCCAGGCCAGAGCAC	60.0341	TGCTCTTCACGTTCTGGACT	58.9594	142
mmu_circRnf38_1223	chr4|44133639|44152553|-	CCTCGGGGACTGACTAAAGC	59.824	GGAGCTGGTGATGCTGATGT	60.1073	160	CCTCGGGGACTGACTAAAGC	59.824	ATGGTCGCATTGGTGGTGAG	60.6777	180
mmu_circRnf38_339	chr4|44142294|44143615|-	TTCTCCCCATCATCCTCCCC	60.402	GTGCAGAGTGGAAGCCCAT	60.0016	144	TTCTCCCCATCATCCTCCCC	60.402	TGCAGAGTGGAAGCCCATG	60.0018	143
mmu_circZcchc7_335	chr4|44893532|44895989|+	TTGCCCATGTCTTCCAACCA	59.8129	CGGTTGTTCCACCTTCCAGA	59.8922	172	TTGCCCATGTCTTCCAACCA	59.8129	TCGGTTGTTCCACCTTCCAG	59.8922	173
mmu_circGabbr2_596	chr4|46718785|46739874|-	TGTGCATCCTGATCTGCTGG	60.1074	TCCGACCCCTGGAACCTTAT	59.9564	156	TGTGCATCCTGATCTGCTGG	60.1074	CGACCCCTGGAACCTTATGG	59.8196	154
mmu_circErp44_730	chr4|48204143|48219527|-	TCCAGAAAACGCCAGCAGAT	59.9633	GCTGGCCCCTGTATTCTCTC	59.8924	178	ATCCAGAAAACGCCAGCAGA	59.9633	GCTGGCCCCTGTATTCTCTC	59.8924	179
mmu_circErp44_476	chr4|48208696|48219527|-	ATGTGTCCCTCTTGTCCGAG	59.1017	GATCGCTGGCCCCTGTATTC	60.604	140	TGTGTCCCTCTTGTCCGAGA	60.179	TGATCGCTGGCCCCTGTATT	61.345	140
mmu_circInvs_849	chr4|48389958|48398279|+	AGGAAGAACACCGCTTCAGT	59.2407	CCCTCGTAGTCTTGCCAGTT	59.3914	147	GGAAGAACACCGCTTCAGTG	59.1316	CCCTCGTAGTCTTGCCAGTT	59.3914	146
mmu_circTex10_223	chr4|48451925|48452981|-	CGTTCCTCATGTCGTCCAGA	59.4738	TCCACATCAGTCATTAAGCAGTCA	60.0203	148	CGTTCCTCATGTCGTCCAGA	59.4738	CCACATCAGTCATTAAGCAGTCA	58.7439	147
mmu_circTmeff1_579	chr4|48604580|48639045|+	TTGGGAAAGAAGGACGACGG	59.9657	GCGCATTTCAAACCATCTCCA	59.7979	143	TTGGGAAAGAAGGACGACGG	59.9657	TGCGCATTTCAAACCATCTCC	59.7979	144
mmu_circTmeff1_339	chr4|48636839|48650418|+	CATGCCTTGCCCTGAAAACC	60.037	CTTCTCGGACGAAACAGGGA	59.3984	179	CATGCCTTGCCCTGAAAACC	60.037	TCGGACGAAACAGGGATTGT	59.3171	175
mmu_circElp1_425	chr4|56762840|56771078|-	TGTGCTCCTGCTGCTAGAAG	59.7514	GCCTGGTACTGTGGTGAGTC	60.0372	149	CTGTGCTCCTGCTGCTAGAA	59.7514	GCCTGGTACTGTGGTGAGTC	60.0372	150
mmu_circTmem245_370	chr4|56890799|56899428|-	GGTGTTCGATGCTTCCCTCA	60.0364	GGTGGTGACTGTGGTGAACA	60.1074	164	GGACTGTACACCTGGCTGAC	60.0372	GAAGAGGATGGTCAGCAGGG	59.8201	145
mmu_circTmem245_591	chr4|56899025|56910247|-	GCCAGTGAAGTGGGTGATCA	59.9633	CCATTCCCGTCCATACTGGT	59.1627	169	ACACCACTTTCTCAGCCAGG	59.8907	CCATTCCCGTCCATACTGGT	59.1627	144
mmu_circTmem245_273	chr4|56906214|56912130|-	ACGGCTGTGATTGAAAAGCA	58.6824	CAGGAAGCCAATTTGCCCAC	60.037	160	AGGTGAACAATACGGCTGTGA	59.6536	CAGGAAGCCAATTTGCCCAC	60.037	171
mmu_circEcpas_655	chr4|58836121|58844202|-	TGGCGGCTTTGTTTTATTCTGT	59.3742	CATCGTAATACGCGCTGTGC	60.1117	140	TGGTTGTGTCTACAGTGTCCG	59.932	TCTGGAAAAGATGGCATCTGCT	60.0256	176
mmu_circEcpas_664	chr4|58861524|58875573|-	GCTGAAAAGAGACCCAGTCAGT	60.2244	CAGCCGGGTACTTCATGTGA	59.7509	150	GCTGAAAAGAGACCCAGTCAGT	60.2244	TCAGCCGGGTACTTCATGTG	59.7509	151
mmu_circEcpas_517	chr4|58875423|58885498|-	AAGACTGTGCAGCTGCTCTT	59.8918	TGAGCAGAACAGGAGGAAGG	59.0203	152	AAAGACTGTGCAGCTGCTCT	59.8918	TGAGCAGAACAGGAGGAAGG	59.0203	153
mmu_circPtbp3_482	chr4|59501309|59517755|-	AAGGCACATTGCTACCTGGG	60.3237	AGGCGAACAGGGAGGTCTAT	60.032	142	CACATTGCTACCTGGGCAGA	60.0352	CGAAGATGGAGAACACGGGA	59.4693	158
mmu_circPtbp3_399	chr4|59514273|59524476|-	TCCTCATCTTCGAAGTCAGCC	59.5215	ACACACCTGCAGAAGTCGAG	59.9673	161	CCTCATCTTCGAAGTCAGCCT	59.5199	ACACACCTGCAGAAGTCGAG	59.9673	160
mmu_circFkbp15_1356	chr4|62230494|62252497|-	GAAGAGCTGACTGACCTCCG	59.8276	GAGAGGCTGTCAGAAGCAGG	60.1082	140	GGAAGAGCTGACTGACCTCC	59.4651	GAGAGGCTGTCAGAAGCAGG	60.1082	141
mmu_circFkbp15_556	chr4|62247584|62254784|-	GCAGTCCCTTGTGACACCAT	60.2509	CGCAGGCTGAAGGAGTGATA	59.5385	147	GCAGTCCCTTGTGACACCAT	60.2509	CGCAGGCTGAAGGAGTGATAA	60.1347	147
mmu_circRgs3_695	chr4|62543333|62549557|+	TATGTCACCCTGGCCCCTAA	59.955	GTGCCAGCTCCACACATTTC	59.758	144	ATCCCGCATTCCAGTTACGG	60.1791	GCTCCACGGGTCTCTCATTC	60.1791	144
mmu_circCdk5rap2_410	chr4|70208081|70217185|-	CCTGCTTGCCACTCTCTTCA	59.9641	CACTTCCCTGGAAACCCACA	59.8151	151	ACTCCTGGTGCCTCTGAAGA	60.1789	GTCTGTGTGCAGGTCCTTCA	59.8933	140
mmu_circCdk5rap2_1277	chr4|70208081|70255796|-	ACTCCTGGTGCCTCTGAAGA	60.1789	GGCTTCCTTCTCTACCAGCG	60.1791	140	ACTCCTGGTGCCTCTGAAGA	60.1789	GGGCTTCCTTCTCTACCAGC	59.8208	141
mmu_circKdm4c_452	chr4|74181045|74199248|+	TGTGGCACCTATTTATGGAGCA	59.7591	TCCCGAAACTCCTCCATGGA	60.2525	149	TGTGGCACCTATTTATGGAGCA	59.7591	CCCGAAACTCCTCCATGGAA	59.3815	148
mmu_circKdm4c_601	chr4|74199133|74233886|+	TGGTTTCAATTGTGCTGAGTCT	58.4451	TGCTCCATAAATAGGTGCCACA	59.7591	161	TCATGGTTTCAATTGTGCTGAGT	59.1092	TGCTCCATAAATAGGTGCCACA	59.7591	164
mmu_circKdm4c_242_2	chr4|74266636|74277765|+	GCTGTTGCAGTTCCAGAAGTG	60.002	TGCATTTCTCTTGCACCGGG	61.2433	158	TGCTGTTGCAGTTCCAGAAG	58.6881	GCACACAGCCATCCATCACA	60.9619	140
mmu_circPtprd_575_2	chr4|75968563|75990271|-	GGAGTCCAGAAAGAGCAGCT	59.3873	TCCCACGCGACTTCTTCAAA	59.8948	142	GGAGTCCAGAAAGAGCAGCT	59.3873	TTCCCACGCGACTTCTTCAA	59.8948	143
mmu_circMpdz_1491	chr4|81266866|81284252|-	TGCTGAGTCTGTCAACTTGCA	60.1344	ATCCTCTGCCACTTGGTCAG	59.3826	165	GCAGAGTATGTCCCAGGAAGC	60.4741	ATCCTCTGCCACTTGGTCAG	59.3826	147
mmu_circMpdz_2836	chr4|81266866|81304715|-	TGCTGAGTCTGTCAACTTGCA	60.1344	CTGAACTGAGGAGTGTGGGC	60.3211	142	TGCTGAGTCTGTCAACTTGCA	60.1344	GCTGAACTGAGGAGTGTGGG	60.3211	143
mmu_circZdhhc21_694	chr4|82753682|82772352|-	AGCTGCTTACTTGCTACGCA	60.0373	GAAGTGCTATCTTCTTGAGTCA	55.5877	173	GCTGCTTACTTGCTACGCAC	59.9046	GAAGTGCTATCTTCTTGAGTCA	55.5877	172
mmu_circCntln_1016	chr4|84889367|84924761|+	TGTGTGGAACGAACTGGCAT	60.179	CAGCCTGTTTGTTATTCAGCTGT	59.7458	154	TGTGTGGAACGAACTGGCAT	60.179	AGCCTGTTTGTTATTCAGCTGT	58.5097	153
mmu_circDennd4c_815	chr4|86692474|86699948|+	AGCCACTATTGAATGCTGGGA	59.4342	TCAGTGAGACCTGCCACAAC	59.8933	164	TGGGAGCCACTATTGAATGCT	59.4342	TCAGTGAGACCTGCCACAAC	59.8933	168
mmu_circDennd4c_240	chr4|86698071|86699948|+	AGCCACTATTGAATGCTGGGA	59.4342	TGCATTTGAAGCAGGCACAG	59.6841	142	TGGGAGCCACTATTGAATGCT	59.4342	TGCATTTGAAGCAGGCACAG	59.6841	146
mmu_circDennd4c_913	chr4|86707061|86721289|+	TCGTTTCATTGAAGAATGCAGT	56.9021	GCATCATGGACTGATAGCTGGA	59.9618	160	TCGTTTCATTGAAGAATGCAGT	56.9021	TGGACTGATAGCTGGATGAGGA	60.0911	154
mmu_circDennd4c_928	chr4|86723606|86732165|+	TGCTAACAATGGGGAGCACA	59.5963	TGGTGTCTTCTGCTGAATCCA	59.3009	141	TGCTAACAATGGGGAGCACA	59.5963	TCTGGTGTCTTCTGCTGAATCC	60.0277	143
mmu_circSlc24a2_619	chr4|86914749|86950528|-	CAGTGTCATAGTGGCCCGAA	59.7509	GCCCCATTCTGCCTCTCATT	60.1063	169	CAGTGTCATAGTGGCCCGAA	59.7509	ATGATTGGCAGCCCCATTCT	59.7362	179
mmu_circSlc24a2_670	chr4|86914749|86968171|-	CAGTGTCATAGTGGCCCGAA	59.7509	TCTTGGCGATCTTGTGGAGA	58.7338	180	CTGTGTCCAGCTCTGTTGGA	59.6058	TCTTGGCGATCTTGTGGAGA	58.7338	142
mmu_circSlc24a2_779	chr4|86914749|86991533|-	GTCCAGCTCTGTTGGAAGCA	60.2505	GTGGGTCAAGGGTGTGTATCA	59.6503	142	TGTCCAGCTCTGTTGGAAGC	60.2505	GTGGGTCAAGGGTGTGTATCA	59.6503	143
mmu_circSlc24a2_818	chr4|86914749|86994394|-	CAGTGTCATAGTGGCCCGAA	59.7509	GAGACTGTTGTGGAGGGAGG	59.3893	177	CAGTGTCATAGTGGCCCGAA	59.7509	CTGTTGTGGAGGGAGGCAG	60.0029	173
mmu_circMllt3_708	chr4|87758918|87759626|-	GCCACCGTTTGATGACATCG	59.903	ACTACTACTGCTGCTGCTGC	60.1084	151	GCCACCGTTTGATGACATCG	59.903	TACTACTGCTGCTGCTGCTG	60.1085	149
mmu_circFocad_1487	chr4|88039506|88115253|+	CTGAGGGTCACCACACAGTT	59.5301	ACCTACAGCCTGAGACTGGA	59.5901	140	ACTGAGGGTCACCACACAGT	60.6911	ACCTACAGCCTGAGACTGGA	59.5901	141
mmu_circPlaa_1268	chr4|94470717|94478311|-	TGTTTCTGGATCAGGTGGCT	58.9327	TAGAGTGGCCGCTCATACAG	58.9672	140	TGTTTCTGGATCAGGTGGCT	58.9327	TTAGAGTGGCCGCTCATACAG	59.5909	141
mmu_circFggy_480	chr4|95473468|95489353|+	TGGGTGGTGTGATGTCTGTG	59.8916	CACGGACACTACCTGTTCCC	60.0376	141	TGTGGGTGGTGTGATGTCTG	59.8916	CGGACACTACCTGTTCCCAC	60.0376	141
mmu_circPatj_660_1	chr4|98297391|98304996|+	GCGTGGTCGTGAGGACTATT	59.8272	GGGCATTCCCGTTTGTAATGG	59.8639	141	ACGATGGCTCTGGATTAGGT	58.2053	AGCCCTTGCGAGAAAAGTCA	59.8914	147
mmu_circPatj_3201	chr4|98312512|98499377|+	ATGCAGTCAGTCAGATGGCC	60.1073	GCAACTTGTTCACTGGTCATCC	60.0308	145	ATGCAGTCAGTCAGATGGCC	60.1073	ACTTGTTCACTGGTCATCCCT	58.9421	142
mmu_circPatj_429	chr4|98344366|98357841|+	TAGCCCTGTGGTCTCCTGAA	59.8837	ATAGTGGTGCCCATCGAAGG	59.5301	146	TTAGCCCTGTGGTCTCCTGA	59.8837	ATAGTGGTGCCCATCGAAGG	59.5301	147
mmu_circPatj_1767	chr4|98379774|98457372|+	ATGAGCATCTTCGTGGTGGG	60.1075	GCTACACCATCTGCCACCAA	60.3225	146	ATGAGCATCTTCGTGGTGGG	60.1075	TACACCATCTGCCACCAAGG	59.6721	144
mmu_ciDock7_1603	chr4|98840499|98842102|-	CTCTCTCTTGCCCCTGGTTG	60.0356	AATGCCCACAGCTAGCACAT	60.0338	153	TCTCTCTCTTGCCCCTGGTT	60.1789	AATGCCCACAGCTAGCACAT	60.0338	154
mmu_circDock7_1538	chr4|98943558|98971419|-	GTCAGGCCCACCAGAGAAAT	59.6704	CAACCAAATCCCGCAAAGGC	60.6702	165	GTCAGGCCCACCAGAGAAAT	59.6704	GAATCCCCAGACAACGGGTG	60.6768	142
mmu_circDock7_780	chr4|98967102|98977858|-	TCAGTGTTCCTGATGTGCCC	59.9633	GAGGTTTTTGAGCAGCTGGG	59.3999	140	TCAGTGTTCCTGATGTGCCC	59.9633	TGAGGTTTTTGAGCAGCTGG	58.6785	141
mmu_circAtg4c_1148	chr4|99100813|99117801|+	TGGATCCTCATTACTGCCAGTC	59.5642	CATCTGTTCCTGAAGCCTCCA	59.7199	140	TGGATCCTCATTACTGCCAGT	58.5186	CATCTGTTCCTGAAGCCTCCA	59.7199	140
mmu_circRor1_692	chr4|100265009|100269337|+	CAGAAGGAAGCTCCCTGGTG	60.0356	TATACACAGTGCGGTTGCCA	59.678	156	CAGAAGGAAGCTCCCTGGTG	60.0356	ACACAGTGCGGTTGCCAATA	60.5362	153
mmu_circDnai4_1302	chr4|102905406|102930040|-	ATGGCCAGGTTGCAGTCTAC	60.0351	TGCCTCTGAGTTGTCTTCTTCA	59.2996	142	AGACAGTGATGGCCAGGTTG	59.9627	TGCCTCTGAGTTGTCTTCTTCA	59.2996	150
mmu_circOma1_1222	chr4|103176218|103188576|+	AGAACATTGGAGGCCGAAGC	60.678	TGGCCAGGTTATTCACTCCAG	59.7181	140	AGAACATTGGAGGCCGAAGC	60.678	TGGCCAGGTTATTCACTCCA	58.6327	140
mmu_circOma1_1372	chr4|103176218|103210848|+	TGGCTGTCGACACATCCTTC	60.0373	TGGCCAGGTTATTCACTCCAG	59.7181	152	ATCCCAAGTTGCCAGAGTGG	59.9613	TGGCCAGGTTATTCACTCCAG	59.7181	169
mmu_circTtc4_300	chr4|106524692|106525451|-	TCCTGGGACTCAGAGCACAA	60.4718	TCAGAGCTGAGCCCATCCA	60.3064	140	TCCTGGGACTCAGAGCACAA	60.4718	TCAGAGCTGAGCCCATCCAG	61.3359	140
mmu_circZyg11b_921	chr4|108123014|108129580|-	TTATACAGCAGCGGCCTAGC	59.9665	CGAGGTTGGTGGTCAGGAAA	59.8922	153	CCTTTATACAGCAGCGGCCT	60.179	CGAGGTTGGTGGTCAGGAAA	59.8922	156
mmu_circTut4_1033	chr4|108336069|108343814|+	TTTGACACCTGAGCAGAGGC	60.2505	ACGCTGTAGAATAGCAGGGC	59.895	141	TGCTTTGACACCTGAGCAGA	59.5305	ACGCTGTAGAATAGCAGGGC	59.895	144
mmu_circTut4_1150	chr4|108336069|108348661|+	TGCCGCTATCTATGCAAACT	57.3797	ACGCTGTAGAATAGCAGGGC	59.895	158	TGCCGCTATCTATGCAAACT	57.3797	GCAGGGCTCAGGTGTATGAA	59.747	145
mmu_circZfyve9_2415	chr4|108546345|108577009|-	GAAGATGGCCTTCCTCCCAT	59.1506	TCACACTGGCTAATGCAGGG	60.0352	145	ATGGCCTTCCTCCCATCCT	59.9934	TCACACTGGCTAATGCAGGG	60.0352	141
mmu_circZfyve9_2024	chr4|108574985|108577009|-	GCATGAAGTGTGAAGCTCGG	59.5546	TCACACTGGCTAATGCAGGG	60.0352	164	CCAGGCTCCAAACTGCATGA	60.61	TCACACTGGCTAATGCAGGG	60.0352	178
mmu_circZfyve9_2220	chr4|108574985|108584742|-	TACCAGATTCCCAGGCTCCA	59.9559	GTGCTTGCTCATGATGCCTG	59.8993	155	TACCAGATTCCCAGGCTCCA	59.9559	CTGTGCTTGCTCATGATGCC	59.8993	157
mmu_circFaf1_717	chr4|109614776|109719160|+	AACCTGGGCTTGGGATCTGA	60.8464	ACGGTACTGCTTCCTGAGAA	58.371	141	AACCTGGGCTTGGGATCTGA	60.8464	AACGGTACTGCTTCCTGAGA	58.371	142
mmu_circFaf1_601	chr4|109740832|109792895|+	TTCGTGGCTTCCAAGGGATT	59.596	ACTGATCTGTCTTTTGAGTCCGA	59.4256	140	TTTCGTGGCTTCCAAGGGAT	59.596	ACTGATCTGTCTTTTGAGTCCGA	59.4256	141
mmu_circFaf1_375	chr4|109782494|109792895|+	TCGTGGCTTCCAAGGGATTT	59.596	TTCTCTCTTTGCCCTGTCGG	59.6783	152	TTCGTGGCTTCCAAGGGATT	59.596	TTCTCTCTTTGCCCTGTCGG	59.6783	153
mmu_circSpata6_671	chr4|111624859|111642040|+	ACGAGATGGATGGGTCAGGA	60.0321	GGACCCGGGAACATGAAATCT	60.0647	170	ATGGATGGGTCAGGATGCAC	59.8155	GGACCCGGGAACATGAAATCT	60.0647	165
mmu_circGm49337_515	chr4|116113364|116130061|+	TGCAGGAGTTCCACTCTCAG	59.0279	CCCCAGTACCACTCTGCATC	59.821	177	CTGCAGGAGTTCCACTCTCA	59.0279	CCCCAGTACCACTCTGCATC	59.821	178
mmu_circEri3_547	chr4|117421817|117450359|+	TCGATGAGTGGATGGCGAAG	59.897	TATGAAGAGAACCGAGCCGC	59.8975	155	GGCGAAGGAAGGCCTCTTAG	60.1791	GAGCCCAGCACTTTTCTTGC	60.0388	175
mmu_circEri3_620	chr4|117421817|117472438|+	CGGAGACTGGGACCTGAAAG	59.7523	TATGAAGAGAACCGAGCCGC	59.8975	164	TCATGCTTCCAGGACAGTGC	60.3219	GAGCCCAGCACTTTTCTTGC	60.0388	177
mmu_circEri3_720	chr4|117421817|117506603|+	ACATGAACAAGGGTCTCAGCC	60.2716	GAGCCCAGCACTTTTCTTGC	60.0388	154	CATGAACAAGGGTCTCAGCC	58.5427	GAGCCCAGCACTTTTCTTGC	60.0388	153
mmu_circEri3_269	chr4|117439796|117450359|+	TCGATGAGTGGATGGCGAAG	59.897	ACTCGATTTCCATGGTCCGG	59.8219	143	GTCGATGAGTGGATGGCGAA	60.1791	ACTCGATTTCCATGGTCCGG	59.8219	144
mmu_circEri3_342	chr4|117439796|117472438|+	CGGAGACTGGGACCTGAAAG	59.7523	ACTCGATTTCCATGGTCCGG	59.8219	152	TCATGCTTCCAGGACAGTGC	60.3219	AAGCTGTGGGTGGACTACAG	59.3126	176
mmu_circPtprf_587	chr4|118067813|118069075|-	ACCCAAAACAGGTGAAGGCT	59.7383	CAGGTTGGCACTGACAAAGC	59.9688	147	ACCCAAAACAGGTGAAGGCT	59.7383	GCAGGTTGGCACTGACAAAG	59.9688	148
mmu_circHivep3_5630	chr4|119951160|119961051|+	CCACTTCCAAGAGAGGCGAG	60.1084	CGGAGAGATGCCACAATGGA	59.8212	143	CTCCCACTTCCAAGAGAGGC	59.7484	CGGAGAGATGCCACAATGGA	59.8212	146
mmu_circScmh1_568	chr4|120325431|120341030|+	TTGACTACTGGTGCCGCTTT	59.8922	GGTGTTCCTGGGATCCTGTG	60.0351	162	TTGACTACTGGTGCCGCTTT	59.8922	GTGGTGTTCCTGGGATCCTG	60.0351	164
mmu_circZmpste24_933	chr4|120923010|120944592|-	GGGAACTTTTTGCCGCCTTT	59.894	GCCCAGAAAGTCTCCAGAGG	59.7484	144	ATGACAGCCAACCCACTCTG	59.9627	CTGGTCCAAAGCCAGCAGAA	60.5381	147
mmu_circRlf_573	chr4|121027814|121047455|-	CCAGGTGTCGTGTTTTCAGC	59.6922	CTTTGGATAGCGAGGCGGTA	59.6121	159	TGTCGTGTTTTCAGCAAGCC	59.6196	CTTTGGATAGCGAGGCGGTA	59.6121	154
mmu_circRlf_370	chr4|121039802|121047455|-	AGGAGTGTGGAAAAACCCCA	59.0693	CTTTGGATAGCGAGGCGGTA	59.6121	148	AAGGAGTGTGGAAAAACCCCA	59.7105	CTTTGGATAGCGAGGCGGTA	59.6121	149
mmu_circMacf1_636	chr4|123386878|123391675|-	GACTGACAGAGATGCCAGGC	60.4617	CCATTGCCTCGTTCCCTGTA	59.7481	146	CTGACAGAGATGCCAGGCAG	60.4622	CCATTGCCTCGTTCCCTGTA	59.7481	144
mmu_circInpp5b_546	chr4|124678965|124682997|+	GCCTTGAAGACCAGTGACCA	59.8914	GTACTCCTCTGTGTGGGCTG	59.7523	144	TGGCCTTGAAGACCAGTGAC	59.8914	GTACTCCTCTGTGTGGGCTG	59.7523	146
mmu_circAU040320_349	chr4|126708048|126710267|+	AAAGGAGCTGGTGGTGTCTG	59.8907	ACATTCTTGGGCCACTCAGG	59.9613	175	GAAGAGCGTCCAGATCACCC	60.1791	ACATTCTTGGGCCACTCAGG	59.9613	151
mmu_circZmym4_491	chr4|126759289|126764087|-	CCAGTGGGAGTGGAGATGG	59.0893	AAATCTGGAATAGGGCTCCGT	58.8723	140	CCAGTGGGAGTGGAGATGGC	62.2628	AAATCTGGAATAGGGCTCCGT	58.8723	140
mmu_circZmym4_1056	chr4|126762509|126783968|-	CCGGACCAGGACTCTGAAGT	60.9006	GCTCTTCTTCCCAGCTGTGT	59.964	155	CCGGACCAGGACTCTGAAGT	60.9006	CCCAGCTGTGTGGAGTTGAT	59.9627	146
mmu_circZmym4_769	chr4|126776007|126787259|-	GAGGTGAACTTGCCTCTGCT	59.964	TGCCCTCAGTTGCTTTCTCA	59.5262	157	GCCTCTGCTAGTCCGTGTTC	60.4587	TGCCCTCAGTTGCTTTCTCA	59.5262	146
mmu_circZmym4_2351	chr4|126776007|126805077|-	GAGGTGAACTTGCCTCTGCT	59.964	TTTCAAACTGGGCACTGATCAC	59.3771	140	GCCTCTGCTAGTCCGTGTTC	60.4587	TGACAAGCATGATTGACTGCA	58.4936	173
mmu_circZmym4_1480	chr4|126796335|126809458|-	TGGCGAGGTGACATAAAACAC	58.852	AGAGGACTGCCACTGACTGA	60.1789	180	TGGCGAGGTGACATAAAACACT	60.2244	AGAGGACTGCCACTGACTGA	60.1789	180
mmu_circZmym4_1484	chr4|126804582|126819816|-	CAGTGCCATGTGCTGCAAAT	60.0377	TAAGACATGCTGGCAAGGGT	59.3018	148	CAGTGCCATGTGCTGCAAAT	60.0377	AAGACATGCTGGCAAGGGTG	60.8969	147
mmu_circZmym4_755	chr4|126816856|126819816|-	TGAGTATGACAGAGCAGTGGC	59.7943	TAAGACATGCTGGCAAGGGT	59.3018	146	TGAGTATGACAGAGCAGTGGC	59.7943	AAGACATGCTGGCAAGGGTG	60.8969	145
mmu_circS100pbp_966	chr4|129072033|129076325|-	CCAGGATGTTTTCACAATCAGAGC	60.3802	GGCAGAAAAGAGGCACCAGA	60.2509	151	CCAGGATGTTTTCACAATCAGAGC	60.3802	AGGCAGAAAAGAGGCACCAG	60.2511	152
mmu_circS100pbp_1083	chr4|129072033|129077510|-	CCAGGATGTTTTCACAATCAGAGC	60.3802	CTGGCTGTTCCTTCCAGGAG	60.0356	145	CCAGGATGTTTTCACAATCAGAGC	60.3802	GGCTGTTCCTTCCAGGAGAC	60.0359	143
mmu_circRbbp4_902	chr4|129211440|129216662|-	TCCTGGAATCCCAATGAGCC	59.4472	GGCCCTGTTCACTTCTCCTT	59.5979	152	CCTGGAATCCCAATGAGCCT	59.4452	GGCCCTGTTCACTTCTCCTT	59.5979	151
mmu_circPum1_731	chr4|130396235|130446662|+	ACTAGGCGTTAGCATGGTGG	59.8219	TTTCAGGTGGGGGCTGAAAG	60.179	153	ACTAGGCGTTAGCATGGTGG	59.8219	GGCTGAAAGAGTCCTGCCAA	60.2509	142
mmu_circPum1_288	chr4|130445464|130446662|+	ATGTGTTGAGCTCATCCCCG	60.1075	GTCTCGCCATTGATCACCCA	60.1077	140	ATGTGTTGAGCTCATCCCCG	60.1075	TGTCTCGCCATTGATCACCC	60.1077	141
mmu_circPum1_167	chr4|130455308|130455475|+	GGACAAGACCAATGGTTTGCC	59.9992	TCTCCATCAAACGTACCCTTGT	59.3641	131	AGGAGGGAGATGTGATGGACA	59.9912	TCTCCATCAAACGTACCCTTGT	59.3641	147
mmu_circPum1_438	chr4|130455308|130457859|+	AGCAGCAACTGTGGGACTTT	60.1065	TCCCTCCTCCTTCAAATCTCCT	59.9536	142	TATTCAGGCACGCAGGTACC	59.8229	TCCCTCCTCCTTCAAATCTCCT	59.9536	174
mmu_circEpb41_1143	chr4|131695098|131727615|-	AAGGTTGAAGAGAAGCGGGG	59.9631	GTCCCACAGGGCTAAACCAA	59.8884	159	AAGGTTGAAGAGAAGCGGGG	59.9631	CTGTCCCACAGGGCTAAACC	60.3225	161
mmu_circEpb41_358	chr4|131724809|131731105|-	GGACAGCGCAACCTCTAAGA	59.7534	ACTCTGGGTCCTCTTTCACCT	60.1327	162	GGACAGCGCAACCTCTAAGA	59.7534	TCTGGGTCCTCTTTCACCTCT	59.8499	160
mmu_circYthdf2_1584	chr4|131931442|131933026|-	TAGCCAGCTACAAGCACACC	60.0364	AGGAAAAGCCAATGGAGGGG	59.9583	156	TAGCCAGCTACAAGCACACC	60.0364	AGGGGCTGTAGTAACTGGGT	59.8815	141
mmu_circAhdc1_5348	chr4|132782323|132793588|+	CATGGCAGAACCTCACCCTG	60.679	CACTCACTCAGCTGGCTTGG	60.9544	158	ATGGCAGAACCTCACCCTGA	60.842	CACTCACTCAGCTGGCTTGG	60.9544	157
mmu_circArid1a_780	chr4|133446847|133450362|-	TCCAGTAAGGGAGGGCAAGA	59.8817	GGTCCCTGTTGTTGCGAGTA	59.9657	146	CATCCTCAGCCCCCTCAATG	60.179	TAGTCCCACCATACGGCTGA	60.0329	144
mmu_circMaco1_269	chr4|134563633|134565301|-	TTCGCTGCTAGCACATATGT	57.3977	CCAGAACGGCCACAGGTATT	60.0354	143	CGCTGCTAGCACATATGTATGG	59.3301	CCAGAACGGCCACAGGTATT	60.0354	141
mmu_circTmem50a_284	chr4|134636923|134640572|-	TGGATCATCATAGACGCGGC	60.0383	ACAAGGTCCTTCGGTTTTCTTG	59.0504	140	TGGATCATCATAGACGCGGC	60.0383	ACAAGGTCCTTCGGTTTTCT	56.9767	140
mmu_circNipal3_232	chr4|135204743|135207018|-	TCAGTGCCGTCTCCGTGATA	60.6787	TTGGTCTTGAAGTAGGCCCG	59.6764	140	AGCGCCATCATCGGAATCAT	59.9641	GTTCCCCCAGTAGCAGCAG	60.0781	158
mmu_ciSrsf10_2569	chr4|135586512|135589081|+	AGCGATGCTGAGAGATTATGAGT	59.4265	GTCACTAGACCAAACCGGCA	59.9657	180	GCGATGCTGAGAGATTATGAGT	58.0881	GTCACTAGACCAAACCGGCA	59.9657	179
mmu_circLuzp1_3328	chr4|136267666|136272713|+	CACCCAGCAAAGCCTTATGC	59.8258	CACGATGGGCTGCTAGAGAC	60.2492	141	GCACCCAGCAAAGCCTTATG	59.8258	CACGATGGGCTGCTAGAGAC	60.2492	142
mmu_circKdm1a_555_1	chr4|136284952|136288471|-	TGAATTTGCCAACGCCACAC	60.2492	AGGACGTTGAAGTCTAACTGGT	59.0362	150	TGAATTTGCCAACGCCACAC	60.2492	TGAGGACGTTGAAGTCTAACTGG	59.9945	152
mmu_circCdc42_536	chr4|137056023|137063440|-	CGGGATCTGAAGGCTGTCAA	59.7498	ACCAACAGCACCATCACCAA	60.1063	143	CGGGATCTGAAGGCTGTCAA	59.7498	CCAACAGCACCATCACCAAC	59.6851	142
mmu_circUsp48_621	chr4|137352470|137362319|+	CTGCCCTTCTGTGTCCACAT	59.9627	CGCCTCACCATCTTGCTCAT	60.4633	155	TCAATTGGGAATGCTGCCCT	59.9585	CGCCTCACCATCTTGCTCAT	60.4633	168
mmu_circUsp48_610	chr4|137362208|137371809|+	CACGAGGCACAGGAAGGTTC	60.951	ATGTGGACACAGAAGGGCAG	59.9627	140	CACGAGGCACAGGAAGGTT	59.9285	ATGTGGACACAGAAGGGCAG	59.9627	140
mmu_circEce1_1073	chr4|137662571|137677544|+	TCGGAGATCAGCCAAGGAGA	60.0331	ACGCACGGTAGTACACTTGG	60.0389	160	TCGGAGATCAGCCAAGGAGA	60.0331	AGTTTCGTTCATGCACGCAC	60.0413	174
mmu_circEce1_370	chr4|137683768|137685500|+	CAGCAACTACAGCGTGAACG	59.8383	TTGGTGGGCGAGTAGTAAGC	59.7517	142	GGAGAACATTGCCGACAACG	59.8341	GGGTATAAAATGGCGCCTGC	59.686	141
mmu_circEif4g3_934	chr4|137847656|137853945|+	TGCAGGACAAAGCAGAGTCA	59.5305	CAAGATGAGCGCTCTCCACA	60.1085	157	TGCAGGACAAAGCAGAGTCA	59.5305	AAGATGAGCGCTCTCCACAG	59.8247	156
mmu_circEif4g3_753	chr4|137890757|137898602|+	GGTGAAGCTCCTGAAGAACCA	59.9277	CCTTCTCTGGCCAGGTTGAG	60.0356	142	TGGTGAAGCTCCTGAAGAACC	59.9277	CCTTCTCTGGCCAGGTTGAG	60.0356	143
mmu_circEif4g3_1180	chr4|137890757|137905321|+	TCAGCTGGTTCCTAAGGCAC	59.6751	AGTGATTATCTTTCTGGGCTCCC	59.8626	140	ACCCACCATTGATGAGAAGA	56.122	CCTTCTCTGGCCAGGTTGAG	60.0356	140
mmu_circEif4g3_811	chr4|137897787|137905321|+	TGGTTCCTAAGGCACAGCTG	59.9633	TCCTTCTGGCAGCGGTTAAG	60.0364	146	TGGTTCCTAAGGCACAGCTG	59.9633	CTCCTTCTGGCAGCGGTTAA	60.0364	147
mmu_circEif4g3_929	chr4|137897787|137907918|+	TCTCTCCTCTGCAACCTCCA	59.8848	TCCTTCTGGCAGCGGTTAAG	60.0364	159	TCTCTCCTCTGCAACCTCCA	59.8848	CTCCTTCTGGCAGCGGTTAA	60.0364	160
mmu_circHp1bp3_251	chr4|137961553|137964618|+	CCATTGCTGCCATGAACGAG	59.9	CTCTCTCTACTGCTCGCTGC	59.9707	140	CCATTGCTGCCATGAACGAG	59.9	AGTTATCTGCTCGAGCTGGC	59.8961	160
mmu_circEmc1_2376	chr4|139082122|139099117|+	CAGGTCCTCCAGCAGTCCTA	60.3247	ATGGCATCCACAGCTCCTTC	60.1068	143	AGGTCCTCCAGCAGTCCTAC	60.3248	ATGGCATCCACAGCTCCTTC	60.1068	142
mmu_circUbr4_1120	chr4|139118150|139124795|+	GTACAAAGGAGGGAGTGGGC	60.0353	TACAGCACATGCCTCGTCAG	60.1087	144	AGGGGAAAGAGAAGGACCCA	59.8039	GACGCAGGAGGGAAAACTCA	59.9651	169
mmu_circFbxo42_382	chr4|140895023|140898251|+	AACATTCAGTGGGAGAGCCG	60.036	TCCATTGTCCCTTCCAGTGC	59.9618	162	AACATTCAGTGGGAGAGCCG	60.036	CCATTGTCCCTTCCAGTGCA	60.2513	161
mmu_circSpen_969	chr4|141211035|141221709|-	GCAAATCGGGAAAGCCAACT	59.3969	AAGCAACTGGGAAGTGGGTG	60.468	180	CAAATCGGGAAAGCCAACTGG	60.0676	AAAGCAACTGGGAAGTGGGT	59.7383	180
mmu_circSpen_804	chr4|141244146|141249703|-	AGTGACTCCATCAGCAGCAG	59.7503	CTGTGCACTTTTGATGTCCACA	59.6414	144	AGTGACTCCATCAGCAGCAG	59.7503	TGTGCACTTTTGATGTCCACA	58.6268	143
mmu_circPlekhm2_2042	chr4|141356391|141367173|-	GTGCTCAGCAATGGGATCCT	60.1068	AGGCGGTCTTCAAAGTCCAG	59.9645	154	CTTCGTGGTGCTCAGCAATG	59.8325	AGGCGGTCTTCAAAGTCCAG	59.9645	161
mmu_circDdi2_423	chr4|141419565|141426169|-	CGTTTGGCATATGGAACCGG	59.6196	TACACCTTTCTGCACAGGCC	60.2507	142	CATATGGAACCGGGCGAGAG	60.3199	CCACCGACGATCTACCAGTC	59.6189	164
mmu_circDdi2_488	chr4|141422717|141433369|-	TGGCGTGCTCCTTCTCAATT	59.9633	CGAGATCAAAGGGGTCAGCA	59.7498	173	TTTTCTGGCGTGCTCCTTCT	59.8914	CGAGATCAAAGGGGTCAGCA	59.7498	178
mmu_circCela2a_663	chr4|141545175|141549638|-	AAGCCATCCGTCTTCACCAG	60.036	CAATGGGCAGCTGTCAGAAC	59.4751	143	CTCTCTGGGCTGCAACTACC	60.1079	TCAGAACCCAGTTGTTGGCC	60.4673	155
mmu_circCela2a_459	chr4|141548635|141552935|-	ACATCCAGACAGCTTGCCTC	60.0356	GCCTCTTGACCCCCAACTAC	60.0353	157	ACATCCAGACAGCTTGCCTC	60.0356	TCTTGACCCCCAACTACCCT	59.8049	154
mmu_circPrdm2_446	chr4|142896605|142921304|-	ATGTGAACTGGGCTTGCTCA	59.8889	TGACTGCCACAGACTCAGTG	59.6095	179	ATGTGAACTGGGCTTGCTCA	59.8889	GACTGCCACAGACTCAGTGT	59.6091	178
mmu_circVps13d_246	chr4|144780686|144783136|-	CCCCCAGATCAAGCTCAGTG	60.1073	TGCCTGATCGTAGCCAAAGA	59.0982	145	CCCCCAGATCAAGCTCAGTG	60.1073	TCTGCCTGATCGTAGCCAAA	59.0982	147
mmu_circVps13d_1184	chr4|144874886|144879368|-	GAACGTGAAGGCAGAGTCCA	59.9665	CAGCTCAGATTCTCGCTCGA	59.62	150	GAACGTGAAGGCAGAGTCCA	59.9665	TCAGCTCAGATTCTCGCTCG	59.62	151
mmu_circVps13d_2214	chr4|144881138|144883352|-	GAGGCTCACTTCACACGACA	59.9679	GCTAGGAGGTGTGGCAAGAG	60.1079	147	GGAGGAGGCTCACTTCACAC	60.0369	GCTAGGAGGTGTGGCAAGAG	60.1079	151
mmu_circPgd_580	chr4|149241063|149246151|-	AAAGATCCGGGACAGTGCTG	60.036	ATCTTCTTGTCGTGTCCCGG	59.7534	162	CAAAGATCCGGGACAGTGCT	60.036	ATCTTCTTGTCGTGTCCCGG	59.7534	163
mmu_circRere_540	chr4|150490652|150516050|+	AGACCGGGAGACTGTGTGTA	59.8882	AGGTAGACAGTGAGCCTGGG	60.6161	176	TACAGACCGGGAGACTGTGT	59.8882	AGGTAGACAGTGAGCCTGGG	60.6161	179
mmu_circRere_666	chr4|150490652|150523925|+	CTCCTGCTTTCTGTGACCCC	60.322	GCCTGGGCTTCAGTCTTCTG	60.6762	174	GCTCCTGCTTTCTGTGACCC	60.9579	GCCTGGGCTTCAGTCTTCTG	60.6762	175
mmu_circRere_869	chr4|150490652|150554848|+	TCCAGTCATCAAGAATCGGGA	58.5332	AGGTAGACAGTGAGCCTGGG	60.6161	164	TCCAGTCATCAAGAATCGGGA	58.5332	GCCTGGGCTTCAGTCTTCTG	60.6762	151
mmu_circRere_974	chr4|150490652|150561925|+	AGCCCGAGTGGACTCATTTT	59.307	AGGTAGACAGTGAGCCTGGG	60.6161	146	AAGCCCGAGTGGACTCATTT	59.307	AGGTAGACAGTGAGCCTGGG	60.6161	147
mmu_circRere_1248	chr4|150490652|150594495|+	GGATGTGTGATGGAGGCTCC	60.179	AGGTAGACAGTGAGCCTGGG	60.6161	175	GGGATGTGTGATGGAGGCTC	60.179	AGGTAGACAGTGAGCCTGGG	60.6161	176
mmu_circRere_1347	chr4|150490652|150619402|+	GTTATGATGCCGGCAAAGCC	60.249	GCCTGGGCTTCAGTCTTCTG	60.6762	168	AGCAGTTATGATGCCGGCAA	60.3942	GCCTGGGCTTCAGTCTTCTG	60.6762	172
mmu_circRere_505	chr4|150515979|150561925|+	GCTCGAGAGTTTAAAGCCCG	58.9999	GGAGCTGTGGACCAGTTTGA	59.8914	148	GCTGCTCGAGAGTTTAAAGCC	59.6047	GGAGCTGTGGACCAGTTTGA	59.8914	151
mmu_circRere_434	chr4|150523799|150561925|+	AGCCCGAGTGGACTCATTTT	59.307	GAGGTGCTGTGGTGGCTG	60.6709	150	AAGCCCGAGTGGACTCATTT	59.307	GAGGTGCTGTGGTGGCTG	60.6709	151
mmu_circRere_708	chr4|150523799|150594495|+	TTGCAGGGATGTGTGATGGA	59.3023	GGGGTCACAGAAAGCAGGAG	60.322	140	GCATTTGCAGGGATGTGTGA	59.11	GGGGTCACAGAAAGCAGGAG	60.322	144
mmu_circRere_807	chr4|150523799|150619402|+	GTTATGATGCCGGCAAAGCC	60.249	GGGGTCACAGAAAGCAGGAG	60.322	140	AGCAGTTATGATGCCGGCAA	60.3942	GGGGTCACAGAAAGCAGGAG	60.322	144
mmu_circRere_308	chr4|150553151|150561925|+	AGCCCGAGTGGACTCATTTT	59.307	GCCGATCCTGAACCAAATGC	59.8988	145	AAGCCCGAGTGGACTCATTT	59.307	GCCGATCCTGAACCAAATGC	59.8988	146
mmu_circRere_582	chr4|150553151|150594495|+	GGATGTGTGATGGAGGCTCC	60.179	GCCGATCCTGAACCAAATGC	59.8988	174	GGGATGTGTGATGGAGGCTC	60.179	GCCGATCCTGAACCAAATGC	59.8988	175
mmu_circRere_274	chr4|150584459|150594495|+	GGATGTGTGATGGAGGCTCC	60.179	TCTGGAAGTTTGGCCTGGTG	60.179	143	GGGATGTGTGATGGAGGCTC	60.179	TCTGGAAGTTTGGCCTGGTG	60.179	144
mmu_circRere_373	chr4|150584459|150619402|+	GTTATGATGCCGGCAAAGCC	60.249	TCTGGAAGTTTGGCCTGGTG	60.179	149	AGCAGTTATGATGCCGGCAA	60.3942	TCTGGAAGTTTGGCCTGGTG	60.179	153
mmu_circRere_81	chr4|150654672|150654753|+	TCAGAAAGGAGCTGCTTCCC	59.6737	ATTGTCGGAGCCCCTTAACG	60.1078	60	CAGAAAGGAGCTGCTTCCCA	59.9627	CGTATTGTCGGAGCCCCTTA	59.2515	62
mmu_circCamta1_189	chr4|151914874|151920340|-	AAGCTGCTTGAATGTCTGCC	59.1134	ATAGGTGGCACGGTGTTGAG	60.0364	134	GCTGCTTGAATGTCTGCCG	59.8639	ATAGGTGGCACGGTGTTGAG	60.0364	132
mmu_circZbtb48_254	chr4|152104646|152105165|-	AGTTACGAGTGCACGTCAGG	60.0394	TTCTCAGTGAAGCGCTGCTC	60.6687	162	AGTTACGAGTGCACGTCAGG	60.0394	CTTCTCAGTGAAGCGCTGCT	60.6699	163
mmu_circNphp4_1144	chr4|152581105|152608825|+	TTCTCACTGAGCTCAGACGG	59.1155	CACTTCTACCACAGCCACGA	59.6828	148	TTCTCACTGAGCTCAGACGG	59.1155	CTCTTCCTGCCTTCGGTGAC	60.3905	168
mmu_circNphp4_310	chr4|152602549|152608825|+	TTCTCACTGAGCTCAGACGG	59.1155	CCAGATCGGGGTTCCAAACA	59.9624	167	TTCTCACTGAGCTCAGACGG	59.1155	CACTTCCAGATCGGGGTTCC	60.1077	172
mmu_circGnb1_470	chr4|155611869|155627650|+	CTGTGGTGGCCTGGATAACA	59.6721	TTCTTCAGTTGCTCGGCCTC	60.3208	179	CCTGTGGTGGCCTGGATAAC	60.3944	TTCTTCAGTTGCTCGGCCTC	60.3208	180
mmu_circAtp6v1h_466	chr1|5159231|5171346|+	CACAGAAACTTCGTGGCAGC	60.041	CATCTCTTGCTTGTCCTCGGA	59.7943	141	CACAGAAACTTCGTGGCAGC	60.041	ATCTCTTGCTTGTCCTCGGA	58.4384	140
mmu_circSt18_202	chr1|6822519|6841198|+	GAGAAGATGGATGCCGAGGT	59.2443	ATGAGTCAGCTGTTCCTGCC	60.0356	146	ATGGATGCCGAGGTTGAAGA	59.0882	ATGAGTCAGCTGTTCCTGCC	60.0356	140
mmu_circSt18_977	chr1|6865609|6873329|+	GCTGGACCGATTTTTCCTGG	59.1887	ATTGGAACTCCCGATGCCTG	60.107	158	GGAGCTGGACCGATTTTTCC	58.9044	ATTGGAACTCCCGATGCCTG	60.107	161
mmu_circSt18_1885	chr1|6872543|6903902|+	AAGTTTGCTGGAGAGGCCTC	59.9626	GGAGTGAGCTGTCTTGTGCA	60.25	140	AAGTTTGCTGGAGAGGCCTC	59.9626	TGGAGTGAGCTGTCTTGTGC	60.25	141
mmu_circPcmtd1_422	chr1|7190417|7190839|+	AGCTTTGAAACTTCAACCAGGA	58.3688	TGGCTTCCAATAATGTGTGCTC	59.2454	151	AGCTTTGAAACTTCAACCAGGA	58.3688	TGGCTTCCAATAATGTGTGCT	58.1936	151
mmu_circPcmtd1_525	chr1|7190417|7217963|+	TGTGGTGGAGTATGCCAAGG	59.6721	ACGAATTAGTAGAAATGGCTTCCA	58.259	143	ACTTCATTCAGATGTGGTGGAGT	59.6711	TGGCTTCCAATAATGTGTGCTC	59.2454	140
mmu_circSntg1_357	chr1|8484426|8518356|-	AAGGCTCATCAGATGACGGC	60.1791	GTAGAGGTCCTCCCCACACT	59.9586	146	AAGGCTCATCAGATGACGGC	60.1791	AGTAGAGGTCCTCCCCACAC	59.9586	147
mmu_circSntg1_1419	chr1|8484426|8874194|-	AAGGCTCATCAGATGACGGC	60.1791	CACCTGTCTTCGTCTCCTCAC	60.0682	144	AAGGCTCATCAGATGACGGC	60.1791	AGCAAACACCTGTCTTCGTCT	59.8609	150
mmu_circSntg1_253	chr1|8852986|9069473|-	ACCTTGCCAGAGACCTGTTG	59.8907	GGTCTTGGCTACAGGAACCC	60.0353	141	CACCTTGCCAGAGACCTGTT	59.8907	GGTCTTGGCTACAGGAACCC	60.0353	142
mmu_circSgk3_561	chr1|9949250|9955978|+	TGGGACATGTTGTCTTAACGGA	59.6308	ATGAGGATTTCCAGTTGGTCCC	60.0249	140	TGGGACATGTTGTCTTAACGGA	59.6308	AGCATGAGGATTTCCAGTTGGT	59.9578	143
mmu_circCspp1_849	chr1|10152477|10166238|+	GAGGATCTACAACCCCTGGG	58.8675	TCTTCTTCTTCTGTTGCTCAGCT	59.9293	161	GAGGATCTACAACCCCTGGG	58.8675	TCTTCTTCTGTTGCTCAGCT	56.7828	158
mmu_circPrex2_429	chr1|11335902|11359544|+	ATGCAGGCCATGGATGTGAT	59.8124	GATGTGGTATTCGGTGGGGA	59.1654	143	ATGCAGGCCATGGATGTGAT	59.8124	AGATGTGGTATTCGGTGGGG	59.1627	144
mmu_circNcoa2_335	chr1|13291530|13356249|-	ACCTGACAAATGTGCCATCCT	59.924	GGTGTTTTCTCCCATCCCACT	59.9245	162	ACCTGACAAATGTGCCATCCT	59.924	GGTGTTTTCTCCCATCCCAC	58.4542	162
mmu_circEya1_494	chr1|14299716|14323326|-	GTTCATCTGGGACCTGGACG	60.1081	CGGAGGAGTTGGTGAGTGAA	59.3205	142	TTCATCTGGGACCTGGACGA	60.2521	CGGAGGAGTTGGTGAGTGAA	59.3205	141
mmu_circKcnb2_668	chr1|15382586|15383254|+	TTGATAACACCTGCTGCCCG	60.6765	TGGACAGAGCCACAGAGCTA	60.2518	162	CGTGAGGGTGAGGAGTTTGA	59.3205	TGGACAGAGCCACAGAGCTA	60.2518	178
mmu_circStau2_1120	chr1|16415927|16464434|-	TCCCCTTGTTCTTCAGTACAGC	59.9614	TGGCAGCTTGTCGAGTCTTC	60.3199	158	TCCCCTTGTTCTTCAGTACAGC	59.9614	CTGGCAGCTTGTCGAGTCTT	60.3202	159
mmu_circStau2_1256	chr1|16415927|16510682|-	TCCCCTTGTTCTTCAGTACAGC	59.9614	TGGCTTTGGATCTAGTGGCC	59.7441	152	CCCTTGTTCTTCAGTACAGCCT	59.9609	TGGCTTTGGATCTAGTGGCC	59.7441	150
mmu_circStau2_812	chr1|16436302|16464434|-	CCAGTCTTCAGGATCCGCTC	59.8961	TGGCAGCTTGTCGAGTCTTC	60.3199	179	CCAGTCTTCAGGATCCGCTC	59.8961	CTGGCAGCTTGTCGAGTCTT	60.3202	180
mmu_circStau2_481	chr1|16460044|16464434|-	AACTCCCACCTCTTCCTGTG	58.9401	TGGCAGCTTGTCGAGTCTTC	60.3199	163	AACTCCCACCTCTTCCTGTG	58.9401	CTGGCAGCTTGTCGAGTCTT	60.3202	164
mmu_circStau2_296	chr1|16510546|16533418|-	ATGAAAAGGGGAGAGCCTGC	60.0337	ACAGCTTGTTGGGCCTTCTT	60.106	178	ATGAAAAGGGGAGAGCCTGC	60.0337	AACAGCTTGTTGGGCCTTCT	60.106	179
mmu_circStau2_427	chr1|16510546|16556374|-	GGCCACTAGATCCAAAGCCA	59.7441	GGATGCTATGGAAACGGGCT	60.179	154	GGAGAGCCTGCCATCTACAG	59.6077	GGATGCTATGGAAACGGGCT	60.179	173
mmu_circStau2_494	chr1|16510546|16579632|-	GGCCACTAGATCCAAAGCCA	59.7441	TGGGGTTTGCCATTTTATCGTG	59.7675	167	GGCCACTAGATCCAAAGCCA	59.7441	GGGGTTTGCCATTTTATCGTGG	60.4181	166
mmu_circStau2_358	chr1|16533258|16579632|-	ACGCTTCCCAAACCAGTTCA	60.1069	TGGGGTTTGCCATTTTATCGTG	59.7675	152	ACGCTTCCCAAACCAGTTCA	60.1069	GGGGTTTGCCATTTTATCGTGG	60.4181	151
mmu_circUbe2w_348	chr1|16652150|16672577|-	CCAGCTGCAAAGAAAAGAGACG	60.3502	GGAGGTGGGTCATTCTGCAA	59.9618	140	GCTTTCCAGCTGCAAAGAAA	57.4858	GGAGGTGGGTCATTCTGCAA	59.9618	145
mmu_circPkhd1_1242	chr1|20173438|20188171|-	TCCCCTCAGAACCCTGGATT	59.8788	TTAGGACCGCATGCTCAGTC	59.8242	147	CTCCCCTCAGAACCCTGGAT	60.327	TTAGGACCGCATGCTCAGTC	59.8242	148
mmu_circPkhd1_1511	chr1|20268241|20282215|-	CCCCCACCAGTTTCTGTGTT	60.1062	TTCACAGTGAGGACCTCTGC	59.3183	163	CCCCCACCAGTTTCTGTGTT	60.1062	CTCTGCCTCATGAGCCTCAT	59.24	149
mmu_circPkhd1_1713	chr1|20268241|20293196|-	GGTCTACCCCCACCAGTTTC	59.6727	ACAGACGACTTCTTCTGAGGC	59.7289	144	GGTCTACCCCCACCAGTTTC	59.6727	CAGACGACTTCTTCTGAGGCT	59.4562	143
mmu_circPkhd1_1851	chr1|20268241|20309662|-	CCCCCACCAGTTTCTGTGTT	60.1062	GTTGCTTCTGTCCACAGGGA	59.8914	153	GGTCTACCCCCACCAGTTTC	59.6727	GTTGCTTCTGTCCACAGGGA	59.8914	159
mmu_circPkhd1_2046	chr1|20268241|20358485|-	TGATGGGAGAACACTGGGTC	59.0158	GGAGGTACACCAGGCTTCAG	59.7495	141	TGATGGGAGAACACTGGGTC	59.0158	TGGAGGTACACCAGGCTTCA	60.4729	142
mmu_circPkhd1_487	chr1|20420636|20434455|-	TGGGAACTGACCATTTCGAACA	60.1587	TGTTTGGCTGGTCACAAGGT	60.0336	151	GGGAACTGACCATTTCGAACAC	59.7743	TGTTTGGCTGGTCACAAGGT	60.0336	150
mmu_circPkhd1_2117	chr1|20573165|20594489|-	TGAGGCAGAGATGGAGTGTG	59.0996	CCGAATCAGAGCTGGGTCTC	59.8961	147	ACCATGGAAACTGAGGCAGAG	59.996	GTCTCTGCCCAGTCCTGTTC	60.0369	143
mmu_circFam135a_342	chr1|24060934|24063954|-	ACCTCAGCAAACTTCATACCT	56.9219	CCCAGGCAGTCCAAGTTCAA	60.179	140	ACCTCAGCAAACTTCATACCT	56.9219	AATCAACTCTTCCCCCAGGC	59.667	153
mmu_circFam135a_288	chr1|24106979|24125692|-	ACCAGCAAGAATTCCCCACC	60.2518	TCTGCTGATCAGATCTTCATTT	55.2462	141	ACCAGCAAGAATTCCCCACC	60.2518	TCTGCTGATCAGATCTTCATTTT	55.991	141
mmu_circLmbrd1_855	chr1|24753989|24787959|+	CAATTCAACCCTCGCTGTGC	60.1096	GGTAATGCCGACATGCCGTA	60.5311	147	GCAATTCAACCCTCGCTGTG	60.1096	GGTAATGCCGACATGCCGTA	60.5311	148
mmu_circPhf3_1879	chr1|30868923|30876347|-	TGTGGACTCCAAGCAAGCAA	60.1068	CTCAAACTCCTGTTAGGTAAAATCA	57.0206	152	ATGTGGACTCCAAGCAAGCA	59.8889	CTCAAACTCCTGTTAGGTAAAATCA	57.0206	153
mmu_circPhf3_2148	chr1|30868923|30902336|-	TGTGGACTCCAAGCAAGCAA	60.1068	TGGATCCTAGAAATAGGGCATCA	58.4976	150	ATGTGGACTCCAAGCAAGCA	59.8889	TGGATCCTAGAAATAGGGCATCA	58.4976	151
mmu_circPhf3_431	chr1|30876185|30902336|-	CAGGAGTTTGAGGGACAGAGT	59.0258	AGGGCATCATCTAAGTGTTCAGT	59.4789	158	ACAGGAGTTTGAGGGACAGAG	59.0258	AGGGCATCATCTAAGTGTTCAGT	59.4789	159
mmu_circDst_323	chr1|34125322|34156605|+	GCCAGGTGAAGTTGGTGAAC	59.3315	ACGTGCTTCCGAACCTTCAT	59.9651	174	GCCAGGTGAAGTTGGTGAAC	59.3315	TTCACGTGCTTCCGAACCTT	60.1791	177
mmu_circDst_564	chr1|34191282|34195989|+	CGACATCGAGAAGGAGTGGG	59.8986	AGCATGCTCTAAATTTGCAAGGT	59.4873	142	CGACATCGAGAAGGAGTGGG	59.8986	GCATGCTCTAAATTTGCAAGGT	58.1465	141
mmu_circDst_2168	chr1|34262884|34268327|+	GAACACGAAGAGTCCCAGGG	60.0372	GCCTCTGTGGTCTGGAACTG	60.3211	169	GAACACGAAGAGTCCCAGGG	60.0372	CTCTGTGGTCTGGAACTGGG	59.677	167
mmu_circKansl3_580_1	chr1|36387605|36390871|-	CCTCCCAGCTGCTGAAAAGA	59.9627	ATGGCTTCAGGGTGACACTG	59.9627	152	CCTCCCAGCTGCTGAAAAGA	59.9627	CATGGCTTCAGGGTGACACT	59.9627	153
mmu_circTmem131_750	chr1|36854535|36862234|-	TTGAGTAAGGTGGCCAAGCT	59.2289	TGGGAAGGAAGGGGGAAGAA	60.1036	147	CCCCTCCGTCTTTGCAGATA	59.1694	GGGGGAAGAACCATGTGCTT	60.2518	177
mmu_circTmem131_813	chr1|36855189|36864427|-	AAAGTCAGTGCCGAGCTCTC	60.0378	CGTGCTTCTGTTGCCTCTCT	60.3202	168	TCAAAAGTCAGTGCCGAGCT	59.8933	CGTGCTTCTGTTGCCTCTCT	60.3202	171
mmu_circInpp4a_1469	chr1|37396895|37416842|+	GGTCAGCTACTACGCGGAAC	60.525	GTTCCTGGGTCACACCTCAC	60.2503	168	GGTCAGCTACTACGCGGAAC	60.525	TTCCTCAAAGCAGAGCCGTC	60.3208	144
mmu_circTsga10_522	chr1|37840800|37850108|-	GGCAGAAAACAACACCCTCA	58.6013	TGCCTGTTCCATCTCAGCAA	59.5986	151	GGCAGAAAACAACACCCTCA	58.6013	ATGCCTGTTCCATCTCAGCA	59.3779	152
mmu_circTsga10_793	chr1|37840800|37858721|-	GGCAGAAAACAACACCCTCA	58.6013	TCTTAGCAAGATGTCGCTGAGT	59.5063	159	GGCAGAAAACAACACCCTCAA	59.2458	TCTTAGCAAGATGTCGCTGAGT	59.5063	159
mmu_circTsga10_607	chr1|37843709|37858721|-	GGTCCAGGACACGAATCTGG	60.1081	TCTCCTGAGTAAGCTGTAGC	56.0825	144	GGTCCAGGACACGAATCTGG	60.1081	TTCTCCTGAGTAAGCTGTAGC	56.8466	145
mmu_circTsga10_738	chr1|37879579|37894454|-	TTGGCAGAAATCCAGGGCAA	60.1789	TGGGTTCTCACTTCTTGTTCT	56.7859	170	TTTGGCAGAAATCCAGGGCA	60.1789	TGGGTTCTCACTTCTTGTTCT	56.7859	171
mmu_circRev1_2431	chr1|38092696|38124733|-	TGGAAGAAGACATCCTGCAGG	59.7199	ACACAGCTCTGATGTCTGGG	59.3878	140	GACATCCTGCAGGTTGTGAGA	59.9976	AGCAGTCCATATCAACGTGCA	60.0662	155
mmu_circAff3_895	chr1|38573986|38578082|-	GCCAACAAACCAGAGTCAGC	59.6879	AGACACTCCTGCATCTGCTG	59.7503	149	CACTGCACAGCCTACAGAGG	60.3909	AGACACTCCTGCATCTGCTG	59.7503	176
mmu_circUxs1_363	chr1|43829623|43846537|-	GGCCATGAGAACTTCGAGCT	60.1079	ACAATCTCTTCAATCTTGCTTTCGA	59.2973	140	GGCCATGAGAACTTCGAGCT	60.1079	GGTTCAACAATCTCTTCAATCTTGC	59.1393	146
mmu_circTpp2_444	chr1|43992416|43995785|+	TGGTGATACACGGCTAAGCA	59.101	GCAGTCATATACAGGGCCTGG	60.2711	148	AGTTGCTCCTGGTGCTCAAA	59.8165	ACAGGGCCTGGATCACTATACT	60.0905	174
mmu_circErcc5_2108	chr1|44196096|44212739|+	ACAGCTCTGACATTGAGGCA	59.3109	TCCCATGGCTATCTCGGACT	59.8114	143	ACAGCTCTGACATTGAGGCAA	59.9272	TCCCATGGCTATCTCGGACT	59.8114	143
mmu_circWdr75_469	chr1|45858648|45862134|+	CCATGTCCTGCCATCAGCTT	60.3953	ACAAACACTCCCCACTGGAC	59.8172	160	CCATGTCCTGCCATCAGCTT	60.3953	TCCCCACTGGACTTCCTCTC	60.2523	152
mmu_circGls_151	chr1|52238869|52246518|-	GAGAAGTTTGACTACGTGATGCA	59.0121	AGTCACAACAATTGCTCCAGC	59.3895	121	TGAGAAGTTTGACTACGTGATGC	59.0121	AGTCACAACAATTGCTCCAGC	59.3895	122
mmu_circGls_303	chr1|52246459|52253716|-	TCCTATGGTAAATGCTGGAGC	57.5079	CTCCAATAGAATGCCTTTGCCC	59.6366	140	ATCCTATGGTAAATGCTGGAGC	57.9736	TCCAATAGAATGCCTTTGCCCA	60.2921	140
mmu_ciGls_2111	chr1|52251525|52253636|-	AGAACAAGTCAAATCATGCCAGT	58.8527	TCTTCCTTTCTACCTCATTTAACA	55.4694	142	AGAACAAGTCAAATCATGCCAGT	58.8527	TCTTCCTTTCTACCTCATTTAACAA	56.1523	142
mmu_circNab1_1021	chr1|52518396|52529914|-	ACACTTACAGGACCACCAGG	58.9433	AGCAGGTTGGCTTTTTGCAA	59.4591	161	ACACTTACAGGACCACCAGG	58.9433	AGCAGGTTGGCTTTTTGCAAT	59.8585	161
mmu_circMfsd6_1592	chr1|52747322|52748914|-	TGGGGTCTGTTCAGTCCTGA	60.1052	TTATCATCAGCAGCCATGGC	58.3873	155	TTGGGGTCTGTTCAGTCCTG	59.2351	TGGCTTACCACCACCATTAGG	59.7164	140
mmu_circPms1_602	chr1|53295787|53321251|-	GCTACGGTGTCCTGAAACCT	59.6793	TTCACAACGCTGACCACTGA	59.8231	147	AGCTACGGTGTCCTGAAACC	59.6793	TTCACAACGCTGACCACTGA	59.8231	148
mmu_circPms1_647	chr1|53295787|53329582|-	GCTACGGTGTCCTGAAACCT	59.6793	AGGAGGCGAACTGTTGCTG	60.302	150	AGCTACGGTGTCCTGAAACC	59.6793	AGGAGGCGAACTGTTGCTG	60.302	151
mmu_circOsgepl1_485	chr1|53359101|53360369|+	CAGTGCACGTTGTTGTGTCC	60.2481	TCCGTCTTTGGCCAACTGTT	60.1069	149	CAGTGCACGTTGTTGTGTCC	60.2481	TTCCGTCTTTGGCCAACTGT	60.1069	150
mmu_circHecw2_566	chr1|53943407|53953791|-	CAGCATAACAGGGACCTCGT	59.4628	ATAGAAGATCCTGCCGTGGC	59.6054	140	TCAGCATAACAGGGACCTCG	59.1759	ATAGAAGATCCTGCCGTGGC	59.6054	141
mmu_circAnkrd44_550	chr1|54762172|54775471|-	ATCCGGGACAAGGAAGGCTA	60.3262	TTCCTGCAGCAGTCAGAGTG	59.9655	141	CGGGACAAGGAAGGCTACAA	59.6764	ACAACTTCCTGCAGCAGTCA	59.8189	143
mmu_circAnkrd44_665	chr1|54762172|54782587|-	CGGGACAAGGAAGGCTACAA	59.6764	GGAGCTCGTGACCATGTCTC	60.1791	144	ATCCGGGACAAGGAAGGCTA	60.3262	GGAGCTCGTGACCATGTCTC	60.1791	147
mmu_circHspd1_795	chr1|55120231|55123944|-	CAGGTTGTGGCAGTCAAAGC	59.9688	ACTTTGCAACAGTGACCCCA	60.0336	157	GGCAGTCAAAGCTCCAGGAT	60.0347	ACTTTGCAACAGTGACCCCA	60.0336	149
mmu_circBoll_351	chr1|55379631|55394898|-	TGACCACTTCAACTGGGTAC	57.0773	TGGACACTCCAGCTCTGTCA	60.4699	180	CTGACCACTTCAACTGGGTACC	60.5502	GGACACTCCAGCTCTGTCAT	59.0989	180
mmu_circBmpr2_734	chr1|59886216|59903112|+	TGCTGAGGAGAGGATGGCT	59.9973	TCACAGAATGAGCCAGACGG	59.7525	172	GCTGAGGAGAGGATGGCTGA	61.0476	TCACAGAATGAGCCAGACGG	59.7525	171
mmu_circCarf_1148	chr1|60144469|60178502|+	GGAGCAGGAGAAAGCCTTCA	59.6737	GTACAGCATGGCCACTCCTT	60.0351	152	TGGAGCAGGAGAAAGCCTTC	59.6737	GTACAGCATGGCCACTCCTT	60.0351	153
mmu_circNbeal1_547	chr1|60233662|60245575|+	ACCAGCTTCTCTCACAGTGG	59.316	CATCCACCCTTGTAGGCAGC	60.7495	141	ACCAGCTTCTCTCACAGTGG	59.316	ATCCACCCTTGTAGGCAGCT	60.9164	140
mmu_circAbi2_529	chr1|60483143|60492921|+	GCTCGTTGCCCTATAGACGT	59.6153	ACTTGGGGGCTTCTGAGTTG	59.8887	162	GCTCGTTGCCCTATAGACGT	59.6153	AGTTGGAGGTGTCGTACGTG	59.687	147
mmu_circRaph1_615	chr1|60564750|60566648|-	AAGTGACACGCCCTCAAGAG	59.9659	GCGGTAAGAAAAGTTGGCCA	59.0441	143	AAGTGACACGCCCTCAAGAG	59.9659	AGCGGTAAGAAAAGTTGGCC	58.7552	144
mmu_circIno80d_840	chr1|63118111|63125557|-	GGAGTTGGAGGACGCAGATC	60.1791	GCCTTCACCTCATCTACCGG	59.895	168	GGAGTTGGAGGACGCAGATC	60.1791	GGCCTTCACCTCATCTACCG	59.895	169
mmu_circIno80d_1282	chr1|63118111|63144918|-	GAGGAGAGCGGAGAGGAGTT	60.3952	TGGGAGGAATCAGGGATGGG	60.6989	140	GAGGAGAGCGGAGAGGAGTT	60.3952	CTGGGAGGAATCAGGGATGG	59.2301	141
mmu_circNdufs1_176	chr1|63187554|63187730|-	AAAGTAGCAGTGACGCCTCC	60.0372	TTCTGTGTAAGCAGCCCCTG	59.9633	131	CCAAAGTAGCAGTGACGCCT	60.3208	TTCTGTGTAAGCAGCCCCTG	59.9633	133
mmu_circKlf7_628	chr1|64117865|64118493|-	GAAGAGGGTCCATCGCTGTC	60.1791	GTCCTCACCAAAGGTCTCCG	60.0372	158	GCTGTCAGTTTAACGGGTGC	59.7625	GTCCTCACCAAAGGTCTCCG	60.0372	144
mmu_circCreb1_847	chr1|64590007|64615488|+	CCCTGGAGTTGTTATGGCGT	60.0354	GCATCTCCACTCTGCTGGTT	60.0356	145	CCCTGGAGTTGTTATGGCGT	60.0354	ACAGCAGCATCTCCACTCTG	59.7503	151
mmu_circPikfyve_748	chr1|65229477|65244837|+	GGCAAAGCTTGATTCATCCGG	60.2023	CAGGAGAGCGAGGCAAATCA	60.108	170	GGCAAAGCTTGATTCATCCGG	60.2023	CCAGTGTCGGGGAACTCTTG	60.3208	140
mmu_circPikfyve_784	chr1|65302038|65309135|+	ATGCCTCGTTTGGAAGTCCA	59.5998	TCTCACAGACAGCAATGGGC	60.3219	143	ATGCCTCGTTTGGAAGTCCA	59.5998	GCTGGGCTCTTTCTCACAGA	59.677	154
mmu_circUnc80_459	chr1|66511134|66512691|+	GCTACCGTGGAGCTCTTTGT	60.0372	CTGCACTAGCTCCCATCTGG	59.8937	150	GCTACCGTGGAGCTCTTTGT	60.0372	CCTGCACTAGCTCCCATCTG	59.8937	151
mmu_circUnc80_741	chr1|66629353|66647651|+	AGTGCAAGTGAACCCAGCAT	60.179	AGATAAGGCCGAGCAGGTTG	59.821	160	TGGAGTGCAAGTGAACCCAG	60.179	AGATAAGGCCGAGCAGGTTG	59.821	163
mmu_circKansl1l_357	chr1|66812064|66817267|-	GCCCCTCTCAACTTGTCTCC	60.0359	TTGAAGCCAAGTCCATCGGC	60.9604	156	GCCCCTCTCAACTTGTCTCC	60.0359	CTTGAAGCCAAGTCCATCGG	58.9101	157
mmu_circKansl1l_1582	chr1|66812064|66841327|-	GCCCCTCTCAACTTGTCTCC	60.0359	TGTTGCCTCCTTCAGAGCTG	59.9641	142	GCCCCTCTCAACTTGTCTCC	60.0359	ACCCTTTGTTGTTGCCTCCT	59.7383	151
mmu_circKansl1l_1262	chr1|66817125|66841327|-	TTGGCAGCCGATGGACTTG	60.6753	TGTTGCCTCCTTCAGAGCTG	59.9641	154	GTTGGCAGCCGATGGACTT	60.6756	TGTTGCCTCCTTCAGAGCTG	59.9641	155
mmu_circKansl1l_1120	chr1|66840207|66841327|-	AGAGGGTCTGGACTCTGACG	60.323	ACCCTTTGTTGTTGCCTCCT	59.7383	146	GTCTGGACTCTGACGCCAC	60.0804	ACCCTTTGTTGTTGCCTCCT	59.7383	141
mmu_circKansl1l_1200	chr1|66840207|66846763|-	GACTCTGACGCCACCGATAG	59.9704	ACTGGAAGCCTCATACCATGT	58.7999	160	AGAGGGTCTGGACTCTGACG	60.323	ACTGGAAGCCTCATACCATGT	58.7999	170
mmu_circBard1_1138	chr1|71113701|71128686|-	TGGTATGCCAGCCAGGAAAA	59.5925	TCCTGAGCCAACACAGTCAC	59.8933	152	TGGTATGCCAGCCAGGAAAA	59.5925	CCTGAGCCAACACAGTCACT	59.8925	151
mmu_circXrcc5_356	chr1|72351566|72354740|+	CGTTCAGCCAGGACCAACT	59.9285	CAGCAAGGGCATTATCAGTGC	59.9334	143	CGTTCAGCCAGGACCAACTG	61.2306	CAGCAAGGGCATTATCAGTGC	59.9334	143
mmu_circMarchf4_349	chr1|72486314|72491756|-	AGTCCCTCAGCAAAATGGCA	59.887	AGCAGCCCCTTTCACTGATC	60.0347	176	CCTCAGCAAAATGGCAACGT	59.6851	AGCAGCCCCTTTCACTGATC	60.0347	172
mmu_circNhej1_411	chr1|75084467|75094914|-	GCTGAGCCGAAGTCGATTGA	60.4585	TAAACAGTGGGCGAAGTGCT	59.8922	146	TGCTGAGCCGAAGTCGATTG	60.7374	TAAACAGTGGGCGAAGTGCT	59.8922	147
mmu_circFarsb_1007	chr1|78431390|78449271|-	AAGACCATTGCAGCAAACCG	59.6851	AAGGACGTTTCGCGGTGTAA	60.2494	165	AAACCGGAAGATGCCCCTTC	60.3235	AAGGACGTTTCGCGGTGTAA	60.2494	151
mmu_circAp1s3_288	chr1|79601398|79603002|-	TCATCGTTATGTGGAGTTGCTG	58.7384	TGTCGCGGGTGATCTTCTTC	60.1088	140	TGTTCATCGTTATGTGGAGTTGC	59.5647	TGTCGCGGGTGATCTTCTTC	60.1088	143
mmu_circRhbdd1_645	chr1|82318039|82320583|+	TTTTGGGCTTTCCTGTCCCT	59.4393	GCAGGATATCAGGAGCGTGG	60.3202	148	TTTTGGGCTTTCCTGTCCCT	59.4393	TGCAGGATATCAGGAGCGTG	59.6095	149
mmu_ciAgfg1_844	chr1|82871303|82872147|+	GGCTCTTGGTGGCAGTGTAA	60.2507	AGGTAGTCAACACTGAGCAA	56.406	145	ATAGGCTCTTGGTGGCAGTG	59.7458	AGGTAGTCAACACTGAGCAA	56.406	148
mmu_circSphkap_4169	chr1|83253338|83268750|-	GAAGGCCACCAACCTGAAGA	59.8895	CTGCTGCAGGTTCTCTGTGA	59.9655	140	GAAGGCCACCAACCTGAAGA	59.8895	TCTGCTGCAGGTTCTCTGTG	59.9655	141
mmu_circTrip12_1226	chr1|84754037|84772048|-	TGTTAGAGGCCAGGGGTCTT	60.1789	TGGCTCTGTCTGGATCCTCT	59.6622	152	GGGGTCTTCCTCCTCACCTA	59.6612	TGGCTCTGTCTGGATCCTCT	59.6622	140
mmu_circTrip12_1373	chr1|84754037|84792690|-	TGTTAGAGGCCAGGGGTCTT	60.1789	GGTTGGACATTGGCACCTCT	60.2513	152	TGTTAGAGGCCAGGGGTCTT	60.1789	GGCACCTCTCTCTTGAAGGG	59.7484	141
mmu_circTrip12_1172	chr1|84760547|84773536|-	GCGGCAAGAGAAAATGGCAG	60.4573	AGATTTTCTACTCTCAGGAGGGA	57.7861	150	ATGGCAGACCCTGAAAGCAA	59.887	CACTTTGGGTGCCTTAAAATT	55.1781	158
mmu_circTrip12_950	chr1|84771245|84792690|-	TCAAAACCTGGACCTTCTGGA	58.8681	CTGTGAACGTCGCAGTGACC	61.549	140	ACTGTCTCTTCCAGGGTCTTCT	60.1582	CTGTGAACGTCGCAGTGACC	61.549	174
mmu_circPsmd1_1564	chr1|86006289|86054280|+	AGTTCCGGCAGCTGTATTCC	60.1077	TAGGCCATCAGCAGGTTGTC	59.747	179	AGTTCCGGCAGCTGTATTCC	60.1077	CCATCAGCAGGTTGTCCTCC	60.3935	175
mmu_circDis3l2_578	chr1|86748943|86785096|+	CTTTGCCAACACGCTGTTCA	59.8997	GTGATGTCCACAGCCCTCTT	59.6737	147	ACTTTGCCAACACGCTGTTC	59.8995	GTGATGTCCACAGCCCTCTT	59.6737	148
mmu_circDis3l2_523	chr1|86782081|86806298|+	TTGAATGTCTCCCTCAAAGCCT	59.6235	AAGCCTCTTGTGTCCTGTGG	59.8907	140	CTTGAATGTCTCCCTCAAAGCC	59.2482	AAGCCTCTTGTGTCCTGTGG	59.8907	141
mmu_circGigyf2_494	chr1|87291825|87307730|+	GAGGAGGTGGCAGGGAAATG	60.3949	CCGGAGAAAGAGGAGGGGA	59.9982	140	GAGGAGGTGGCAGGGAAATG	60.3949	CCGGAGAAAGAGGAGGGGAC	61.3314	140
mmu_circDgkd_737	chr1|87842821|87846443|+	TCAGAAGATTCAAGCAGCTGC	58.9178	GGACAGTCTTGAGTGCTGCA	60.25	155	TCAGAAGATTCAAGCAGCTGC	58.9178	TGGACAGTCTTGAGTGCTGC	60.25	156
mmu_ciDgkd_744	chr1|87843346|87844090|+	GCTCGTTCCACCCTAACCTC	60.1083	ACCTTCTGTCACCTTTCACCA	59.1561	143	GAGCTCGTTCCACCCTAACC	60.1083	ACCTTCTGTCACCTTTCACCA	59.1561	145
mmu_circSh3bp4_2602	chr1|89065280|89073628|+	CCTGACAACAAGGACCGGAA	59.8922	GGTCTCATGTCTCCTCCCCT	60.0316	142	AACCCTGACAACAAGGACCG	60.179	GGTCTCATGTCTCCTCCCCT	60.0316	145
mmu_circAgap1_510	chr1|89532319|89562016|+	GCTCGGAAGCTCTCCAATGA	59.8233	ATTCCCACTTTGAGCTCCGG	60.0351	155	GCTCGGAAGCTCTCCAATGA	59.8233	CTGGCCAGGTTACCCACAAT	59.9604	173
mmu_circAgap1_377	chr1|89591382|89598993|+	GGAGCGACCCAGACAAAGAG	60.3905	ACGAGTGGCTTGGAGAGTTG	59.9659	170	GGAGCGACCCAGACAAAGAG	60.3905	CAGACGAGTGGCTTGGAGAG	60.1089	173
mmu_circAgap1_469	chr1|89762155|89770965|+	AACAGCGTGTGGGAAGAGG	59.9285	GTCTCGCTCCTCGTATGTGG	59.9704	145	CCAACAGCGTGTGGGAAGA	60.2278	GTCTCGCTCCTCGTATGTGG	59.9704	147
mmu_circIlkap_740	chr1|91304039|91315063|-	TCATTTTGCTGGCTTGCGAC	60.0393	TCCTGCATCTCCTCCCTCTC	60.1058	150	TCATTTTGCTGGCTTGCGAC	60.0393	CATCTCCTCCCTCTCACCCT	59.7356	145
mmu_ciPer2_500	chr1|91360617|91361117|-	CTTCTCTGCCCTCACTGTGG	60.0366	GCCACTGCCTGGGTATTTCT	60.0341	158	ACCCCATGTTGGCTTCTCTG	59.9613	GCCACTGCCTGGGTATTTCT	60.0341	170
mmu_circHdac4_242	chr1|91957676|91957918|-	ATTGCAGAGTTCCAGCGTCA	59.9647	TGAGAACTGGTGGTCCAAGC	59.8914	152	TCATTGCAGAGTTCCAGCGT	59.9647	TGAGAACTGGTGGTCCAAGC	59.8914	154
mmu_circHdac4_239	chr1|92075977|92076216|-	GAGTGTGTTGGAGCCACTGT	60.179	CTCACTGGCAGCGTCTTGTA	60.0383	170	AGTGTGTTGGAGCCACTGTT	59.7441	CTCACTGGCAGCGTCTTGTA	60.0383	169
mmu_circKif1a_604	chr1|92969806|92974492|-	GAGGCCTTCTCCACTGAACC	60.0359	GGAAGCCTTTCACCTCTCCC	60.035	164	AACCCCTGAAGAACACTGGC	60.179	GGAAGCCTTTCACCTCTCCC	60.035	148
mmu_circHdlbp_799	chr1|93344222|93348009|-	GGTCATGGGTCCCAAAGGTT	59.8856	ATGATGGAGCGGATCAGACG	59.6835	178	GGTCATGGGTCCCAAAGGTT	59.8856	GCCCTTTGTGCCAATGAGAG	59.4706	158
mmu_circCntnap5b_587	chr1|100068898|100091964|+	CCAGCCCAAGGACCTCATTT	59.9598	ACTGCTCCTGGAGTTGACAA	58.8684	156	CCAGCCCAAGGACCTCATTT	59.9598	ACTGCTCCTGGAGTTGACAAA	59.5095	156
mmu_circCntnap5b_900	chr1|100306775|100374643|+	GGACCAGCAACTCTTCAGCT	59.964	GGAGACTGGACAAGGAGTTCC	59.7233	150	TGGACCAGCAACTCTTCAGC	60.2505	GGAGACTGGACAAGGAGTTCC	59.7233	151
mmu_circZcchc2_1033	chr1|105928660|105955261|+	ACAGCTCTCCGTCTAGTCCA	59.6714	TCCGTCTGGAGGTATCTGGG	60.1062	147	ACAGCTCTCCGTCTAGTCCA	59.6714	GGAGGTATCTGGGCTTGCTC	59.8924	140
mmu_circZcchc2_499	chr1|105931829|105947635|+	GCTCAGAAGCTTCAAGTCAAGA	58.6025	TCCCAGTACTTGTCAGCCCT	60.1789	149	GCTCAGAAGCTTCAAGTCAAGA	58.6025	CTCCCAGTACTTGTCAGCCC	59.7495	150
mmu_circZcchc2_422	chr1|105933744|105947635|+	ACAGCACACCATCATCCACA	59.5986	GAGAATTCCTTTGGAAGCTTCAGT	59.2357	140	ACAGCACACCATCATCCACA	59.5986	AGAGAATTCCTTTGGAAGCTTCA	58.0095	141
mmu_circCdh7_883	chr1|110012649|110036685|+	GTTCTACCTGCTGGCCTCAG	60.1079	CAAGCTCAGAAACCGGGGAT	60.0351	151	GTTCTACCTGCTGGCCTCAG	60.1079	CAGAAACCGGGGATCAGCAT	60.107	145
mmu_circClasp1_699	chr1|118470831|118479886|+	TCCAGCGAAACAAGACTAGCT	59.3812	CCATATGAGCGCTCAGAGCA	59.9669	173	TCCAGCGAAACAAGACTAGCT	59.3812	AGGCATCACTGTTGGCATCA	59.9614	145
mmu_circClasp1_336	chr1|118518150|118528314|+	GCAGACAAAGGTGGTGGAGA	59.8914	TTGCTGGCTGGTTTCTCAGA	59.5262	140	GCAGACAAAGGTGGTGGAGA	59.8914	TCTTGCTGGCTGGTTTCTCA	59.5262	142
mmu_circEpb41l5_456	chr1|119495525|119506807|-	AGCTCAAGTAGAAGCTGTGCA	59.6543	GTGCCGAAGTCTCTGACGTC	60.7298	179	AGCTCAAGTAGAAGCTGTGCA	59.6543	CCGAAGTCTCTGACGTCCTT	59.1175	176
mmu_circEpb41l5_461	chr1|119526734|119537016|-	CTCCTGTGCCTGTCACTTCT	59.316	GCAGGCTTTAGGGTGATCCA	59.7441	154	CTCCTGTGCCTGTCACTTCT	59.316	TGCAGGCTTTAGGGTGATCC	59.7441	155
mmu_circPtpn4_824	chr1|119643676|119701001|-	TCCAAATTCCGGTACTGTGGG	59.9962	AGGTGATCCTCTCTTTAGCTGC	59.566	140	TCCGGTACTGTGGGAGAACT	59.8862	TGTTGGGGTCACTTACAAAGA	57.0642	179
mmu_circPtpn4_633	chr1|119649593|119693652|-	TCTTCCGCCTGGATAGACCA	60.0325	TGCTAAAAGGGCAGCAGTGT	60.179	164	TCTTCCGCCTGGATAGACCA	60.0325	GGGCAGCAGTGTTACAAGGA	60.2507	156
mmu_circSlc35f5_571	chr1|125496283|125507064|+	GTGCTGGTGAACCTGTCTGG	60.8865	TCACAGGAACATAAAGAGGTTCACT	59.9282	140	GGTGCTGGTGAACCTGTCTG	60.8865	TCACAGGAACATAAAGAGGTTCACT	59.9282	141
mmu_circTmem163_136	chr1|127479062|127480541|-	NA	NA	NA	NA	NA	NA	NA	NA	NA	NA
mmu_circRab3gap1_823	chr1|127816892|127847378|+	GGATCCTGTTCAAGCTCCCC	60.107	GACTGAAAACCTGAAGTCAGCA	58.7938	140	GGATCCTGTTCAAGCTCCCC	60.107	TGACTGAAAACCTGAAGTCAGC	58.7938	141
mmu_circRab3gap1_403	chr1|127845957|127853178|+	GATACGGAAGCACAGAGGGG	59.895	GGGGAGCTTGAACAGGATCC	60.107	159	GGAAGCACAGAGGGGAAGAG	59.7484	GGGGAGCTTGAACAGGATCC	60.107	154
mmu_circRab3gap1_597	chr1|127847304|127855858|+	CTACCATGGAGGGCTGAAGG	59.5284	AGCACTGGGGATTATCAGCT	58.4839	161	CTACCATGGAGGGCTGAAGG	59.5284	TCCGAACTCTAACCGACCAA	58.3803	140
mmu_circR3hdm1_420	chr1|128079480|128081136|+	TGGGAAGATTTCGGCAGAGA	58.7243	AGTAATCTGGCGGGAGGAGT	60.032	157	TGGGAAGATTTCGGCAGAGAA	59.3717	AGTAATCTGGCGGGAGGAGT	60.032	157
mmu_circR3hdm1_576	chr1|128121196|128139096|+	CCAAACAGCACTGGACCTCA	60.179	TGGAACATGGTGGCATGAGG	60.3236	152	GCAGAGTCAGAGCCTCATGG	60.1791	TGGAACATGGTGGCATGAGG	60.3236	180
mmu_circR3hdm1_728	chr1|128121196|128144289|+	GGATCTCTGCCCACAACAGG	60.3935	TGGAACATGGTGGCATGAGG	60.3236	157	GGATCTCTGCCCACAACAGG	60.3935	AACATGGTGGCATGAGGGTC	60.3237	154
mmu_circR3hdm1_1005	chr1|128121196|128151378|+	TGTGACCACCAGAGAGGACA	60.1057	TGGAACATGGTGGCATGAGG	60.3236	146	TGTGACCACCAGAGAGGACA	60.1057	AACATGGTGGCATGAGGGTC	60.3237	143
mmu_circUbxn4_965	chr1|128179939|128197708|+	TGCAAGAATTCAGTTCCGGC	59.1189	TCTTCCCAACTTGCAGCCAT	59.887	140	TGCAAGAATTCAGTTCCGGC	59.1189	ATCTTCCCAACTTGCAGCCA	59.887	141
mmu_circGm29427_1183	chr1|130626415|130642313|-	GGGGAGGTTGCAAAGTGGAA	60.4691	AGATTTGAGGCGTGGGGTTT	59.8876	159	GGGGAGGTTGCAAAGTGGAA	60.4691	TGAGGCGTGGGGTTTATAGC	59.8205	154
mmu_circGm29427_547	chr1|130633113|130635938|-	GGGAGAATGTGATGGAGGACT	58.8772	TAAGTTTTACCCCGGGCTGG	59.6711	158	AGGGAGAATGTGATGGAGGAC	58.8772	TAAGTTTTACCCCGGGCTGG	59.6711	159
mmu_ciSrgap2_1714	chr1|131259880|131261594|-	GTGATTGTCTCATTCTGTCCCCT	60.0548	CTACGGCTCTTTCCCAGGTG	60.1081	149	AGTGATTGTCTCATTCTGTCCCC	60.0548	CTACGGCTCTTTCCCAGGTG	60.1081	150
mmu_circElk4_1203	chr1|131942120|131947204|+	TTTTGGAGCACTCTCAGCCC	60.2509	TGTGCTCATTCTGAGGCTCC	59.7486	148	TTTTGGAGCACTCTCAGCCC	60.2509	CATTCTGAGGCTCCTGCAGG	60.464	142
mmu_circZc3h11a_159	chr1|133561499|133563794|-	TGCACAGAGGCTGGGAAAAA	60.1063	GGAGGGTCACTATCACCACC	59.1687	144	TTGCACAGAGGCTGGGAAAA	60.1063	GGAGGGTCACTATCACCACC	59.1687	145
mmu_circAtp2b4_661	chr1|133680826|133681487|-	CTTCGTGGAGCTGATGCAGT	60.3909	ATTACGATGGTAGGCTGGCG	59.9665	158	TTCGTGGAGCTGATGCAGTG	60.6715	ATTACGATGGTAGGCTGGCG	59.9665	157
mmu_circDennd1b_486	chr1|138967737|138990709|+	TGCCGTGGATGTCAACAACA	60.4646	TGAGACACCCTTTCCACATCG	59.998	147	TGTTGCCGTGGATGTCAACA	60.4646	TGAGACACCCTTTCCACATCG	59.998	150
mmu_circDennd1b_316	chr1|138981083|138990709|+	CAACATGCTGCGACTGTACG	59.9065	CCTCTTCCAGTTCCTTGGCC	60.3229	150	CAACATGCTGCGACTGTACG	59.9065	CTCTTCCAGTTCCTTGGCCA	59.5983	149
mmu_circDennd1b_642	chr1|138988012|139038223|+	TTGTAAAGCACCGCTCAAGC	59.4088	ACGGCAACAAAGTACTCGGT	59.8946	154	CGAGCCCATCACCTTCTGTG	60.7423	TCTCCGGTATCGTTGGGAGT	60.0338	152
mmu_circDennd1b_477	chr1|139008910|139038223|+	TTGTAAAGCACCGCTCAAGC	59.4088	CAGTAGTCCAGCAGGTGTGG	60.037	169	CAGTTCCTGGAGACTGCAGT	59.316	CAGTAGTCCAGCAGGTGTGG	60.037	140
mmu_circDennd1b_376	chr1|139013620|139038223|+	TTGTAAAGCACCGCTCAAGC	59.4088	ACACAACCACATCTTCCAATGA	58.1687	154	TTGTAAAGCACCGCTCAAGC	59.4088	AACACAACCACATCTTCCAATGA	58.7857	155
mmu_circDennd1b_330	chr1|139018191|139038223|+	TTGTAAAGCACCGCTCAAGC	59.4088	GGCAGGCTGCTCAAGTCATT	60.9644	163	TTTGTAAAGCACCGCTCAAGC	60.0018	GGCAGGCTGCTCAAGTCATT	60.9644	164
mmu_circCdc73_460	chr1|143543362|143553593|-	TGACCAAGAAAGATTCAAAGGCA	58.7857	TTTGGCTTTGATTGCAGCAA	57.3834	146	TGACCAAGAAAGATTCAAAGGCA	58.7857	TTTTGGCTTTGATTGCAGCA	57.3834	147
mmu_circCdc73_186	chr1|143567012|143571200|-	GTGCCCCCTTGGAAATAGGT	59.665	CGGTCGGGTCTTCTAACCAC	60.1089	127	GTGCCCCCTTGGAAATAGGT	59.665	TCGGTCGGGTCTTCTAACCA	60.2513	128
mmu_circTrmt1l_399	chr1|151315266|151319077|+	TGGCTGCTTTGGCTAAGGAA	59.8878	ATGCAGTGATAATGGGCGCC	61.1747	160	TTGGCTGCTTTGGCTAAGGA	59.8878	ATGCAGTGATAATGGGCGCC	61.1747	161
mmu_circRnf2_466	chr1|151351890|151354376|-	ACAATCAGCAGGCTCTCAGC	60.3927	CCTCCTGAGGTGTTCGTTGT	59.6069	154	CTCTCAGCCACAGCATCGAG	60.528	CCTCCTGAGGTGTTCGTTGT	59.6069	142
mmu_circEdem3_517	chr1|151668078|151672658|+	AGTATGCTCGAGTGCCTTGC	60.461	ACTGTCATCTCCAAGCAAGACA	59.6301	144	AGTATGCTCGAGTGCCTTGC	60.461	ACTGTCATCTCCAAGCAAGACAT	59.9912	144
mmu_circRgl1_630	chr1|152424817|152433338|-	CTCCTTGAGGGCCATCGTTT	60.0351	CAGCTTCTGAAGGCAAGGGA	59.9627	166	TCCTTGAGGGCCATCGTTTC	60.0354	CAGCTTCTGAAGGCAAGGGA	59.9627	165
mmu_circDhx9_997	chr1|153345345|153353935|-	AGCCTGGAAAAAGCTGTGGT	60.106	GGTTCAGACGAGCCTTAGCA	59.7534	166	AGCCTGGAAAAAGCTGTGGT	60.106	TGGTTCAGACGAGCCTTAGC	59.7534	167
mmu_circDhx9_274	chr1|153358487|153359618|-	GCAATGCTGCCAGAGACTTT	59.1134	CTTCCTTTTGCCACACCAGG	59.3244	147	GCAATGCTGCCAGAGACTTTG	60.4025	CTTCCTTTTGCCACACCAGG	59.3244	147
mmu_circStx6_656	chr1|155049731|155073181|+	TGGAGAGCACTCAGTCTCGA	59.9631	TCTTCCCTTGTTGCTGCAGA	59.5262	159	TGGAGAGCACTCAGTCTCGA	59.9631	TTCCCTTGTTGCTGCAGAGG	60.5381	157
mmu_circCep350_1016	chr1|155828899|155838306|-	GTTGACAACTCGGTGACAACG	60.0053	CTTGCTCTGAGAGTTCCTGGG	60.0663	140	GTTGACAACTCGGTGACAACG	60.0053	CCTTGCTCTGAGAGTTCCTGG	60.0663	141
mmu_circAbl2_1905	chr1|156448408|156468799|+	GAAAAAGAGGAACGCCCCCA	60.5387	CTGCCTCCAGTCTTGTCTCC	59.7512	144	TGAAAAAGAGGAACGCCCCC	60.5387	CTGCCTCCAGTCTTGTCTCC	59.7512	145
mmu_circFam20b_500	chr1|156533237|156533737|-	TCATTAAAGCTGACGTGGGCT	59.9969	GGGAACAGGTGGTGACGATT	59.9637	164	AGCTGACGTGGGCTATAAAGG	59.8609	GGGAACAGGTGGTGACGATT	59.9637	157
mmu_circPappa2_2715	chr1|158609750|158699117|-	TGAGTGCAAACCAGGCTACT	59.2351	GGACTGAGCTGGCGAAGTAG	60.1791	140	TGAGTGCAAACCAGGCTACT	59.2351	CAAGGTCTTCCCGGACTGAG	59.7523	152
mmu_circPappa2_1367	chr1|158660278|158682612|-	AGAAAGACCAGGATGCAGGC	60.0347	GGCTTTCACTCCATTGCTGG	59.4706	161	GGCTGGTTTCCCTGTGTCTT	60.179	CAAGTAGCAATGCATCCGGG	59.3352	158
mmu_circPappa2_711	chr1|158666118|158675995|-	TGGAGATGGGTGCTCAAGAG	59.0925	GCAGGGCACGGTCATATTCA	60.4637	145	TGAATGGAGATGGGTGCTCA	58.7118	GCAGGGCACGGTCATATTCA	60.4637	149
mmu_circPappa2_1072	chr1|158763515|158764587|-	GCGATCCGGAAGTGACTGAT	59.8968	GCATCTCTCCACCCCTTGTC	60.1075	146	TGATGGAGACTGCTGCGATC	59.8962	GCATCTCTCCACCCCTTGTC	60.1075	160
mmu_circCop1_898	chr1|159094326|159147410|+	TGAGGCAAAGGCTAACGTGT	59.8922	TGACAGGAGAGTAGAGGCCA	59.2953	162	TGTGTGAAGTTCAGCCCCTC	59.8914	TGACAGGAGAGTAGAGGCCA	59.2953	140
mmu_circCop1_309	chr1|159105658|159116610|+	TCAGTAAGACCGTTGGCCAC	59.9657	TGTGCTGTTATACCAAGGCTGT	59.9603	156	CAGTAAGACCGTTGGCCACA	60.2501	TGTGCTGTTATACCAAGGCTGT	59.9603	155
mmu_circRabgap1l_606	chr1|160528281|160551759|-	CCCTGCAAATGAGAGATTTTGGT	59.4873	CATCACTGTCGGGAGTCGG	59.8603	173	ACCCTGCAAATGAGAGATTTTGG	59.4873	CATCACTGTCGGGAGTCGG	59.8603	174
mmu_circRabgap1l_1028	chr1|160549702|160568501|-	AGGTTGTGATTACAGTTCAGCA	57.9146	GCCACAGAATCAGATGACCCA	60.0652	147	AGGTTGTGATTACAGTTCAGCA	57.9146	TGGCCACAGAATCAGATGACC	60.0652	149
mmu_circRabgap1l_759	chr1|160561098|160568501|-	ACAGAGAGTTCTCATGGCTCAG	59.5031	GCCACAGAATCAGATGACCCA	60.0652	161	ACAGAGAGTTCTCATGGCTCAG	59.5031	TGGCCACAGAATCAGATGACC	60.0652	163
mmu_circRc3h1_416	chr1|160767564|160768564|+	TTCGTGGTGCAAAGACTGGA	59.8208	TTGGGCGACTCAGAACACTC	59.9665	141	TCGTGGTGCAAAGACTGGAG	60.2499	TTGGGCGACTCAGAACACTC	59.9665	140
mmu_circKifap3_290	chr1|163710951|163715874|+	CCTCTGAAGGAGCCATAAGTCC	59.8961	TGCCAGCGAAACTTCTCACT	59.8933	141	CCTCTGAAGGAGCCATAAGTCC	59.8961	CACCATCTCCAGCCACTGAG	60.1078	166
mmu_circTiprl_508	chr1|165047667|165056016|-	TTCTGCTGCTGCGGTTTTTC	59.9694	TTCCAAAGCCAGAGCCATGC	61.2529	163	CTTTCTGCTGCTGCGGTTTT	59.9688	TTCCAAAGCCAGAGCCATGC	61.2529	165
mmu_ciMpc2_1143	chr1|165305874|165307017|+	TGAGCTGCTTATTGACTCTTCCT	59.4829	TGGTTGTTCCAACTCCTTCTGT	59.7588	177	TGAGCTGCTTATTGACTCTTCCT	59.4829	TCCAACTCCTTCTGTAGTGCA	58.6745	170
mmu_circMpzl1_514	chr1|165432178|165436173|-	CTGTCACTGCTGTGGTCCTT	59.8925	CAGCTTCCCTTGTGTCCCAT	59.9613	171	TGTCACTGCTGTGGTCCTTG	60.179	CAGCTTCCCTTGTGTCCCAT	59.9613	170
mmu_circUck2_547	chr1|167055300|167065217|-	TACGTTTGTGAAGCCTGCCT	59.8922	AATCCACCTCATTCTGCCCC	59.7401	141	TACGTTTGTGAAGCCTGCCT	59.8922	GATCACCACCTGCTTCTGGT	59.6737	164
mmu_circAldh9a1_749	chr1|167180088|167185019|+	ACTTGGGGGCAAATCTCCTC	59.667	CCTTTGCATTCTCAACGGCC	60.1091	166	TGGGGGCAAATCTCCTCTCA	60.5499	CCTTTGCATTCTCAACGGCC	60.1091	163
mmu_circUap1_877	chr1|169984492|169994517|-	TGGTAAAAGTGGCTGACCCG	60.2506	AGCTTGGGACAGCCTTTGTT	60.106	150	TGGTAAAAGTGGCTGACCCG	60.2506	GCTTGGGACAGCCTTTGTTT	59.2473	149
mmu_circAtf6_529	chr1|170614914|170627314|-	TGTATTACGCCTCCCCTGGA	60.0319	GATTGGCAGGGCTCACACTA	59.747	142	TGTATTACGCCTCCCCTGGA	60.0319	ATTGGCAGGGCTCACACTAG	59.7458	141
mmu_circAtf6_552	chr1|170662388|170669381|-	AGCCCGGTGAATGGAAAACT	59.8876	AGTGGCTCTACAGAGGAGGG	60.0326	158	CAGCCCGGTGAATGGAAAAC	59.7564	AGTGGCTCTACAGAGGAGGG	60.0326	159
mmu_circAtf6_653	chr1|170662388|170676786|-	AGCCCGGTGAATGGAAAACT	59.8876	GTGGACCGAGGAGAGGAGAT	60.1064	142	AGCCCGGTGAATGGAAAACT	59.8876	TGGACCGAGGAGAGGAGATG	60.1065	141
mmu_circDcaf8_528	chr1|172001509|172015027|+	CTTCTCACAGTGATGGGGCC	60.3935	TCTTGCAGCACTGTGTAGCA	59.8935	163	TCTTCTCACAGTGATGGGGC	59.3847	TCTTGCAGCACTGTGTAGCA	59.8935	164
mmu_circFmn2_1920	chr1|174409481|174440217|+	TGCAGTAAAGGAGAGAAAGAAACC	58.9361	TTCTCTCCTGGGAAACTGCC	59.307	145	TGCAGTAAAGGAGAGAAAGAAACCT	60.1632	TTCTCTCCTGGGAAACTGCC	59.307	145
mmu_circFmn2_1772	chr1|174420626|174440217|+	TGCAGTAAAGGAGAGAAAGAAACC	58.9361	GCCTGTCCTTCAGACTTCACA	59.9292	149	TGCAGTAAAGGAGAGAAAGAAACC	58.9361	TGCCTGTCCTTCAGACTTCAC	59.9292	150
mmu_circFmn2_1716	chr1|174435947|174440217|+	CTGCAGTAAAGGAGAGAAAGAAACC	59.8197	TGTGCGTAGATCCTCGATGG	59.3315	140	ACTGCAGTAAAGGAGAGAAAGA	56.7676	TGTGCGTAGATCCTCGATGG	59.3315	141
mmu_circFmn2_1804	chr1|174435947|174474759|+	AGCAACAAAAGGTCACAAGCA	59.1758	TGTGCGTAGATCCTCGATGG	59.3315	151	AGCAACAAAAGGTCACAAGCA	59.1758	GTGCGTAGATCCTCGATGGT	59.3309	150
mmu_circFmn2_1866	chr1|174435947|174494270|+	GGACAACTCTGTGGTGGACC	60.2503	AGCTCAGCTATTTTTGTGCGT	58.8455	141	TGGACAACTCTGTGGTGGAC	59.5318	AGCTCAGCTATTTTTGTGCGT	58.8455	142
mmu_circFmn2_612	chr1|174494208|174527242|+	GCAGAACCCCAGGAGCTTTT	60.5406	AGAGCTTGAAGGGTCTCCAG	58.7253	140	GTCTTCCCGCTGGCAGAAC	61.0354	GCTTGAAGGGTCTCCAGGTC	60.0359	149
mmu_circFmn2_550	chr1|174521752|174527242|+	GCTTTTCCAGGCCTCACAGA	60.2509	CGAGAGACTTGGCGTTTTCC	59.2092	153	GAGCTTTTCCAGGCCTCACA	60.2509	CGAGAGACTTGGCGTTTTCC	59.2092	155
mmu_circFmn2_643	chr1|174521752|174547503|+	GTGTACCAGGTGTCCTCTGC	60.0372	CGAGAGACTTGGCGTTTTCC	59.2092	149	GCCGGTAAAGTGTACCAGGT	59.6774	CGAGAGACTTGGCGTTTTCC	59.2092	158
mmu_circFmn2_150_2	chr1|174618823|174618973|+	TGGCATGAATTCAGCTCTGACT	60.0265	CCTCCTTCTCGCCGAGTTTT	60.0372	124	TGTCTGGCATGAATTCAGCTCT	60.0265	CCTCCTTCTCGCCGAGTTTT	60.0372	128
mmu_circSdccag8_1273	chr1|176658622|176705672|+	TGGAGAAGGATGAGGTGGAA	57.6576	TCAGTTCTTGCTGGAGCCTT	59.2326	150	TGGAGAAGGATGAGGTGGAA	57.6576	TTCAGTTCTTGCTGGAGCCT	59.2326	151
mmu_circAkt3_467	chr1|176877603|176894899|-	TGGAAGACATTAAATTCCCCCGA	59.7327	ACCATAGAAACGTGTGCGGT	59.9657	145	TGGAAGACATTAAATTCCCCCGA	59.7327	TAGAAACGTGTGCGGTCCTC	60.0389	141
mmu_circAkt3_1108	chr1|176886899|177076447|-	TGGGCTTTGCAAAGAAGGGA	60.1058	GTTTGGATTCGCTGCTGCTG	60.4556	179	TTGGGCTTTGCAAAGAAGGG	59.2419	GTTTGGATTCGCTGCTGCTG	60.4556	180
mmu_circAkt3_979	chr1|176894776|177076447|-	ACCGCACACGTTTCTATGGT	59.9657	GATTCGCTGCTGCTGCTG	59.596	178	CCGCACACGTTTCTATGGTG	59.5577	GATTCGCTGCTGCTGCTG	59.596	177
mmu_circAkt3_856	chr1|176906339|177076447|-	TCCTTCCAGACAAAAGACCGT	59.2335	GTTTGGATTCGCTGCTGCTG	60.4556	157	TCCTTCCAGACAAAAGACCGTT	59.8281	GTTTGGATTCGCTGCTGCTG	60.4556	157
mmu_circAkt3_515	chr1|176924532|176958662|-	TCGAGAGAAGGCAAGTGGAA	58.6619	AGTCCACATCTTGAGGTTTCTCC	59.9915	160	TTCGAGAGAAGGCAAGTGGA	58.6619	AGTCCACATCTTGAGGTTTCTCC	59.9915	161
mmu_circAkt3_383	chr1|176930527|176958662|-	GAGGCAAGAGGAGGAGAGGA	60.0326	AGCCTATGAATGAGCCATCTGT	59.2901	166	GAGGCAAGAGGAGGAGAGGA	60.0326	TGAGCCATCTGTCTTCAAAAGGA	59.9271	156
mmu_circAkt3_589	chr1|176930527|177076447|-	AGCCCAACCTCACAGATTGA	58.9327	GTTTGGATTCGCTGCTGCTG	60.4556	172	TTGTAGCCCAACCTCACAGA	58.5701	GTTTGGATTCGCTGCTGCTG	60.4556	176
mmu_circAkt3_444	chr1|176937192|177076447|-	TCAGATGTCTTCAGTGGACCAC	59.6998	GTTTGGATTCGCTGCTGCTG	60.4556	164	CAGATGTCTTCAGTGGACCACT	59.6987	GTTTGGATTCGCTGCTGCTG	60.4556	163
mmu_circAkt3_332	chr1|176958536|177076447|-	GGAGAAACCTCAAGATGTGGACT	59.9915	GTTTGGATTCGCTGCTGCTG	60.4556	156	TGTGGACTTACCTTATCCCCTCA	60.2462	GTTTGGATTCGCTGCTGCTG	60.4556	141
mmu_circDesi2_236	chr1|178070177|178072048|+	GGAAAGAGTATAAGGGCAACGC	59.3873	CTCAGAAGCATTTCCTGGGGA	59.717	145	GGAAAGAGTATAAGGGCAACGC	59.3873	TCAGAAGCATTTCCTGGGGA	58.6285	144
mmu_ciDesi2_1602	chr1|178070271|178071873|+	AGTAAGCAAGTGTTTAATTATGCT	55.1047	GCTGTCCTGGAACTCACTCT	59.0271	173	AGTAAGCAAGTGTTTAATTATGCT	55.1047	TCACTCTGTAGACCAGGCTGA	59.9245	160
mmu_circHnrnpu_227	chr1|178150698|178152878|-	AGCGGTGTACATGGAGGGTA	60.3249	ACACATTTAGTTGGGCCCCT	59.2162	142	GAAGCGGTGTACATGGAGGG	60.462	ACACATTTAGTTGGGCCCCT	59.2162	144
mmu_circSmyd3_545	chr1|178871301|178921967|-	CATCAACCTGGGGATGCTGG	60.7542	TCAGCAAAGACATACTGGGGT	59.0148	145	CCTGCATCAACCTGGGGATG	60.7542	TCAGCAAAGACATACTGGGGT	59.0148	149
mmu_circSmyd3_303	chr1|179232847|179239350|-	AGGAGATCCAGGATGCGTCT	60.1058	CAGAAGTCTCACGGAGTCGG	59.8308	149	AGGAGATCCAGGATGCGTCT	60.1058	CCAGAAGTCTCACGGAGTCG	59.8308	150
mmu_circAhctf1_2574	chr1|179593442|179615904|-	CCTCCAGGCCTTCAGAGTTG	60.0356	TCTGGCATCCCAACAATTTG	56.5754	150	CCAGGCCTTCAGAGTTGCTT	60.2511	TCTGGCATCCCAACAATTTG	56.5754	147
mmu_circCdc42bpa_421	chr1|179826926|179867765|+	TTGCCTGAAGAGATGGCTCG	60.108	CAACCTCCCCAAAAGCTCCT	59.8868	179	TGGCTCGGTTTTACTTGGCT	59.8903	CAACCTCCCCAAAAGCTCCT	59.8868	166
mmu_circCdc42bpa_903	chr1|179928589|179945308|+	AGAGCACCAAGACTCACAGC	59.9654	TCTTTTCCAAGTCAGTTTTCAGT	56.5059	158	GAGCACCAAGACTCACAGCA	60.25	TCTTTTCCAAGTCAGTTTTCAGT	56.5059	157
mmu_circAcbd3_617	chr1|180560730|180566202|+	AGATTCTCATCCGCCAGCTG	59.8937	GCTTATGCAGTGCCACGAAC	60.1792	149	CAGATTCTCATCCGCCAGCT	59.8937	GCTTATGCAGTGCCACGAAC	60.1792	150
mmu_circAcbd3_1089	chr1|180560730|180574643|+	AAATGCTGCTGTCAGTGTGC	59.687	TGGGCCCAAAAGAACTTGCT	60.3984	142	AAATGCTGCTGTCAGTGTGC	59.687	ATGGGCCCAAAAGAACTTGC	59.3132	143
mmu_circNvl_900	chr1|180936724|180951549|-	GTCCTCCTGGGTGTGGAAAA	59.5232	AGCAACTTCTCTTTTGGGGGT	59.7821	164	GCAAAGGCTGTGGCAAATGA	59.9662	GCTGGGCTACAATTCTTCGT	58.2609	169
mmu_circWdr26_655	chr1|181013512|181026509|-	GACAGTTTGACCAGTGTGGC	59.3368	CCTTGCCTTCCCATTCAGCT	60.3241	140	AGTTTGACCAGTGTGGCCTG	60.4662	TGCCCTTGCCTTCCCATTC	60.3052	140
mmu_circEnah_710	chr1|181751124|181789484|-	GGAGCAAGTGGAGTGGGAG	59.702	ACTCTGCTGAACCCAGTTGAG	59.9286	143	GGAGCAAGTGGAGTGGGAG	59.702	ACTCTGCTGAACCCAGTTGA	58.8684	143
mmu_circEnah_344	chr1|181783958|181789484|-	AGGATGCCAATGTCTTCGCA	60.0352	CAGCTGGCACCCACTTCTTA	59.9633	140	TGGTCTCAACTTTGGCAGCA	60.1068	CAGCTGGCACCCACTTCTTA	59.9633	163
mmu_circMtarc2_444	chr1|184554531|184566225|-	AAAGGGTGTTGAGCTGTCCC	60.179	GGCTTGCGTCTTCAGGTAGT	60.0372	176	AAAGGGTGTTGAGCTGTCCC	60.179	GTAGGCTTGCGTCTTCAGGT	60.0372	179
mmu_circIars2_1316	chr1|185027751|185055108|-	GCTGGTGGATAGCTGAGTCC	59.8942	GGAATTGTCCAAGGCTGGGT	60.2518	141	CGCTGGTGGATAGCTGAGTC	60.2492	GGAATTGTCCAAGGCTGGGT	60.2518	142
mmu_circBpnt1_445	chr1|185078871|185086259|+	AGCTGATCGAAGGCAAAGCT	60.0356	CAGTGTACTCCTTGGTGCCA	59.6036	145	CAGCTGATCGAAGGCAAAGC	59.9016	CAGTGTACTCCTTGGTGCCA	59.6036	146
mmu_circEprs_492_2	chr1|185110971|185114168|+	GATGCAAAATCCAGCCCCAC	59.8236	TGGGTTTGTGTCATCAAATCTCA	58.5313	143	GACCCGACCCTTTACCGATG	60.1791	TGGGTTTGTGTCATCAAATCTCA	58.5313	159
mmu_circEprs_601	chr1|185118442|185129464|+	CCAGCCGTCTGTGTCACTTA	59.6828	ATGAACTGCTTCAGCCCCTC	60.0347	168	CCAGCCGTCTGTGTCACTTA	59.6828	GCAATGAACTGCTTCAGCCC	60.1089	171
mmu_circEprs_591	chr1|185130590|185133865|+	ATAAAGTCGCTGCCCAAGGG	60.3944	AGAACCCTCTCCTCTGCAGT	59.8839	141	TAAAGTCGCTGCCCAAGGG	60.0026	AGAACCCTCTCCTCTGCAGT	59.8839	140
mmu_circUsh2a_1165	chr1|188111112|188132579|+	ACCTGGAAGCATGTGTGACC	60.2509	ACATTGTCACCACTGCGGAA	60.179	142	ACCTGGAAGCATGTGTGACC	60.2509	AACATTGTCACCACTGCGGA	60.179	143
mmu_circUsh2a_2743	chr1|188111112|188184075|+	CACAGTGTCCCTCTGCGATT	60.037	GCACTGGCAAGGCTTACAGT	60.891	158	CACAGTGTCCCTCTGCGATT	60.037	CATGGCACTGGCAAGGCTTA	60.9669	162
mmu_circUsh2a_826	chr1|188131937|188148058|+	TCTTGCCATGACCCCTCAAC	59.9618	AGCCGTGGAGGTTACATTGG	60.0354	176	TCTTGCCATGACCCCTCAAC	59.9618	TTGGCAAGGCTCACATCCAT	59.9599	160
mmu_circUsh2a_1800	chr1|188147874|188198537|+	ACAGCTGCTGTGACAAAGGG	60.8209	GCTGTGTGGCATAAGCATGG	59.8982	140	AGCTGCTGTGACAAAGGGAA	59.8165	CACCAGCTGTGTGGCATAAG	59.1931	143
mmu_circUsh2a_477	chr1|188282031|188285487|+	TACAGTGAGGACAGCTCCCA	59.8856	ATTGACTCTGACAGCACGGC	60.6718	162	GCCTACAGTGAGGACAGCTC	59.8254	ATTGACTCTGACAGCACGGC	60.6718	165
mmu_circUsh2a_480	chr1|188358773|188365925|+	CCCCAGAGCTCACTCCTACT	60.0326	CTTGGGAGCTGTTTGTGCAC	59.9688	143	CCCCAGAGCTCACTCCTACT	60.0326	GACTTGGGAGCTGTTTGTGC	59.6879	145
mmu_circUsh2a_894	chr1|188485709|188517003|+	CTCTCTCCGAATGCCACTGG	60.1791	TCTGAGGTCCCAGAACTCCA	59.5127	164	CTCTCTCCGAATGCCACTGG	60.1791	TCCTCTGAGGTCCCAGAACT	59.2129	167
mmu_circUsh2a_429	chr1|188542369|188546588|+	AGAAAGCGGTGGAAGGACTG	59.9645	AGACTCTCCACTGGAAGCTGA	60.2031	152	GGAAGAAAGCGGTGGAAGGA	59.9637	AGACTCTCCACTGGAAGCTGA	60.2031	155
mmu_circPtpn14_1847	chr1|189582220|189589049|+	CGGATCCGAGAAGTTGTCCC	60.1791	GAGAACGGCAGTACAAGGCT	60.0372	141	CCGGATCCGAGAAGTTGTCC	60.1791	GAGAACGGCAGTACAAGGCT	60.0372	142
mmu_circProx1_1900	chr1|189885612|189894510|-	TTTTACACCCGCTACCCCAG	59.6744	GCTTAAGAGGGCTGTGCTGT	60.322	157	CTTTTACACCCGCTACCCCA	59.6744	GCTTAAGAGGGCTGTGCTGT	60.322	158
mmu_circRps6kc1_209	chr1|190566202|190576799|-	TCACTAAGTTCAAGGCCCCC	59.3035	TCTCTGCACGCATGAGGTAC	59.8265	153	CACTAAGTTCAAGGCCCCCT	59.3012	TCTCTGCACGCATGAGGTAC	59.8265	152
mmu_circRps6kc1_900	chr1|190566202|190631768|-	TCACTAAGTTCAAGGCCCCC	59.3035	AGCTCAGAGTGTCGAAATGCA	59.9987	173	CACTAAGTTCAAGGCCCCCT	59.3012	AGCTCAGAGTGTCGAAATGCA	59.9987	172
mmu_circRps6kc1_691	chr1|190603788|190631768|-	TACAGGAAGGGCGTCGATCT	60.3953	ACGGGGGAAATAGCTCAGAG	58.8761	140	TTACAGGAAGGGCGTCGATC	59.5413	CGGGGGAAATAGCTCAGAGT	58.8761	140
mmu_circRcor3_852	chr1|191792943|191814760|-	AGTTCAAACCGCCTGAGTCA	59.5318	TGGCATCTGGGATACTGTGA	58.1218	150	AGTTCAAACCGCCTGAGTCA	59.5318	TCATCCAATTTGGCATCTGGGA	60.0242	160
mmu_circRcor3_794	chr1|191800568|191814760|-	TCAAGCGCCAGGTTCAGAAT	59.9633	GAGACCACACAAGCATGCCT	60.6075	140	TCAAGCGCCAGGTTCAGAAT	59.9633	AGGAGACCACACAAGCATGC	60.6075	142
mmu_circKcnh1_1152	chr1|191921032|192020137|+	TTGCCCCATCCACAGACATC	60.0342	TGTCGCTGAAAGTGCAAAGG	59.3374	144	CACCAGTGTGGGCTTTGGTA	60.179	TGCAAAGGAACAGGACCACT	59.4491	155
mmu_circSyt14_1293	chr1|192584059|192669190|-	TCCTCATTGGGCTCCTTTACA	58.7255	ACACCCCAACTGCTGACAAA	60.0336	141	TCCTCATTGGGCTCCTTTACA	58.7255	AACACCCCAACTGCTGACAA	60.0336	142
mmu_circSyt14_381	chr1|192662653|192669190|-	GCCTGGGAAACAAGGCAGAA	60.8275	AAGGAGCAGCATCAAGACAA	57.426	144	GCCTGGGAAACAAGGCAGAA	60.8275	AAAGGAGCAGCATCAAGACA	57.426	145
mmu_circSyt14_429	chr1|192662653|192709325|-	CCCTGTCTGCAGAGTACGAC	59.8285	ACACCCCAACTGCTGACAAA	60.0336	141	CCCTGTCTGCAGAGTACGAC	59.8285	AACACCCCAACTGCTGACAA	60.0336	142
mmu_circAnkib1_1572	chr5|3772545|3822787|-	GTGCCTTGGTGAAGCACATG	60.0389	TAGGCAGTGGCACGTTCTTT	59.8922	152	GTGCCTTGGTGAAGCACATG	60.0389	GATAGGCAGTGGCACGTTCT	60.1081	154
mmu_circAnkib1_873	chr5|3797020|3822787|-	CCCCAGGATCTTCGTAGGTT	58.5028	TAGGCAGTGGCACGTTCTTT	59.8922	166	CCCCAGGATCTTCGTAGGTT	58.5028	GATAGGCAGTGGCACGTTCT	60.1081	168
mmu_circAkap9_812	chr5|4058343|4080052|+	GGTGGAAGAGGAACGGCAG	60.376	ACATGGCGGCCAATTGTTTC	60.0374	170	GGTGGAAGAGGAACGGCAG	60.376	GAACATGGCGGCCAATTGTT	60.0374	172
mmu_circAkap9_376	chr5|4078373|4080052|+	CTAGAGTCAGACCAACGCCG	60.1792	AGGACTCACGCATCAACTCTG	60.0673	140	GGTGGAAGAGGAACGGCAG	60.376	TCGCAGTTCTTCCAGGCAAT	59.9633	173
mmu_circCdk14_341	chr5|5277163|5299228|-	TCGCCAACGAGTCCCAAATT	60.2506	CTGAATCTGTCCCCTGGCAG	60.1073	147	TCGCCAACGAGTCCCAAATT	60.2506	AATCTGTCCCCTGGCAGTTC	59.6704	144
mmu_circElapor2_1510	chr5|9467984|9491807|+	TAGGCTCGCTGATGAATGGC	60.25	TGTCTGTGAGCTTCACCCAC	59.8933	150	CAACCTCAGCAGTGTAGGCT	59.677	TGTCTGTGGTGGCATCCATC	60.0352	143
mmu_circElapor2_2371	chr5|9467984|9513034|+	AGACAGCTGTGCTATCATGGA	58.8862	TGTCTGTGGTGGCATCCATC	60.0352	143	CAGCTGTGCTATCATGGAAGGA	60.1589	TGTCTGTGGTGGCATCCATC	60.0352	140
mmu_circElapor2_504	chr5|9477689|9485429|+	CACAGGTTCGGAACTGGGAA	59.8922	GAAGGGGGCAGCCTAATAGC	60.2509	156	ATGACTGGAGCCACAGGTTC	59.6737	TGTGAGATCCTCCCTGCAGA	59.9583	144
mmu_circPclo_2410	chr5|14762430|14773338|+	TCTGCAGATGAATGGGAAGACA	59.427	GGGGGATTTGGCAGTGTTCT	60.2518	154	TCTGCAGATGAATGGGAAGACA	59.427	AGGGGGATTTGGCAGTGTTC	60.2518	155
mmu_circPclo_797	chr5|14768870|14820360|+	AAGCAAAAAGAAGCACGGCG	60.5948	GCAGTTTCCGATCCAGACCA	60.0364	169	AAGCAAAAAGAAGCACGGCG	60.5948	TGGCAGTTTCCGATCCAGAC	60.0364	171
mmu_circSema3c_804	chr5|17867917|17887081|+	GCCCAATCACCAGCTGATCT	60.1068	CAGGTAGGTGCACACTGGG	60.0034	157	CACAAGGAAGGGCCCAATCA	60.2517	CAGGTAGGTGCACACTGGG	60.0034	168
mmu_circGnai1_287	chr5|18494521|18496618|-	CCCAACTCAGCAGGATGTCC	60.3935	GGCGAGCTCTGCAGTCATAA	60.1791	156	GCAGGATGTCCTCAGAACCA	59.3847	GGCGAGCTCTGCAGTCATAA	60.1791	147
mmu_circGnai1_472	chr5|18494521|18513823|-	CCCAACTCAGCAGGATGTCC	60.3935	GTAGCCGGCTTCGTGGATAA	59.8964	152	CCCAACTCAGCAGGATGTCC	60.3935	GCCGGCTTCGTGGATAATCT	60.2499	149
mmu_circRsbn1l_638	chr5|21124522|21125160|-	CAGTGAAAATGGAGATACTGGGA	57.897	CGCTTCCGTTTTTCATTCTCT	57.1865	168	CAGTGAAAATGGAGATACTGGGA	57.897	CGCTTCCGTTTTTCATTCTCTT	57.8528	168
mmu_circGsap_215	chr5|21427387|21431831|+	TGAAATGCATCCAGTTTAGGGC	59.2399	CTTCAGCTAGTCTGTCTCTTGGG	60.1192	140	TTGAAATGCATCCAGTTTAGGGC	59.8046	TTCAGCTAGTCTGTCTCTTGGG	59.1715	140
mmu_circFam185a_505	chr5|21638688|21664291|+	AGGCAAAGAGGTAGTTGTGGA	58.9452	TCCGTAAACCGTTCCACAACA	60.1346	146	CAGGCAAAGAGGTAGTTGTGG	58.8455	TCCGTAAACCGTTCCACAACA	60.1346	147
mmu_circNapepld_310	chr5|21888153|21888463|-	TCCCGAATGTGCTCAGATGG	59.8212	TCTGGCGCTTTCTCAGTGTT	59.8933	157	TCCCGAATGTGCTCAGATGG	59.8212	TTCTGGCGCTTTCTCAGTGT	59.8933	158
mmu_circOrc5_325	chr5|22721701|22729866|-	AAGCCCTTTCCACTGGACAG	59.8887	CGCCGAGAGACCTTTCAGTT	60.0382	151	GGACCAAAGCCCTTTCCACT	60.179	CGCCGAGAGACCTTTCAGTT	60.0382	157
mmu_circKmt2e_670	chr5|23655149|23676804|+	ATGTGAACGTTGTCAGCCCA	60.179	CCAAAATACTGGGGCATGCC	59.5347	143	ATGTGAACGTTGTCAGCCCA	60.179	AAATACTGGGGCATGCCAGC	61.0448	140
mmu_circSrpk2_1663	chr5|23723413|23770263|-	CTACAGCACACCTGCAGACA	59.9661	CTCCTCCTCTGGCTCTGGG	60.7617	140	TAGGAGCAGGCTACAGCACA	60.6147	CTCCTCCTCTGGCTCTGGG	60.7617	150
mmu_circSrpk2_1454	chr5|23729145|23770263|-	CAGAGGGATCGCCACTTACC	59.895	TGGTGGAGGAGGAGGAACTA	58.91	142	CAGAGGGATCGCCACTTACC	59.895	GGTGGTGGAGGAGGAGGAA	60.2295	144
mmu_circSrpk2_710	chr5|23732894|23770263|-	TGATGTGTGTGGATGACGCT	59.6787	GGTGGTGGAGGAGGAGGAA	60.2295	141	TGATGTGTGTGGATGACGCT	59.6787	GTGGTGGAGGAGGAGGAACTA	60.2731	140
mmu_circSrpk2_544	chr5|23745372|23770263|-	ATCAAGGCCTCCCAGTACGT	60.6178	CTCCTCCTCTGGCTCTGGG	60.7617	144	CAAGGCCTCCCAGTACGTTG	60.6736	CTCCTCCTCTGGCTCTGGG	60.7617	142
mmu_ciRint1_571	chr5|23999485|24000056|+	GACCATCCTGGGTTCCATGG	60.1065	CCATGTCCATGAACACAGTTGAC	60.058	144	GACCATCCTGGGTTCCATGG	60.1065	TGTCCATGAACACAGTTGACAGA	60.1184	141
mmu_circKlhl7_322	chr5|24331819|24333102|+	TGCAGCAAATCAGTACCAGA	57.1428	GGTGAGCGGGGATCTTTCTT	59.7467	141	AGATGCAGCAAATCAGTACCAGA	60.0549	GGTGAGCGGGGATCTTTCTT	59.7467	144
mmu_circKlhl7_816	chr5|24331819|24346291|+	GCACACGGCCTAGAAGAAAG	58.9205	GGTGAGCGGGGATCTTTCTT	59.7467	144	ACCGCATAGCTCTGTTTGGA	59.3867	AAGAAGTGACTGGCTGCAGC	60.8883	145
mmu_circKlhl7_1057	chr5|24331819|24354363|+	TGGTATTCCAAACTGGGCCC	59.9595	GGTGAGCGGGGATCTTTCTT	59.7467	149	GGTATTCCAAACTGGGCCCT	59.665	GGTGAGCGGGGATCTTTCTT	59.7467	148
mmu_circKlhl7_494	chr5|24339961|24346291|+	GCACACGGCCTAGAAGAAAG	58.9205	GCTGTAGCTTTCAGTTCAGGAC	59.2606	141	GCACACGGCCTAGAAGAAAGA	60.3378	GCTGTAGCTTTCAGTTCAGGAC	59.2606	141
mmu_circNub1_998	chr5|24894377|24906531|+	AGCTGAACTTGGCCCAGAAA	59.8141	TCCAAAGTTGAATTCTGTCTTCCC	59.1727	155	AAGCTGAACTTGGCCCAGAA	59.8141	TCCAAAGTTGAATTCTGTCTTCCC	59.1727	156
mmu_circPrkag2_921	chr5|25071076|25094186|-	CCATCGGCTGGTTGTAGTGA	59.7509	TGTGTGACCTCATGAATCGCA	59.9981	140	TCCATCGGCTGGTTGTAGTG	59.7509	TGTGTGACCTCATGAATCGCA	59.9981	141
mmu_circKmt2c_7196	chr5|25503867|25535898|-	TCAGAAACCTGAGGGCACTT	58.8597	TCCAAGAATGTCATCATCTGTGT	57.83	153	TCAGAAACCTGAGGGCACTTT	59.5053	TCCAAGAATGTCATCATCTGTGT	57.83	153
mmu_circKmt2c_638	chr5|25552358|25558406|-	CGAACAGGACAAGGAAAAGCC	59.733	AGGGTCTGCACATGCTACAA	59.3075	180	CGAACAGGACAAGGAAAAGCC	59.733	AGGGTCTGCACATGCTACAAT	59.717	180
mmu_circKmt2c_1135	chr5|25590642|25648906|-	TGCTGGTATGTGATACATGTGACA	60.0812	TGTTTCCGTCGTCTCCAGTC	59.687	162	TGCTGGTATGTGATACATGTGACA	60.0812	CTGTTTCCGTCGTCTCCAGT	59.6857	163
mmu_circActr3b_851	chr5|26014782|26037476|+	CCTGAGTTTGCCAACCCAGA	60.179	TCGACTCCTCTCAACACCCT	59.8874	166	CCTGAGTTTGCCAACCCAGA	60.179	CCCTCCTTTGGGCTTGATCA	59.6674	150
mmu_circPaxip1_2186	chr5|27959482|27980677|-	TGAAGGTGACTGCAGAGCTG	59.9655	GAACGTAACCAAGGCCCACA	60.5356	142	GAAGGTGACTGCAGAGCTGT	59.9654	GAACGTAACCAAGGCCCACA	60.5356	141
mmu_circPaxip1_735	chr5|27977001|27980677|-	ATACTAGGGACCTGGAGCCC	59.8087	GAACGTAACCAAGGCCCACA	60.5356	141	ATACTAGGGACCTGGAGCCC	59.8087	AACGTAACCAAGGCCCACAG	60.5365	140
mmu_circRbm33_1188	chr5|28536108|28567232|+	GATGATGTTGACCCCTCCCC	59.8163	GTTCACTGTCCCAGTCCTCG	60.0382	179	GGATGATGTTGACCCCTCCC	59.8163	GTTCACTGTCCCAGTCCTCG	60.0382	180
mmu_circRbm33_498	chr5|28563271|28567232|+	GATGATGTTGACCCCTCCCC	59.8163	GGAACCATAGCGTCCCTGTT	59.7478	175	GGATGATGTTGACCCCTCCC	59.8163	GGAACCATAGCGTCCCTGTT	59.7478	176
mmu_circRbm33_557	chr5|28563271|28573311|+	CAAGGGGACAGTGGTAACCC	59.9623	GGAACCATAGCGTCCCTGTT	59.7478	168	CAAGGGGACAGTGGTAACCC	59.9623	AGCGTCCCTGTTTATGCTGT	59.6751	160
mmu_circRbm33_2306	chr5|28563271|28599668|+	ACAGTGGAGGTGGTGGAGAT	60.1789	GGAACCATAGCGTCCCTGTT	59.7478	148	AGGGGTGAAGAGGACTGTCA	59.8089	GGAACCATAGCGTCCCTGTT	59.7478	180
mmu_circLmbr1_334	chr5|29492388|29497947|-	TGGTGAAGCCAGCGATTCTT	59.9633	CACCCACACCATCCCAAGAA	59.8878	165	TGGTGAAGCCAGCGATTCTT	59.9633	TCCCAAGAATCAGCAACGCA	60.2507	154
mmu_circLmbr1_244	chr5|29528799|29551904|-	TTGTGTTGATGCCCTTTGCC	59.6077	GCAAGCAGGATCTCATTGCTG	59.9343	152	TGTGTTGATGCCCTTTGCCT	60.4697	GCAAGCAGGATCTCATTGCTG	59.9343	151
mmu_circUbe3c_3015	chr5|29792272|29873042|+	CACTGACGAAGAAAAGCGCA	59.4185	TCTTCGCCTTTCTTCCTCTCTC	59.5059	142	CACTGACGAAGAAAAGCGCA	59.4185	CTTCGCCTTTCTTCCTCTCTCT	59.5043	141
mmu_circSelenoi_863	chr5|30457707|30470521|+	TTGAGAGCGCCCTCCTTTAC	59.7506	CGTGCTTGCTTTCCATCCAC	60.1096	171	CGCCCTCCTTTACACACTCA	59.6796	CGTGCTTGCTTTCCATCCAC	60.1096	164
mmu_circSnx17_618	chr5|31351212|31353894|+	GGACTCTGCCTATGACGACG	59.9704	GTTGGCCCCATACTCCTTCC	60.1067	163	GGACTCTGCCTATGACGACG	59.9704	CCCCATACTCCTTCCGAAGC	59.8931	158
mmu_circYes1_1425	chr5|32797674|32821744|+	GAGGCTGCTCTGTATGGTCG	60.2492	CCGGTGTGTATTTTATGGCTGG	59.6424	163	GGCTGCTCTGTATGGTCGAT	59.6091	CCGGTGTGTATTTTATGGCTGG	59.6424	161
mmu_circNsd2_789	chr5|34000455|34003611|+	GTGGCCTTGCATGGTTTCTG	60.038	GTCTGCTTCATCTTCATGCACT	58.9917	156	TGGTTTCTGCTGACCCACTC	59.8914	GTCTGCTTCATCTTCATGCACT	58.9917	145
mmu_circNsd2_1439	chr5|34000455|34013080|+	GAGACTCAGCAGCCCAGTTT	59.964	GTCTGCTTCATCTTCATGCACT	58.9917	150	GAGACTCAGCAGCCCAGTTT	59.964	TCTGCTTCATCTTCATGCACT	57.6545	149
mmu_circNsd2_1913	chr5|34000455|34026222|+	GCTTCTGCAACAGCGTCTTC	60.1105	GTCTGCTTCATCTTCATGCACT	58.9917	175	GCTTCTGCAACAGCGTCTTC	60.1105	TCTGCTTCATCTTCATGCACT	57.6545	174
mmu_circFam193a_4156	chr5|34567924|34623791|+	TGCAGAATGGCAGGCTGATT	60.324	GGGGTAGGGTGGTGTCCTAT	60.0304	144	GCAGAATGGCAGGCTGATTC	59.6153	GGGGTAGGGTGGTGTCCTAT	60.0304	143
mmu_circAdd1_651	chr5|34767535|34771704|+	ACCTCCCAAGTGGCAGATTG	59.9613	AACCAAGCTGGATGCAGTCA	59.8889	148	CACCTCCCAAGTGGCAGATT	59.9613	AACCAAGCTGGATGCAGTCA	59.8889	149
mmu_circHtt_1199	chr5|34975041|34983411|+	TCTCAAGAGTTGTTGCCGCA	60.1791	GCTTCAGCAACCTCATCTCT	57.6001	162	TCTCAAGAGTTGTTGCCGCA	60.1791	GCTTCAGCAACCTCATCTCTTG	59.5807	162
mmu_circHtt_1597	chr5|34991604|35022222|+	TAAGGGGTGGAGGCGGTAAT	60.3268	GCAGTTTGAGGTAGGAGGGG	59.7467	175	GGAGAATGCAGCGAAGGGAA	60.393	GCAGTTTGAGGTAGGAGGGG	59.7467	146
mmu_circLrpap1_402	chr5|35254874|35256622|-	AGCACAGTGAGCTGAAGGAC	59.9654	TCTTCATTGAGGGCGTTGCT	59.9633	166	AGCACAGTGAGCTGAAGGAC	59.9654	TGGGTGTCTTCATTGAGGGC	59.9618	172
mmu_circTrmt44_875	chr5|35722704|35731538|-	CTGGACTTTGTGCTGGAGGT	59.8907	GGAGTTGATACACGTTGCTCG	59.3459	171	TGGACTTTGTGCTGGAGGTG	60.179	GGAGTTGATACACGTTGCTCG	59.3459	170
mmu_circTbc1d14_914	chr5|36662368|36682392|-	CTTGCCGAAATTGTTTGCGC	59.8386	TGGTGGACAGTGGCTCAAAA	59.7427	157	TGCCGAAATTGTTTGCGCAT	60.3194	TGGTGGACAGTGGCTCAAAA	59.7427	155
mmu_circTbc1d14_427	chr5|36676616|36682392|-	ACTTGTGGTGGCAGGGAATC	60.2513	TGGTGGACAGTGGCTCAAAA	59.7427	175	GACTTGTGGTGGCAGGGAAT	60.2513	TGGTGGACAGTGGCTCAAAA	59.7427	176
mmu_circGm1043_585	chr5|37339424|37351648|+	AGTGTCCTCCAAAGCCTGTG	59.8907	TGGAGCCGCTGTATGCATAG	59.9661	152	AGTGTCCTCCAAAGCCTGTG	59.8907	CTGGAGCCGCTGTATGCATA	59.9661	153
mmu_circWdr1_420	chr5|38703016|38708810|-	CCGACTAGCAACAGGGAGTG	60.1086	GCTGGGTGCATACTTGGCTA	60.1072	148	GCCCTACCGACTAGCAACAG	60.1791	GCTGGGTGCATACTTGGCTA	60.1072	154
mmu_circGm7854_294	chr5|43323261|43348747|-	TTGCCTGTACCCTGGATTGC	60.3234	GGCCCCAATCACCAAAACAG	59.6787	171	TTGCCTGTACCCTGGATTGC	60.3234	CTGGCCCCAATCACCAAAAC	59.6787	173
mmu_circCc2d2a_642	chr5|43842599|43852636|+	AGCTGGCCCAGTTGTATGAC	60.0351	CATGGGCCGTGGGATCTAAG	60.2505	141	AGCTGGCCCAGTTGTATGAC	60.0351	TGACTGCCACGAAGTCATGG	60.3207	156
mmu_circFbxl5_1760	chr5|43915563|43931001|-	TGGGAGTGAAAAGTCTGACCA	58.8764	AGACTGGAGAAGAGCACGGA	60.2514	144	TGGGAGTGAAAAGTCTGACCA	58.8764	GACTGGAGAAGAGCACGGAA	59.3964	143
mmu_circPpargc1a_1142	chr5|51629939|51631753|-	CGAGAAGCGGGAGTCTGAAA	59.7561	TGCAAGAGGGCTTCAGCTTT	60.179	142	CGAGAAGCGGGAGTCTGAAA	59.7561	TTGCAAGAGGGCTTCAGCTT	60.179	143
mmu_circSepsecs_912	chr5|52813355|52826395|-	GTATCCAGGAAGAGCCTCAGC	59.93	CCATGACTGCAAGCTCATGC	59.8993	170	CGTCCTCATCACCTTGCTGT	60.037	TGCTATCCATGACTGCAAGCT	59.7888	140
mmu_circAnapc4_554	chr5|52996963|53002749|+	AGTAACTCGTATGGCCAGGA	57.8454	GGAGCCTCCACAGAGAAGGA	60.6161	140	TGAAGTAACTCGTATGGCCAGG	59.8323	GGAGCCTCCACAGAGAAGGA	60.6161	143
mmu_circStim2_131	chr5|54210717|54210848|+	ATACACAAACAGATGGACGACGA	60.0571	CTTCCAAGCTAAACCTGTCTTCT	58.3534	120	ATACACAAACAGATGGACGACG	58.7493	CTTCCAAGCTAAACCTGTCTTCT	58.3534	120
mmu_circPgm2_1201	chr5|64254321|64265606|+	CGGCTTCAAGTGGATGGGAA	60.3225	AGCATTTCCGCAGCTCTTCT	60.0356	153	AGTGGATGGGAAACAGAGCC	59.6704	AGCATTTCCGCAGCTCTTCT	60.0356	145
mmu_ciRpl9_777	chr5|65546953|65547730|-	CTAGGCCAGCTGAACCGAAA	60.0364	TCCATCCTGGCCCTAGACAT	59.7311	147	CTAGGCCAGCTGAACCGAAA	60.0364	CAGTCCATCCTGGCCCTAGA	60.3991	150
mmu_circUbe2k_465	chr5|65723331|65751891|+	GACTTTGGGCACACGTGTAC	59.4151	TGTGTCTGGAGGTCCTGCTA	59.8856	176	CGACTTTGGGCACACGTGTA	60.8768	TGTGTCTGGAGGTCCTGCTA	59.8856	177
mmu_circN4bp2_390	chr5|65928729|65943704|+	TCTGCTCTGGATCCTGATGT	57.8284	GTCATCTGCGACTCTACAGCA	59.8668	140	TCTGCTCTGGATCCTGATGT	57.8284	TGTCATCTGCGACTCTACAGC	59.8668	141
mmu_circN4bp2_4265	chr5|65947360|65969493|+	TGAGACCCTGGATCACTGGA	59.5866	CGATCACCAGAAGTCTGTGCA	60.3372	179	TGAGACCCTGGATCACTGGA	59.5866	ACGATCACCAGAAGTCTGTGC	60.3373	180
mmu_circN4bp2_971	chr5|65967106|65982738|+	GGAAATCACAGCCAGGGAGG	60.3949	CCAGTATGTCCAGCCAGCAA	60.0352	145	ATCACAGCCAGGGAGGAGTT	60.5487	CCAGTATGTCCAGCCAGCAA	60.0352	141
mmu_circApbb2_580	chr5|66464877|66470772|-	TGCCATGTGTTCTGGTGTGA	59.8177	TGCTGGTGTGTCACATCGAA	59.8942	142	TGCCATGTGTTCTGGTGTGA	59.8177	TTGCTGGTGTGTCACATCGA	59.8942	143
mmu_circApbb2_353	chr5|66548969|66557624|-	ACTCAGAAACGCCCCTCATG	60.036	GTGCCAGTAATAGGTCCCGG	59.8939	159	GAAGGAGCAACGCTACGCTA	60.1791	CGGCAAATCGGGATCTGTCT	60.1791	143
mmu_circTmem33_555	chr5|67418306|67425987|+	TCTGAAATTCATCGCTTGTAATGA	57.0165	ATCATGAATTGCACAGCGCC	59.8982	144	CTGAAATTCATCGCTTGTAATGA	55.6636	ATCATGAATTGCACAGCGCC	59.8982	143
mmu_circSlc30a9_674	chr5|67473020|67492011|+	TCTTGCCTGGATTTATACGGGT	59.2246	AAATGTGGGTGAATGTCGGGA	59.9253	140	TTCTTGCCTGGATTTATACGGGT	59.7987	AATGTGGGTGAATGTCGGGA	59.3041	140
mmu_circSlc30a9_410	chr5|67505262|67510108|+	AGACTCCTGAACAATTAGAAGCCT	59.4659	TGCCGAGACCACACCTAGTA	59.9614	163	AGACTCCTGAACAATTAGAAGCCT	59.4659	ATGAGGAATGCCGAGACCAC	59.821	171
mmu_circAtp8a1_173	chr5|67840100|67840273|-	GCCTTAACCTTTGGCGTCC	59.1191	GAGCATCTCCCAGGGTGGT	60.9979	120	GCCTTAACCTTTGGCGTCCG	61.9189	GAGCATCTCCCAGGGTGGT	60.9979	120
mmu_circAtp8a1_602	chr5|67840100|67889596|-	TCCGGCAGTATTTCCTGGAC	59.46	GTCCTCAGCCCTTCTGTAGC	59.8231	150	GTCCGGCAGTATTTCCTGGA	59.46	GTCCTCAGCCCTTCTGTAGC	59.8231	151
mmu_circAtp8a1_499	chr5|67860322|67895825|-	GGGACAAGCAAGAAACTGCC	59.6847	GTAGAGCCGTAACTTCCCGG	59.8981	153	GGGGACAAGCAAGAAACTGC	59.6847	GTAGAGCCGTAACTTCCCGG	59.8981	154
mmu_circAtp8a1_1512	chr5|67860322|67932193|-	GGGACAAGCAAGAAACTGCC	59.6847	TCACACTCGATTCTGCCAGA	58.7432	166	GGGGACAAGCAAGAAACTGC	59.6847	TCACACTCGATTCTGCCAGA	58.7432	167
mmu_circGuf1_420	chr5|69715527|69716970|+	AGCTCAAACTGTGGCCAACT	60.1065	AGCCTGTCAGCTAAAGTGCT	59.3104	168	TCAAGCTCAAACTGTGGCCA	60.1068	AGCCTGTCAGCTAAAGTGCT	59.3104	171
mmu_circCorin_444	chr5|72511212|72518101|-	TCCTGTGCTGGTAGCTCTCT	59.9596	AGGTCCCCACAGTCATCGTA	59.9594	140	AGTTCCTGCGTCGAATCCTG	60.1086	AGGTCCCCACAGTCATCGTA	59.9594	155
mmu_circCorin_708	chr5|72529440|72611849|-	CCCCAAGAAGCTGCAGTGTA	59.9633	ATAACACCAGGCACTCGAGC	60.1081	147	AGAGCTTCCTGTGTACCAGC	59.3893	GCTTCCCCATCAGTGACCAA	59.9618	160
mmu_circNfxl1_798	chr5|72696948|72710095|-	TGTCATGTTGGTGCTTGTGG	58.9688	GGCACGTCATAGCCCCTG	60.2031	142	TCATGTTGGTGCTTGTGGAGA	59.8573	GGCACGTCATAGCCCCTG	60.2031	140
mmu_circFryl_774	chr5|73184658|73198936|-	TTCGGTGCCAACGAAGACAT	60.2501	TCGACATACTAGCGGGTCCT	59.8179	141	CAAGAGGACATTCGGTGCCA	60.3216	TCGACATACTAGCGGGTCCT	59.8179	151
mmu_circFryl_513	chr5|73227225|73230264|-	TCCTGAAGCACGTGGTTTCC	60.5342	CGACAGTCCGGATGTCACTG	60.4568	141	GTTCCTGAAGCACGTGGTTTC	60.0028	CGACAGTCCGGATGTCACTG	60.4568	143
mmu_circFryl_293	chr5|73352328|73378415|-	CAAGTGTCACGCGTGCTTAG	59.8383	AGCTTCTTCAACCTGGAGCA	59.2326	160	TCAAGTGTCACGCGTGCTTA	60.2491	AGCTTCTTCAACCTGGAGCA	59.2326	161
mmu_circDcun1d4_318	chr5|73668228|73680087|+	GGCTTTCTCCAGTAAGCGGT	60.0363	GGCCAACGTCTTCTGTCAGA	59.9665	140	GGCTTTCTCCAGTAAGCGGT	60.0363	TTGGCCAACGTCTTCTGTCA	59.8208	142
mmu_circDcun1d4_481	chr5|73668228|73692040|+	AGCTTGGAAATTGGATGCACA	58.75	GGCCAACGTCTTCTGTCAGA	59.9665	168	AGCTTGGAAATTGGATGCACA	58.75	TTGGCCAACGTCTTCTGTCA	59.8208	170
mmu_circDcun1d4_590	chr5|73668228|73701498|+	CTTTAAGCTCATTTACAGATACGCGT	60.0198	TCGTCTTGGCCAACGTCTTC	60.5992	140	ACTTTAAGCTCATTTACAGATACGCG	60.0198	TCGTCTTGGCCAACGTCTTC	60.5992	141
mmu_circFip1l1_576	chr5|74701592|74717810|+	AGCTGAGTTTACTTCTCCGCC	60.0668	CACTGTCGTCTTCAGTCTCTGT	59.708	140	AGCAGCACTTCCATCTACAA	56.8413	TCACTTTCGGTTTTGCCACG	59.621	140
mmu_circPpat_1041	chr5|77065880|77073727|-	TGATTCGATTGTGAGGGGCA	59.3821	GTGGCGTACCTCGTATGTCC	60.2488	162	TGATTCGATTGTGAGGGGCA	59.3821	GGTGGCGTACCTCGTATGTC	60.2488	163
mmu_circSrp72_256	chr5|77128134|77128473|+	TCCAAGAAGGCACACACGAG	60.2499	TGTACACAGCCAAGCACTCA	59.5322	142	CTCCAAGAAGGCACACACGA	60.2499	TGTACACAGCCAAGCACTCA	59.5322	143
mmu_circAdgrl3_926	chr5|81613041|81660631|+	TCCCAGGGACAATCTGCTCT	60.2529	CGGACATGGGTCTGGAAATACA	60.0932	150	TCCCAGGGACAATCTGCTCT	60.2529	CGGACATGGGTCTGGAAATAC	58.4384	150
mmu_circAdgrl3_801	chr5|81659830|81660631|+	TCCCAGGGACAATCTGCTCT	60.2529	CCCCAGATTGGTGGTCAGAT	59.0781	161	TCCCAGGGACAATCTGCTCT	60.2529	CTTGCACCATGCCCCAGATT	60.974	172
mmu_circAdgrl3_1702	chr5|81836355|81919527|+	CCGAAAGCAGTCAGAGTCGT	60.0391	CGCACGCAGTTGATCACTTG	60.4516	152	CCGAAAGCAGTCAGAGTCGT	60.0391	GCACGCAGTTGATCACTTGT	59.4117	151
mmu_circRufy3_635	chr5|88764320|88780390|+	AAGAACTTGCCGTTGCCAAC	59.8977	ACAAGCTTCTCCACCAGCTC	59.964	165	AAGAACTTGCCGTTGCCAAC	59.8977	CTAGAGGCCCCCAGAAGGAT	60.1047	146
mmu_circSlc4a4_1244	chr5|89232500|89318680|+	GCCACCCGACCCAGTTAATC	60.7469	TCAGCTGATCCTTCTCTGGT	57.7555	166	CCACCCGACCCAGTTAATCT	59.0904	TCAGCTGATCCTTCTCTGGT	57.7555	165
mmu_circAnkrd17_604	chr5|90400725|90401801|-	TGGTCCGTCTCCTCTTTCCT	59.8854	GGTAGTGGTGGTAGTGGCAC	60.0367	149	TGGTCCGTCTCCTCTTTCCT	59.8854	AGTGGTGGTAGTGGCACTTG	59.8914	146
mmu_circAnkrd17_893	chr5|90400725|90406409|-	TGGTCCGTCTCCTCTTTCCT	59.8854	AGCAGCCTGCCTGTCTTTG	60.6029	165	TGGTCCGTCTCCTCTTTCCT	59.8854	CAGCAGCCTGCCTGTCTTT	60.6029	166
mmu_circAnkrd17_2692	chr5|90430709|90451924|-	TTAATGGTAGCCAGCCCTGC	60.1067	CGTCAGCAGTGCCTGATAGA	59.5426	146	TTAATGGTAGCCAGCCCTGC	60.1067	CCGTCAGCAGTGCCTGATAG	60.5293	147
mmu_circAnkrd17_1105	chr5|90435107|90445993|-	TGGAACATGAGTCAGAAGGTGG	59.961	TGTCCTCCATTAGCAGCAGC	60.1075	176	TGGAACATGAGTCAGAAGGTGG	59.961	CCTCCATTAGCAGCAGCCAT	60.179	173
mmu_circAnkrd17_459	chr5|90446398|90451924|-	AATGAGCACACCGAGGAAGG	60.036	CGTCAGCAGTGCCTGATAGA	59.5426	160	GTGAATGAGCACACCGAGGA	60.0373	CGTCAGCAGTGCCTGATAGA	59.5426	163
mmu_circShroom3_916	chr5|93100397|93110222|+	GAACGTCCTCAGAGGCCTTG	60.3905	GGGTGGTGTGGCAGTCATTA	59.9624	143	AGAACGTCCTCAGAGGCCTT	60.5432	GGGTGGTGTGGCAGTCATTA	59.9624	144
mmu_circSeptin11_349	chr5|93302728|93304871|+	TGAACTAGTTAGCAACGGAGTCC	60.057	TTCTTCTTGCAAGTAGGCCTCA	59.6282	140	TGAGTGAACTAGTTAGCAACGGA	59.429	TCTTCTTGCAAGTAGGCCTCA	59.0221	143
mmu_circSeptin11_615	chr5|93302728|93310151|+	GAGAGCAGACGCACACTCG	60.7995	GCAAGTAGGCCTCAAACTGG	58.8313	147	CGAGAGCAGACGCACACTC	60.7995	GCAAGTAGGCCTCAAACTGG	58.8313	148
mmu_circCnot6l_965	chr5|96227791|96246172|-	GCTTCCAACTTAAGAGCGCC	59.5518	CCGTGAATGATGCTGATGGC	59.6901	149	GGCTTCCAACTTAAGAGCGC	59.5518	CCGTGAATGATGCTGATGGC	59.6901	150
mmu_circCnot6l_485	chr5|96254074|96281991|-	GACCCAGATGGAACCCGAAA	59.6731	TCCCATTGGCTACCTCCTCT	59.6566	141	ACCCAGATGGAACCCGAAAG	59.6717	TCCCATTGGCTACCTCCTCT	59.6566	140
mmu_circCnot6l_395	chr5|96276801|96281991|-	TGCCTTATGAACTTGGCCGG	60.6796	TCCCATTGGCTACCTCCTCT	59.6566	140	TGGTGTCTCTCAGGGAATTGC	59.9964	TTCTGCGAGGATCTGGAGGA	60.0331	149
mmu_circMrpl1_530	chr5|96371629|96379651|+	GGTTGTTGTGGACTTTTATGTAGCT	59.7592	TGATGTCTTTTCCTTGGCACCT	60.1585	141	AGGTTGTTGTGGACTTTTATGTAGC	59.7592	TGATGTCTTTTCCTTGGCACCT	60.1585	142
mmu_circSec31a_1453	chr5|100517454|100536470|-	GAACAACAGGTACACCGCCT	60.2502	GGACTCTCCTCCCCATCACT	60.0316	143	GAACAACAGGTACACCGCCT	60.2502	AGGACTCTCCTCCCCATCAC	60.0316	144
mmu_circSec31a_2500	chr5|100526686|100555972|-	CCCATATGAGAGGCAGCCAC	60.2506	TAAATGGGGTGGTTCTGGGC	59.9595	166	CCCATATGAGAGGCAGCCAC	60.2506	CTCCATGCCTGCATAGCTGT	60.179	142
mmu_circSec31a_1223	chr5|100531655|100543760|-	GGCTTTAGCTGCAGTCCTCA	60.036	CCTGTGTTAGGGTTAGAGCAGA	59.1679	152	CTGCAGTCCTCACTTACGCT	59.755	CCTGTGTTAGGGTTAGAGCAGA	59.1679	144
mmu_circSec31a_499	chr5|100551873|100555972|-	GTGGCCTCTGGTGCTAATGA	59.747	TAAATGGGGTGGTTCTGGGC	59.9595	156	GTGGCCTCTGGTGCTAATGA	59.747	CGGATGTTCCTGTGGCTAGG	60.1791	176
mmu_circSec31a_403	chr5|100553302|100555972|-	CAAGCATACTGGGCCAGTGA	60.0352	CAACTGCTGAGCGGATGTTC	59.5546	146	CATACTGGGCCAGTGAGAGC	60.1791	CAACTGCTGAGCGGATGTTC	59.5546	142
mmu_circLin54_983	chr5|100623547|100633714|-	AGTGGTGTGATTGGATCAACT	57.2043	AAACTATTCACCTCGGCCGG	60.1078	148	TCAGAAAGTGGTGTGATTGGA	57.1447	AAACTATTCACCTCGGCCGG	60.1078	154
mmu_circLin54_840	chr5|100628056|100633714|-	GGTCCAGTGATCACGAAGCT	59.7523	AAACTATTCACCTCGGCCGG	60.1078	158	CGGGTCCAGTGATCACGAAG	60.4585	AAACTATTCACCTCGGCCGG	60.1078	160
mmu_circAbraxas1_1108	chr5|100953763|100960068|-	TGCCTTCTGGATTAATACACAGA	57.3079	ATCTGATCCGAGTGACGACG	59.3416	142	TGCCTTCTGGATTAATACACAGAA	57.939	ATCTGATCCGAGTGACGACG	59.3416	142
mmu_circWdfy3_2106	chr5|102089305|102189609|-	CAATGGGGAGGACGACATGG	60.4644	TGCAGAGACAGGAATGGCAG	60.0357	147	CAATGGGGAGGACGACATGG	60.4644	CTGCAGAGACAGGAATGGCA	60.0357	148
mmu_circArhgap24_331	chr5|102989155|103008403|+	GGTCAAGGAGCTCCAGGATG	59.8201	CGGATGGACTTCACCCAGTC	60.1081	148	TGGTCAAGGAGCTCCAGGAT	60.2529	CGGATGGACTTCACCCAGTC	60.1081	149
mmu_circAff1_979	chr5|103930989|103932379|+	TAAAGTGCCTGCCAAAGCCA	60.469	ATGCCTCCTTCTCCTGGTGA	60.2529	141	TTAAAGTGCCTGCCAAAGCC	59.3211	ATGCCTCCTTCTCCTGGTGA	60.2529	142
mmu_circKlhl8_384	chr5|104033772|104034156|-	TGGAAGGACTTTCACGGCTC	59.9651	AAGGGTGAGAAGACCAACAA	56.5813	151	CTGGAAGGACTTTCACGGCT	59.9645	AAGGGTGAGAAGACCAACAA	56.5813	152
mmu_circZfp644_3735	chr5|106767405|106786501|-	TAACGTTGCCTCATGGTGCT	59.9638	TGTTGTCATCTTGGAGTTCTTCT	57.7038	141	TGCTAACGTTGCCTCATGGT	59.9638	TGTTGTCATCTTGGAGTTCTTCT	57.7038	144
mmu_circZfp644_3632	chr5|106782696|106786501|-	ACGAAGACAGTCCGTTGATCT	59.1128	TGGAGTTCTTCTTTAGCACCAGT	59.6087	141	AACGAAGACAGTCCGTTGATCT	59.7035	TGGAGTTCTTCTTTAGCACCAGT	59.6087	142
mmu_circZfp644_3026	chr5|106783475|106786501|-	GCCACAAGTGACAAGATGCA	59.0463	TCTTTAGCACCAGTAATGTCGGT	59.7401	145	GCCCGTCATGTTGTATCACC	58.9856	TCTTTAGCACCAGTAATGTCGGT	59.7401	175
mmu_circHfm1_414	chr5|106995529|107004858|-	AGCTGGGAAATGAAGTCTGGG	59.9948	CATTGCTGACTCTTTAACTTCCGG	60.1428	140	AGAGCTGGGAAATGAAGTCTGG	60.0264	TTGCTGACTCTTTAACTTCCGG	58.6007	140
mmu_circEvi5_678	chr5|107936064|107947126|-	AGGAGGAAGTCATGGCTGTG	59.3826	GGCTTCACTCAGTCTGGCTT	59.964	173	CCGGGAAGCTGATAGCATCG	60.6687	GGCTTCACTCAGTCTGGCTT	59.964	148
mmu_circEvi5_1009	chr5|107961411|107969760|-	AGCTTACCAAGTCAAATACAACTCA	58.704	ACCACTGTTTCTTCTTGACCCA	59.7588	161	GCTTACCAAGTCAAATACAACTCA	57.4457	ACCACTGTTTCTTCTTGACCCA	59.7588	160
mmu_circAnkle2_593	chr5|110384138|110386001|+	TGCGTCTGATGTACCCAGATG	59.8631	ACCGGGACCCTTTGATCAAC	59.9623	161	GCGTCTGATGTACCCAGATGA	59.5909	ACCGGGACCCTTTGATCAAC	59.9623	160
mmu_circAnkle2_743	chr5|110385523|110397366|+	CTGTAGAAGCAGCCCCAGAG	59.8224	CTGGGTACGGGGGTTTTTGT	60.179	144	TGTAGAAGCAGCCCCAGAGA	60.2522	CTGGGTACGGGGGTTTTTGT	60.179	143
mmu_circPgam5_528	chr5|110413377|110415131|-	TACATCCACCGAGCTGATGC	59.8951	CAGCCTGGATGTCAACTCGT	60.037	165	TACATCCACCGAGCTGATGC	59.8951	GCCTGGATGTCAACTCGTCT	59.7523	163
mmu_circEp400_393	chr5|110820974|110821480|-	AACAGCAGACTTCCCAGGTG	59.8907	TGCTCGTTGTTGAGTGTGGA	59.8231	140	CAACAGCAGACTTCCCAGGT	59.8907	TGCTCGTTGTTGAGTGTGGA	59.8231	141
mmu_circEp400_1467	chr5|110845074|110859033|-	GGTGATGCAGACTGTGTCTCA	59.9987	ACCAGCGTTTCAACTCGAGT	59.8957	173	TGGTGATGCAGACTGTGTCTC	59.9987	ACCAGCGTTTCAACTCGAGT	59.8957	174
mmu_circEp400_2737	chr5|110851317|110887547|-	TGACTCGGAAACTCATGGAGG	59.4495	CTGCTGCTGACTCTGCTTCT	60.0371	144	TGACTCGGAAACTCATGGAGG	59.4495	GTACTGCTGCTGACTCTGCT	59.7539	147
mmu_circEp400_901	chr5|110872287|110883512|-	GGCTTGTAGACCACCACACA	59.8922	GCCACTCACAGGTACAAGGG	60.3217	144	AAGCACACGAAGGGCTTGTA	59.8922	GCCACTCACAGGTACAAGGG	60.3217	156
mmu_circEp400_270	chr5|110875394|110877829|-	CCAGAAGAGGTAAAGAGTCCAGA	58.9099	GCCTCAGTCTGCTCTGTTCT	59.3924	144	TCCAGAAGAGGTAAAGAGTCCAG	58.9099	GCCTCAGTCTGCTCTGTTCT	59.3924	145
mmu_circEp400_703	chr5|110877099|110883512|-	GGTCAAATATTGAACAGGTTGTGGA	59.7572	AAGAGGAGGAAGTGGGCAGA	60.1789	169	GGTCAAATATTGAACAGGTTGTGGA	59.7572	GAAGAGGAGGAAGTGGGCAG	59.7484	170
mmu_circEp400_1481	chr5|110901669|110904632|-	GGGACTCCCGTTGCTATAGC	59.9664	CCTCTGCAGCTGATGTTGGA	60.0357	161	GGGACTCCCGTTGCTATAGC	59.9664	ACCTAGACCTCTGCAGCTGA	59.9596	168
mmu_circEp400_1370	chr5|110903262|110904632|-	GAGGAGGAGGAGGAAGAGGA	59.0693	CCTCTGCAGCTGATGTTGGA	60.0357	140	AGAGGAGGAGGAGGAAGAGG	59.0663	CCTCTGCAGCTGATGTTGGA	60.0357	141
mmu_circPitpnb_436	chr5|111483360|111497440|+	TCACGGTTTAGATCCCAACACT	59.3641	ACTCGCTTCTGCAACAGAGT	59.6091	152	TCACGGTTTAGATCCCAACAC	57.9517	ACTCGCTTCTGCAACAGAGT	59.6091	152
mmu_circPitpnb_259	chr5|111494348|111497440|+	TCACGGTTTAGATCCCAACACT	59.3641	TCTGCAGTAGGGGTAGGCAT	60.0311	170	TCACGGTTTAGATCCCAACACT	59.3641	GGGTAGGCATTCCAGGCTTT	60.0331	160
mmu_circGrk3_605	chr5|113085574|113103121|-	CGAGGTGTTGCAGAAGGGAA	60.2503	TACCGGTGTCTGCTTTCCTG	59.6796	172	CGAGGTGTTGCAGAAGGGAA	60.2503	TGCAGCCATAAACTTCCCCA	59.5925	154
mmu_circGrk3_719	chr5|113085574|113109514|-	GGTTCTCCCTGGGCTGTATG	59.8186	CCACGTTCTTCCACTGACAGA	59.9314	140	TGGTTCTCCCTGGGCTGTAT	60.2532	CCACGTTCTTCCACTGACAGA	59.9314	141
mmu_circ2900026A02Rik_4630	chr5|113323070|113341773|-	CTGTTGCCTCTGTCCCCAG	60.0029	TCATGGCGAATGGGCTATCC	59.9633	149	GTCCCCTGTTGCCTCTGTC	60.0032	TCATGGCGAATGGGCTATCC	59.9633	154
mmu_circSgsm1_588	chr5|113411114|113411702|-	AGATGGAGAGCCTGTTCCCT	59.9561	CTTCTGCCTCTGTCTGCTCC	60.1082	141	AGATGGAGAGCCTGTTCCCT	59.9561	CCTTCTGCCTCTGTCTGCTC	60.1082	142
mmu_circSgsm1_969_1	chr5|113411114|113416695|-	AGATGGAGAGCCTGTTCCCT	59.9561	TCAGGCTGGACACCTCCATA	59.9574	154	AGATGGAGAGCCTGTTCCCT	59.9561	AGGCTGGACACCTCCATAGT	59.9567	152
mmu_circUsp30_293	chr5|114240443|114241887|+	AGTACTCCAGGGACCAGCAG	60.6161	ACATAGATCCCTGCTGCCAG	59.2363	141	CAGTACTCCAGGGACCAGCA	60.9049	ACATAGATCCCTGCTGCCAG	59.2363	142
mmu_circCoq5_372	chr5|115421624|115422671|+	TCCTTGGGAGGTTCACTTGC	59.8895	CGATGGATGCCGAGACTCAT	59.6835	167	CTTGGGAGGTTCACTTGCCA	60.179	CGATGGATGCCGAGACTCAT	59.6835	165
mmu_circKsr2_292	chr5|117638777|117643704|+	CCGTGGAGAAGTATGGAGCC	59.895	CCAGTTCAGCATTGCGTTCC	60.1096	163	CCGTGGAGAAGTATGGAGCC	59.895	AAGCCGTCCAGTTCAGCATT	60.2509	170
mmu_circFbxo21_406	chr5|118124163|118127325|+	ACCAGCTGAAGTTCAAAGGGA	59.5053	GCAGGAACGCCTTGAGGTTA	60.3213	154	AGTGCTGGACGCTATCAACT	59.1017	TTGAGGATTTTCTGCTGCCG	58.8321	166
mmu_circFbxw8_404	chr5|118230560|118233794|-	CCTGCCACATGTCTGGATGT	60.0348	AGCGCAAGGGCTTGTATTCT	60.0351	166	CCTGCCACATGTCTGGATGT	60.0348	CAGCGCAAGGGCTTGTATTC	59.9006	167
mmu_circMed13l_238	chr5|118731397|118731635|+	CGTCGTGATGTCAAGCCAGA	60.3885	TTGGGCTGGGGCTGAAATTA	59.5885	178	CGTCGTGATGTCAAGCCAGA	60.3885	TGGGCTGGGGCTGAAATTAT	59.3639	177
mmu_circPtpn11_511	chr5|121302557|121310166|-	AGACTTCGTTCTCTCCGTGC	59.7585	CATCGACTCCTCTGGTCAGC	59.8979	156	CCGGAGACTTCGTTCTCTCC	59.5474	CATCGACTCCTCTGGTCAGC	59.8979	160
mmu_circHectd4_3435	chr5|121443734|121466574|+	TCGTCTCATTTGGCTTCGCT	60.0373	CGCGTCAACCAAGTTCAAGT	59.3443	158	TCGTCTCATTTGGCTTCGCT	60.0373	GCGCGTCAACCAAGTTCAAG	60.6574	159
mmu_circHectd4_376	chr5|121491553|121492028|+	CGGTGAAGGTGGTGAGCAC	60.9613	TCTGAGTGGGCACAGCTTTT	59.8165	143	CGGTGAAGGTGGTGAGCAC	60.9613	CTCTGAGTGGGCACAGCTTT	60.2506	144
mmu_circNaa25_378	chr5|121564789|121569648|+	TCTGAGGCCAGAGGAAGATGA	59.9924	AGTTACAGGACTGGGAGGCA	60.1789	155	TCTGAGGCCAGAGGAAGATGA	59.9924	GTTACAGGACTGGGAGGCAG	59.7495	154
mmu_circAtxn2_320	chr5|121883785|121887292|+	GGGCCAAAACGTGAAGAAAT	57.1876	AATCGTAGGCTGAGGCAGTC	59.538	140	GGGCCAAAACGTGAAGAAAT	57.1876	AAATCGTAGGCTGAGGCAGT	59.0946	141
mmu_circPptc7_503	chr5|122446193|122455297|+	GACAGCAACAGATGGGCTCT	60.0356	CGCTCGCATGTTCGCATTAA	59.9738	155	GACAGCAACAGATGGGCTCT	60.0356	TCACTAACCGCTCGCATGTT	60.0377	163
mmu_circIft81_776	chr5|122705323|122732751|-	GAAGTCAGCTTTAGCCCCAGT	59.9963	TGTAATTCCTTTTTCTTGCTTTCT	55.4533	155	AGTCAGCTTTAGCCCCAGTT	58.9319	TGTAATTCCTTTTTCTTGCTTTCT	55.4533	153
mmu_circTmem120b_363	chr5|123237899|123242574|+	TCAACTTCCTGCTCGTGTGG	60.2499	GTCGCTCCTTAATGTTGGCG	59.6263	144	CAACTTCCTGCTCGTGTGGT	60.5329	GTCGCTCCTTAATGTTGGCG	59.6263	143
mmu_circRsrc2_598	chr5|123871618|123878925|-	AGCTAGGAGATTAGAAAGGGCA	58.3413	TGTGCTCCTCAGACTTGTGTC	59.9308	147	AGCTAGGAGATTAGAAAGGGCA	58.3413	TGTGCTCCTCAGACTTGTGT	58.8769	147
mmu_circGm43518_360	chr5|124072134|124074618|+	TCAAGCAGAGTGCCAGACAG	59.9655	AGTTCCTTCCGCTGCTTCTC	60.0369	153	TCAAGCAGAGTGCCAGACAG	59.9655	TGAAGTTCCTTCCGCTGCTT	59.8914	156
mmu_circMphosph9_460	chr5|124428908|124435773|-	TCTGGAGGAAGCCTTCGAGA	59.9602	AATAAGCACGAAGGTCGGCC	60.7433	144	GGATCTGGAGGAAGCCTTCG	59.8942	AATAAGCACGAAGGTCGGCC	60.7433	147
mmu_circMphosph9_812	chr5|124435617|124445109|-	GGCCAAAGACATTTCTGCCG	60.1091	GCCCTGTTCCTGAATCAGACA	59.9964	157	TGAAACAGAAACTGGAGGCCA	59.7858	CAAGAACTTGGGCTTTCGGC	60.0392	150
mmu_circSbno1_271	chr5|124514160|124516609|-	CTCTGTCAGCGGCACAAATG	59.8325	CGTGAGTACAGGTGTCTGCA	59.686	141	CTCTGTCAGCGGCACAAATG	59.8325	TGCGTGAGTACAGGTGTCTG	59.686	143
mmu_circSbno1_745	chr5|124545153|124552590|-	TGAGGAAGAAATGGGTCATGCA	59.9585	GCCAGCATCTCCACCATCAA	60.3948	149	AGGAAGAAATGGGTCATGCAGA	59.6902	GCCAGCATCTCCACCATCAA	60.3948	147
mmu_circTctn2_837	chr5|124737769|124748474|+	GAAGTGCACCAAGGACGAGA	59.9665	TATGGTCACTTCCAGCGTGC	60.3911	159	AGTGCACCAAGGACGAGATG	60.037	TATGGTCACTTCCAGCGTGC	60.3911	157
mmu_circTctn2_843	chr5|124741810|124754609|+	AATCAGTGCCCAGCAGAGAG	59.7475	ACCCAGGGGCTGATAGACTT	59.9551	142	AATCAGTGCCCAGCAGAGAG	59.7475	TGTTAAGTCACACGGGCAGG	60.2501	163
mmu_circAtp6v0a2_390	chr5|124782904|124784756|+	GCAGCTTTGACGTCACCAAC	60.317	AACCTTGTGGCCAATCTGCT	60.179	161	GCAGCTTTGACGTCACCAAC	60.317	TTGTGGCCAATCTGCTCTCC	60.3228	157
mmu_circNcor2_2016	chr5|125142903|125230716|-	TTCAGAGCTGGCTTCCATGG	60.0348	CTGGTCTCGGTCATCTGCTG	60.1791	163	AGCAAAGTTCAGAGCTGGCT	59.8899	CTGGTCTCGGTCATCTGCTG	60.1791	170
mmu_circNcor2_446	chr5|125161944|125165030|-	TGGACTCATGGATGACCCCA	60.2531	GCGCTCTACCTTCTTCTCCC	59.8966	153	TGGACTCATGGATGACCCCA	60.2531	CCTCCTTCGCGGATTGTTCT	60.1081	177
mmu_circAacs_437	chr5|125559893|125572068|+	ATCTACCCAACAGTGCGCAT	59.747	GAACTTCCAGAACTCAGCCCA	59.9277	166	ATCTACCCAACAGTGCGCAT	59.747	TGAACTTCCAGAACTCAGCCC	59.9277	167
mmu_circTmem132b_1039	chr5|125699524|125715392|+	GAGGAGATTGAGCAGGACGG	59.8961	AAAGCCTCTTCTGCATCGGT	59.6737	177	GGAGGAGATTGAGCAGGACG	59.8961	AAAGCCTCTTCTGCATCGGT	59.6737	178
mmu_circGlt1d1_520	chr5|127721382|127741772|+	CTCTGAGACCCCAGCACTCT	60.6144	GGTTGGCAATTTCAGATGGGC	60.4059	175	CTCTGAGACCCCAGCACTCT	60.6144	GTTGGCAATTTCAGATGGGCT	59.4481	174
mmu_circRimbp2_1137	chr5|128874094|128881027|-	CCGCTGGAGCAGAGAGAAAA	60.037	GAGGAAGGAGGGCTTCACAC	60.0359	156	CCGCTGGAGCAGAGAGAAAA	60.037	AGAGGAAGGAGGGCTTCACA	60.1789	157
mmu_circSfswap_688	chr5|129626517|129631772|+	AAGCCCAGGTCTAGATCCCA	59.6566	TCATCGTCCAGCTTGACACG	60.3885	162	GCCCAGGTCTAGATCCCACT	60.3992	TCATCGTCCAGCTTGACACG	60.3885	160
mmu_circAsl_395	chr5|130044937|130047757|-	ACTCTTGGAGGTGCAGAAGC	59.964	ACCGATGAGTTCCTTCAGGC	59.7495	141	GTTGCGCTGACACGAGATTC	59.9063	ACCGATGAGTTCCTTCAGGC	59.7495	167
mmu_circTpst1_1145	chr5|130130430|130143507|+	CTTGGATATGACCCATACGCCA	59.9616	GCTCAAAATTATTGTCAAGACACGG	59.4309	140	GCTTGGATATGACCCATACGC	58.9231	GCTCAAAATTATTGTCAAGACACGG	59.4309	141
mmu_circRabgef1_353	chr5|130216241|130219884|+	ACCCGAAAAGTCACCACAGT	59.4553	CGCATCCTTTCTTGCACAGG	59.8303	141	ACCCGAAAAGTCACCACAGT	59.4553	CCGCATCCTTTCTTGCACAG	59.8303	142
mmu_circRabgef1_520	chr5|130216241|130226957|+	CCTTCCACAAGACAGGCCAA	60.179	CGCATCCTTTCTTGCACAGG	59.8303	148	CCTTCCACAAGACAGGCCAA	60.179	CCGCATCCTTTCTTGCACAG	59.8303	149
mmu_circTyw1_171	chr5|130306773|130310674|+	CGGGAAGCCCTGACTAAACA	59.6764	CATAGCTCTTCCTTCGCCGT	59.8968	156	CGGGAAGCCCTGACTAAACA	59.6764	CTCTGGGTTCCTCTGCATGG	60.1073	126
mmu_circAuts2_351	chr5|132059828|132287975|-	AGAATCCAAGGGCTTCCAGC	60.0337	TCTTGGTCAGGGGAGTCTGT	59.8089	146	AGAATCCAAGGGCTTCCAGC	60.0337	CTTGGTCAGGGGAGTCTGTC	59.3893	145
mmu_circClip2_299	chr5|134525082|134529003|-	GTCTCGGAAGACCCACGATG	60.1791	TGTTCAGCTTGTCCTGCAGG	60.5358	148	CCTAGAGGCAGAGCTGGAGG	61.1147	CAGGCCCTCTACAGTCTCCT	60.0326	156
mmu_circMlxipl_501	chr5|135150359|135152871|+	TGACATGATCCAGCCAGACC	59.4567	AGGTTTCCGGTGCTCATCTG	60.036	145	TGACATGATCCAGCCAGACC	59.4567	CAGGTTTCCGGTGCTCATCT	60.036	146
mmu_circMlxipl_283	chr5|135152503|135152871|+	CTGCCCCCAGAAGATGCTTA	59.452	ACGCTGGAGAAGAGCTGTTC	60.0378	153	CTGCCCCCAGAAGATGCTTA	59.452	CTGGAGAAGAGCTGTTCGCA	60.0379	150
mmu_circBaz1b_2401	chr5|135237896|135255466|+	AATGCAAGTGTGAATGCGCA	59.6854	GCAGAAATTTTGGAGGAGCCC	59.7943	164	AATGCAAGTGTGAATGCGCA	59.6854	GGCAGAAATTTTGGAGGAGCC	59.7943	165
mmu_circBaz1b_1978	chr5|135245443|135252072|+	TTGAAAAGGGCTGGGTCCAT	59.5131	TTTGAGGGCTTCCTGTCTGG	59.5983	161	ATTGAAAAGGGCTGGGTCCA	59.5131	TTTGAGGGCTTCCTGTCTGG	59.5983	162
mmu_circSlc12a9_241	chr5|137323584|137323936|-	CCAGCCAAGGTGGTATCTGG	60.107	AGATGCCGATCAACACGAGC	60.8077	143	TTTTCGGGGTCATCTTGGCA	59.8886	AGATGCCGATCAACACGAGC	60.8077	163
mmu_circZan_593	chr5|137444878|137450789|-	CGTCAAAGCTGTCCATGTGC	60.1101	GTCTGAGCAGTGCTGGGTAG	60.1084	162	AAAGCTGTCCATGTGCAGGT	60.179	GTCTGAGCAGTGCTGGGTAG	60.1084	158
mmu_circGigyf1_372	chr5|137522223|137522675|+	AGATGGAAAGTGAGCGCCAA	59.9633	TTCTCCTCCCGTCGTTTGC	60.0054	151	AGATGGAAAGTGAGCGCCAA	59.9633	CTTCTCCTCCCGTCGTTTGC	61.0146	152
mmu_circFam20c_209	chr5|138778941|138780864|+	ATGACCAAGGAGATCCGGGA	60.0311	GATCTCCGCATTGTGCCTCT	60.1791	140	CATGACCAAGGAGATCCGGG	59.8925	ATCTCCGCATTGTGCCTCTC	60.1791	140
mmu_circMad1l1_515	chr5|140281541|140289452|-	GCTCTGGTTGACCTGGAGTT	59.6017	TCTGGTCCATGGCACTCAAC	59.9633	150	GCTCTGGTTGACCTGGAGTT	59.6017	CTGGTCCATGGCACTCAACT	59.9627	149
mmu_circMad1l1_999	chr5|140281541|140300907|-	GCTCTGGTTGACCTGGAGTT	59.6017	TCAGGGAGGAGAGGACTGTG	59.9596	148	GCTCTGGTTGACCTGGAGTT	59.6017	CTCAGGGAGGAGAGGACTGT	59.6653	149
mmu_circEif3b_658	chr5|140411016|140413322|+	GGGGAGGGGACAAGTTCAAG	59.9617	ATCACCGAGTCAATCCCGTC	59.5397	140	GGGGAGGGGACAAGTTCAAG	59.9617	AATCACCGAGTCAATCCCGT	59.0975	141
mmu_circSdk1_314_2	chr5|142031882|142037038|+	CCAGTTCCGACCTGGCTATG	60.1791	TACTCGTGCATCGTGCTGTT	60.0386	140	CCAGTTCCGACCTGGCTATG	60.1791	ATACTCGTGCATCGTGCTGT	59.8265	141
mmu_circTnrc18_712	chr5|142719304|142726019|-	TGACGGAGATACAGGCAGGA	60.0335	TGGAGTCAGGCAGGGTAGAA	59.8837	141	GACGACGGAGACCTGATCAC	59.9009	TGGAGTCAGGCAGGGTAGAA	59.8837	173
mmu_circRnf216_810	chr5|143075874|143076684|-	CCTCAGGAGGCCAACTTGG	60.0016	CACTGGGCAGCTGGTTTGAT	60.8969	140	TGTGGGAACAAGAAGCTGCT	59.8165	AGGCCTTTCTTCTCCCAATCTG	60.0255	149
mmu_circCcz1_342	chr5|143938194|143946104|-	TCTGGAGTGGACTAGAGCAAGA	59.9582	TCCTTTAGGAGCTTGACGCC	59.7506	145	CTGGAGTGGACTAGAGCAAGA	58.5485	TCCTTTAGGAGCTTGACGCC	59.7506	144
mmu_circLmtk2_622	chr5|144080343|144103237|+	TTCCCCCTGAGATGGACTGC	61.2747	GTCTCTCCCAGGAGGACCTT	59.958	180	TTCCCCCTGAGATGGACTGC	61.2747	TCCCAGGAGGACCTTTCCAA	60.1041	175
mmu_circLmtk2_373	chr5|144119554|144120239|+	CGGTTCTCCATCTCTCCTGC	59.8961	GTAGGGGGAACTTGAGGACG	59.4642	166	GCCAACATTGCCAGCTTCTC	60.1089	GTAGGGGGAACTTGAGGACG	59.4642	148
mmu_circBaiap2l1_818	chr5|144215337|144222405|-	CCTCACACTGCTCATCCCTG	60.1078	TGATCTTCTTCAGCTCCGCC	59.8233	148	GTCCTCACACTGCTCATCCC	60.1079	TCAGCTCCGCCTGAGATTTC	59.8233	141
mmu_circCdk8_328	chr5|146196314|146208545|+	CCTCGGGGAATGGTGAAGTC	60.1077	TGCTATCTCTCTGCATGCCG	59.9669	163	CCAGTTCAGTTACCTCGGGG	59.7506	TGCTATCTCTCTGCATGCCG	59.9669	175
mmu_circCdk8_460	chr5|146196314|146223049|+	AGAATTACTCCTCGGAGCGC	59.6139	GGGTGCTTAAGCTCTCGGAG	60.1791	140	CATTCTGGTACCGAGCTCCA	59.1759	GGGTGCTTAAGCTCTCGGAG	60.1791	159
mmu_circCdk8_384	chr5|146205024|146223049|+	CATTCTGGTACCGAGCTCCA	59.1759	AGCCATACTTTCCGATCAGCA	59.5137	140	ACATTCTGGTACCGAGCTCC	59.1752	AGCCATACTTTCCGATCAGCA	59.5137	141
mmu_circCdk8_1007	chr5|146205024|146236660|+	GTGAGAGTTGTCCCTCCTACC	59.1739	AGCCATACTTTCCGATCAGCA	59.5137	140	TGAGAGTTGTCCCTCCTACCA	59.5684	AAGCCATACTTTCCGATCAGCA	60.093	140
mmu_circCdk8_798	chr5|146220438|146236660|+	AAAAAGTGAGAGTTGTCCCTCCT	59.54	GGCAAAGCCCATGTCAGCAA	61.819	140	AAAAAGTGAGAGTTGTCCCTCC	58.1783	GGCAAAGCCCATGTCAGCAA	61.819	140
mmu_circPan3_260	chr5|147387462|147391998|+	ACAGTGCCAAGCCATACACA	59.8897	AGGACTCTGTGAGACTCGCA	60.2509	149	AGTGCCAAGCCATACACAGG	60.3228	AGGACTCTGTGAGACTCGCA	60.2509	147
mmu_circSlc46a3_955	chr5|147821006|147823651|-	ATGCCACTTTCCGTCCTGAG	60.036	GTCGCTGCTCGCTAAAAGC	59.9405	157	CACTTTCCGTCCTGAGGTCC	60.0372	GTCGCTGCTCGCTAAAAGC	59.9405	153
mmu_circKatnal1_1155	chr5|148825688|148858222|-	AATGGTGATGGTCCTGGCTG	60.0338	TCCCAGAAGCGCATATTCCC	59.8914	172	GTCCTGGCTGCTACGAACTT	60.0372	TCCCAGAAGCGCATATTCCC	59.8914	162
mmu_circFry_255	chr5|150326906|150328507|+	TCAAGGCCTCTGACACCAAC	59.8914	ATCGGTCGATGGCCCAATTG	60.8193	144	TCAAGGCCTCTGACACCAAC	59.8914	CATCGGTCGATGGCCCAATT	60.8193	145
mmu_circN4bp2l2_166	chr5|150570465|150571013|-	TGAACCGGAAACTTGGTGGA	59.4529	ACGGTTTCATTTCCCAGGCT	59.8876	123	TGAACCGGAAACTTGGTGGAA	60.0646	ACGGTTTCATTTCCCAGGCT	59.8876	123
mmu_circPds5b_1981	chr5|150639867|150688471|+	TGAGGATGAGGGTGTTCCAAC	59.649	TTCCTTGACTCCAGGAGGGT	59.8064	140	GCAGATGATGAGGATGAGGGT	59.3015	TTCCTTGACTCCAGGAGGGT	59.8064	148
mmu_circLeng8_2298	chr7|4141694|4148472|+	ACCTTGCATGTCTGGCTACC	60.0351	AGAAGACCAGTCTGCAGCAC	59.9654	178	CCTTGCATGTCTGGCTACCT	59.7458	AGAAGACCAGTCTGCAGCAC	59.9654	177
mmu_circRdh13_420	chr7|4433392|4438097|-	GTGTGACGGTCAATGCACTG	59.7643	CCATCCTCAGTGGTCCAGTG	59.7486	169	GTGTGACGGTCAATGCACTG	59.7643	AAAGCCATCCTCAGTGGTCC	59.6704	173
mmu_circRdh13_380	chr7|4437992|4447320|-	CACTGGACCACTGAGGATGG	59.7486	TGTTTCCCGATGCCTGTGTT	60.179	145	CACTGGACCACTGAGGATGG	59.7486	TTGTTTCCCGATGCCTGTGT	60.179	146
mmu_circPpp6r1_419	chr7|4638963|4642779|-	GGCTCAGCAGAGTCAGATGG	60.1791	TTGAACTCCTTGAGGCGGTC	59.9651	151	GGCTCAGCAGAGTCAGATGG	60.1791	AGTTGAACTCCTTGAGGCGG	59.9645	153
mmu_circZfp28_384	chr7|6392431|6393559|+	AAACAGCTCCTGCCCCATAG	59.743	GTTGAGCCATTCCCACTCCT	59.6704	144	AAACAGCTCCTGCCCCATAG	59.743	AGTTGAGCCATTCCCACTCC	59.6704	145
mmu_ciPeg3_529	chr7|6720895|6721424|-	AAGCATGAAAGACCTGGCCA	59.887	TGGCAGTCCCAAGACATAACC	59.9957	170	ACCTGGCCATTGAAACTGCT	60.179	TGGCAGTCCCAAGACATAACC	59.9957	159
mmu_circNlrp5-ps_1316	chr7|14312660|14343264|-	TCGGGGAAGTTGAAGCTGTG	60.2503	CTGATATCTGCTCCTGCTCTGG	60.0288	140	ATCGGGGAAGTTGAAGCTGT	59.307	TGATATCTGCTCCTGCTCTGG	59.0308	140
mmu_circSympk_1073	chr7|18770586|18777500|+	CTGTGAAGCGGATCCTGAGG	60.1791	GCTGTGGTCAGGTTGATGGA	59.9633	147	GACAGATGCCCAGGTGGAAG	60.3935	GCACCATGAACTTCAGCAGC	60.1094	148
mmu_circRtn2_780	chr7|19020459|19021435|+	CTGGAGCAGGAGCCAATCAC	60.7473	TGTGCAGCTCCCGAAAATCT	59.9633	160	CTGGAGCAGGAGCCAATCAC	60.7473	GTGTGCAGCTCCCGAAAATC	59.831	161
mmu_circSars2_401	chr7|28448379|28449716|+	TCGCAGCTGTTGGATGAGTT	59.9647	GGATGGGTTGGCATTTGGTG	59.75	152	TCGCAGCTGTTGGATGAGTT	59.9647	TGGGTTGGCATTTGGTGTCA	60.3977	149
mmu_circSipa1l3_626	chr7|29082620|29087576|-	CCTAAGAACATCCGCTCGCA	60.1791	CTCCAGAGCATCCTTCAGGG	59.5309	179	TCATCGTCCGAGTCCACAAC	59.7572	CTCCAGAGCATCCTTCAGGG	59.5309	142
mmu_circGarre1_1139	chr7|33944390|33947657|-	AGCCCCAGGGACCTAGAAAT	59.9536	GCACATCCACCAGACCTAGG	59.821	179	ATAACACCTGGCCAAACCGT	59.8884	GCACATCCACCAGACCTAGG	59.821	161
mmu_circGarre1_1252	chr7|33984126|33985378|-	AAAGCCCGAGATTGCCAAGA	59.9618	AGTGCTTCCAGACTGGGTTG	59.8907	176	AAGCCCGAGATTGCCAAGAT	59.743	AGTGCTTCCAGACTGGGTTG	59.8907	175
mmu_circAp2a1_406	chr7|44565264|44565894|-	GGCCTTGCACTGTATCGCTA	60.1791	GGCCTTGTCCCCTTTGAACT	60.179	164	GGCCTTGCACTGTATCGCTA	60.1791	AGGCCTTGTCCCCTTTGAAC	60.179	165
mmu_circRuvbl2_339	chr7|45077902|45079019|-	TCCGGATCAAGGAGGAGACA	59.665	CTCGGATCATCTCCAGCACC	59.9668	147	TGTCCGGATCAAGGAGGAGA	59.665	CTCGGATCATCTCCAGCACC	59.9668	149
mmu_circAbcc8_4217	chr7|45754887|45819414|-	AGCAACTGCCTCCATTGACA	59.8889	CAGCTGAGAGAAGCCGATGG	60.5302	180	AGCAACTGCCTCCATTGACA	59.8889	CGATGGCGTGGTCGTAGAA	59.862	166
mmu_circAbcc8_321	chr7|45762488|45765267|-	CAGCAGCTGGATGACACAAC	59.4796	GGATGGGATGTGCTGGTCAA	60.0342	168	CAGCAGCTGGATGACACAAC	59.4796	TGGGATGTGCTGGTCAATGG	60.3236	165
mmu_circAbcc8_619	chr7|45800150|45806695|-	CGCGTGGGAGAACATCTTCT	60.1086	CCAGGAACTCTTGGGACGAG	59.7523	141	CTGTACGCGTGGGAGAACAT	60.1088	CCAGGAACTCTTGGGACGAG	59.7523	146
mmu_circAbcc8_599	chr7|45815342|45819414|-	TCTTTGGGATCGTGGACCAC	59.6764	CAGCTGAGAGAAGCCGATGG	60.5302	142	CTGGACCGCTCTGCATCTTT	60.3922	CAGCTGAGAGAAGCCGATGG	60.5302	157
mmu_circNav2_732	chr7|49107843|49141239|+	TTCCTGATGGGATGGCTGTG	59.7432	CTCTTGGTGTAGTGGCTGGG	60.036	157	CTTTACACCCGTCGCCTGAA	60.3201	CTGGACTCGGCAGTGACATT	60.037	140
mmu_circNav2_1909	chr7|49195547|49208644|+	CTTCCGGAACAGCTCCATGT	60.036	TTCACACCACTGTCTGAGCC	59.8933	178	TTCCGGAACAGCTCCATGTC	60.0364	TTCACACCACTGTCTGAGCC	59.8933	177
mmu_circPrmt3_590	chr7|49435814|49456374|+	TCCTGTGGAAAAGGTGGATGT	59.2197	GCTTCCATGTGCTTCAACTTCT	59.4442	140	TCTTCCTGTGGAAAAGGTGGA	58.8681	GCTTCCATGTGCTTCAACTTCT	59.4442	143
mmu_circNell1_322	chr7|49712365|49770448|+	GGACTGAGGCCCTTCCCTA	59.9969	CTCACTCACATGAGGGGCTG	60.1078	141	GGACTGAGGCCCTTCCCTA	59.9969	TCTCACTCACATGAGGGGCT	60.2524	142
mmu_circNell1_312	chr7|49878539|49899462|+	AAAGTTCTTGCTGAGGGCCA	59.8141	CTTGGTCCCTGTAGAGCAGC	60.1079	145	AAGTTCTTGCTGAGGGCCAG	60.2511	CTTGGTCCCTGTAGAGCAGC	60.1079	144
mmu_circNell1_129_2	chr7|49929265|49929394|+	AGCGACTTGTGAGTGCAAGA	59.8951	TCCAATTTTTGCATTCCGAGT	56.696	122	AGCGACTTGTGAGTGCAAGA	59.8951	TCCAATTTTTGCATTCCGAGTT	57.401	122
mmu_circGas2_499	chr7|51537659|51547120|+	CTGTCAGCTTGCAGCAACTG	60.0403	CCACTGGCTGTACTGATGCA	60.0361	159	AATGGTGCCTTGCTCTGTCA	59.8889	CCACTGGCTGTACTGATGCA	60.0361	173
mmu_circGas2_955	chr7|51537659|51603049|+	TGCCCAACCAAGTTCTGTGT	60.0336	CCACTGGCTGTACTGATGCA	60.0361	167	GCAAGTGCCCAACCAAGTTC	60.2494	CCACTGGCTGTACTGATGCA	60.0361	172
mmu_circTubgcp5_749	chr7|55454328|55458461|+	CGGGCATCTCACCTGCTTAA	60.1077	TGCACTGTGTGGAATTCGGA	59.8924	164	CGGGCATCTCACCTGCTTAA	60.1077	GTGCACTGTGTGGAATTCGG	59.7617	165
mmu_circTubgcp5_956	chr7|55463180|55468644|+	ATGTGCAGCTCCAAGAAGCA	60.251	CGTCCCATAGGTGTCCATGG	59.8933	143	ATGTGCAGCTCCAAGAAGCA	60.251	CCGTCCCATAGGTGTCCATG	59.8933	144
mmu_circHerc2_1676	chr7|55843957|55857654|+	GGAGGAAAGCATTGCCTTGC	60.1085	CGGGTGTCATCAGGGATCAG	59.8944	178	GGAGGAAAGCATTGCCTTGC	60.1085	CAGGGATCAGCAGACTGGTG	60.1078	168
mmu_circUbe3a_112	chr7|58890714|58896965|+	TGAGGACATTGAAGCTAGCCG	60.1347	TCTGAGGAGCTGGTGAACTCT	60.2031	75	GAGGACATTGAAGCTAGCCGA	59.8629	TCTGAGGAGCTGGTGAACTCT	60.2031	74
mmu_circUbe3a_1702	chr7|58893097|58926762|+	CAGCCTAGTTCAAGGACAGCA	59.9976	ACAGGTTGTCACACCAGTCT	58.7959	141	ACAGCCTAGTTCAAGGACAGC	59.9975	ACAGGTTGTCACACCAGTCT	58.7959	142
mmu_circUbe3a_1682	chr7|58921694|58934572|+	GATGAGGGAGGCGTTTCCAA	60.0354	TCATTCGTGCAGGCCTCATT	60.0352	151	GAGGGAGGCGTTTCCAAAGA	59.9637	TCATTCGTGCAGGCCTCATT	60.0352	148
mmu_circA230057D06Rik_334	chr7|61386646|61463938|-	GCTCTGGAGAGTCATGAGCC	59.8953	TTTTCTGCAGTCCAGCTGGA	59.5262	167	GCTCTGGAGAGTCATGAGCC	59.8953	AGGTTTTCTGCAGTCCAGCT	59.5241	170
mmu_circA230057D06Rik_236	chr7|61463009|61463938|-	TCAGACCTCAACCTTCTCCA	57.6012	TTTTCTGCAGTCCAGCTGGA	59.5262	144	TCAGACCTCAACCTTCTCCA	57.6012	AGGTTTTCTGCAGTCCAGCT	59.5241	147
mmu_circA230057D06Rik_810	chr7|61561110|61575168|-	ACTCATCCCTGAAACCACGC	60.3217	GGTGCTCTGCCTCTGTACTG	60.1084	177	GAAACCACGCCTCCTCTCAG	60.3905	GGTGCTCTGCCTCTGTACTG	60.1084	167
mmu_circTjp1_1172	chr7|64978671|64993487|-	TGTGGATTTACCCGTCAGCC	60.0358	TGGAGGTTTCCCCACTCTGA	60.1047	145	GGATTTACCCGTCAGCCCTT	59.745	TGGAGGTTTCCCCACTCTGA	60.1047	142
mmu_circChsy1_496	chr7|65774989|65775485|+	CGGGAAATGTACACCACCCA	59.963	GGCACCACTGGAATGGGTAT	59.7412	171	TCCGGGAAATGTACACCACC	59.6744	GGCACCACTGGAATGGGTAT	59.7412	173
mmu_circLrrk1_847	chr7|65950609|65958635|-	TCTCCCTGTTCACCACCAGA	60.1052	GCAGACAGGTCAAGCTCTGT	59.9654	146	CTCTCCAGAAACCAGCTCGG	60.1084	ACCCAGGGCAACTTCAGATG	59.9613	141
mmu_ciLrrc28_12768	chr7|67278083|67290851|-	TCCCAAGAAGATATTCTGTTATACT	55.0497	TGGATGCACGAAACATATCTCCA	60.1184	158	TCCCAAGAAGATATTCTGTTATACTT	55.7275	TGGATGCACGAAACATATCTCCA	60.1184	158
mmu_circMctp2_540	chr7|71873768|71896918|-	TCAAGAGGCATCGTTGGTCA	59.3155	TGACTCACACAATCACTGGCT	59.5825	142	TCAAGAGGCATCGTTGGTCAA	59.9285	TGACTCACACAATCACTGGCT	59.5825	142
mmu_circChd2_2093	chr7|73113383|73143389|-	TGTGTGTCAGCAATGCAGGA	60.179	GCTGGTGGAACAGGTAGGAG	59.7495	141	CTGTGTGTCAGCAATGCAGG	59.7599	GCTGGTGGAACAGGTAGGAG	59.7495	142
mmu_circChd2_470	chr7|73134156|73141172|-	ATCCCTTCCTGCCAAAGTGG	59.9598	CCAGCACGGTCTTATCTTTTAGG	59.1284	169	CTCAGGGTGGAGATGTCAGC	59.8224	CCAGCACGGTCTTATCTTTTAGG	59.1284	141
mmu_circChd2_1440	chr7|73147454|73169456|-	GCTTTGAAGAAGCAGCCAGC	60.3883	TCACTTTCCGACTGACTGCC	59.9665	155	GCTTTGAAGAAGCAGCCAGC	60.3883	ACTTTCCGACTGACTGCCTG	59.9659	153
mmu_circChd2_381	chr7|73163837|73169456|-	GCAAGTAGCGGGTCTGAGAG	60.1791	ATTGGACTCGCTGCCATGTC	60.7458	162	GTCTGAGAGTGGGAGTCCGA	60.3226	ATTGGACTCGCTGCCATGTC	60.7458	151
mmu_circAkap13_730	chr7|75326853|75337069|+	ACATCAGCCATTTCTTCTCCA	57.2734	ACACGTCACTGCCATGAGAA	59.6073	170	CAGCCATTTCTTCTCCATTGACA	59.2398	ACACGTCACTGCCATGAGAA	59.6073	166
mmu_circAbhd2_300	chr7|78944255|78946955|+	TCTACTTCCAGGACTCCGGG	60.0334	TCTCTCGGAGAATACGGGCT	59.817	148	TCTACTTCCAGGACTCCGGG	60.0334	TCGGAGAATACGGGCTTTCC	59.5372	144
mmu_circAbhd2_344	chr7|78973216|78975349|+	GAAAAATGGCTACCGGTGCG	60.1792	CGTAAGGGTGTGGTGACCTC	60.0376	178	GAGCCCTCCCCAACATTGAG	60.3949	CGTAAGGGTGTGGTGACCTC	60.0376	140
mmu_circFurin_468	chr7|80045082|80046998|-	CTGAGGACGACGGCAAGAC	60.4446	GGATGGAGACCACAATGCCA	60.0342	156	CTGAGGACGACGGCAAGAC	60.4446	CAATGCCATGGCCTGTGAAG	59.8252	144
mmu_circFurin_736	chr7|80046676|80048676|-	GACCCTGGAGCCAGTTTTGA	59.8895	CTGCTCAGTGCCAGGGTC	60.0465	162	ACCCTGGAGCCAGTTTTGAC	60.179	CTGCTCAGTGCCAGGGTC	60.0465	161
mmu_circCpeb1_1197	chr7|81005622|81086125|-	AGGCTTGTTCTCATGACCCG	60.036	AGAGTGCAGGAACTTCTTGGT	59.2287	144	AGGCTTGTTCTCATGACCCG	60.036	GTGCAGGAACTTCTTGGTTGT	58.9756	141
mmu_circAp3b2_857	chr7|81123134|81127402|-	AACGAACATAGGCCGAGTCC	59.8249	AAGGCCATCACTACACTGCC	60.0351	164	AACGAACATAGGCCGAGTCC	59.8249	ATCACTACACTGCCTGCCAC	60.036	158
mmu_circHdgfl3_519	chr7|81543546|81555384|-	AGACTGCAAAGAAGAGGAGAACA	59.6107	TGTTTGCTGGAGGCTTCACA	60.1068	143	GACTGCAAAGAAGAGGAGAACA	58.2667	TGTTTGCTGGAGGCTTCACA	60.1068	142
mmu_circNox4_481	chr7|87009935|87025490|+	TCGAGACTTTTCATTGGGCGT	60.2706	TTCTAGAGTGAATGAAGGGCAGA	58.9033	140	TTCGAGACTTTTCATTGGGCG	59.1958	TCTAGAGTGAATGAAGGGCAGA	58.287	140
mmu_circHikeshi_238	chr7|89584934|89585172|-	TGGAAAGCCAAGTGCCATCT	59.887	TCCCAGCATAAAAACCACAACA	58.6996	140	TGGAAAGCCAAGTGCCATCT	59.887	TGTTCCCAGCATAAAAACCACA	58.6996	143
mmu_circEed_339	chr7|89604738|89611569|-	GCATTGGGCAATCAGGTTGG	60.108	AATCGCCTAACCATCGCACA	60.1079	160	GCATTGGGCAATCAGGTTGG	60.108	ATCGCCTAACCATCGCACAC	60.81	159
mmu_circEed_473	chr7|89604738|89614070|-	GCATTGGGCAATCAGGTTGG	60.108	TCCTCTTTGAGTTGATTCTCCACA	59.6521	150	GCATTGGGCAATCAGGTTGG	60.108	CCTCTTTGAGTTGATTCTCCACA	58.3545	149
mmu_circPicalm_1278	chr7|89809655|89831576|+	GATGTTCACCTGCCCATTGC	59.8258	GACCACCACCCAACTACTGT	59.237	168	TTCACCTGCCCATTGCTTCA	60.179	GACCACCACCCAACTACTGT	59.237	164
mmu_circPicalm_197	chr7|89814721|89818483|+	GAGGAGCTGATGGAGTTATGAGA	59.1056	GCAACTTGTCTGTATGAAACTGCT	60.0237	174	AGGAGCTGATGGAGTTATGAGA	58.0789	GCAACTTGTCTGTATGAAACTGCT	60.0237	173
mmu_circPicalm_521	chr7|89838357|89846228|+	TCAGATGGGAAGTGTACCTGT	58.0974	GCTGAAGAATGTGGCTGTGC	60.1094	140	TCAGATGGGAAGTGTACCTGT	58.0974	AGGCCAGCTGAAGAATGTGG	60.3232	146
mmu_circPcf11_1900	chr7|92309005|92315073|-	AGACGAGCGAACGTTTAGCA	60.0398	AGGCAGTGAGATATTCTCTTCCA	58.7065	175	AGACGAGCGAACGTTTAGCA	60.0398	GGCAGTGAGATATTCTCTTCCA	57.3206	174
mmu_circTenm4_1194	chr7|96343976|96386768|+	TGGATTCAGGAATCTGGCACC	60.0645	GTGCTGGTTGGGGGTATGG	60.3798	164	TGGATTCAGGAATCTGGCACC	60.0645	GGTGCTGGTTGGGGGTATG	60.3798	165
mmu_circNars2_372	chr7|96605150|96609018|+	ATTGAGGGTCCGCAGTGAAG	60.036	TCCGCAACAATCTGAAGGCT	59.9633	141	TGCAGGACTAATGCTCTGGG	59.4567	TCCGCAACAATCTGAAGGCT	59.9633	167
mmu_circNars2_453	chr7|96605150|96622769|+	TGTGCACATTCATACCCCAGT	59.646	TCCGCAACAATCTGAAGGCT	59.9633	162	CCCCAGTACTCACATCCAACG	60.4055	TCCGCAACAATCTGAAGGCT	59.9633	148
mmu_circNars2_337	chr7|96672824|96684504|+	TCTTATACGGAGGCAATTGAGA	56.7122	AATTCAGCCAGGTGTCTCCG	60.036	141	TCTTATACGGAGGCAATTGAGATCT	59.4597	AATTCAGCCAGGTGTCTCCG	60.036	141
mmu_circNars2_475	chr7|96672824|96689243|+	GGTGAGACACTGTGGCAACA	60.4637	AATTCAGCCAGGTGTCTCCG	60.036	178	GGTGAGACACTGTGGCAACA	60.4637	TCAGCTCGGAATGTTGGACC	60.0364	145
mmu_circRsf1_1976	chr7|97310019|97313973|+	AAGCGGTCCTTCCAGATGAC	59.7495	GCTGGTTCTTCTAGAGCGCT	59.8254	156	AAGCGGTCCTTCCAGATGAC	59.7495	AGCTGGTTCTTCTAGAGCGC	59.8254	157
mmu_circRsf1_3090	chr7|97310019|97320089|+	CTGCAAGATTTGGACGTCGC	60.1792	GCTGGTTCTTCTAGAGCGCT	59.8254	141	CTGCAAGATTTGGACGTCGC	60.1792	AGCTGGTTCTTCTAGAGCGC	59.8254	142
mmu_circClns1a_607	chr7|97354795|97365746|+	CCGGACAGTTTGAGGATGCA	60.3216	GGGTAAGCGTTTGGATCCCT	59.745	152	CCGGACAGTTTGAGGATGCA	60.3216	AGGGTAAGCGTTTGGATCCC	59.745	153
mmu_circAcer3_394_2	chr7|97893155|97915454|-	TCAGGTCATGTATGGAATGTTGGT	60.0185	AGCAGCAATGTACCGCTTCT	60.036	158	TCAGGTCATGTATGGAATGTTGGT	60.0185	CCGCTTCTCCAGTCTGTCTC	59.8276	146
mmu_circUvrag_633	chr7|98628842|98665881|-	CACAAGGGGTCCAGATCAACA	59.9262	TGCTTGTCGATGTGAGTCTT	57.1799	163	CACAAGGGGTCCAGATCAACA	59.9262	TTGCTTGTCGATGTGAGTCT	57.1799	164
mmu_ciSpcs2_3463	chr7|99494042|99497505|-	TTTGTGGCTCTTGTGTGTCA	57.8787	TCGAAAGCAAAGATAACTTAATGGCA	59.8497	156	TTTGTGGCTCTTGTGTGTCA	57.8787	CGAAAGCAAAGATAACTTAATGGCA	58.6783	155
mmu_circRnf169_340	chr7|99584368|99604747|-	GCCAGATGATGCAGACCCAT	60.179	CCCTCTCAGCTTTCTCAGGC	60.1078	156	ATGATGCAGACCCATCGCTC	60.2502	CCCTCTCAGCTTTCTCAGGC	60.1078	151
mmu_circFchsd2_384	chr7|100899651|100908980|+	TAGAAAATGAGCGGTGGGCC	60.3938	TTTTTGTGCTCACGTGCCAC	60.1792	157	TAGAAAATGAGCGGTGGGCC	60.3938	ATTTTTGTGCTCACGTGCCA	59.2563	158
mmu_circAtg16l2_1657	chr7|100939376|100949418|-	TTCAAACGGCGACCTGTACA	59.8955	TCCTCATGTCGGGTGGAGAT	60.0321	166	AACGGCGACCTGTACATCTG	60.1088	TCCTCATGTCGGGTGGAGAT	60.0321	162
mmu_circArap1_1020	chr7|101034068|101037927|+	TGTCAAGGAAGTGGATCGGC	60.0364	GAAAGGCAGGCAGGAGGG	60.0446	152	TGTCAAGGAAGTGGATCGGC	60.0364	GGAAAGGCAGGCAGGAGG	60.0446	153
mmu_circClpb_687	chr7|101434534|101436942|+	ATAAGGACAGCAAGACCCGC	60.1077	CTGGGCGATCTCATCACTGG	60.2498	149	ATAAGGACAGCAAGACCCGC	60.1077	CATGCTGGGCGATCTCATCA	60.2502	153
mmu_circNup98_1085	chr7|101778150|101784200|-	CCAGGCTGACTCCTTCATCC	59.8201	GCGAGATGATGTCCTGGGAG	59.9668	159	CCAGGCTGACTCCTTCATCC	59.8201	CCTGGGAGTGCGACATTCTT	60.036	147
mmu_circNup98_991	chr7|101801524|101813029|-	TGGATGATATTGTGCATATCCGA	57.5808	AGGCTATTGAGGTGCTGCTG	60.1073	152	TGGATGATATTGTGCATATCCGA	57.5808	GCTATTGAGGTGCTGCTGGA	60.1075	150
mmu_circStim1_683	chr7|102070559|102076524|+	CCGCCCACTTCATCATGACT	60.1075	TTCCTGCTTGGCAAGGTTGA	60.1063	169	CCGCCCACTTCATCATGACT	60.1075	TCCTGCTTGGCAAGGTTGAT	59.887	168
mmu_circStk33_1272	chr7|108920003|108940846|-	GCTCACAGAATCACAGCTAAGG	59.0648	TAAAAGGGACGTGGTGGGTT	59.1547	140	GCTCACAGAATCACAGCTAAGG	59.0648	TTAAAAGGGACGTGGTGGGT	59.1547	141
mmu_circTmem41b_328	chr7|109577916|109580324|-	CGGACTTGGTGCCTCATTCT	60.036	GAGCCTTGGCGTCATCCATA	59.8933	153	CGGACTTGGTGCCTCATTCT	60.036	TTTCCTAGAGCCTTGGCGTC	59.7506	160
mmu_circUsp47_457	chr7|111652423|111655820|+	AGGTTCTGTGGCCTCTACCA	60.1789	CCGTTCACTCACTGTCTTCGA	60.0017	155	AGGTTCTGTGGCCTCTACCA	60.1789	TCCGTTCACTCACTGTCTTCG	60.0017	156
mmu_circUsp47_626	chr7|111673678|111682371|+	GGGTCTTCAGGAAGCAGAGG	59.7484	CCCTTCCGAGCATCACACTT	60.036	142	GGTGGGTCTTCAGGAAGCAG	60.322	CCCTTCCGAGCATCACACTT	60.036	145
mmu_circUsp47_492	chr7|111700944|111703675|+	TGGAAGAATCCTGGCACTGTC	59.9964	GTTTGAAAGCTGCCAGGGTG	59.9675	145	TGGAAGAATCCTGGCACTGT	58.9327	GTTTGAAAGCTGCCAGGGTG	59.9675	145
mmu_ciUsp47_525	chr7|111701120|111701645|+	AACAGAGTGAGCCTAGGTTGC	59.9975	ACCACTGAGCCATCTCTCCA	60.2524	140	AGCAAACAACAGAGTGAGCCT	60.134	CACTGAGCCATCTCTCCAGC	60.1791	145
mmu_circMical2_583	chr7|111902794|111910678|+	GCCAAGGTGGAGGAGATCAG	59.8201	CACTTTGGCTCCCAGGTAGG	60.0351	148	GCCAAGGTGGAGGAGATCAG	59.8201	CCACTTTGGCTCCCAGGTAG	60.0351	149
mmu_circParva_264	chr7|112143383|112146820|+	ATCATCGTGAAGGACCTCGC	59.8968	TCCTCCAGCAGAGTGTCCTC	60.6133	155	ATCATCGTGAAGGACCTCGC	59.8968	TCTCCTCCAGCAGAGTGTCC	60.6133	157
mmu_circParva_405	chr7|112143383|112159276|+	ATCGCCCAGAAACAGAAGCT	59.6737	GAGATGGGGCTAAGAGGCAG	59.6039	149	ATCGCCCAGAAACAGAAGCT	59.6737	GGGCTAAGAGGCAGGTTGAT	59.4515	143
mmu_circArntl_407	chr7|112873832|112880009|+	GACCTACTCTCCGGTTCCCT	60.0333	AGTGTGGGAGATGCAAAGGG	59.9613	176	GACCTACTCTCCGGTTCCCT	60.0333	GTAGTTGCTGGTCACCCCAA	59.8903	151
mmu_circArntl_441	chr7|112886323|112894800|+	AAGTGCAACAGGCCTTCAGT	60.1065	CCATCTGCTGCCCTGAGAAT	59.817	158	AAGTGCAACAGGCCTTCAGT	60.1065	AATCCATCTGCTGCCCTGAG	59.817	161
mmu_circCopb1_1246	chr7|113831409|113846077|-	CTTTGTTGCTGCTTCCCTCG	59.7607	GCAGCTTGCATCCTTCTCAT	58.6094	161	CCTCGCCACAACTCTAACCA	59.6796	GCAGCTTGCATCCTTCTCAT	58.6094	146
mmu_ciPsma1_480	chr7|113869087|113869567|-	TCCTAACAATGGTTTAGCCTAGA	56.7092	CTTCCCCAGGTGGTTTGTGT	60.1062	151	TCCTAACAATGGTTTAGCCTAGA	56.7092	TCTTCCCCAGGTGGTTTGTG	59.8151	152
mmu_circPde3b_392	chr7|114105421|114108147|+	CTGTGTAGCAGCTGTGGACA	59.9661	ACACAGACGATGACCTCTGC	59.755	159	AGCAGCTGTGGACACCAAAT	60.179	ACACAGACGATGACCTCTGC	59.755	153
mmu_circPik3c2a_198	chr7|115957870|115959335|-	TGGTGAATGCTGACCCTCTG	59.6741	GGTTTGAGAGGAAGACGGCA	59.9651	121	TGGTGAATGCTGACCCTCTG	59.6741	TGGTTTGAGAGGAAGACGGC	59.9651	122
mmu_circPik3c2a_1563	chr7|115957870|115975794|-	TGGTGAATGCTGACCCTCTG	59.6741	CTGTTGTTAGGTGATCCATGCT	58.3859	147	GGTGAATGCTGACCCTCTGG	60.3935	CTGTTGTTAGGTGATCCATGCT	58.3859	146
mmu_circPik3c2a_1327	chr7|115967278|115990628|-	ACAGCAAGACAAGTTGGAAA	55.699	AGCTGCCAACATCCACTTGA	59.8889	162	ACAGCAAGACAAGTTGGAAA	55.699	TGTAGCTGCCAACATCCACT	59.3075	165
mmu_circPik3c2a_400	chr7|115977854|115989790|-	CCCCTCCGTTACAGAAGCAG	60.1081	TGCACTCAAGGTCAAGAGCT	59.2388	158	AGACCCCCTCCGTTACAGAA	59.8843	TGCACTCAAGGTCAAGAGCT	59.2388	162
mmu_circPik3c2a_377	chr7|115987078|115990628|-	GACACCCTGTTGAAGAGCTCT	59.6539	AGCTGCCAACATCCACTTGA	59.8889	146	AGACACCCTGTTGAAGAGCTC	59.6539	AGCTGCCAACATCCACTTGA	59.8889	147
mmu_circPik3c2a_639	chr7|115987078|116005198|-	GACACCCTGTTGAAGAGCTCT	59.6539	CTGCCACCTCGTCATTCTGT	60.037	147	AGACACCCTGTTGAAGAGCTC	59.6539	CTGCCACCTCGTCATTCTGT	60.037	148
mmu_circPik3c2a_1233	chr7|116005094|116017816|-	TGGGACCAGTAGTTTGCCAA	59.1526	TGGAAATCTGAGCCATGTCCA	59.365	170	ATGGGACCAGTAGTTTGCCA	58.9277	TGGAAATCTGAGCCATGTCCA	59.365	171
mmu_circPik3c2a_1129	chr7|116016687|116017816|-	GGGCAACTGTAACAAGAAGCC	59.7303	TGGAAATCTGAGCCATGTCCA	59.365	154	GGGGCAACTGTAACAAGAAGC	59.7303	TGGAAATCTGAGCCATGTCCA	59.365	155
mmu_circSmg1_418	chr7|117777587|117779704|-	ACTGCTCATCTGCACTCGAG	59.827	TTGACCCTCCAGCAAGTAGA	57.9758	148	ACTGCTCATCTGCACTCGAG	59.827	TGACCCTCCAGCAAGTAGAT	57.7458	147
mmu_circVps35l_333	chr7|118411027|118425546|+	ATCGATGGGAAGCTGCGG	59.8902	AACGCAGCTGTCTTTCTGGA	59.8933	152	CATCGATGGGAAGCTGCGG	61.2495	AACGCAGCTGTCTTTCTGGA	59.8933	153
mmu_circRexo5_481	chr7|119398787|119404509|+	CGTGGGCTTGACTAAATGCC	59.5482	ACTTCAGCAACTCACACAGCT	60.1343	141	TGGCTATAAGAACGTGGGCT	58.7995	AGCAACTCACACAGCTGTCT	59.5326	148
mmu_circMettl9_586	chr7|120647060|120656622|+	CAGAAGTGTCTTGGAGCCCA	59.6021	AGATCTGTGTTCCTTGGTCAAGA	59.3519	162	CAGAAGTGTCTTGGAGCCCA	59.6021	AGAAGATCTGTGTTCCTTGGTCA	59.3519	165
mmu_circMettl9_395	chr7|120651309|120656622|+	CAGAAGTGTCTTGGAGCCCA	59.6021	TGGGTTTTCCAGTCCGGATT	59.2251	161	AGAAGTGTCTTGGAGCCCAC	59.6017	TGGGTTTTCCAGTCCGGATT	59.2251	160
mmu_circKatnip_477	chr7|125352144|125369875|+	ACCTCCTCTGGACTGTTCAGA	59.852	TCCGGTTTCTCTGCTGAAGC	60.3208	164	TCGTCTCCACATTGAACCTCC	59.7247	TCCGGTTTCTCTGCTGAAGC	60.3208	179
mmu_circKatnip_400	chr7|125359472|125369875|+	ACCTCCTCTGGACTGTTCAGA	59.852	TCCAAGTGTTCCAGCCTCAG	59.6021	142	ACCTCCTCTGGACTGTTCAGA	59.852	CTCCAAGTGTTCCAGCCTCA	59.6021	143
mmu_circXpo6_402	chr7|125768300|125773420|-	TGGCCCATGTTCTACCATGAC	60.0648	AGCTCCTCTATCTCCCGCTT	59.8126	140	TGGCCCATGTTCTACCATGAC	60.0648	AAGCTCCTCTATCTCCCGCT	59.8126	141
mmu_circEif3c_364	chr7|126151146|126151510|-	GCTGCCCATGAGAGCGAT	59.8894	TGCATCCTTTGTCAGGCCTT	59.887	157	TGCCCATGAGAGCGATGC	60.2031	TGCATCCTTTGTCAGGCCTT	59.887	155
mmu_circMapk3_512	chr7|126362912|126364049|+	GCGGCTGAAGGAGTTGATCT	60.1079	AGCATCTCAGCCAGAATGCA	59.745	155	AGCGGCTGAAGGAGTTGATC	60.1079	AGCATCTCAGCCAGAATGCA	59.745	156
mmu_ciTaok2_3242	chr7|126479835|126483077|-	GACCTCTCTCTCCCTCTGGG	60.1062	ATCCTGAGGAGAGGGCCTAC	59.8102	145	GGACCTCTCTCTCCCTCTGG	60.1062	ATCCTGAGGAGAGGGCCTAC	59.8102	146
mmu_circMvp_602	chr7|126597397|126601130|-	GTGGAGATCATTCAGGCCACA	60.0652	ATGCGGATGATGGCCTCTTC	60.2506	154	GTGGAGATCATTCAGGCCACA	60.0652	GATGCGGATGATGGCCTCTT	60.2506	155
mmu_circSrcap_825	chr7|127120647|127125077|+	GCCCCTCTCAAACACCTTCT	59.5979	GGAGGCTCTGGCACTTTAGG	60.1075	172	GCCCCTCTCAAACACCTTCT	59.5979	GGGAGGCTCTGGCACTTTAG	60.1075	173
mmu_circSrcap_639	chr7|127121160|127125077|+	GCCCCTCTCAAACACCTTCT	59.5979	AGCTCGCTCCTCCTTTTGTC	60.0369	143	GCCCCTCTCAAACACCTTCT	59.5979	GAGCTCGCTCCTCCTTTTGT	60.0369	144
mmu_circSrcap_3129	chr7|127133719|127141879|+	CTGCTACCTCGTTCAGTGGG	60.1086	GGAAAGTCGGCACCGGATAA	60.108	164	CCCACTGCTACCTCGTTCAG	60.1086	GGAAAGTCGGCACCGGATAA	60.108	168
mmu_circSetd1a_352	chr7|127382800|127383374|+	TTCCTTTGGCCAGTTCACCC	60.4691	CAGTGGGCACAGTCTGAGG	60.0041	165	TTCCTTTGGCCAGTTCACCC	60.4691	CCAGTGGGCACAGTCTGAG	60.0041	166
mmu_circTial1_630	chr7|128045530|128047994|-	AAACCCACAACAGTATGGACAGT	60.1177	TGGACTTTCCAGTTGCCATGT	60.1335	140	ACCCACAACAGTATGGACAGT	58.9452	ACCATAGCCTTTGGACTTTCCA	59.6215	149
mmu_circInpp5f_446	chr7|128281440|128287008|+	GTGACGAGAAGTTCCACGGG	60.6666	TGCTGATGGAGTCACCGTTG	60.3207	149	GGTGACGAGAAGTTCCACGG	60.6666	TGCTGATGGAGTCACCGTTG	60.3207	150
mmu_circInpp5f_518	chr7|128281440|128292422|+	TGCGCACAGAGATGTGGAAG	60.6715	ACCGTTGTTGGCCCACATTA	60.179	147	GCGCACAGAGATGTGGAAGT	60.6718	ACCGTTGTTGGCCCACATTA	60.179	146
mmu_circSec23ip_932	chr7|128351782|128355967|+	GCCAACTGAAGTGAGACGCT	60.6013	AATGTCTGTGGCGTGGATGT	59.9633	170	AGCCAACTGAAGTGAGACGC	60.6013	AATGTCTGTGGCGTGGATGT	59.9633	171
mmu_circFgfr2_639	chr7|129820727|129844374|-	ATGGAAAGTGTGGTCCCGTC	59.9637	AACCACGTACGCTTCTGGTT	59.8946	144	AAAGTGTGGTCCCGTCAGAC	59.8939	AACCACGTACGCTTCTGGTT	59.8946	140
mmu_circAte1_444_2	chr7|130065860|130106552|-	AACTGCATGAGAAAACATCGCA	59.4464	AGACTCCTGAAATGTGGCTCTG	60.0274	140	ACTGCATGAGAAAACATCGCA	58.8464	AAGACTCCTGAAATGTGGCTCT	59.3582	140
mmu_circAte1_766_1	chr7|130105451|130115554|-	TGGCTATACACCAGGAAGCAC	59.7905	TGAGATTTTGATGGCTGAAACTGT	59.1711	143	GTGGCTATACACCAGGAAGCA	59.7905	TGAGATTTTGATGGCTGAAACTGT	59.1711	144
mmu_circAte1_470	chr7|130109211|130110988|-	CCAGTCTGTTTGTTACCAAAGGC	60.2434	TCACCGTCAACAGCATCCTC	60.0373	142	GCCAGTCTGTTTGTTACCAAAGG	60.2434	TCACCGTCAACAGCATCCTC	60.0373	143
mmu_circAte1_701	chr7|130109211|130117898|-	ATCCAACCAGCCCAAGTCAC	60.2513	CCACTTCTTCTCCATCCTCGG	59.8621	143	ATCCAACCAGCCCAAGTCAC	60.2513	CCCACTTCTTCTCCATCCTCG	59.8621	144
mmu_circTacc2_5223	chr7|130223450|130229229|+	CCGGCCACTTTACCTTCAGT	59.9637	CCACCTCTGGAGACACAGTG	59.6803	160	CCGGCCACTTTACCTTCAGT	59.9637	CCTCTGGAGACACAGTGCAC	60.3202	157
mmu_circDmbt1_414	chr7|130642616|130648318|+	AAACAAGCAGTCCCACACCT	59.7412	ATCTCCACTCGACCCTGACA	59.9602	151	CAAACAAGCAGTCCCACACC	59.6146	ATCTCCACTCGACCCTGACA	59.9602	152
mmu_circDmbt1_2079	chr7|130642616|130681275|+	TGTGGACACCATGAGGATGC	60.0352	ATCTCCACTCGACCCTGACA	59.9602	164	TGTGGACACCATGAGGATGC	60.0352	GTCTCCTCCATTCACCAGCC	60.1075	141
mmu_circDmbt1_897	chr7|130648285|130666826|+	AAGCAGTCCCACACCTGATG	59.9627	ACGGCCAAACCAGAATCTGT	59.8895	171	CAAGCAGTCCCACACCTGAT	59.9627	ACGGCCAAACCAGAATCTGT	59.8895	172
mmu_circDmbt1_450	chr7|130657876|130666826|+	AAGCAGTCCCACACCTGATG	59.9627	CACCTGTCTCCTCCGTTCAC	60.0382	165	CAAGCAGTCCCACACCTGAT	59.9627	CACCTGTCTCCTCCGTTCAC	60.0382	166
mmu_circDmbt1_867	chr7|130657876|130674613|+	AAGCAGTCCCACACCTGATG	59.9627	CACCTGTCTCCTCCGTTCAC	60.0382	165	CAAGCAGTCCCACACCTGAT	59.9627	CACCTGTCTCCTCCGTTCAC	60.0382	166
mmu_circFam53b_1081	chr7|132361117|132381114|-	GAAGATCGGTGTGAAACGGC	59.5573	GATACCTGGGCATTCCGGAG	59.9645	174	GTCCGGATGAAGTGCAGGAG	60.461	GATACCTGGGCATTCCGGAG	59.9645	151
mmu_circZranb1_1039	chr7|132551313|132568423|+	TGGTACATCTGGCCATACGC	59.894	TGCAGACGGCCAGTTTTCAT	60.5371	159	TGGCCATACGCTTTCAGAGG	60.1077	TGCAGACGGCCAGTTTTCAT	60.5371	150
mmu_circZranb1_1464	chr7|132551313|132575352|+	AGACTCGGTGCTTCGGAAAG	60.0382	TGCAGACGGCCAGTTTTCAT	60.5371	154	CAAAGACTCGGTGCTTCGGA	60.3196	TGCAGACGGCCAGTTTTCAT	60.5371	157
mmu_circCtbp2_264	chr7|132627441|132683589|-	GGCCCTTGTGGATAAGCACA	60.3234	ACTCTACAGCTCACGCGATG	59.9004	140	TGGCCCTTGTGGATAAGCAC	60.3234	ACTCTACAGCTCACGCGATG	59.9004	141
mmu_circDhx32_514	chr7|133361128|133361642|-	AGTCTGCTGCAAAACCAGGT	60.1065	ATTCCTCAAACCCGTGTCCC	59.9623	157	TGCTGCAAAACCAGGTTGTG	59.8247	ATTCCTCAAACCCGTGTCCC	59.9623	153
mmu_circFank1_348	chr7|133463831|133471816|+	TGGTTGCTGCTCAGAAAGGT	59.8165	GTGTCCTTGGTTCTAGGCCT	59.015	141	TGGTTGCTGCTCAGAAAGGT	59.8165	AGTGTCCTTGGTTCTAGGCC	59.015	142
mmu_circPpp2r2d_982	chr7|138470138|138478446|+	AGCTCTGCTCCTTGTATGAGA	58.2552	CTGCCACCTTTGTCTCCTGT	59.8907	140	AGCTCTGCTCCTTGTATGAGA	58.2552	TCTGCCACCTTTGTCTCCTG	59.6021	141
mmu_circBrsk2_874	chr7|141538585|141546037|+	TGGCCAGAGATCTCGATCCA	60.106	GATGCCATGCCAAAGTCTGC	60.1791	148	TGGCCAGAGATCTCGATCCA	60.106	GCCATGCCAAAGTCTGCAAT	59.7517	145
mmu_circBrsk2_475	chr7|141541487|141546037|+	TGGCCAGAGATCTCGATCCA	60.106	TTCCAAGCTGGGTAGTGAGC	59.6751	146	GCACGGAGAGCCATTGAGAT	60.1791	TTCCAAGCTGGGTAGTGAGC	59.6751	175
mmu_ciIns2_488	chr7|142232595|142233083|-	TGTCTTTGCTTCTGTGCTGC	59.3352	AGACCCTCCACACCTAGGAC	59.9586	154	GGAGGTTGCTCAGCTACTCC	59.8231	CAGGGTAGTTAGCACTGGGG	59.4581	140
mmu_ciIns2_443	chr7|142232640|142233083|-	GGGGTTAAGGGGCGAGAAAA	59.9614	AGACCCTCCACACCTAGGAC	59.9586	179	GGAGGTTGCTCAGCTACTCC	59.8231	AGACCCTCCACACCTAGGAC	59.9586	147
mmu_circNap1l4_289	chr7|143077897|143081048|-	TTTTTCGTGAGCGCATCGTG	60.1109	TGGTGATGGTTCGTACGGTG	60.0381	169	CGGGCTGTCCTCTACTTCAC	59.8263	TGGTGATGGTTCGTACGGTG	60.0381	146
mmu_circAno1_614	chr7|144164579|144175487|-	CAAAGGCCGGTTTGTTGGTC	60.2493	CCTTGACAGCTTCCTCCTCC	59.7484	163	TTCAAAGGCCGGTTTGTTGG	59.538	GAAGCCTGTGAGGTCCCATC	60.1075	140
mmu_circCul2_595	chr18|3405684|3419642|+	CCCTTTCTGACTGAAACGGGA	59.9283	TGCCGAACGTGACTTTCCAA	60.4622	180	CCCTTTCTGACTGAAACGGGA	59.9283	GCCGAACGTGACTTTCCAAA	59.3411	179
mmu_circArhgap12_468	chr18|6061846|6070091|-	GCGGCTGCAAGAACCAATAG	59.9006	CCAGGAAGAGGAGGAAGAGC	59.17	168	GCGGCTGCAAGAACCAATAG	59.9006	TCCCAGGAAGAGGAGGAAGAG	59.9923	170
mmu_circArhgap12_792	chr18|6111684|6115850|-	AGGCTCCGAAAGAATACAGCA	59.4449	GCCACATTATGCCTTGTGCC	60.1791	149	AGGCTCCGAAAGAATACAGCA	59.4449	TGCCACATTATGCCTTGTGC	59.4683	150
mmu_circEpc1_353	chr18|6454186|6455334|-	GCGAGATGGTTCTAGCACAA	57.9899	TGGGCAGATGTCCATTTTCT	57.0946	168	ACAGGAAAAGCGAGATGGTTCT	59.9609	TGGGCAGATGTCCATTTTCT	57.0946	177
mmu_circWac_336	chr18|7901495|7906044|+	AGAAGCAAATAAGCTGGCAGT	58.1998	TGCACTGTGGTTGTGTGAGT	60.0355	142	AGAAGCAAATAAGCTGGCAGT	58.1998	AGTGCACTGTGGTTGTGTGA	60.0355	144
mmu_circUsp14_268	chr18|10012212|10018095|-	TCGTTCTGTGCCTGAACTCA	59.2498	GCAGAGGGTTCTTCTGGAAGA	59.3742	151	TCGTTCTGTGCCTGAACTCA	59.2498	AGCAGAGGGTTCTTCTGGAAG	59.3722	152
mmu_circRock1_735	chr18|10112343|10132272|-	TGGAGCAGAAATGCAGAACT	57.426	AATAGCCATCACCGCCTTGG	60.4662	153	TGGAGCAGAAATGCAGAACT	57.426	CCATCACCGCCTTGGGATTT	60.6842	148
mmu_circRock1_597	chr18|10119884|10132272|-	ACCTTCAGCAAATGCCAGTG	59.036	AATAGCCATCACCGCCTTGG	60.4662	143	CCTTCAGCAAATGCCAGTGAG	59.7984	AATAGCCATCACCGCCTTGG	60.4662	142
mmu_circRock1_682	chr18|10119884|10134500|-	ACCTTCAGCAAATGCCAGTG	59.036	TCGTACCATACCTTCCTTATTCA	56.5416	155	CCTTCAGCAAATGCCAGTGAG	59.7984	TCGTACCATACCTTCCTTATTCA	56.5416	154
mmu_circRock1_376	chr18|10129304|10132272|-	TGGGCAGAAATGGTGTAGAGG	59.7181	AATAGCCATCACCGCCTTGG	60.4662	169	TGGGCAGAAATGGTGTAGAGG	59.7181	CCATCACCGCCTTGGGATTT	60.6842	164
mmu_circRock1_876	chr18|10129304|10140888|-	TGGGCAGAAATGGTGTAGAGG	59.7181	GCACCTCTGCCGATTACCTT	60.1077	163	TGGGCAGAAATGGTGTAGAGG	59.7181	ATGCACCTCTGCCGATTACC	60.179	165
mmu_circRock1_500	chr18|10134415|10140888|-	GCCTGATAACATGCTGCTGG	59.3331	GCACCTCTGCCGATTACCTT	60.1077	158	GCCTGATAACATGCTGCTGG	59.3331	ATGCACCTCTGCCGATTACC	60.179	160
mmu_circEsco1_545	chr18|10574874|10586041|-	ACAGGCTCCATTGATGTGCT	59.6694	TGGTGGTACATCCCTGTTCT	57.9611	177	ACAGGCTCCATTGATGTGCT	59.6694	TGGTGGTACATCCCTGTTCTT	58.6554	177
mmu_circEsco1_657	chr18|10574874|10588550|-	ACAGGCTCCATTGATGTGCT	59.6694	GAGGCAGCAGCAGTGTTTTC	60.0397	165	ACAGGCTCCATTGATGTGCT	59.6694	AGAAGAGTTGAGGCAGCAGC	60.3215	174
mmu_circEsco1_311	chr18|10582054|10586041|-	GCACCTGCTTTTCCACAACC	60.2494	TCATGCTTCAGCTGAGAATGGT	60.0265	146	AGATGAAACACAGCACCTGC	58.7579	TGGTTTGGTGGTACATCCCTG	59.9253	140
mmu_circEsco1_2233	chr18|10593745|10596441|-	CCCTCTCCTGACTCATCATTGG	59.8955	GATGTTTCAGCCACCATAACTCA	58.9903	141	CCCTCTCCTGACTCATCATTGG	59.8955	TGATGTTTCAGCCACCATAACTC	58.9903	142
mmu_circMib1_863	chr18|10740982|10755687|+	TCAAGTGGGTGATCTTGTGCA	59.8573	CAATGATTGGTTGCTGGCGG	60.4589	148	TCAAGTGGGTGATCTTGTGCA	59.8573	CCAATGATTGGTTGCTGGCG	60.4589	149
mmu_circRbbp8_461	chr18|11826068|11848895|+	AAGGATTCAGCTCCTGCACC	60.0347	CTCCTGCTGCTTTTTGTGCA	59.6135	155	AAGGATTCAGCTCCTGCACC	60.0347	ACTCCTGCTGCTTTTTGTGC	59.6132	156
mmu_circCables1_436	chr18|12038981|12059421|+	CAAACCTCCTGGATGACCCC	60.0341	CCATCCAACTTCAGGTCCCC	60.0341	167	CCAAACCTCCTGGATGACCC	60.0341	CCATCCAACTTCAGGTCCCC	60.0341	168
mmu_circOsbpl1a_411	chr18|13004134|13031358|-	AGAGACTTGTGTGGCGTTGA	59.536	TGCTGTACGCTGTTCTTAGGA	59.1095	144	AGAGACTTGTGTGGCGTTGA	59.536	TCTCTTGATTGCTGTACGCTGT	60.029	153
mmu_circCdh2_848	chr18|16773478|16783555|-	AGCACACCTTCACCCAACAT	59.8141	CGTCCTCGTCCACCTTGAAA	59.967	162	AGCACACCTTCACCCAACAT	59.8141	CTTGAAATCTGCTGGCTCGC	59.9016	149
mmu_circDsc2_1819	chr18|20171109|20184317|-	TGGAGAGCTCTGATTCGGAAG	59.2464	CCATCAGGTTCACTCTGCCA	59.6741	151	GGAGAGCTCTGATTCGGAAGT	59.2458	CCATCAGGTTCACTCTGCCA	59.6741	150
mmu_circB4galt6_242	chr18|20833795|20839586|-	CACCTGATTCCGATGCTCCA	59.8212	CTGGCCCAATCTCTGAGTCC	59.8201	144	CACCTGATTCCGATGCTCCA	59.8212	CCTGGCCCAATCTCTGAGTC	59.8201	145
mmu_circRnf138_451	chr18|21141781|21154056|+	AGTCAAATTTCACCAGACAACGT	59.0547	ACACTTCCACGACATAGGGG	59.0975	143	GAGTCAAATTTCACCAGACAACGT	59.9648	ACACTTCCACGACATAGGGG	59.0975	144
mmu_circGarem1_1173	chr18|21280788|21281961|-	GACCCTGGGAGCCACAATTA	59.3763	TTTCTGCCTGCCCCATTAGG	60.0332	164	GAAATCGCCCTACCTCCACC	60.1791	AAAGGATTTCTGCCTGCCCC	60.6158	142
mmu_circNol4_294	chr18|22884983|22903917|-	TCAGCCTGTGAAAGCGAGAG	60.0379	TCTCCCCTGTTGAGTGACAG	58.6579	149	CAGCCTGTGAAAGCGAGAGT	60.3202	TCTCCCCTGTTGAGTGACAG	58.6579	148
mmu_circNol4_792	chr18|22956343|23085367|-	ATGACCAAGGCAGTGATGGG	60.0338	TCTTCAACCACAGCCACTCG	60.2499	148	GACCAAGGCAGTGATGGGAA	59.9618	TCTTCAACCACAGCCACTCG	60.2499	146
mmu_circNol4_358	chr18|23045638|23055014|-	TCAACACGAATGTCAGCCGT	60.2497	TAGAAACCGTGTCACCGCTT	59.6099	142	TCAACACGAATGTCAGCCGT	60.2497	TTAGAAACCGTGTCACCGCT	59.6099	143
mmu_circNol4_508	chr18|23045638|23085367|-	ACGAATGTCAGCCGTGAACT	59.9665	TCTTCAACCACAGCCACTCG	60.2499	142	CAGCCGTGAACTCTGACCTT	59.9659	CCTGTCTCCACATGCATGGA	59.7461	173
mmu_ciElp2_1374	chr18|24749083|24750457|+	TGGAAGAGCTATGAGGAAGGGT	60.2932	AAATAGAAAGCTGCCCTTCAAACA	59.4115	140	TTGGAAGAGCTATGAGGAAGGG	59.2258	AATAGAAAGCTGCCCTTCAAACA	58.8481	140
mmu_circAW554918_770	chr18|25472770|25478019|+	AATCTCGAGAGCTGGTTGCC	60.1079	GCCTTGGTCTGACCGTAGTT	59.6793	174	CGAGAGCTGGTTGCCGATAA	60.1791	GCCTTGGTCTGACCGTAGTT	59.6793	169
mmu_circWdr33_747	chr18|31960314|31968534|+	ATGCTCTGATGACGGCACTG	60.4615	AATTGTCGGGGAGCCTGATG	60.107	165	CATGCTCTGATGACGGCACT	60.4615	AATTGTCGGGGAGCCTGATG	60.107	166
mmu_circErcc3_300	chr18|32390242|32394451|+	CGTCCCAGGGAGAACGTATG	59.8975	TGGTGTACAACAGGATCCGT	58.6559	156	CCCAGGGAGAACGTATGCAG	60.1791	TGGTGTACAACAGGATCCGT	58.6559	153
mmu_circEpb41l4a_198	chr18|33943271|33957589|-	GAACCAAGCGGACCCTAACA	59.9643	CTGGCGGGTTCTGTTTCTCT	59.9645	136	GTGGGAAGCCGTGTTAAGGA	59.9643	CTGGCGGGTTCTGTTTCTCT	59.9645	169
mmu_circApc_741	chr18|34394057|34412405|+	CGTGCACAGCGAAGAATAGC	59.9745	TCTTCAGTGCCTCAACTTGCT	59.8583	163	GCGTGCACAGCGAAGAATAG	59.9745	TCTTCAGTGCCTCAACTTGCT	59.8583	164
mmu_circFam13b_737	chr18|34581420|34590927|-	ACGTCTCTGCAGAAAAGTCT	56.8113	GTGGTGAGTCATCCTGGCAG	60.3922	140	AACGTCTCTGCAGAAAAGTCT	57.5391	GTGGTGAGTCATCCTGGCAG	60.3922	141
mmu_circFam13b_1053	chr18|34620031|34632905|-	GAAAAGTCAGCTGGCATGCC	60.1089	GGCAGAAGATCAGCCTGTAGT	59.5158	154	GAAAAGTCAGCTGGCATGCC	60.1089	GGCAGAAGATCAGCCTGTAGTT	60.0932	154
mmu_circFam13b_725	chr18|34627209|34631212|-	GCAGGATAATGGCGGGACTT	60.179	AAGGAAGGGGAGGAGCTCTT	59.8798	159	GCAGGATAATGGCGGGACTT	60.179	AGGAAGGGGAGGAGCTCTTC	60.3261	158
mmu_circKdm3b_5013	chr18|34926056|34967404|+	ACTGTTTCCGCCTGACTCAG	59.9659	CAAGTGAGCCTTCCAGCAGA	59.9641	168	CACGTGAAGCACTGTTTCCG	60.0422	GCGTGAACCTTAACCCAGGA	59.9643	140
mmu_circHspa9_488	chr18|35080963|35084458|-	AGGATGCTGGCCAGATATCTG	59.3706	GGCAACCACAGAAGGGGTAG	60.3225	148	AGGATGCTGGCCAGATATCTG	59.3706	GCAACCACAGAAGGGGTAGT	59.5994	147
mmu_circSil1_314	chr18|35450894|35458528|-	TTTGGTGGCCTTCAAGTGGT	60.0326	TCTTCAGCTCCTCAATGGGG	59.0854	147	GGTGGCCTTCAAGTGGTGAT	60.2513	TCTTCAGCTCCTCAATGGGG	59.0854	144
mmu_circSil1_413	chr18|35458336|35481813|-	ACAAGTTCAACAGCTCCAGC	58.6872	TGTTGGAGCTTCACCTCGTT	59.5318	150	ACAAGTTCAACAGCTCCAGC	58.6872	TTGTTGGAGCTTCACCTCGT	59.5318	151
mmu_circUbe2d2a_374	chr18|35926517|35934420|+	TAGTGCCTGAGATTGCTCGG	59.5385	TTGGCCCCATTATTGTAGCCT	59.4266	140	TTAGTGCCTGAGATTGCTCGG	60.1347	TGGCCCCATTATTGTAGCCTG	60.1335	140
mmu_circUbe2d2a_310	chr18|35932893|35934420|+	TAGTGCCTGAGATTGCTCGG	59.5385	TGAAGGGGTAATCTGTTGGGA	58.3617	142	TAGTGCCTGAGATTGCTCGG	59.5385	TGAAGGGGTAATCTGTTGGGAA	59.0097	142
mmu_circAnkhd1_1936	chr18|36708071|36747870|+	CCCCAGGAACCTGACAGAAC	59.9631	GCAAATCTGCTCCTTCTGCTG	59.8674	158	TCCCCAGGAACCTGACAGAA	60.1047	GCAAATCTGCTCCTTCTGCTG	59.8674	159
mmu_circAnkhd1_530	chr18|36714120|36722634|+	TAGATCACGGTGCAGGCATC	59.8951	ACACTTCTGCCTTCATCTAGT	56.3722	150	CTAGATCACGGTGCAGGCAT	59.8944	ACACTTCTGCCTTCATCTAGT	56.3722	151
mmu_circAnkhd1_715	chr18|36716664|36727375|+	CACGCCTTTGATGGAAGCTG	59.8303	ACCTCCACTAGAAGCTGCCA	60.5453	149	CACGCCTTTGATGGAAGCTG	59.8303	AACCTCCACTAGAAGCTGCC	59.3841	150
mmu_circAnkhd1_907	chr18|36716664|36728046|+	GGCAGGGGCTGACATAGAAC	60.4646	ACCTCCACTAGAAGCTGCCA	60.5453	179	CATGGAGGCTTCTCAGGAGG	59.5309	ACCTCCACTAGAAGCTGCCA	60.5453	140
mmu_circAnkhd1_3831	chr18|36765119|36781793|+	ATGTGCACCCTGACAACTCC	60.2509	AGCCATATTGCTTGGAGTCTGA	59.4929	170	TGCACCCTGACAACTCCAAA	59.7427	AGCCATATTGCTTGGAGTCTGA	59.4929	167
mmu_circAnkhd1_435	chr18|36771257|36773413|+	TGGTGAAGGAAGTCAGTCAGT	58.6014	GGTGCATTGACATCTGCTCC	59.2628	163	TGGTGAAGGAAGTCAGTCAGT	58.6014	GGAGGTGCATTGACATCTGC	59.2628	166
mmu_circAnkhd1_1760	chr18|36779743|36781793|+	GGAAAATGTGCACCCTGACA	58.6727	GTTGCATCCTCCTCTTCCCA	59.3794	141	GGAAAATGTGCACCCTGACA	58.6727	TGTTGCATCCTCCTCTTCCC	59.3794	142
mmu_circIk_718	chr18|36880400|36884320|+	CGCAGACACAGATATCCCCA	59.2473	TGACTTAGAAGGTGGCGCAG	60.0373	143	ACGCAGACACAGATATCCCC	59.2467	TGACTTAGAAGGTGGCGCAG	60.0373	144
mmu_circArhgap26_443	chr18|39230682|39244953|+	GGACCTGGTTCGGCAACATT	60.8937	TCATCTGTTTCGGCATCTCCT	59.1664	179	ACCTGGTTCGGCAACATTTC	59.0412	TCATCTGTTTCGGCATCTCCT	59.1664	177
mmu_circArhgap26_874	chr18|39230682|39265203|+	CGGCGAAAGACAGACTCCAT	60.1086	TCATCTGTTTCGGCATCTCCT	59.1664	141	ACACGGCGAAAGACAGACTC	60.3188	TCATCTGTTTCGGCATCTCCT	59.1664	144
mmu_circArhgap26_953	chr18|39230682|39283171|+	TATCACCATGCAGGCGTTGT	60.0355	TCATCTGTTTCGGCATCTCCT	59.1664	152	GACAGGCCAGGGGTTATCAC	60.1072	TCATCTGTTTCGGCATCTCCT	59.1664	166
mmu_ciArhgap26_109	chr18|39232455|39232564|+	AGTTGCTCTTACACACCCATCA	59.6282	TCAGTCATGATGGGTGTGCA	59.3081	67	AGTTGCTCTTACACACCCATCA	59.6282	TCAGTCATGATGGGTGTGCAA	59.9264	67
mmu_circArhgap26_510	chr18|39253171|39283171|+	TATCACCATGCAGGCGTTGT	60.0355	CACCAAAATCCTTGGCCAGC	60.037	140	GACAGGCCAGGGGTTATCAC	60.1072	CCTTGGCCAGCTCATAACCA	60.0342	145
mmu_circLars_2667	chr18|42349916|42383974|-	GTCTGGCAGCACATTACCCT	60.0351	CTTGTCAGCGCATGCCTTAA	59.1956	141	TCTGGCAGCACATTACCCTG	60.0352	CTTGTCAGCGCATGCCTTAA	59.1956	140
mmu_circPpp2r2b_377	chr18|42864851|42874258|-	CAGTGAGCGGGATAAGAGGC	60.2497	CGTCGCTAGTAACTCTCCCG	59.6959	141	TGTGGAAAGTCAGTGAGCGG	60.2499	CGTCGCTAGTAACTCTCCCG	59.6959	151
mmu_circStk32a_510	chr18|43375043|43430653|+	TCAACATTGCTGCCATGCTG	59.7547	TGGTGTCATTCTTCCGCACA	59.8924	153	TCAACATTGCTGCCATGCTG	59.7547	TTCCGCACAATGCAGACCTT	60.5371	142
mmu_circDcp2_374	chr18|44538276|44538827|+	TTCCTCAGCTGGTAGCACAC	59.6783	TGATGTACAAGCGAGCAAGC	58.9213	145	CTCGGACAGTGACAATGGGT	59.6783	TGATGTACAAGCGAGCAAGC	58.9213	166
mmu_circMcc_771	chr18|44624190|44667367|-	ATGCAGCAAAGAGGAGGAGC	60.3941	GCTGCAGACGCTTATTCAGC	59.9727	146	AGGCCACTATGAACGCCATC	60.179	TTCTTTTCCAGGAGGTCGCG	60.3204	148
mmu_circDtwd2_627	chr18|49856688|49866228|-	CATGGAGCCAGGCTAAGGAC	60.179	GCAGAGAGTAGCAGACAGACC	59.8658	140	TGGTACATGGAGCCAGGCTA	60.3261	GCAGAGAGTAGCAGACAGACC	59.8658	145
mmu_circDmxl1_3566	chr18|50010749|50027364|+	CTCTCATGGTGGGGGTCTTG	59.7458	ACTCTGCATCGCCAAAATCT	57.8802	167	TGTGTGCTTCATGGCTCTCA	59.6024	CATCTGAGCATGAAGTTGCCA	58.9108	153
mmu_circSnx2_614	chr18|53322726|53336191|+	GACCAAGGTCAAAGTAGGTAAAGA	58.1383	TGGAGCCATTAGAGTTTGCACT	59.9597	145	GACCAAGGTCAAAGTAGGTAAAGA	58.1383	ACTTCTACAGGTTTGGAGCCA	58.9452	158
mmu_circSnx2_490	chr18|53342659|53346030|+	ACCAGTTACATCAAGAGCAAGC	58.9226	CTCTCGGCAGCTCTGAGC	59.8953	175	GACCAGTTACATCAAGAGCAAGC	59.874	CTCTCGGCAGCTCTGAGC	59.8953	176
mmu_circCsnk1g3_535	chr18|54028602|54039741|+	AATCCAGAGCACCACAGCTG	60.3223	CGCCTGTTCATCCCATTCGT	60.7444	160	GAGCACCACAGCTGCATTTG	60.3881	CGCCTGTTCATCCCATTCGT	60.7444	154
mmu_circGramd3_522	chr18|56621822|56630485|+	GGAGGTCCTCTGCCAAGAAC	60.0359	ATTCCGGAGTCTGGGATCCT	59.7338	146	GGAGGTCCTCTGCCAAGAAC	60.0359	GGAGTCTGGGATCCTGAGCT	60.3984	141
mmu_circMarchf3_449	chr18|56940735|56945147|-	GCACTGGCTGTCATCCTCAA	60.3219	CGACTGGTTGTCATGGCAAC	59.7617	158	GCCACTTCAGGTTTGCAGTG	59.9688	CAAGACTTCGGGCAGGTGAC	60.951	142
mmu_circPrrc1_668	chr18|57495504|57498421|+	AACAGAGGCCAGGATGATGC	60.1068	AGCCAAGCCTGCAGGATG	60.0443	140	AACAGAGGCCAGGATGATGC	60.1068	CAGCCAAGCCTGCAGGAT	60.0443	141
mmu_circWdr7_411	chr18|63888106|63893856|+	AGTCTCGCCGCCCTTAAAAA	59.9643	TCGCAGACTTAGGAGGCCTA	59.7421	150	AGTCTCGCCGCCCTTAAAAA	59.9643	AGGAGGCCTACAGAGTGGTC	60.3248	140
mmu_circWdr7_1723	chr18|63888106|63958309|+	CCATGCAGACTATGGCAGCT	60.179	CAGAGTGGTCACTGGCTACG	60.1091	142	CCATGCAGACTATGGCAGCT	60.179	AGGCCTACAGAGTGGTCACT	59.8847	149
mmu_circAtp8b1_346	chr18|64689911|64694807|-	AGAACACCATCACCGTCAGC	60.3208	GCAAGCTTTCCATCGGCAAA	60.0383	143	AGAACACCATCACCGTCAGC	60.3208	AATGCAAGCTTTCCATCGGC	59.8258	146
mmu_circAtp8b1_1841	chr18|64689911|64738471|-	GGGCTCAGAGAGGACCTACA	60.033	CCACTTCATCGTTGGGCTGA	60.3216	160	TGGGCTCAGAGAGGACCTAC	60.033	CCACTTCATCGTTGGGCTGA	60.3216	161
mmu_circAtp8b1_410	chr18|64694650|64697622|-	ACAGTCAGGGAAAGAGCCAG	59.3104	GGCAGGAGTGTCCTTCTCAG	59.7512	165	ACAGTCAGGGAAAGAGCCAG	59.3104	CCTTGGCAGGAGTGTCCTTC	60.322	169
mmu_circMalt1_1400	chr18|65570892|65597912|+	TTCTGGGTTGGCAAATGGGA	59.8104	AAACTTGGGCTTCCCTCTGG	59.8868	155	TTCTGGGTTGGCAAATGGGA	59.8104	ACACAAACTTGGGCTTCCCT	59.7383	159
mmu_circZfp532_2351	chr18|65756054|65758405|+	GTCTTCCAGGATGAGCCGTC	60.1791	GCTGCTTTGGGATCGACCAT	60.7495	163	AAGTCTTCCAGGATGAGCCG	59.4609	GCTGCTTTGGGATCGACCAT	60.7495	165
mmu_circZfp532_804	chr18|65771820|65789703|+	AAGAAGATGGCCAGTCTCGG	59.4609	GGATTCTCTGGTGTGACGCA	60.0373	166	AAGAAGATGGCCAGTCTCGG	59.4609	TGGATTCTCTGGTGTGACGC	60.0373	167
mmu_circSpire1_395	chr18|67678684|67720929|-	CGCAGAAACCATGGAACTGC	60.1096	CCTTCAAGCCATAGTCCAATGC	59.6398	145	CAGTATGTCGGGCCCTGTTC	60.462	CCTTCAAGCCATAGTCCAATGC	59.6398	164
mmu_circCep192_505	chr18|67951840|67953503|+	CACTGACCTTGCCTACTACACA	59.701	GGTCTCATCCACAGCACACA	59.9647	146	CACTGACCTTGCCTACTACACA	59.701	GAGGGTCTCATCCACAGCAC	60.1079	149
mmu_circSmad4_1433	chr18|73781955|73811110|-	CCACGCGGTCTTTGTACAGA	60.3192	GCAGTGAAAACCAATGGCCA	59.6077	161	ACCACGCGGTCTTTGTACAG	60.5992	GCAGTGAAAACCAATGGCCA	59.6077	162
mmu_circSmad4_1080	chr18|73790265|73811110|-	CCATCTTCAGCACCACCCG	60.7466	GCAGTGAAAACCAATGGCCA	59.6077	162	CTATGCCGCCCCATCCTG	59.9669	GCAGTGAAAACCAATGGCCA	59.6077	142
mmu_circSmad4_582	chr18|73808231|73811110|-	TGACAGTGTCTGTGTGAATCCA	59.566	GCAGTGAAAACCAATGGCCA	59.6077	150	GTGACAGTGTCTGTGTGAATCC	59.1972	GCAGTGAAAACCAATGGCCA	59.6077	151
mmu_circDym_354	chr18|75186051|75196244|+	CGGCAGCTACAGTTCTGACT	59.755	CGCAGCAAGATTTCCTGTTCG	60.4647	172	CGGCAGCTACAGTTCTGACT	59.755	GCAAGATTTCCTGTTCGAGGG	59.26	168
mmu_circDym_269	chr18|75213273|75215578|+	CCCATGTCTTCCCTCAGCAG	60.1073	CTGTCGCAGAACCTCCTTGT	59.9659	157	CGGAACCCATGTCTTCCCTC	60.1077	CTGTCGCAGAACCTCCTTGT	59.9659	162
mmu_circDym_966	chr18|75213273|75259990|+	TACCTGCACACAAACTGCCT	59.8175	CTGTCGCAGAACCTCCTTGT	59.9659	180	TGGCGGCTTTAGCAAACATG	59.7566	CTGTCGCAGAACCTCCTTGT	59.9659	161
mmu_circDym_697	chr18|75247860|75259990|+	TGGCGGCTTTAGCAAACATG	59.7566	CAGCAGGAGACTCTGGTTGG	60.0366	168	GGCGGCTTTAGCAAACATGT	59.7564	CAGCAGGAGACTCTGGTTGG	60.0366	167
mmu_circCtif_862	chr18|75652809|75654940|-	CGACAAGATGGCCCTCTTCA	59.7498	CTGGTGGTCCCTGTTGTGTT	60.1067	155	CGACAAGATGGCCCTCTTCA	59.7498	TTCTGGTGGTCCCTGTTGTG	59.8175	157
mmu_circCtif_255	chr18|75738698|75744850|-	TCGACAGAGAAGGGTGTGGA	60.179	ATTGGCGGCCCAGATATCTG	59.9627	146	CTGCCACACATCGACAGAGA	59.7553	ATTGGCGGCCCAGATATCTG	59.9627	156
mmu_circSmad2_782	chr18|76395510|76426055|+	ATCCCAGAAACACCACCACC	59.8876	AAGTCTCTTCACCACTGGCG	59.9659	179	CAGAAACACCACCACCTGGA	59.8175	AAGTCTCTTCACCACTGGCG	59.9659	175
mmu_circPias2_560	chr18|77184944|77193585|+	GCCCACGAGTTTAGTTCAAAGC	60.3505	GCGCCCACTTTTATTCCGTC	59.9018	174	AGCAGTATTCAGCGGTTTCA	57.5273	GCGCCCACTTTTATTCCGTC	59.9018	155
mmu_circPias2_607	chr18|77220786|77232838|+	CCTGCTGCTATTCCACCTTCA	60.0652	TAGAGGGCAGCATCAAAGCA	59.38	162	TGATCCTGCTGCTATTCCACC	59.8583	TAGAGGGCAGCATCAAAGCA	59.38	166
mmu_circSetbp1_3448	chr18|78899698|78903146|-	AAGGCTTTGGGACGTACAGG	59.9637	AAGGTGTCACTGGTGAAGCC	60.179	167	GCTTTGAAGGCTTTGGGACG	60.0392	AAGGTGTCACTGGTGAAGCC	60.179	173
mmu_circSetbp1_630	chr18|79129765|79130395|-	CAGAAGGTGTCCCGTACTGG	59.7534	GTCGTCCAGCTGTAGGGTTC	60.1088	140	CCAGAAGGTGTCCCGTACTG	59.7534	GTCGTCCAGCTGTAGGGTTC	60.1088	141
mmu_circNfatc1_706	chr18|80693046|80710375|-	CCCCGTCCAAGTCAGTTTCT	59.6032	TCAGCCGTCCCAATGAACAG	60.3216	142	GATAACCAGCCCCGTCCAAG	60.4638	TCAGCCGTCCCAATGAACAG	60.3216	151
mmu_circAtp9b_710	chr18|80851826|80935138|-	TTACAGGGATTTGCAGGCCC	60.3243	TGTCTCGCTGAAAACGTCGA	59.9703	144	CTTACAGGGATTTGCAGGCC	58.8937	TGTCTCGCTGAAAACGTCGA	59.9703	145
mmu_circZfp236_929	chr18|82682962|82700412|-	GCAAGATGCATATGGGTGGAC	59.3895	AGACAGCAGACAGATTTCGCA	59.9987	151	GCAAGATGCATATGGGTGGA	58.0145	AGACAGCAGACAGATTTCGCA	59.9987	151
mmu_circZfp516_1926	chr18|82973648|82975574|+	GGCTGAGGAAGTGGTGGATG	60.3935	CTTAGAGGGGTTCCTGCTGC	60.1075	144	GCTGAGGAAGTGGTGGATGA	59.3847	CTTAGAGGGGTTCCTGCTGC	60.1075	143
mmu_circZfp516_3381	chr18|82973648|83006323|+	AAGGACTTCGCCACCCTCTA	60.2521	CTTAGAGGGGTTCCTGCTGC	60.1075	149	TTCCAAAGGACTTCGCCACC	60.5365	CTTAGAGGGGTTCCTGCTGC	60.1075	154
mmu_circZfp516_1455	chr18|83004868|83006323|+	AAGGACTTCGCCACCCTCTA	60.2521	AGCTTGTGATTCTGGTCTCCG	60.0666	140	TTCCAAAGGACTTCGCCACC	60.5365	TGTGATTCTGGTCTCCGTTGG	59.998	141
mmu_circZfp516_1643	chr18|83004868|83012662|+	TGGTGTTTGAGTGTGACGGT	59.7492	TGTGATTCTGGTCTCCGTTGG	59.998	143	TGGTGTTTGAGTGTGACGGT	59.7492	AGCTTGTGATTCTGGTCTCCG	60.0666	147
mmu_circZfp407_372	chr18|84361070|84372816|-	TAACTTCGCCTCCACAACCC	59.9643	CCGTGTGCAGTTTCATGTGG	60.0402	170	TAACTTCGCCTCCACAACCC	59.9643	CCCGTGTGCAGTTTCATGTG	60.0402	171
mmu_circZfp407_4835	chr18|84570994|84581171|-	TGCCATTTTGCAACAGCTCA	59.2485	AGTTCTGATGATGTTTCGTCGT	58.0857	140	TGCCATTTTGCAACAGCTCA	59.2485	AGTTCTGATGATGTTTCGTCGTT	58.6926	140
mmu_circZfp407_4720	chr18|84576451|84581171|-	GAGAGGAGAACCAGGGCAAC	60.0359	AGTTCTGATGATGTTTCGTCGT	58.0857	147	AGAGAGGAGAACCAGGGCAA	60.1789	AGTTCTGATGATGTTTCGTCGT	58.0857	148
mmu_circRttn_1102	chr18|89045082|89066644|+	GTCCGGACTGCTGTCAGAC	60.0804	CCTCACCATCTTGACCCACA	59.3075	179	GTCCGGACTGCTGTCAGAC	60.0804	ACCTCACCATCTTGACCCAC	59.307	180
mmu_circRttn_471	chr18|89078484|89084042|+	ATCAGAATGCAGTCTGGTGC	58.2523	GCCTTTCCCCATGAAGGACA	59.9604	160	ATCAGAATGCAGTCTGGTGC	58.2523	CCTGTGCTCTTTGTAACGCC	59.4827	177
mmu_circSelenop_213	chr15|3305048|3305261|+	TGTCAGAACACATCGCAGTG	58.4988	AGGAGATCCTTGATGGTTAACAACA	59.9859	179	TGTCAGAACACATCGCAGTG	58.4988	GGAGATCCTTGATGGTTAACAACA	58.7467	178
mmu_circGhr_820	chr15|3357455|3487490|-	TGAGATCCAGACAACGGAGC	59.4674	ACTGCCAGTGCCAAGGTTAA	59.8151	149	TGAGATCCAGACAACGGAGC	59.4674	GACTGCCAGTGCCAAGGTTA	60.2507	150
mmu_circGhr_79	chr15|3487411|3487490|-	CAGTCACCAGCAGCACATTT	59.0434	GACCTGACAAAGATCCATACCTGA	59.8377	60	CAGTCACCAGCAGCACATTT	59.0434	AGACCTGACAAAGATCCATACCTG	59.8369	61
mmu_circOxct1_393	chr15|4076946|4087257|+	GCCATCACGGGAGATTTTGC	59.8988	ACTGTCGCTCAAATTCTGCA	58.1171	166	GGAAGCCATCACGGGAGATT	59.8186	ACTGTCGCTCAAATTCTGCA	58.1171	170
mmu_circPrkaa1_839	chr15|5203688|5206686|+	GGAAGAATCCTGTGACAAGCAC	59.5142	ATAGAGAATGACCCCGCTGC	59.6054	148	GGAAGAATCCTGTGACAAGCAC	59.5142	GCATAGAGAATGACCCCGCT	59.6054	150
mmu_circRictor_962	chr15|6797534|6805666|+	AGCAGCTCACAGTTGTTGGT	60.107	AGCAGACCTCGCCTTATTTCC	60.1344	150	GTCTGGATCTGGACTTGGCC	60.1075	AGCAGACCTCGCCTTATTTCC	60.1344	177
mmu_circRictor_705	chr15|6805530|6807798|+	CCAGCCTTATCCCACCTTGG	60.1065	ACCAACAACTGTGAGCTGCT	60.107	147	CCAGCCTTATCCCACCTTGG	60.1065	ACAACTGTGAGCTGCTTGGA	59.8189	143
mmu_circLifr_300	chr15|7202336|7203041|+	CTGACTGGTCGCAATCCACT	60.037	GCCCACCAGTCCAGTTATCC	60.1072	162	CTGACTGGTCGCAATCCACT	60.037	GGCCCACCAGTCCAGTTATC	60.1072	163
mmu_circNup155_414	chr15|8176626|8177935|+	AGAAGAACAGGAGCTTCAGCA	59.3037	TACACTGGGAGACTGGGGAG	59.9588	143	AGAAGAACAGGAGCTTCAGCA	59.3037	GTACACTGGGAGACTGGGGA	60.2521	144
mmu_circCplane1_2617	chr15|8201176|8218361|+	GTGGTGAAGAGTGTTTTCTGCT	59.0543	TCTCATCTCCATGCTTGTTGAGA	59.4833	144	AGTGGTGAAGAGTGTTTTCTGC	59.0543	TCTCATCTCCATGCTTGTTGAGA	59.4833	145
mmu_circNipbl_589	chr15|8355167|8359800|-	CTGGAGGAGAAGATGAGATCCA	58.4253	TGGTAAGTGAACTACGCACTGA	59.3756	180	TGGAGGAGAAGATGAGATCCA	57.3046	TGGTAAGTGAACTACGCACTGA	59.3756	179
mmu_circZfr_2698	chr15|12136481|12171940|+	CCAGGCTAGAGCTAATGGCC	59.964	GCTACTGGAGCCTGATGGAC	59.8942	178	ATGGCCTACAGTCGTGTGTG	60.0373	GCTACTGGAGCCTGATGGAC	59.8942	164
mmu_circZfr_369	chr15|12159684|12160776|+	TGTCGGAACATGAGAAGAGCA	59.3817	ATCAGGCATTCGTCTGCGAT	59.8944	143	TGTCGGAACATGAGAAGAGCA	59.3817	CATGAGGATAGCCGCCATCA	59.6774	159
mmu_circMtmr12_761	chr15|12245069|12263983|+	TCATGGGTGGCCACTCTTTC	59.9618	TTCACACTACCCTTGGTCCG	59.3171	147	CATGGGTGGCCACTCTTTCT	59.9613	TTCACACTACCCTTGGTCCG	59.3171	146
mmu_circCdh9_1025	chr15|16823244|16832364|+	AGATGTGAAGGAGGGGAGCA	60.2529	ATTGCCAGCTCCATCTCCTG	59.817	141	AGATGTGAAGGAGGGGAGCA	60.2529	GATTGCCAGCTCCATCTCCT	59.5267	142
mmu_circOtulin_316	chr15|27616409|27623444|-	ACACTGTTCCAGGCCATGAG	59.9627	GGAGCCACACTTAACCTGGG	60.3225	168	ACACTGTTCCAGGCCATGAG	59.9627	GAGCCACACTTAACCTGGGT	59.5994	167
mmu_circTrio_1814	chr15|27871246|27912820|-	CCATCAGCTTGAAGACCGGA	59.7498	AGGTCCTCCTGCCGTATTCT	60.032	179	CGGCGAGTTGAACAACGAAA	59.6977	AGGTCCTCCTGCCGTATTCT	60.032	145
mmu_circTrio_1021	chr15|27897919|27905417|-	CAAGAGTGGAAGGCGTTTGC	60.0401	GATGGAGTCCCACTTGGAGC	60.1075	154	TGGAACAAGAGTGGAAGGCG	60.2503	GATGGAGTCCCACTTGGAGC	60.1075	159
mmu_circCtnnd2_729	chr15|30634789|30647470|+	TACAGCAAGCATTCGCAGGA	60.0365	CCAGGGTCTGGTTGCTATGG	60.107	160	GTACAGCAAGCATTCGCAGG	59.9023	CCAGGGTCTGGTTGCTATGG	60.107	161
mmu_circCct5_1393	chr15|31592430|31598206|-	GTTCGAGCCAGACAGGTGAA	59.9665	CATCATCTTGTCCAGCCCGT	60.1075	148	AAGTTCGAGCCAGACAGGTG	59.9659	CATCATCTTGTCCAGCCCGT	60.1075	150
mmu_circCpq_416	chr15|33250071|33302693|+	TGGAAATGGGAGCAAAGACCT	59.5711	TCCCTCTTGCTTCTGATGCTC	59.791	155	TGGAAATGGGAGCAAAGACCT	59.5711	CCCTCTTGCTTCTGATGCTCT	59.79	154
mmu_circCpq_822	chr15|33250071|33497510|+	CCCCTCAATGTCACCAAGGT	59.5944	TCCCTCTTGCTTCTGATGCTC	59.791	148	ACCCCTCAATGTCACCAAGG	59.5944	TCCCTCTTGCTTCTGATGCTC	59.791	149
mmu_circCpq_294	chr15|33466771|33497510|+	CCCCTCAATGTCACCAAGGT	59.5944	CTGGGAGGCACCAATTCCTC	60.3949	150	ACCCCTCAATGTCACCAAGG	59.5944	CTGGGAGGCACCAATTCCTC	60.3949	151
mmu_circMtdh_374	chr15|34131309|34136973|+	AAAGCCCGACCAAAACAGGA	60.1064	TCTACCCAGTTCCCCCACTC	60.2526	157	ACCTCAAAAGCCCGACCAAA	60.1064	TCTACCCAGTTCCCCCACTC	60.2526	163
mmu_circStk3_1309	chr15|34945151|35115791|-	CCAGGCCCTATGTCCAACAG	60.107	CCCTTCTCCAAGCTTCTCCA	59.0127	151	CCAGGCCCTATGTCCAACAG	60.107	ACCCTTCTCCAAGCTTCTCC	59.0119	152
mmu_circStk3_658	chr15|35072575|35115791|-	CTGTGTGGCTGACATCTGGT	59.9641	CCCTTCTCCAAGCTTCTCCA	59.0127	170	ACTGTGTGGCTGACATCTGG	59.9641	CCCTTCTCCAAGCTTCTCCA	59.0127	171
mmu_circVps13b_309	chr15|35533441|35534506|+	AGCCCGAATCTCTCCTAGCT	59.8126	TCCCAGAGGCACATTTGACC	59.9618	180	AGCCCGAATCTCTCCTAGCT	59.8126	CCCAGAGGCACATTTGACCA	60.2513	179
mmu_circVps13b_567	chr15|35533441|35576672|+	GCAGCAGTCATATCAGGCCT	59.8918	TCCCAGAGGCACATTTGACC	59.9618	161	AGCAGCAGTCATATCAGGCC	59.8918	TCCCAGAGGCACATTTGACC	59.9618	162
mmu_circVps13b_1554	chr15|35623747|35675098|+	AGTGTGGCTCAGGTTCAACT	59.1601	TCTGGGTAGACTGAAGATGGACT	59.9882	176	AGTGTGGCTCAGGTTCAACT	59.1601	TCTCTGGGTAGACTGAAGATGGA	59.7304	178
mmu_circVps13b_475	chr15|35668846|35675098|+	AGTGTGGCTCAGGTTCAACT	59.1601	TGCCGATATTGATGGACTGCA	59.8593	173	AGTGTGGCTCAGGTTCAACT	59.1601	TGGACTGCAGGTCTATCTGGT	60.2733	161
mmu_circVps13b_1301	chr15|35668846|35745930|+	GCCTGGAGAAACAGACAGCA	60.2505	TGCCGATATTGATGGACTGCA	59.8593	172	TGCCTGGAGAAACAGACAGC	60.2505	TGCCGATATTGATGGACTGCA	59.8593	173
mmu_circVps13b_688	chr15|35709271|35709959|+	TGCTTCTGAGTTGTCACCACA	59.7907	CGGGAAGAGGTTTCAGCTGT	59.9645	158	TGCTTCTGAGTTGTCACCACA	59.7907	AGAGGTTTCAGCTGTGCCTC	59.964	153
mmu_circUbr5_2261	chr15|37997964|38010021|-	TCCGAAATCCGCAGCATCAG	60.8112	TGGTGGTCACTGGATGAAGC	59.9633	150	TCCGAAATCCGCAGCATCAG	60.8112	ACTGGATCCTGGTGGTCACT	60.1789	159
mmu_circAtp6v1c1_318	chr15|38673100|38676357|+	GTGGCTCAGTACATGGCTGA	59.7498	GCTGACAGGTTTTCTCCCCA	59.8895	154	GTGGCTCAGTACATGGCTGA	59.7498	TGCTGACAGGTTTTCTCCCC	59.8895	155
mmu_ciFzd6_802	chr15|38897393|38898195|+	TGCGAACCACACAGAACATCT	60.2026	AGGTGAAACATTAGCATTTCGA	56.3534	167	TGCGAACCACACAGAACATC	58.7741	AGGTGAAACATTAGCATTTCGA	56.3534	167
mmu_circRims2_3701	chr15|39138370|39479906|+	TTGGGGCCAAAATGGTAGCT	59.8839	TGGGGCTGCAGAACGTTATT	59.9624	159	CGATCTAGCATTGGGGCCAA	60.179	TGGGGCTGCAGAACGTTATT	59.9624	169
mmu_circRims2_2096	chr15|39300392|39342106|+	GTCTCCTCATTGCCACTCCC	60.1075	CCTCTCTTTCTTCACTTTGCTCG	59.5684	150	CTCCTCATTGCCACTCCCTC	59.8201	CCTCTCTTTCTTCACTTTGCTCG	59.5684	148
mmu_circRims2_2433	chr15|39300392|39374770|+	ACGTGCTACTGGCCATTACA	59.3888	CCTCTCTTTCTTCACTTTGCTCG	59.5684	149	ACACGTGCTACTGGCCATTA	59.3888	CCTCTCTTTCTTCACTTTGCTCG	59.5684	151
mmu_circRims2_1029	chr15|39315435|39342106|+	GTCTCCTCATTGCCACTCCC	60.1075	AGGTCACAGGGTGCAAAGAC	60.179	166	GTCTCCTCATTGCCACTCCC	60.1075	CAGGTCACAGGGTGCAAAGA	60.179	167
mmu_circRims2_1366	chr15|39315435|39374770|+	GCCGAATGGATAGACACCGT	59.8957	ATCTTTGGATGGCTGCCAGG	60.3967	153	AGCCGAATGGATAGACACCG	59.6106	ATCTTTGGATGGCTGCCAGG	60.3967	154
mmu_circRims2_794	chr15|39335729|39374770|+	GCCGAATGGATAGACACCGT	59.8957	GGATTCCTTGGCCTCCCATC	60.179	153	AGCCGAATGGATAGACACCG	59.6106	GGATTCCTTGGCCTCCCATC	60.179	154
mmu_circRims2_516	chr15|39430338|39479906|+	TTGGGGCCAAAATGGTAGCT	59.8839	TCCAGTCTGGGGTCTGATCC	60.3257	154	CGATCTAGCATTGGGGCCAA	60.179	TCCAGTCTGGGGTCTGATCC	60.3257	164
mmu_circRims2_320	chr15|39473459|39479906|+	CGATCTAGCATTGGGGCCAA	60.179	AATGAGTGGGGGCTGAACTG	59.9613	140	AGAAGCGGCGATCTAGCATT	59.6091	AATGAGTGGGGGCTGAACTG	59.9613	148
mmu_circOxr1_1715	chr15|41660869|41689448|+	AGATGGACGAGTCTGAAGCG	59.5462	ATTCAATGGTTCCTTTAGGCTTCTG	59.5799	140	AAGATGGACGAGTCTGAAGCG	60.1353	TTCAATGGTTCCTTTAGGCTTCTG	59.2331	140
mmu_circNudcd1_1181	chr15|44251864|44284269|-	AGAGAGCTCCAGTTTATGCAGA	58.897	TACCAGGCATCACAGTGCAG	60.0361	149	TGAAGAGAGCTCCAGTTTATGCA	59.7384	TACCAGGCATCACAGTGCAG	60.0361	152
mmu_circTrps1_2663	chr15|50685500|50710338|-	TATCCTGCCTCCGGAGAGAG	59.8886	TGCTCTCTGTAGCTGTTGGC	60.037	141	AGTATCCTGCCTCCGGAGAG	60.179	TGCTCTCTGTAGCTGTTGGC	60.037	143
mmu_circRad21_787	chr15|51833316|51837339|-	TCCGCCAACCAAGAAGCTTA	59.6013	TCTGCTTTGGTTCAGGCTGA	59.5262	143	TCCGCCAACCAAGAAGCTTA	59.6013	ACTCTGCTTTGGTTCAGGCT	59.5241	145
mmu_circExt1_760	chr15|52946480|52970967|-	AGGTTATGAGCAGCCGGTTT	59.6717	GACCACGAGGAACCAGACAG	60.0382	148	AAGGTTATGAGCAGCCGGTT	59.6717	GACCACGAGGAACCAGACAG	60.0382	149
mmu_circEnpp2_282	chr15|54770222|54773586|-	TGCCTGTCACTGCTCAGAAG	59.9655	CGACAGTCAGGAGGTCCAAC	60.0382	159	TGCCTGTCACTGCTCAGAAG	59.9655	GTCACACCGACAGTCAGGAG	60.0391	166
mmu_circDeptor_392	chr15|55072126|55078954|+	AGGAACTCTTGACTCCGGGG	60.9053	ACGTCTCATTGAGCAGCTCC	60.1084	146	AGGAACTCTTGACTCCGGGG	60.9053	CGTCTCATTGAGCAGCTCCA	60.1085	145
mmu_circZhx1_2859	chr15|57915619|57918478|-	GGAACCCCCACGACATGT	59.2456	TAGCGTTTCCATGGTGCACT	59.9638	144	GGAACCCCCACGACATGT	59.2456	AGTAGCGTTTCCATGGTGCA	59.9638	146
mmu_circTatdn1_494	chr15|58788000|58800598|-	TGTCGCAATTCACATACTGAGT	58.0746	AAGTCATCTTGATGCTTCTGCAC	59.5605	142	TGTCGCAATTCACATACTGAGT	58.0746	AAGTCATCTTGATGCTTCTGCA	58.3173	142
mmu_circWashc5_657	chr15|59223320|59233085|-	GATGATTCTACTGCTGCAGGC	59.1277	GCGAGGTCAAGGGTGTTGTT	60.818	155	GATGATTCTACTGCTGCAGGC	59.1277	AGGGTGTTGTTGAGAGCAGT	59.1601	146
mmu_circPvt1_318	chr15|61978996|61979314|+	GTTTGTTGTCATCTCTCGGGC	59.535	ATCCACAGGGTTCAGGAAGTC	59.3691	140	GTTTGTTGTCATCTCTCGGGC	59.535	ATCCACAGGGTTCAGGAAGT	58.2526	140
mmu_circPhf20l1_2355	chr15|66475875|66508881|+	GAAGAAGATGGGGAGCTCCG	59.8942	GCACTGGCTCGAGGTTTAGT	60.0372	149	GAAGAAGATGGGGAGCTCCG	59.8942	GGCTCGAGGTTTAGTCCCTG	59.824	144
mmu_circFam135b_96	chr15|71493850|71493946|-	CTCTTTCAGAGAGGGTAATGAACCA	60.0463	ACTCAACTGTTCCTTGTACTTCAGA	59.8712	61	CTCTTTCAGAGAGGGTAATGAACCA	60.0463	ACTCAACTGTTCCTTGTACTTCA	57.6466	61
mmu_circTrappc9_609	chr15|72871820|72903492|-	GGCACCTCTCCTTCCTCTTG	59.7484	TGTCAATGATGTCCTCGGGG	59.4586	141	GCACCTCTCCTTCCTCTTGC	60.3923	TGTCAATGATGTCCTCGGGG	59.4586	140
mmu_circTrappc9_465	chr15|72884654|72903492|-	ATTGCAGAACCTGGCTGGAG	60.3232	CTTGGCCCTTCCGATCTCAG	60.1791	153	ATTGCAGAACCTGGCTGGAG	60.3232	CCTTCCGATCTCAGTGCTGG	60.1791	147
mmu_circPtk2_698	chr15|73128882|73140742|-	TGTCCTCCCACCCTCTACAG	59.9588	CACGCTGTCCGAAGTACAGT	60.0394	152	TGTCCTCCCACCCTCTACAG	59.9588	CTCTCTCACGCTGTCCGAAG	60.1792	158
mmu_circPtk2_584	chr15|73163883|73181718|-	AAAGAAGGTGAACGGGCGTT	60.4649	TGGCCTTGACAGAATCCAGT	58.9327	147	AGAAAGAAGGTGAACGGGCG	60.6029	TGGCCTTGACAGAATCCAGT	58.9327	149
mmu_circPtk2_1211	chr15|73175668|73232186|-	CTGTGGAATTGGCAATCGGC	60.1791	CGGTTTGAGAGGTGCTCCTT	59.9645	145	GTGCTTCAAGTGTGCCCTTG	59.9688	AACAGTTTCCAGCAGCTCCA	59.8165	159
mmu_circPtk2_409	chr15|73231874|73266593|-	AGAGGCCCTGAGACCTACAG	60.0326	ACTCAGAAGGCAGCAGTGAC	59.9654	173	CAGGTGCCGTCTGTATGGAG	60.1791	ACTCAGAAGGCAGCAGTGAC	59.9654	156
mmu_circRbfox2_872	chr15|76982139|77017141|-	CTTTCCGAGGAGCCCATCTG	60.1791	TTTGTGGAGGTGGTGGGAAC	60.1064	170	CAGAGGGCGGACAGTGTATG	60.1791	TTTGTGGAGGTGGTGGGAAC	60.1064	145
mmu_ciRbfox2_1155	chr15|76982284|76983439|-	TCGGTGCCTGTCTTCTACCT	60.2517	TGTGGCAACCGTCAAAAACC	59.8263	140	GGAACATTCGGTGCCTGTCT	60.3217	TGTGGCAACCGTCAAAAACC	59.8263	147
mmu_circPla2g6_686	chr15|79173330|79186897|-	AATGGACGCTTCCTGGATGG	60.107	CTTCTCGTCCCTCATGGAGC	59.8961	170	AATGGACGCTTCCTGGATGG	60.107	GCTTCTCGTCCCTCATGGAG	59.8961	171
mmu_circDdx17_385	chr15|79425234|79428057|-	CCCATTCAGTGCCAGGGATT	60.0328	TTTTTCGTAACCGCTCCCCA	59.8918	158	CCCATTCAGTGCCAGGGATT	60.0328	CGCTCCCCAGGATTACCAAA	59.7453	147
mmu_circTnrc6b_1446	chr15|80768407|80802298|+	GTGCTAGGGGGTACAACCAC	60.0357	ACTCCTCCGTCATCCTCCTC	60.1064	164	GTGCTAGGGGGTACAACCAC	60.0357	GACTCCTCCGTCATCCTCCT	60.1064	165
mmu_circSlc25a17_128	chr15|81224174|81228362|-	AGAAAGTCAAAAACGACGCA	56.5208	CGACCTGAAGCCGAAGTCTA	59.1906	120	AGAAAGTCAAAAACGACGCATG	58.3823	CGACCTGAAGCCGAAGTCTA	59.1906	120
mmu_circEp300_638	chr15|81485108|81485746|+	GACTGAGCCACTACAGCAGG	60.1084	TCGCCACCATTGGTTAGTCC	60.0358	158	GACTGAGCCACTACAGCAGG	60.1084	GCCACCATTGGTTAGTCCCA	59.961	156
mmu_circEp300_329	chr15|81515814|81516713|+	CAGTTATGCACAATCCCCCG	58.9757	ATATTGCCAGGGCTCTTGGT	59.0708	140	TCTCCACAGACTCTTTGTTGCT	59.5642	GCCAGGGCTCTTGGTATTGT	60.0341	165
mmu_circXrcc6_765	chr15|81906645|81911612|+	CGGGAAACAAATGAACCAGTGA	59.3789	AACACCACTGCCAGGAGATC	59.6737	158	CGGGAAACAAATGAACCAGTGA	59.3789	GAACACCACTGCCAGGAGAT	59.6737	159
mmu_circTcf20_5866	chr15|82709431|82741485|-	ATGAAATGCTCCCACTGCCA	59.9599	TCCGTGGTAACTGCTTTGCT	59.8922	169	GGCTGCTACAACAAAGGCTG	59.758	GTGGGTAGCTCTGCTGGTTT	59.9631	149
mmu_circTcf20_5772	chr15|82735713|82741485|-	GTCTGTGGCAGGCTCTATGG	60.1791	GTGGGTAGCTCTGCTGGTTT	59.9631	145	GGTCTGTGGCAGGCTCTATG	60.1791	GTGGGTAGCTCTGCTGGTTT	59.9631	146
mmu_circTtll1_460	chr15|83389450|83393997|-	GGGTGGATCCAAGTGACAGA	59.0158	AGATGGGCAGCTCAGAACAC	60.0356	140	GAGGGTGGATCCAAGTGACA	59.0158	GATGGGCAGCTCAGAACACT	60.0356	141
mmu_circAtxn10_531	chr15|85243654|85260903|+	AGACCTGGAAGAGAACCTCA	57.2958	TGCAGGCCAGCTCAACAG	60.282	155	AGACCTGGAAGAGAACCTCA	57.2958	CTGCAGGCCAGCTCAACA	60.282	156
mmu_circAtxn10_1057	chr15|85243654|85277707|+	TCGAACACATGACTGAAGGCT	59.6556	TGCAGGCCAGCTCAACAG	60.282	166	TCGAACACATGACTGAAGGCT	59.6556	CTGCAGGCCAGCTCAACA	60.282	167
mmu_circTrmu_273	chr15|85766874|85769393|+	ACCCCGACATCAACTGCAAT	59.9618	AGTCCTTGTCAGCAGCACAA	59.8189	147	ACCCCGACATCAACTGCAAT	59.9618	TCACAGTCCTTGTCAGCAGC	60.25	151
mmu_circTbc1d22a_572	chr15|86118930|86123494|+	ACATGCCCTTGCTGACTCAG	60.3223	GCAAGGTGCCATGTAACAGC	60.1091	154	ACATGCCCTTGCTGACTCAG	60.3223	CAAGGTGCCATGTAACAGCG	59.8312	153
mmu_circTbc1d22a_307	chr15|86183847|86196042|+	ATATGGGCAATCCGACACCC	59.8895	TTCTGTTTCCTCTGCAGCGT	59.8933	150	ATATGGGCAATCCGACACCC	59.8895	TCTGTTTCCTCTGCAGCGTG	60.601	149
mmu_circTbc1d22a_525	chr15|86195927|86333488|+	GAACCCGAGGGCTTTTCTCA	59.9637	GTATCCACTGGCAGGGTGTC	60.1077	147	TGAACCCGAGGGCTTTTCTC	59.9637	GTATCCACTGGCAGGGTGTC	60.1077	148
mmu_circAlg12_328	chr15|88695499|88696362|-	TCACTCCTCCCACACAAGGA	60.1052	ACCAAAGCACCACTCCTTCC	60.179	155	TCACTCCTCCCACACAAGGA	60.1052	CTCCTTCCGGCCATACAAGG	60.179	143
mmu_circPpp6r2_284	chr15|89126362|89127662|+	GTCTTCCGGTTCTGTCACCC	60.3205	CAGGCAAAATAAAAAGCATTTCGGT	59.8208	166	CTTCCGGTTCTGTCACCCTG	60.3208	CAGGCAAAATAAAAAGCATTTCGGT	59.8208	164
mmu_circKif21a_569	chr15|90875912|90879836|-	GGGGGACAAGAGCAAGAGAG	59.7484	TGCATCAATATCCCGAGTGGT	59.2317	141	GGGGACAAGAGCAAGAGAGC	60.3923	TGCATCAATATCCCGAGTGGT	59.2317	140
mmu_circLrrk2_362	chr15|91589308|91597065|+	TCAGGACTGACATCCACAAGC	59.9976	CACTCTCTGCCACCTCAGG	59.4041	140	TCAGGACTGACATCCACAAGC	59.9976	CCACTCTCTGCCACCTCAG	59.4041	141
mmu_circPphln1_615	chr15|93321894|93363126|+	ATGAAGACAGCCAGCTCAGC	60.3927	GAAGCCGTCTCTCATGTCCC	60.1791	146	GAAGACAGCCAGCTCAGCAA	60.6048	GAAGCCGTCTCTCATGTCCC	60.1791	144
mmu_circPphln1_341	chr15|93353331|93363126|+	ATGAAGACAGCCAGCTCAGC	60.3927	GCCTTGGATGAAGCAACTGC	60.1089	147	ATGAAGACAGCCAGCTCAGC	60.3927	CGCCTTGGATGAAGCAACTG	59.8303	148
mmu_circAno6_494	chr15|95846152|95847837|+	CTGACCACACAGCTGACGAT	60.0379	TGGGGAGCGTTGTGGAAAAT	60.179	153	GACCACACAGCTGACGATCA	60.0383	TGGGGAGCGTTGTGGAAAAT	60.179	151
mmu_circSlc38a4_1318	chr15|96903700|96917742|-	TACGGCTCTTCTCATGGTGC	59.8242	CCTGAATACTGTCCCCGCTG	60.1791	165	TACGGCTCTTCTCATGGTGC	59.8242	GTCCTGAATACTGTCCCCGC	60.1791	167
mmu_circPced1b_284	chr15|97175214|97259216|+	ACCTTTCTCTCCTCTCGCCT	59.9595	TATGTTTGCTGGAGACCGGG	59.7481	174	CACCTTTCTCTCCTCTCGCC	59.8254	TATGTTTGCTGGAGACCGGG	59.7481	175
mmu_circPced1b_478	chr15|97175214|97272030|+	TCTACAGCCAGGAAAGGACTC	58.8197	TATGTTTGCTGGAGACCGGG	59.7481	174	CTACAGCCAGGAAAGGACTCT	58.8163	TATGTTTGCTGGAGACCGGG	59.7481	173
mmu_circPced1b_330	chr15|97259080|97272030|+	TCTACAGCCAGGAAAGGACTC	58.8197	AGGCGAGAGGAGAGAAAGGT	59.9595	156	CTACAGCCAGGAAAGGACTCT	58.8163	AGGCGAGAGGAGAGAAAGGT	59.9595	155
mmu_circSenp1_1018	chr15|97956784|97974923|-	AGATTGCGCCGGATTGAAGA	60.1077	AGCCATGTGCCTTATCTGCA	59.7432	152	TCGAGCTCGGGAAAGATTGC	60.4603	AATGTGACTCCGTGGTGTCC	59.9651	143
mmu_circSenp1_179	chr15|97982850|97985014|-	TTAGTGAACCACGGCTCCAC	59.9657	CACCCCATCAGCTGTGTCAT	60.0348	155	TTAGTGAACCACGGCTCCAC	59.9657	TTCACCCCATCAGCTGTGTC	59.9633	157
mmu_circKansl2_331	chr15|98426743|98427334|-	TTAGGCGATACCGTCAACGC	60.5261	ACAAAGACTGCAAACGAATTAGCT	59.7241	169	TTAGGCGATACCGTCAACGC	60.5261	TGTACAAAGACTGCAAACGA	55.5604	172
mmu_circSpats2_375	chr15|99078461|99097147|+	TGCCGAATTGCAAAGCTGTT	59.6113	TCCGGGATTGCTGGACATTC	60.1072	161	TGAAACAAGCGTTTGCCGAA	59.5478	TCCGGGATTGCTGGACATTC	60.1072	174
mmu_circCers5_595	chr15|99636545|99643827|-	CCATGCCATCTGGTCCTACC	59.8907	AGTTGTACCAGCACTGTCGG	59.9665	159	CCATGCCATCTGGTCCTACC	59.8907	GGGTATCCCAGAACCAAGGC	60.1067	141
mmu_circTfcp2_366	chr15|100418443|100423553|-	CGTTCCGAGTGCAGATCGAT	60.2487	TGGTGCTCAGTGTACTGCAG	59.9661	148	CGTTCCGAGTGCAGATCGAT	60.2487	CTGGTGCTCAGTGTACTGCA	59.9661	149
mmu_circCela1_364	chr15|100580767|100583115|-	ATGTCCAGCTGGGTGTTCTG	59.9627	AGTTGCTTCGGATGAGGGTG	60.036	157	ATGTCCAGCTGGGTGTTCTG	59.9627	CAGTTGCTTCGGATGAGGGT	60.036	158
mmu_circPcbp2_448	chr15|102381695|102387182|+	CCTGCTAGTCAGTGTGGCTC	60.1084	TCCACCTTCAATCACACCGG	59.9638	163	CCTGCTAGTCAGTGTGGCTC	60.1084	ATCACACCGGTGTCCATGTC	60.0364	153
mmu_circSfi1_841	chr11|3090136|3096292|-	GTCCAGTGGCGAGAGGTTAC	60.1088	TACCACGTGTAGAAGGCAGC	59.7545	159	GTCCAGTGGCGAGAGGTTAC	60.1088	GCCATAGCCAGCCTCTGTAC	60.2501	176
mmu_circSfi1_908	chr11|3090136|3103498|-	GTCCAGTGGCGAGAGGTTAC	60.1088	GCTGCCATTGTCTCTTGTGC	60.1094	156	TCCAGTGGCGAGAGGTTACT	60.2517	GCTGCCATTGTCTCTTGTGC	60.1094	155
mmu_circEif4enif1_855	chr11|3179868|3191027|+	CCAAGGAGGAAATGGCACCT	59.9598	CTGGTCCACTTTCAAGCCCT	59.8887	140	ACCAAGGAGGAAATGGCACC	60.2518	CTGGTCCACTTTCAAGCCCT	59.8887	141
mmu_circMtmr3_541	chr11|4467740|4481305|-	TTGGTGCATGGAGGTCTACG	59.7509	TTCATCCATGACCAGGCCAG	59.7432	149	TTGGTGCATGGAGGTCTACG	59.7509	CTTCATCCATGACCAGGCCA	59.7432	150
mmu_circMtmr3_291	chr11|4477835|4481305|-	GTGCTGAGGAGGCCATCATT	60.1068	TTCATCCATGACCAGGCCAG	59.7432	161	GTGCTGAGGAGGCCATCATT	60.1068	CTTCATCCATGACCAGGCCA	59.7432	162
mmu_circAscc2_850	chr11|4590382|4609384|+	GACACCTCCACCACACTCTG	59.9659	CTTCGGGTCTTTGTGGGTGA	59.8922	151	GACACCTCCACCACACTCTG	59.9659	TCTTCGGGTCTTTGTGGGTG	59.8922	152
mmu_circNf2_367	chr11|4753677|4758834|-	AGCTCAGGACCTGGAGATGT	59.9576	GGTGGGACCAGGGATAATGC	60.179	142	GAGCCAGGGATGAAGCTGAA	59.7458	GGTGGGACCAGGGATAATGC	60.179	179
mmu_circNf2_561	chr11|4753677|4770493|-	GAGCCAGGGATGAAGCTGAA	59.7458	AGAACCAGGTTTCCCGAAGC	60.2508	153	CAGAGCCAGGGATGAAGCTG	60.464	AGAACCAGGTTTCCCGAAGC	60.2508	155
mmu_circThoc5_404	chr11|4869732|4872226|+	ACATTGTGGAGGCAGGACTG	59.9627	CTCTTTGGGGAAGTGGAGGC	60.3229	157	ACATTGTGGAGGCAGGACTG	59.9627	GCTCTTTGGGGAAGTGGAGG	60.3229	158
mmu_circNudcd3_333	chr11|6063242|6075561|-	GCAGTCCTGGACAGACTCAC	60.0378	CTCCATGAGGACACGCTCTC	59.8979	144	GCAGTCCTGGACAGACTCAC	60.0378	GTGAGCTTCCCCTCCATGAG	59.8201	155
mmu_circOgdh_295	chr11|6263787|6267080|+	CCCTGGGGATTTTGGATGCT	60.0318	CATGGTAGCCAGGGAGCTTC	60.179	171	CCCTGGGGATTTTGGATGCT	60.0318	CTTCGACTCAGGGAAAGGGG	59.7495	155
mmu_circTns3_360	chr11|8428224|8429665|-	GAAAACATCGCCACGCTACC	59.9035	GCTCGCAGCATCATTGTCAT	59.3384	148	ATGTGAAAACATCGCCACGC	60.1098	GCTCGCAGCATCATTGTCAT	59.3384	152
mmu_circTns3_301	chr11|8468198|8469570|-	GAGCATCTGTACAGCGACCA	59.8265	GCGGAAAATGACATCACGGG	59.9013	154	GAGCATCTGTACAGCGACCA	59.8265	GGCGGAAAATGACATCACGG	59.9013	155
mmu_circHus1_591	chr11|8950076|8960624|-	ACTGAGTTAGTGTGTGTGACT	56.5487	AGCTTGTCGCACAGGATGAA	59.9647	143	TGAAGCAAACCTAAAGGGAGA	56.8423	CGCACAGGATGAAGTTCAGC	59.5546	176
mmu_circActr2_566	chr11|20022455|20030798|-	CATGTATCCTGGCCTGCCAT	59.8882	ATGTGAGTGACGCCATCTCC	59.8233	140	CGAGGTTGGAACGAGAGCTT	60.0382	GCCTCCTTGTAAGGTGAGGG	59.7467	167
mmu_circAftph_459	chr11|20653710|20662315|-	ACCACTATCTGCTGCAGAAA	56.8413	CAGGGACAAACACAGACGGA	59.894	155	ACCACTATCTGCTGCAGAAA	56.8413	TCAGGGACAAACACAGACGG	59.894	156
mmu_circAftph_1955	chr11|20675684|20677639|-	GCTTCCAAAGGAGCAGTTGC	60.0388	GCTCCGTTGTCTAGAGGTGG	59.8263	148	GCTTCCAAAGGAGCAGTTGC	60.0388	TCATCCTCTGCTCCGTTGTC	59.4674	157
mmu_circUgp2_1059	chr11|21278870|21283810|-	ACGCAGGATCTCTGACCATG	59.5368	ACCACCAACTTGTTCAACACAG	59.5083	154	ACGCAGGATCTCTGACCATG	59.5368	ACCACCAACTTGTTCAACACA	58.4799	154
mmu_circWdpcp_923	chr11|21661461|21674636|+	TGCTCCAACAAGACCACTTCT	59.5095	GCACTCCACTGTGAACACCT	60.179	180	TGCTCCAACAAGACCACTTCT	59.5095	GGTTGTTTGGTGCCGAAGTG	60.2489	155
mmu_circWdpcp_1253	chr11|21661461|21807609|+	TCCAGGCCTTCTTCCTTCCA	60.4756	CTACACTGACGGAGCACTCC	59.8285	178	TCCAGGCCTTCTTCCTTCCA	60.4756	GCACTCCACTGTGAACACCT	60.179	165
mmu_circWdpcp_313	chr11|21671102|21674636|+	TAGAGAGCCAGTCAGCAAGT	58.0697	CAGGATGCTGATGGCCTCAT	59.8893	140	CTCCAACAAGACCACTTCTGGA	59.8952	CAGGATGCTGATGGCCTCAT	59.8893	180
mmu_circEhbp1_742	chr11|22003431|22018506|-	AAGCAAATTGACACCCGTGC	59.968	ATCTTCACTCCGCATCGAGC	60.2492	141	GTAGGGGAATTGGCAGCACT	60.0341	ATCTTCACTCCGCATCGAGC	60.2492	174
mmu_circEhbp1_322	chr11|22119034|22123006|-	TGAGGATGATGACGAGAACCG	59.5945	CAGTTTGTGTTGGCATGGGG	59.9662	141	ATGAGGATGATGACGAGAACCG	59.9648	CAGTTTGTGTTGGCATGGGG	59.9662	142
mmu_circUsp34_645	chr11|23317338|23325096|+	TGTGGGCAGAGAAAGAACTGA	59.2317	GGGAGCTACTGCAACTGACA	59.6783	150	TGTGGGCAGAGAAAGAACTGA	59.2317	TGGGAGCTACTGCAACTGAC	59.6783	151
mmu_circUsp34_430	chr11|23320238|23325096|+	TGTGGGCAGAGAAAGAACTGA	59.2317	TCTGTCACAGCATTACTACTGA	56.596	143	TGTGGGCAGAGAAAGAACTGA	59.2317	TCTGTCACAGCATTACTACTGAA	57.278	143
mmu_circUsp34_420	chr11|23351452|23355953|+	GCGGGCTTCAGCAGTTACTA	60.1083	GGGACAAGTCGGAAGAAGCA	59.9651	161	GCGGGCTTCAGCAGTTACTA	60.1083	TGGGACAAGTCGGAAGAAGC	59.9651	162
mmu_circSanbr_1028	chr11|23556613|23572529|-	AAACACTGTGGGCACTGGAA	60.0336	TGGCCCTTCAGATTCTCCAG	59.0854	174	AAACACTGTGGGCACTGGAA	60.0336	GGCCCTTCAGATTCTCCAGT	59.0846	173
mmu_circFancl_444	chr11|26347745|26384500|+	TCACTGTCAAGTTGAAGGCA	57.2918	TCTTGCCTTCTTGAGCTGCA	59.8908	152	TCACTGTCAAGTTGAAGGCA	57.2918	CTTCTTGAGCTGCAGGTCCT	59.6757	146
mmu_circFancl_267	chr11|26357547|26384500|+	AGAGCCACCAGATTGTGTTGT	59.8563	CCAACCAATGGCTCCTATCTCA	59.8266	157	GAGCCACCAGATTGTGTTGTG	59.7322	CCAACCAATGGCTCCTATCTCA	59.8266	156
mmu_circCcdc88a_1267	chr11|29432108|29448612|+	TGGGAGCTATGGCCTTCTCT	60.0307	TGCTGGATTAGAAGCTGTGCA	59.9965	164	TGGGAGCTATGGCCTTCTCT	60.0307	CTGCTGGATTAGAAGCTGTGC	59.3302	165
mmu_circEml6_650	chr11|29830646|29856331|-	TACTGGTGGGCGAGATGGTT	60.9077	CAACCTGGCCAGTTGCAATC	60.038	142	TTTGCTACTGGTGGGCGAG	60.0038	CAACCTGGCCAGTTGCAATC	60.038	147
mmu_circEml6_328	chr11|29843187|29856331|-	GCCTCAGCTACTGGCCATTC	60.8172	CAACCTGGCCAGTTGCAATC	60.038	143	CCTCAGCTACTGGCCATTCT	59.1641	CAACCTGGCCAGTTGCAATC	60.038	142
mmu_circAsb3_625	chr11|31005457|31011586|+	TTGGATTCAGTTCCCCTCTGTG	59.9597	TGGTGCAAGGAATTCCATCCA	59.9232	140	GCTATAGCCCAGATGCACAA	57.7392	TGGTGCAAGGAATTCCATCCA	59.9232	173
mmu_circInsyn2b_2325	chr11|34351055|34354352|+	TCACTGAAGGGCGGAACTTC	59.9651	TTACTGCATTGGTGGGGCAA	60.1789	147	CACTGAAGGGCGGAACTTCT	59.9645	TTACTGCATTGGTGGGGCAA	60.1789	146
mmu_circPwwp2a_944	chr11|43595360|43596304|+	TCTGAAGACGGGACTGGAGA	59.5956	GGCGTCCGGTTTGTCCTTAT	60.3921	150	TCTCTGAAGACGGGACTGGA	59.5956	GGCGTCCGGTTTGTCCTTAT	60.3921	152
mmu_circCyfip2_1769	chr11|46089817|46145493|-	GGCGCTTTGACCTGTTTGAC	60.3179	AATCGGGAACTGGATTCGCC	60.4638	175	GGCGCTTTGACCTGTTTGAC	60.3179	CAATCGGGAACTGGATTCGC	59.3422	176
mmu_circCyfip2_366	chr11|46112162|46115032|-	AACAGACGTGTTCCAGAGCC	60.2499	CCTGGTAGCCCAACAGTCTG	60.036	170	AACAGACGTGTTCCAGAGCC	60.2499	CCCAACAGTCTGCAGATGGT	59.9627	162
mmu_circRnf130_903	chr11|49943602|49986807|+	GCCTTGAGCCACTGAGAACT	59.964	GGAGGGACAAAGAACCGTGT	59.892	142	GCCTTGAGCCACTGAGAACT	59.964	GTAGCAAGGCGATCCACTGT	60.1081	171
mmu_circRnf130_708	chr11|49961997|49986807|+	GCCTTGAGCCACTGAGAACT	59.964	TCCTTACCCCTCAATTCTGT	55.4202	142	GCCTTGAGCCACTGAGAACT	59.964	TCCTTACCCCTCAATTCTGTT	56.2416	142
mmu_circCanx_373	chr11|50189955|50191881|-	AATGATGGGTGGGGCCTGAA	61.5175	ATCATAGGTCGCTGCCAGAC	59.6091	141	CAATGATGGGTGGGGCCTG	60.7593	ATCATAGGTCGCTGCCAGAC	59.6091	142
mmu_circCanx_721	chr11|50192584|50199756|-	AGATGAAGAGGCCACCAAGC	60.0347	GAGATGGCATGATGCTTGGC	59.6857	178	GGCTAGACGACGAACCTGAG	59.9009	GAGATGGCATGATGCTTGGC	59.6857	149
mmu_circCanx_854	chr11|50192584|50201694|-	AGATGAAGAGGCCACCAAGC	60.0347	CACCCTGACAGAGACCCTCT	60.252	164	CTGAAGGCTGGCTAGACGAC	60.1791	CACCCTGACAGAGACCCTCT	60.252	144
mmu_circCanx_607	chr11|50195152|50199756|-	ACCGGAAGCCTGAAGATTGG	60.0351	GAGATGGCATGATGCTTGGC	59.6857	161	TGAAGACCCAGAAGACCGGA	60.1789	GAGATGGCATGATGCTTGGC	59.6857	175
mmu_circCanx_417	chr11|50198296|50199756|-	TGCTAAGAGGCCAGATGCAG	59.8203	GAGATGGCATGATGCTTGGC	59.6857	159	TGCTAAGAGGCCAGATGCAG	59.8203	AGCAGAGATGGCATGATGCT	59.5254	163
mmu_circCanx_550	chr11|50198296|50201694|-	TGCTAAGAGGCCAGATGCAG	59.8203	CACCCTGACAGAGACCCTCT	60.252	145	GCTAAGAGGCCAGATGCAGA	59.5326	CACCCTGACAGAGACCCTCT	60.252	144
mmu_circCanx_731	chr11|50198296|50202611|-	TGCTAAGAGGCCAGATGCAG	59.8203	TCGCGTCATCATCATGTCCA	59.5405	160	TGCTAAGAGGCCAGATGCAG	59.8203	TCATGAGCCTCAACAGCTGC	60.6758	140
mmu_circSec24a_1809_2	chr11|51599761|51625488|-	CTTGGAGCTGATGTGCAAGC	59.8294	AACAAGCTGTGGTGTTGCCA	60.9699	141	CTTGGAGCTGATGTGCAAGC	59.8294	TAACAAGCTGTGGTGTTGCC	58.9711	142
mmu_circSec24a_466	chr11|51612641|51620402|-	GAAGGTCTCTCCCAGCCTCA	60.6161	TCCACCTTCTTTGATCAAGGAAGT	59.8953	140	TCAGGAAGGTCTCTCCCAGC	60.6161	TCCACCTTCTTTGATCAAGGAAGT	59.8953	144
mmu_circSec24a_469	chr11|51612641|51620405|-	GGTCTCTCCCAGCCTCAGAT	60.3984	TCCACCTTCTTTGATCAAGGAAGT	59.8953	140	GAAGGTCTCTCCCAGCCTCA	60.6161	TCCACCTTCTTTGATCAAGGAAGT	59.8953	143
mmu_circSec24a_340	chr11|51617311|51622732|-	TGGAGAACCTCACAAAAGACCT	59.2223	TAGGTCCTTGAAGGGGTGGA	59.5054	170	GACCTGAAGTCCAGAATGCT	57.2222	TAGGTCCTTGAAGGGGTGGA	59.5054	153
mmu_circPpp2ca_545	chr11|52008813|52011878|+	CGTTGTGGTAACCAAGCTGC	60.0404	AACACTCGTCGTAGAACCCA	58.6785	144	CGTTGTGGTAACCAAGCTGC	60.0404	ACACTCGTCGTAGAACCCAT	58.4575	143
mmu_circVdac1_434	chr11|52267217|52274904|+	AGTGACCCAGAGCAACTTCG	59.9659	CGTCAGCCCATACTCAGTCC	59.8968	156	CGAGTGACCCAGAGCAACTT	59.9659	CGTCAGCCCATACTCAGTCC	59.8968	158
mmu_circHspa4_1500	chr11|53153706|53171539|-	GACACGGTTCCAGGAATCTGA	59.7247	TTTCTGCCTCCCAATGTTGT	57.6199	141	ACACGGTTCCAGGAATCTGA	58.6519	TTTCTGCCTCCCAATGTTGT	57.6199	140
mmu_circHspa4_801	chr11|53171294|53183141|-	AGTGCGAATGCTTCAGACCT	59.677	GCCTTGAACTGTGTTCTTGGC	60.2693	168	TGCGAATGCTTCAGACCTCC	60.3917	GCCTTGAACTGTGTTCTTGGC	60.2693	166
mmu_circAff4_1039	chr11|53259486|53271499|+	TTCATGGCCTCCCCCTCTAA	59.9544	TTCCTGATTCCGCCTTTCCC	60.0345	140	TTCATGGCCTCCCCCTCTAA	59.9544	GAACTAGGTGGGAAGGCGTC	60.1083	175
mmu_circAff4_1208	chr11|53288658|53293393|+	TGATACCCGAGCCAGTGAGA	60.0335	GGAGTTGTCTGCTCCCTCAC	60.0369	165	TGATACCCGAGCCAGTGAGA	60.0335	GTTGTCTGCTCCCTCACTGT	59.6054	162
mmu_circFnip1_3013	chr11|54356912|54395732|+	TGATGAGAGGCTCCGTCAGT	60.3238	GTCAAACAATACATTTCTCCCTCGT	59.5883	140	GATGAGAGGCTCCGTCAGTG	59.8979	AGTCAAACAATACATTTCTCCCTCG	59.3562	140
mmu_circLarp1_947	chr11|57931216|57934876|+	TCCTTTCACCGTGTACAGGC	59.9657	AGGCCAGTTGACTGCATCTC	60.0356	146	GCTGATGGCTTCCTTCCCAT	60.1063	AGGCCAGTTGACTGCATCTC	60.0356	179
mmu_circCnot8_418	chr11|58003877|58006201|+	TGGATCTGCAGAGGATCGGA	60.106	CGTGTTTCTGGAACTGCAGC	60.041	151	TGGATCTGCAGAGGATCGGA	60.106	ATCGATCCCTTCCTCCTCGT	59.8136	168
mmu_circTom1l2_725	chr11|60149681|60171109|-	TGAGCTGGACATTGTTCGGG	60.3216	ATTCAGTGTCCAGTCCTCGC	59.7523	147	AACAGAAATGGTCCCTGGGC	60.2518	CCTTTGGCCCTTCCTCTGTC	60.3229	145
mmu_circDrg2_430	chr11|60351612|60353460|+	GGGTGTATATGCCCTGCCTC	59.9631	TCCAGCATCATGACGACGAC	60.1791	167	GGGTGTATATGCCCTGCCTC	59.9631	TGACGACGACATCAGCTGTG	60.3872	157
mmu_ciPrpsap2_3780	chr11|61639912|61643692|-	CGCCCGGCTGATATTTGTCT	60.5329	CCTGTGTGACCTAGTCTTCAGAC	60.0572	158	CGCCCGGCTGATATTTGTCT	60.5329	TCTTCTCCTGTGTGACCTAGTCT	59.9253	164
mmu_circUlk2_1347	chr11|61674362|61694613|-	CTGAGCTGTGCACATCTGCT	60.674	GTCTGCACTGTGTCTCCTGG	60.3202	178	CTGAGCTGTGCACATCTGCT	60.674	TGTCTGCACTGTGTCTCCTG	59.6095	179
mmu_circUlk2_1008	chr11|61689888|61703604|-	CAGGGCAGCACGGATAGTTT	60.393	TTTCGCTGTGAGGTGACACA	59.8231	142	CAGGGCAGCACGGATAGTTT	60.393	TGTTTCGCTGTGAGGTGACA	59.8231	144
mmu_circAkap10_957	chr11|61777525|61800772|-	TCCGAGAGTCTGAGCCTGAA	59.9617	CGATGATGTCGTTTCTCATGGC	60.0334	141	CCGAGAGTCTGAGCCTGAAC	59.8276	CGATGATGTCGTTTCTCATGGC	60.0334	140
mmu_circNcor1_825	chr11|62242203|62250760|-	AGAGGAAGCTGCATCCAAGG	59.7447	CTGCGGTACTGTGCATGTGT	60.9506	146	AGAGGAAGCTGCATCCAAGG	59.7447	GACCTTGCTGCGGTACTGT	60.0049	153
mmu_circZfp287_922	chr11|62615622|62619711|-	CCGTCTTAGAAGAGCCGTGG	60.1791	CTGAGGCCAGGTCCAGAATG	60.1073	145	CCCGTCTTAGAAGAGCCGTG	60.1791	CTGAGGCCAGGTCCAGAATG	60.1073	146
mmu_circFxr2_221	chr11|69532107|69532415|+	AACGACTTCGGCCAGTCAAT	59.9651	TCTCCCTTCATCATCCGCAC	59.5343	162	AACGACTTCGGCCAGTCAAT	59.9651	CTCCCTTCATCATCCGCACC	60.5338	161
mmu_circFxr2_825	chr11|69540553|69542549|+	CCGCCGTACTGATGAAGACA	59.8274	CTCCTTCCACACGAACCCTC	60.0372	161	CAGGACTGTCATGGACGGAG	59.8256	CTCCTTCCACACGAACCCTC	60.0372	143
mmu_circEif4a1_228	chr11|69558847|69559159|-	TCATGAGGGAGTTCCGGTCT	59.9588	GAGCCAGTCCACCTTCCTTC	60.0359	152	GCCATGCACGGAGATATGGA	59.9647	GGTGATGGTCAGCGTCTCAT	59.8233	147
mmu_circRabep1_333	chr11|70765571|70775794|+	GCAATTGCCACAGTCTCTGAG	59.5323	CTGCTGCTGTGCACGTAAAA	59.6925	168	GCAATTGCCACAGTCTCTGA	58.473	CTGCTGCTGTGCACGTAAAA	59.6925	168
mmu_circRabep1_494	chr11|70765571|70777997|+	ATCGAGAATCTGCAGAGCGG	59.9681	CTGCTGCTGTGCACGTAAAA	59.6925	160	GAGAATCTGCAGAGCGGGAA	59.8233	CTGCTGCTGTGCACGTAAAA	59.6925	157
mmu_circRabep1_930	chr11|70808140|70816738|+	AAGACAACGACAGCCTCCAG	59.9659	ACATCAAGTCTGCATCCAAGGA	59.6932	141	AAGACAACGACAGCCTCCAG	59.9659	ACATCAAGTCTGCATCCAAGG	58.2803	141
mmu_circRabep1_222	chr11|70810002|70811794|+	CAGGCAAGCTAATGACCAGC	59.2628	TGGAACACATATCACAACGTCT	57.7341	143	GCTCAGGCAAGCTAATGACC	58.9796	CACATATCACAACGTCTACCAAGC	59.9671	141
mmu_circ4933427D14Rik_1265	chr11|72080373|72089789|-	AGTGAGAGGAGACCCTTGGT	59.5104	AGTACCGGACTGCCAAGTTG	59.9651	143	AGTGAGAGGAGACCCTTGGT	59.5104	CAAGAGTACCGGACTGCCAA	59.6796	147
mmu_circZzef1_654	chr11|72754700|72756979|+	CTAGAGGTGGGAAGACACGC	59.8263	GAAGCACCAGGAGAGCAGG	60.0786	155	CTAGAGGTGGGAAGACACGC	59.8263	GGAAGCACCAGGAGAGCAG	60.0786	156
mmu_circRap1gap2_733	chr11|74313255|74375797|-	TTTTGTACCCCAAGGCCTCC	59.8864	AGTGAGAGGAGGGGACAGTG	60.252	165	TTTTGTACCCCAAGGCCTCC	59.8864	CAGTGAGAGGAGGGGACAGT	60.252	166
mmu_circRap1gap2_431	chr11|74326526|74332611|-	AGCAGCCTGGGGAATTTGAT	59.6626	CCTGGCCTCTGCTCTTCAAG	60.3927	142	CAGCAGCCTGGGGAATTTGA	60.6127	CCTGGCCTCTGCTCTTCAAG	60.3927	143
mmu_circPafah1b1_577	chr11|74579802|74590346|-	ACGCATTGAGTGGTCATAGGA	59.1689	TGGCTTCCACAGAGGGAAAA	59.1499	176	AGGAGTCCAGTTACTCGAGTCA	59.96	TGGCTTCCACAGAGGGAAAA	59.1499	159
mmu_circMettl16_880	chr11|74674883|74696168|+	CAGAGTTTTGTCAGGGTCGGA	59.9299	AGTCCAAAGTCCTCTCTCAGG	58.465	140	ACAGAGTTTTGTCAGGGTCGG	60.2027	AGTCCAAAGTCCTCTCTCAGG	58.465	141
mmu_circSmyd4_1156	chr11|75280897|75282053|+	CATGCTGCGACACATGCTAC	59.9728	CCAGGTTCACCAGGCATTCT	59.9613	165	ACATGCTACAGCTGCAGTGT	59.9641	CCAGGTTCACCAGGCATTCT	59.9613	154
mmu_circPrpf8_849	chr11|75394096|75396114|+	ACGCTGACTGACGAGGAATG	60.1091	TGCCTTCATGATCTTGGCCA	59.6677	150	CACGCTGACTGACGAGGAAT	60.1091	TGCCTTCATGATCTTGGCCA	59.6677	151
mmu_circYwhae_651	chr11|75642706|75650254|+	ACGCTGAGTGAAGAAAGCTA	56.8908	TCAACTGTCAGCTCCACGTC	59.9679	149	ACGCTGAGTGAAGAAAGCTA	56.8908	CTGTCAGCTCCACGTCCATC	60.4592	145
mmu_ciYwhae_1131	chr11|75646506|75647637|+	TGTTATGTACTGCATGGTAGAGA	56.8119	AAAGTTATGGTTCTAAAGCCAACT	56.7754	140	TTGTTATGTACTGCATGGTAGAGA	57.4611	AAGTTATGGTTCTAAAGCCAACT	56.093	140
mmu_circGosr1_363	chr11|76639333|76645626|-	AGCGGGTCTGGAGTAAACAA	58.9466	GCCTTGCCAAAAGCTGTTCA	59.8953	154	AAGCGGGTCTGGAGTAAACA	58.9466	GCCTTGCCAAAAGCTGTTCA	59.8953	155
mmu_circCpd_1406	chr11|76690614|76704478|-	CTGGAGATTACTGGCGCCTC	60.2497	CCAGCCACTGAAATGGTTGC	60.038	141	AAGCTGGAGATTACTGGCGC	60.4628	GCCACTGAAATGGTTGCGTT	59.968	141
mmu_circSsh2_844	chr11|77283875|77316477|+	CGTGATCCTTGGTCAGATGGA	59.5178	CTGTGGCTGACTCTTGGTGT	59.8925	142	TCGTGATCCTTGGTCAGATGG	59.5178	CTGTGGCTGACTCTTGGTGT	59.8925	143
mmu_circTaok1_745	chr11|77462432|77476320|-	AGCCATGGATGAAGGACAGT	58.7069	TTGATGGCATCCTGCTGAGC	60.7505	171	AGCCATGGATGAAGGACAGT	58.7069	GATGGCATCCTGCTGAGCA	60.153	169
mmu_circTaok1_431	chr11|77464521|77470671|-	GACAGAACCAGGCCAAGTGA	59.8914	TGCCATTTCTCAGTAGACTGCT	59.431	167	CTGACAGAACCAGGCCAAGT	59.8907	TGCCATTTCTCAGTAGACTGCT	59.431	169
mmu_circTaok1_317	chr11|77466398|77470671|-	TACACATGGTGCTCTCCAGG	59.0954	TCCTGCCATTTCTCAGTAGACTG	59.8035	140	TACACATGGTGCTCTCCAGG	59.0954	TCCTGCCATTTCTCAGTAGACT	58.555	140
mmu_circTaok1_294	chr11|77470599|77476320|-	TGAAGTGGTGGCCATCAAGA	59.2295	TTGATGGCATCCTGCTGAGC	60.7505	152	TGAAGTGGTGGCCATCAAGAA	59.8553	TTGATGGCATCCTGCTGAGC	60.7505	152
mmu_circNufip2_1713	chr11|77582367|77584080|+	GCTCCGCCAAAGAACAGAGA	60.3208	GCTTCATCAGAACTGAGGCTCT	60.0936	166	GCTCCGCCAAAGAACAGAGA	60.3208	GCTTCATCAGAACTGAGGCTC	58.7211	166
mmu_circMyo18a_2430	chr11|77708444|77723329|+	TTGATGTCCTGGCTCCACAC	59.9633	GCTGGCTGGCTAAGGAGAAT	59.8177	165	GCTCCACACCTGACCAAGAA	59.8914	GCTGGCTGGCTAAGGAGAAT	59.8177	154
mmu_circPhf12_886	chr11|77897552|77909055|+	ATCCACAAGAAGCACCCTCC	59.6704	CTCTCGTTTCTTTCGGCGGA	60.3881	145	ATCCACAAGAAGCACCCTCC	59.6704	CTGCTCTCGTTTCTTTCGGC	59.5596	148
mmu_circPigs_351	chr11|78226252|78227656|+	CTGGGACATTGAGGGAGCTG	60.1073	GTTGAAGGCTTCCCTGTGGA	59.8895	160	GGGACATTGAGGGAGCTGTC	60.1075	GTTGAAGGCTTCCCTGTGGA	59.8895	158
mmu_circNf1_1362	chr11|79275000|79309509|+	GTCACTCAGTTGAACTTCGCA	58.7983	GCTCGGTGCTGACTTTGGTA	60.3204	144	TGTCACTCAGTTGAACTTCGC	58.7983	GCTCGGTGCTGACTTTGGTA	60.3204	145
mmu_circNf1_402	chr11|79344628|79349732|+	TCCATGCCATCATCAGCTCT	58.8623	AACATGTTCCAGAGCAGCTG	58.4686	145	GCCATCATCAGCTCTTCCTCA	59.8595	AACATGTTCCAGAGCAGCTG	58.4686	140
mmu_circNf1_915	chr11|79437796|79441960|+	ACTTGTATTCAGCCGGCACT	59.6751	ATGGCAATGTCGTCCCACAT	60.0342	169	ACTTGTATTCAGCCGGCACT	59.6751	AATGGCAATGTCGTCCCACA	60.2511	170
mmu_circUtp6_338	chr11|79834056|79837111|-	GCTCCAGGTGCTCATTGACT	60.0356	GGGGCACACTACTGGTCTTC	60.0363	148	AGCTCCAGGTGCTCATTGAC	60.0356	GGGGCACACTACTGGTCTTC	60.0363	149
mmu_circSuz12_394	chr11|79915735|79916780|+	CATCGCCAACCTGGATTTGC	60.1791	ACTTCTGGCGACTTTCATTTGA	58.5234	152	CGCCAACCTGGATTTGCTTT	59.6819	ACTTCTGGCGACTTTCATTTGA	58.5234	149
mmu_circRhot1_292	chr11|80111083|80118158|+	CAAGCCGATGGATTCCTCTCA	59.8603	ACGTCAGCTGGAATGGTGAT	59.3847	149	ACAAGCCGATGGATTCCTCTC	59.8601	ACGTCAGCTGGAATGGTGAT	59.3847	150
mmu_circRhot1_444	chr11|80114728|80124856|+	TCTTCATCCTACAGGGCCTCT	59.7078	TCACTCTGTTCTGCTTCTGA	56.1299	141	TCTTCATCCTACAGGGCCTCT	59.7078	CATCACTCTGTTCTGCTTCTGA	58.0771	143
mmu_circ5730455P16Rik_387	chr11|80259353|80265043|-	TTTCTGCTCCATGCTGCTCT	59.6727	TGCTGCTATTTCAGGAAGCA	57.5048	153	TTTCTGCTCCATGCTGCTCT	59.6727	GGAAGCAGTTTTTCCTGTTGGA	59.3069	140
mmu_circPsmd11_357	chr11|80322530|80336797|+	GAGGCAAGGCTGGTGTCTTT	60.5383	GCCAGGAGAGAACCCAGTTC	60.0359	143	GAGGCAAGGCTGGTGTCTTT	60.5383	GTCTTCGCCAGGAGAGAACC	60.1086	149
mmu_circTaf15_431	chr11|83375476|83378239|+	TGAGCAGTCCAATTATCAGCA	57.3674	TCGTTTGCCCATAGCCAGAA	59.6734	169	AGCAGTCCAATTATCAGCAACA	58.3107	TCGTTTGCCCATAGCCAGAA	59.6734	167
mmu_circDdx52_1232	chr11|83836930|83848363|+	GCCAATGTTATCCAGCAGGC	59.6132	CCTGGTCAAGTTGCTGAAATGT	59.3752	156	GCCAATGTTATCCAGCAGGC	59.6132	TCCTGGTCAAGTTGCTGAAA	57.2729	157
mmu_circSynrg_363	chr11|83910416|83910779|+	TGATCAAAAGTGAGCTGGCA	57.7249	ACTCTTTCTGCTCAGTGGTCTG	59.963	141	ATCAAAAGTGAGCTGGCAACC	59.3846	AACTCTTTCTGCTCAGTGGTCT	59.297	140
mmu_circAatf_784	chr11|84333391|84363992|-	TCCATGTCCTTAGCAAGCTCC	59.7895	TCTCGTGTCTGGGTACTGGA	59.5971	150	CCATGTCCTTAGCAAGCTCCT	59.7885	TCTCGTGTCTGGGTACTGGA	59.5971	149
mmu_circUsp32_385	chr11|84968090|84974720|-	TTCTCTCGCTGGCTGTTGTC	60.3199	TTGAAATGCAGCCCTTTGGA	58.2855	144	CTTCTCTCGCTGGCTGTTGT	60.3202	TTGAAATGCAGCCCTTTGGA	58.2855	145
mmu_circUsp32_513	chr11|84968090|84994852|-	TTCTCTCGCTGGCTGTTGTC	60.3199	GCAGGTCCTCTTGAAGGCAT	60.0347	147	CTTCTCTCGCTGGCTGTTGT	60.3202	GCAGGTCCTCTTGAAGGCAT	60.0347	148
mmu_circPpm1d_788	chr11|85217689|85230622|+	AGCCCTACTTACAACAGCCAG	59.7207	ACATACATCTTCATGCCCCGT	59.5095	157	ACTTACAACAGCCAGGAGACC	59.652	ACATACATCTTCATGCCCCGT	59.5095	151
mmu_circRps6kb1_698	chr11|86397616|86408466|-	ACCTGTTGACAGCCCTGATG	59.9627	AAATGCCCCAAAGCCATGGA	60.5472	155	CACCTGTTGACAGCCCTGAT	59.9627	AAATGCCCCAAAGCCATGGA	60.5472	156
mmu_circRps6kb1_240	chr11|86423597|86426286|-	GGGTACTTGGTAAAGGGGGC	60.0338	TATGGTCCAACTCCCCCATG	58.7784	142	GGGTACTTGGTAAAGGGGGC	60.0338	CATATGGTCCAACTCCCCCA	58.7784	144
mmu_circTubd1_1123	chr11|86439608|86452202|+	TGCCCACAAGGAGCATCATT	59.9599	CAATCTGGTTGCCACACTGC	60.0389	177	TGCCCACAAGGAGCATCATT	59.9599	TATCGACATGCCAAGCCACA	59.7484	140
mmu_circVmp1_440	chr11|86551948|86556704|-	GCATACTGGATAGGCCTGGG	59.6737	GCTATGCGTCTCTGGTCACA	59.8265	142	GCATACTGGATAGGCCTGGG	59.6737	TGCTATGCGTCTCTGGTCAC	59.8265	143
mmu_circTrim37_192	chr11|87037759|87040189|+	ACTCTCATGGGTCAGAAGACA	58.1053	CACGCTCGTCCTTTGCATTT	59.7617	121	TCAAGAAACGGAGCTGTTGGA	59.8599	TGCAATCATCATCTCTACCGCA	59.8971	130
mmu_circTrim37_515	chr11|87050646|87068854|+	GAAGTTGGAGAGTGCTGGGG	60.322	GCTTTCGGTGAACTTGCTGG	60.0401	177	GAAGTTGGAGAGTGCTGGGG	60.322	GGCTTTCGGTGAACTTGCTG	60.0401	178
mmu_circTrim37_471	chr11|87073246|87077341|+	TTGATGGCAGCAGCTCTTCT	59.6727	TGTGCAGCTTCCAACTGAGT	59.8189	154	TGATGGCAGCAGCTCTTCTG	60.3926	TGTGCAGCTTCCAACTGAGT	59.8189	153
mmu_circRad51c_333	chr11|87280659|87288583|-	ACTAATCAGATGACAACAAAGATTGA	57.1469	TAGACTTGTGCCAGCAGCTC	60.037	158	AATCAGATGACAACAAAGATTGAT	55.0852	TAGACTTGTGCCAGCAGCTC	60.037	155
mmu_circRad51c_433	chr11|87286091|87292382|-	TCCCTTTCGTCATGACCTTGA	59.025	AAATACTGCTTCACCGGCCA	59.9624	167	TCCCTTTCGTCATGACCTTGA	59.025	CACGCCCCCAAAACATTCTG	60.0383	149
mmu_circDgke_788_2	chr11|88939674|88946343|-	TCGTGAGAAGGCACCATCTC	59.4674	CTCCTTAAGCTGCCTCGCAT	60.1791	143	CGTGAGAAGGCACCATCTCT	59.4656	CTCCTTAAGCTGCCTCGCAT	60.1791	142
mmu_circMbtd1_541	chr11|93795984|93803284|+	TCTGTGGAAGGCTTCAGCTG	59.9641	CTTGTGTCCTCACTGCAGCT	60.2502	162	AAGGCTTCAGCTGGGGTAAC	59.9617	CTTGTGTCCTCACTGCAGCT	60.2502	155
mmu_circMbtd1_1823	chr11|93795984|93824784|+	GCCTCCAGCATCACAGTCAT	60.1073	CATCCCGAACCAGTCTGCTT	60.036	144	GCCTCCAGCATCACAGTCAT	60.1073	CTTGTGTCCTCACTGCAGCT	60.2502	179
mmu_circSpag9_317	chr11|93927425|93939384|+	CTCAGAAAGGAGGCGAGACC	59.8254	TGTGTCTCTGATGCAGTGCA	59.6062	149	TGACACTCAGAAAGGAGGCG	59.6816	TGTGTCTCTGATGCAGTGCA	59.6062	154
mmu_circSpag9_710	chr11|93989852|94002972|+	TTGCAATCGTTTGTGGGTGG	59.6128	TTCTGAGCTTCTTCTCTCGCA	59.1108	140	TGTCTTGCAATCGTTTGTGGG	59.6636	GAGCTTCTTCTCTCGCAAGGT	60.0672	140
mmu_circSpop_546	chr11|95361347|95365438|+	TCTCTTGGACGAGGCCAATG	59.7498	GAGGTGGAGGACTTGGAACC	59.6747	152	TCTCTTGGACGAGGCCAATG	59.7498	GGAGGTGGAGGACTTGGAAC	59.6747	153
mmu_circZfp652_1557	chr11|95639825|95644881|+	AGTGGTGTGGCAAGGACTTC	60.179	CCACCGCCACCTTAAGTCAA	60.2506	163	AGTTCATGTGCCAGTGGTGT	59.8165	CCACCGCCACCTTAAGTCAA	60.2506	175
mmu_circCopz2_174	chr11|96744260|96744975|+	GGGGGCATGACTATCGTCTAC	59.7272	GCGGCTGGTCTTGTTGAAGA	60.8847	150	GGGGGCATGACTATCGTCTAC	59.7272	TGCGGCTGGTCTTGTTGAA	60.1531	151
mmu_circNpepps_1007	chr11|97103105|97117694|-	GAGCTTCACAACCGGTACCA	59.9657	AGTATTTTCAGCTTAGCCTGGT	57.4237	178	AGCTTCACAACCGGTACCAG	59.9651	AGTATTTTCAGCTTAGCCTGGT	57.4237	177
mmu_circNpepps_495	chr11|97113776|97117694|-	CCCACACAGACTTCTATGAGGA	58.9001	AGTATTTTCAGCTTAGCCTGGT	57.4237	175	TCCCACACAGACTTCTATGAGG	58.9001	AGTATTTTCAGCTTAGCCTGGT	57.4237	176
mmu_circArhgap23_369	chr11|97361193|97366999|+	ATGACAGACATGGTGACCCAC	59.9964	TCAGTGAAAAGAGGCTCCGG	59.6783	140	TGACAGACATGGTGACCCAC	59.6036	ATCAGTGAAAAGAGGCTCCGG	60.0659	140
mmu_circFbxo47_376	chr11|97768782|97770414|-	ATGACCTTGATCTGCCTGGC	60.1068	ACGTCTACATTTTTGCTTGGGT	58.7807	144	ATGACCTTGATCTGCCTGGC	60.1068	AGCTGGAGTGATGATTAGAACGT	59.551	163
mmu_circCdk12_678	chr11|98109899|98115457|+	ACAGCTAATGGAAGGACTGGA	58.4487	CAAGTGGCGAGTCCTCTGTT	59.9659	151	ACAGCTAATGGAAGGACTGGA	58.4487	GCTCAGGAGGAAGAGGCAAG	60.1078	179
mmu_circPsmd3_495	chr11|98584208|98585119|+	CAGCGCATCTCCTTCTGTCT	59.8247	GGCATGAGGGAGCGCTTTA	60.1532	140	CAGCGCATCTCCTTCTGTCT	59.8247	GGCATGAGGGAGCGCTTTAG	61.1628	140
mmu_circAcly_416	chr11|100386685|100389588|-	GCAGAAGGTATCCCTGAGGC	59.8924	TCAAAGTCCAGCATGCCCTG	60.61	172	GCAGAAGGTATCCCTGAGGC	59.8924	GTCAAAGTCCAGCATGCCCT	60.6102	173
mmu_circAcly_722	chr11|100395680|100407732|-	CGGCCCATTCCCAACCAG	60.7555	GTAGTCAGCTGTGGCATCCA	59.7498	140	CGGCCCATTCCCAACCAG	60.7555	TGTAGTCAGCTGTGGCATCC	59.7498	141
mmu_circBecn1_618	chr11|101185791|101189902|-	GTGGCAGAGAACCTGGAGAA	59.3126	CACCATCCTGGCGAGTTTCA	60.3216	165	GTGGCAGAGAACCTGGAGAA	59.3126	ACACCATCCTGGCGAGTTTC	60.3217	166
mmu_circBecn1_550_2	chr11|101185795|101189902|-	CAGGAGCTGGAAGATGTGGA	59.0925	TAGCCTCTTCCTCCTGGGTC	60.032	155	CAGGAGCTGGAAGATGTGGA	59.0925	TTCCTCCTGGGTCTCTCCTG	59.9582	148
mmu_circGpatch8_447	chr11|102391628|102429182|-	TCTCAGAGCCAACTTTTACTGTGA	59.899	GGCTTGTCAAGGGATGCTTG	59.4706	165	TCTCAGAGCCAACTTTTACTGTGA	59.899	GGGCTTGTCAAGGGATGCTT	60.613	166
mmu_circEftud2_174	chr11|102755533|102756486|-	GATGAGGTCACAGCTGGCTT	60.0356	AGACTTCCCTTTGGTGTCCG	59.6032	129	GATGAGGTCACAGCTGGCTT	60.0356	GACTTCCCTTTGGTGTCCGG	60.6056	128
mmu_circNmt1_356	chr11|102937204|102946115|+	GCTGTACACCCTCCTGAACG	60.3899	TCCCTGACCCACTGAGAACA	60.1052	156	AGAGCTGTACACCCTCCTGA	59.5901	TCCCTGACCCACTGAGAACA	60.1052	159
mmu_circKansl1_574	chr11|104241312|104259604|-	GTGAACACCATGCCTCCTGA	59.9633	TGTATGATCTGGGAAAGGTGCC	60.0924	142	GTGAACACCATGCCTCCTGA	59.9633	GTATGATCTGGGAAAGGTGCCT	59.8264	141
mmu_circKansl1_1372	chr11|104314747|104316119|-	CGGAGGGGAGTCTGACATTG	59.8233	GACAGGAAGTCCAGCCTCTC	59.4651	140	CGGAGGGGAGTCTGACATTG	59.8233	GCAGCCATTCAGCACAGAGA	60.6758	160
mmu_circTlk2_189	chr11|105131186|105132487|+	TCTGACTTAGAGAAGAAGGAAGGA	58.1065	GGTCTGTCTGTGCTGGATGG	60.3922	138	TCTGACTTAGAGAAGAAGGAAGGA	58.1065	GGGTCTGTCTGTGCTGGATG	60.3922	139
mmu_circTlk2_1328	chr11|105131186|105162063|+	TTCAGTGGATGGCATGGAGC	60.3948	GACTGGGTCTGTCTGTGCTG	60.3202	146	TTCAGTGGATGGCATGGAGC	60.3948	GGTCTGTCTGTGCTGGATGG	60.3922	141
mmu_circTanc2_90	chr11|105515860|105515950|+	CTGGTGGGAAGTCAAGTCGG	60.3208	CCGAAACATGGTTGTGCTCC	59.7591	68	ACTGGTGGGAAGTCAAGTCG	59.6069	CCGAAACATGGTTGTGCTCC	59.7591	69
mmu_circKcnh6_1488	chr11|105904953|105911569|+	CGACGTGCTTTCCACTCTCT	60.0391	GGCCAGGTCCTCGAAATTGA	60.0354	172	CGACGTGCTTTCCACTCTCT	60.0391	ACATGATGACAGCCCCATCC	59.8155	146
mmu_circMap3k3_263	chr11|105987816|106005109|+	CCGGCCTGTGAGATACGAAG	60.2491	GTTCGTCGGCTCATCTGGAG	60.5265	149	CCGGCCTGTGAGATACGAAG	60.2491	TATCCAGACAACCGGGTTCG	59.4665	164
mmu_circMap3k3_498	chr11|105987816|106014732|+	ATCAAGCCTTCCCAGTCTGC	60.0347	GTTCGTCGGCTCATCTGGAG	60.5265	143	GTTCGGATCAAGCCTTCCCA	60.0354	GTTCGTCGGCTCATCTGGAG	60.5265	149
mmu_circDdx42_389	chr11|106114906|106115760|+	GAAAACTCACCTACCCGCCA	59.9643	TCCAAAACCAAATCCCCGCT	60.1789	161	TGAAAACTCACCTACCCGCC	59.9643	TCCAAAACCAAATCCCCGCT	60.1789	162
mmu_circDdx42_638	chr11|106114906|106122107|+	GGAAATCCAATTGCACCTTCCA	59.4333	CCTCCTTCTTCCCAGCACTG	60.0356	162	TGGAAATCCAATTGCACCTTCC	59.4333	CCTCCTTCTTCCCAGCACTG	60.0356	163
mmu_circDdx42_375_1	chr11|106127820|106130925|+	AGTTGGCCAGAGACATCTTGA	59.0192	CTCCCACATGCTCCCTCCT	60.692	140	AGTTGGCCAGAGACATCTTGA	59.0192	CTCCCACATGCTCCCTCCTC	61.6941	140
mmu_circErn1_745	chr11|106300720|106309815|-	CAGAGCCTCCAACCACTCC	59.702	TGTGCTGGGAGTGATCACAC	59.9647	176	CCAGAGCCTCCAACCACTC	59.702	TGTGCTGGGAGTGATCACAC	59.9647	177
mmu_circErn1_303	chr11|106317638|106327949|-	GCAGCAGACTTTGTCATCGG	59.5546	TGCCATCATTGGGATCTGGG	59.8134	140	TATCGACCTCCTGACTGGCG	61.1016	TGCCATCATTGGGATCTGGG	59.8134	164
mmu_circErn1_107	chr11|106325740|106327949|-	GAGGCAAGAACAACGAAGGC	59.7614	CTCTTCCACGTGTGTTGGGA	59.894	61	GAGGCAAGAACAACGAAGGC	59.7614	TCTTCCACGTGTGTTGGGAC	60.1791	60
mmu_circTex2_1663	chr11|106457790|106459453|-	ACACCACCAAGTGCTCACAA	60.0346	TTCTCAGCATGGCGACCATT	60.0352	153	ACACCACCAAGTGCTCACAA	60.0346	TTTCTCAGCATGGCGACCAT	60.0352	154
mmu_circCep95_563	chr11|106695818|106700583|+	CAGAACAAGAACTGCACGCC	60.041	TGGGCCAGGGTTCAACATTT	60.1052	151	CAGAACAAGAACTGCACGCC	60.041	ATGGGCCAGGGTTCAACATT	59.8831	152
mmu_circSmurf2_544_2	chr11|106747006|106766765|-	GACTGCCTCGGGAAGAATCC	60.1791	ACTGCCCAGAACCATCAACT	59.2264	156	GGACTGCCTCGGGAAGAATC	60.1791	ACTGCCCAGAACCATCAACT	59.2264	157
mmu_circBptf_5745	chr11|106934458|106968624|-	GACAGAGGACGCCATGACAG	60.4592	ACGTGCGTCTTGCTAATCCA	60.0377	156	CACAGTGCCAGTCGACAGAG	60.6657	ACGTGCGTCTTGCTAATCCA	60.0377	169
mmu_circBptf_3433	chr11|106963508|106973526|-	CGCGAAACCTGCCTTGGATA	60.743	CGAGTGGACCCAGATGTTCC	60.1081	145	ATAACGCGAAACCTGCCTTG	59.1975	CGAGTGGACCCAGATGTTCC	60.1081	149
mmu_circBptf_823	chr11|107001638|107002461|-	TTCGACACGAACCTATTGGG	57.6265	CGGAAATTCAAGGGGTGGGA	59.961	147	TTCGACACGAACCTATTGGG	57.6265	TCGGAAATTCAAGGGGTGGG	59.961	148
mmu_circHelz_182	chr11|107483531|107486021|+	TTGCCAAGTCACTGTCAGGG	60.179	TGGAGCTTCCCTTTCAGCTG	59.9627	165	TTGCCAAGTCACTGTCAGGG	60.179	AGCTTCCCTTTCAGCTGCAT	59.9607	162
mmu_circHelz_1183	chr11|107483531|107504944|+	TAACTATCAGGCACGGCTGC	60.1791	TGGAGCTTCCCTTTCAGCTG	59.9627	148	TAACTATCAGGCACGGCTGC	60.1791	AGCTTCCCTTTCAGCTGCAT	59.9607	145
mmu_circHelz_1648	chr11|107483531|107511040|+	AGGACAATGCTGTTTTGTTTCCA	59.5495	TGGAGCTTCCCTTTCAGCTG	59.9627	143	AGGACAATGCTGTTTTGTTTCCA	59.5495	AGCTTCCCTTTCAGCTGCAT	59.9607	140
mmu_circHelz_2935	chr11|107483531|107540166|+	CCAGAGCACAGTCCTTGGTT	59.8907	TGGAGCTTCCCTTTCAGCTG	59.9627	146	CCAGAGCACAGTCCTTGGTT	59.8907	AGCTTCCCTTTCAGCTGCAT	59.9607	143
mmu_circPrkca_630	chr11|107903452|107948699|-	TGCTCAACCAAGAAGAGGGC	60.2509	GGGACCCACAGTGATCACAG	60.036	162	TGCTCAACCAAGAAGAGGGC	60.2509	CAGGGACCCACAGTGATCAC	60.036	164
mmu_circPrkca_241	chr11|107944800|107948699|-	CCTCTGCGGAATGGATCACA	59.8212	GGGACCCACAGTGATCACAG	60.036	156	CCTCTGCGGAATGGATCACA	59.8212	CAGGGACCCACAGTGATCAC	60.036	158
mmu_circCep112_1094	chr11|108377418|108422291|+	AGGTTCATGAACTGCAGAGTGA	59.6301	CTGCCCTTGGGAGTCATCAG	60.1073	147	AGGTTCATGAACTGCAGAGTGA	59.6301	GCCCTTGGGAGTCATCAGAG	59.8201	145
mmu_circAxin2_1092	chr11|108813977|108822405|+	TCCGGCTATGTCTTTGCACC	60.3925	GCAATCGGCTTGGTCTCTCT	60.1079	150	TCCGGCTATGTCTTTGCACC	60.3925	AGTTCCTCTCAGCAATCGGC	60.1079	161
mmu_circRgs9_646	chr11|109138889|109166752|-	GCTGCCTTCCAAGCAATCCT	60.9694	CTGTCCGGCTTGAGGATGAG	60.1791	152	ATCATGTCCGGCTGCCTTC	60.1531	CTGTCCGGCTTGAGGATGAG	60.1791	162
mmu_circAbca5_487	chr11|110217385|110220082|-	AGCAACTTCGTAGGTGTGGT	59.2431	TCTCCAAACTCCCACATCCC	59.0081	154	AGCAACTTCGTAGGTGTGGT	59.2431	CTCCAAACTCCCACATCCCT	59.005	153
mmu_circTtyh2_720	chr11|114598161|114602664|+	TGCCCCAGTCTCTGAGTACA	59.8856	TCTGGCTCCCTGTGTTGTTC	59.8914	161	TGCCCCAGTCTCTGAGTACA	59.8856	TGGCTCCCTGTGTTGTTCAG	60.179	159
mmu_circRecql5_1022	chr11|115813991|115821624|-	TGGTGCCGCCTGTATTACTC	59.8229	CAACAGGGCAGGGAGTTGAT	59.9613	152	ATCTTGGTGCCGCCTGTATT	59.7441	CAACAGGGCAGGGAGTTGAT	59.9613	156
mmu_circEvpl_408	chr11|116124211|116125349|-	CGAGCACAACATCCTGCAGA	60.6715	GTACCTCCGCTTCCTTCAGG	59.824	146	AGCACAACATCCTGCAGAGA	59.3109	GTACCTCCGCTTCCTTCAGG	59.824	144
mmu_circSeptin9_639	chr11|117181223|117181862|+	CCCGATGTCTCAACTGCAGA	59.7525	GGAGCAGAGGGGTCTGGA	59.9604	155	CCCGATGTCTCAACTGCAGA	59.7525	GGAGCAGAGGGGTCTGGAC	61.3632	155
mmu_circTnrc6c_3050	chr11|117591550|117614376|+	CTTCACACCAGGCTGGCA	59.8862	TCTGAGCACCTTCCTTCTTT	56.3711	146	CTTCACACCAGGCTGGCA	59.8862	TTCTGAGCACCTTCCTTCTT	56.3711	147
mmu_circUsp36_548	chr11|118165793|118170752|-	CTGACTCTGTCCCTCAAGCG	60.1089	TGATGAAGGAGACGGGCTTG	59.7498	153	CCTGACTCTGTCCCTCAAGC	59.7512	TGATGAAGGAGACGGGCTTG	59.7498	154
mmu_circTbc1d16_367	chr11|119041853|119044901|-	AAGCGAGAGTTTCCTGAGGC	60.0369	GATAGGCGCCACCAGATCTG	60.3202	142	GATGCTCTTCTGCCACCGAT	60.1791	TGACATGCCCTGTGAGTAGC	59.7498	161
mmu_circCcdc40_403	chr11|119133252|119133944|+	GCGAATCCTACAGCAGTGGA	59.8242	CGCACGTCCTGCTCTATGTT	60.4585	160	AGCGAATCCTACAGCAGTGG	59.8233	CGCACGTCCTGCTCTATGTT	60.4585	161
mmu_circCcdc40_1673	chr11|119133252|119145288|+	GCTCGGTGGATTCTGAGACC	60.1791	CGCACGTCCTGCTCTATGTT	60.4585	144	TCCAACTGGCCAAGGAGATG	59.6707	CGCACGTCCTGCTCTATGTT	60.4585	168
mmu_circRptor_373	chr11|119702770|119713847|+	TTCGGCCACTCCTTGTCTTC	59.9651	CTCGGCAAAGAATGGGCTGT	60.9624	147	CTTCGGCCACTCCTTGTCTT	59.9645	CTCGGCAAAGAATGGGCTGT	60.9624	148
mmu_circSlc38a10_505	chr11|120019248|120025708|-	ATCCTTGGCTTCACAGGAGC	60.0347	GGGAGGAGGCAAAGATGGAG	59.8177	173	ATCCTTGGCTTCACAGGAGC	60.0347	GAGGGAGGAGGCAAAGATGG	59.8177	175
mmu_circNploc4_919	chr11|120276595|120307206|-	TCACAACCACCTTCCCCAAG	59.8151	ATTTGGCCATGGGAGGTGTC	60.3246	171	TCACAACCACCTTCCCCAAG	59.8151	TGTCCCTCACACCCTGACTT	60.3999	155
mmu_circCsnk1d_809	chr11|120862392|120874169|-	GTTCCATCGCCAAGGCTTCT	60.678	CTCTCAATGTGGAGCTGAGGA	59.1702	140	ATCTGTTCCATCGCCAAGGC	60.7495	CTCTCAATGTGGAGCTGAGGA	59.1702	144
mmu_circFoxk2_490	chr11|121176247|121181716|+	GGCTCCTGATAAACAACTTACCC	59.0541	CTTCTCGCTGGATAGGGCTG	59.9668	155	GGCTCCTGATAAACAACTTACCC	59.0541	TCTTCTCGCTGGATAGGGCT	60.106	156
mmu_circWdr45b_476	chr11|121226209|121232041|-	CATGAGGGTGTCCTGAGCTG	60.1078	TGTTGGGAGGGTATTTCGGT	58.6357	168	TGAGGGTGTCCTGAGCTGTA	59.8856	TGTTGGGAGGGTATTTCGGT	58.6357	166
mmu_circCrebbp_1262	chr16|3926963|3942078|-	TCGACAGGACCCAGAGTCTT	59.8874	GGACGTTTCCCAGGGACATT	59.9623	148	CAGGACCCAGAGTCTTTGCC	60.322	GGACGTTTCCCAGGGACATT	59.9623	144
mmu_ciAnks3_223	chr16|4759851|4760074|-	TAGTGCCCTGAGTTTCCCCT	60.1789	TCTCAGCCTCAGTCCATGGA	59.9583	152	GTGCCCTGAGTTTCCCCTTT	60.179	TCTCAGCCTCAGTCCATGGA	59.9583	150
mmu_circUbn1_370	chr16|4890872|4892376|+	GCCATGGACACCTGACATCA	60.0352	CCATTATTCTCCGGCCCCC	59.925	160	GCCATGGACACCTGACATCA	60.0352	CCCATTATTCTCCGGCCCC	59.925	161
mmu_circAbat_411	chr16|8390699|8406799|+	AACCGCATGTTGGACCTGTA	59.6013	AACAAGAAGGCCATGACCCC	60.2518	155	TCTCCTCTGTGCCCATAGGT	59.6601	AGCCGTCGGGTAATCAACAA	59.6777	142
mmu_circTxndc11_334	chr16|10897567|10902757|-	CCAGGATCGACGTGTCTCAG	59.9004	CTGAGTGGGAAACTGAGCAGA	59.6543	171	GGTTGACCGTCTTCCTACCG	60.1089	CGTGATCAAATGCTGAGTGGG	59.6006	140
mmu_circTxndc11_445	chr16|10934658|10946567|-	TTGAGAAGTTTGTCCGCCGG	60.8829	GACCGGAGATCTCGAGGAGA	59.8929	153	TTGAGAAGTTTGTCCGCCGG	60.8829	TCAAGGACCGGAGATCTCGA	59.745	158
mmu_circTxndc11_315	chr16|10940533|10946567|-	GGAACCAGGGGAAATGCAGA	59.9604	TCAAGGACCGGAGATCTCGA	59.745	142	GGAACCAGGGGAAATGCAGA	59.9604	GTCAAGGACCGGAGATCTCG	59.6175	143
mmu_circZc3h7a_397	chr16|10976829|10980543|-	AGGCTCTGTATCGGAAGGCT	60.3978	GAGCATGCAAATACACCGCA	59.5486	151	AGGCTCTGTATCGGAAGGCT	60.3978	TACACCGCATACTGCTCCTG	59.5401	140
mmu_circGspt1_814	chr16|11048373|11056960|-	TTATGCCGTGCTCAGGACTG	60.1082	CCTGGCTCCGCTTCACTTAT	59.821	140	TTATGCCGTGCTCAGGACTG	60.1082	CATCTCCTGAGGAACCACCC	59.4563	160
mmu_circParn_514	chr16|13472312|13485475|-	AACGGTCTCAAGCCAATGGG	60.6091	ATGGCGAAGAAGTCAGCCTC	60.1079	149	AACGGTCTCAAGCCAATGGG	60.6091	GATGGCGAAGAAGTCAGCCT	60.1079	150
mmu_circBfar_712	chr16|13502925|13506789|+	GAACAGCTAGGACCTTGGGC	60.3931	TGAGGCTCCTCCATCTCTCA	59.3666	153	GAACAGCTAGGACCTTGGGC	60.3931	AGGCTCCTCCATCTCTCAGC	60.7602	151
mmu_circBfar_377	chr16|13515196|13516939|+	TTCCTGATCGTCAATGCCGT	59.7509	CCAAGTCTGGGTGAGCTCTT	59.3104	142	CGCTTCCTGATCGTCAATGC	59.6971	CCAAGTCTGGGTGAGCTCTT	59.3104	145
mmu_circRrn3_596	chr16|13608484|13617880|+	CTTCTGTTGCCCACACATGC	60.0389	AACCATGGTGTCGATGGGAC	60.0354	145	CTTCTGTTGCCCACACATGC	60.0389	AAACCATGGTGTCGATGGGA	59.3041	146
mmu_ciMyh11_57	chr16|14041302|14041359|-	NA	NA	NA	NA	NA	NA	NA	NA	NA	NA
mmu_circPrkdc_1342	chr16|15617730|15634758|+	GGATGTATGCTGCCTTGGGT	60.1065	CACTTCCCTGTCAATGGACTCT	59.6958	168	AGGATGTATGCTGCCTTGGG	59.8155	CACTTCCCTGTCAATGGACTCT	59.6958	169
mmu_circPrkdc_202	chr16|15653895|15654097|+	CGGGATTGGAGACAGACACC	60.1081	CAAAGTGGGAACGCAGTGC	60.0085	162	CGGGATTGGAGACAGACACC	60.1081	GCAAAGTGGGAACGCAGTG	60.0085	163
mmu_circFgd4_911	chr16|16271855|16295377|-	TGTGGAGACTCACAATGAAGA	56.5969	GCCGGCTGACATAAGCTCTT	60.4628	151	TGTGGAGACTCACAATGAAGA	56.5969	TGATCTAGGAGGTCGAGCCG	60.5353	167
mmu_circFgd4_1603	chr16|16271855|16308470|-	TGTGGAGACTCACAATGAAGA	56.5969	TCCATCCTTGGCTTTGCACT	59.887	175	TGTGGAGACTCACAATGAAGA	56.5969	TCCTCCATCCTTGGCTTTGC	60.3237	178
mmu_circMapk1_373	chr16|16833761|16836339|+	TCAGCTAACGTTCTGCACCG	60.6663	AGGTCTGGTGCTCAAAAGGA	58.8597	140	TCAGCTAACGTTCTGCACCG	60.6663	AGGTCTGGTGCTCAAAAGGAC	60.2028	140
mmu_circMapk1_490	chr16|16833761|16841432|+	CCCGTGTTGCAGATCCAGAT	60.1075	AGGTCTGGTGCTCAAAAGGA	58.8597	169	CCCGTGTTGCAGATCCAGAT	60.1075	GGTCTGGTGCTCAAAAGGACT	60.2028	168
mmu_circPi4ka_700	chr16|17191213|17207321|-	GCAGTGTGTCCAGCATCTCT	60.0366	TCACTGCATCTCTCCGTCTT	58.4497	169	AGCAGTGTGTCCAGCATCTC	60.0366	TCACTGCATCTCTCCGTCTT	58.4497	170
mmu_circMed15_713	chr16|17489408|17492522|-	CAAGTGCAGCCCCAGGTG	60.9875	CTGTTGTTGTTGCTGCTGCT	59.8982	158	CAAGTGCAGCCCCAGGTG	60.9875	TGTTGTTGTTGCTGCTGCTG	60.1791	157
mmu_circYeats2_834	chr16|19969191|19980887|+	GCGTAGAGAGCCCAGCATTA	59.6106	GGGCCACAGATACATCCTCA	58.8684	173	GCGTAGAGAGCCCAGCATTA	59.6106	GGAAGGGCCACAGATACATCC	60.2028	177
mmu_circPsmd2_382	chr16|20475292|20476359|+	CCTGGCACTGCTTTCAGACT	60.2506	GACCAAAGGCTGCATTCACA	59.039	156	CCTGGCACTGCTTTCAGACT	60.2506	TGACCAAAGGCTGCATTCAC	59.039	157
mmu_circLsg1_610	chr16|30389982|30393424|-	AGCTACCTGGTGTCGAAACAG	59.999	TAAACAGGAGCGGGTTTCGA	59.3194	140	AGCTACCTGGTGTCGAAACA	58.9546	TAAACAGGAGCGGGTTTCGA	59.3194	140
mmu_circDlg1_749	chr16|31606899|31624552|+	ATGTCAGCCCGTCCTCCT	59.9604	ACCAAGACCCGAATTTCCCC	59.9608	166	CTCCTGCTTGGGCCAGAC	60.0455	ACCAAGACCCGAATTTCCCC	59.9608	153
mmu_circDlg1_906	chr16|31606899|31631642|+	GGCGGACCTGCTGATCTAAG	60.2497	GGGTTGTCTGTACCTCCTGC	60.0363	152	TCTCCTTCATCCTTGCTGGC	59.7458	GGGTTGTCTGTACCTCCTGC	60.0363	169
mmu_circSenp5_509	chr16|31787617|31802691|-	GGAGGTCCACTGGTCTCTCA	60.2518	TGAGTGGGACCAGACTTCCA	60.1052	142	TGGAGGTCCACTGGTCTCTC	60.2518	TGAGTGGGACCAGACTTCCA	60.1052	143
mmu_circPak2_1074	chr16|31850401|31871201|-	GGTAATGGAGTACCTCGCTGG	59.9313	CTGGGGGCTTGTCTTCTAGC	60.1075	149	GGTAATGGAGTACCTCGCTGG	59.9313	GCTGGGGGCTTGTCTTCTAG	60.1075	150
mmu_circTfrc_281	chr16|32439183|32440115|+	CGAAGTCCAGTGTGGGAACA	59.894	TGATTCTGTGAAAGTTCCAGCT	57.9092	141	CGAAGTCCAGTGTGGGAACA	59.894	ACGTTTTTCACAATGAGCTTCACA	60.1425	168
mmu_circLrch3_625	chr16|32770661|32782114|+	GATTGCTCCAGATCTGCCAGA	59.8595	GGGATATACCGAATACAATTCTGGT	58.2917	154	AGATTGCTCCAGATCTGCCAG	59.8587	GGGATATACCGAATACAATTCTGGT	58.2917	155
mmu_circLrch3_202	chr16|32806345|32807258|+	CGGAGAGAGGCACAGCTTG	60.4475	GCTGATTGTGACTTGGTGGC	59.758	146	TCGGAGAGAGGCACAGCTT	60.6078	GCTGATTGTGACTTGGTGGC	59.758	147
mmu_circZfp148_567	chr16|33241690|33255344|+	ACTCATGGTCCACGAGGAGA	59.9602	CCGCCAGATCACTTGGCTAA	60.1077	148	CATGGTCCACGAGGAGACAG	59.8256	CCGCCAGATCACTTGGCTAA	60.1077	145
mmu_circZfp148_334	chr16|33277245|33288553|+	ACAGGCGAAAAACCGTTTCA	58.9036	GTCTACTGGCTCTCTGACTTGT	59.1768	172	ACAGGCGAAAAACCGTTTCA	58.9036	AGTCTACTGGCTCTCTGACTTG	58.9115	173
mmu_circSlc12a8_571	chr16|33355233|33371484|+	GGATTATCCGCCTCCAGCTG	60.3211	TGTGAACACACCATCCCAGG	59.8897	180	GGATTATCCGCCTCCAGCTG	60.3211	GTGAACACACCATCCCAGGT	59.8895	179
mmu_circHeg1_1632	chr16|33545794|33550963|+	TGGGTATCGATGTGTGTGCC	60.1079	TGGACATTGCAGACGTGTGA	59.8942	143	TGGGTATCGATGTGTGTGCC	60.1079	ACATTGCAGACGTGTGAGGT	59.8933	140
mmu_circKalrn_389	chr16|33873929|33875485|-	TGAAGAGTCACACACACCCC	59.5318	AGGGGAACTGTGGATGGAGT	60.1789	168	CCTCCGCCCATGAAGATCTT	59.5284	AGGGGAACTGTGGATGGAGT	60.1789	146
mmu_circPdia5_499	chr16|35269772|35287027|-	TGTGCACATCGACAGTGAGA	59.3266	TGCGGGTCCTGAGAAGTTTC	59.9651	180	TGTGCACATCGACAGTGAGA	59.3266	GCGGGTCCTGAGAAGTTTCT	59.678	179
mmu_circStxbp5l_1050	chr16|36942160|36962808|-	CCATAGAGACACCAGAAGCCC	59.8601	CGTCAGCACTGGAAAGACGT	60.5976	162	CCCATAGAGACACCAGAAGCC	59.8601	CGTCAGCACTGGAAAGACGT	60.5976	163
mmu_circLrrc58_407	chr16|37697410|37698926|+	CTCCCTATGACCTTCCTGGGA	60.0621	GCAGATTTGCTAATTCTGGTGGG	60.1815	140	ACTCCCTATGACCTTCCTGGG	60.3445	GCAGATTTGCTAATTCTGGTGGG	60.1815	141
mmu_circLrrc58_278	chr16|37698648|37698926|+	TCCCTATGACCTTCCTGGGA	58.9763	AAGGATCTCTCGAGGCAGGT	60.0326	141	CTCCCTATGACCTTCCTGGGA	60.0621	AAGGATCTCTCGAGGCAGGT	60.0326	142
mmu_circTimmdc1_402	chr16|38325773|38338894|-	ATTGCAGGAGCTGTCACAGG	60.3223	CCTCCATATGCCCAGCCAAT	59.8862	173	ATTGCAGGAGCTGTCACAGG	60.3223	GATGCCTGCTGAAACTGCTG	59.8294	153
mmu_circZbtb20_50	chr16|42845300|42845350|+	NA	NA	NA	NA	NA	NA	NA	NA	NA	NA
mmu_circZbtb20_47_2	chr16|43122931|43122978|+	NA	NA	NA	NA	NA	NA	NA	NA	NA	NA
mmu_circZbtb20_511	chr16|43390043|43398111|+	CCCTGCCTGAACTTTGAAGC	59.3999	GTGCAGATGTTCATTGGGGC	59.8258	142	CCCTGCCTGAACTTTGAAGC	59.3999	TGCAGATGTTCATTGGGGCA	60.2517	141
mmu_circGramd1c_366	chr16|43849041|43860521|-	CATCACGGAGGGGGAAAAGT	59.6717	AGGTGTGTGAACTGCTGTCT	59.1667	159	CATCACGGAGGGGGAAAAGT	59.6717	GGTGTGTGAACTGCTGTCTG	59.0599	158
mmu_ciAtp6v1a_2044	chr16|43935105|43937149|-	AGGCATGCTAATGGGTGTGT	59.6674	GGACCTGTGCTTCTCCTCAC	60.0369	168	AGGCATGCTAATGGGTGTGT	59.6674	AGGACCTGTGCTTCTCCTCA	60.1789	169
mmu_circUsf3_177	chr16|44020976|44025443|+	GCAGTGGAGAGGCACAGAAA	60.2505	TTCGTAGGCGTCTCATGCTC	59.8993	140	GCAGTGGAGAGGCACAGAAA	60.2505	GGCGTCTCATGCTCTGTCAT	60.1791	134
mmu_circGm609_2064	chr16|45238242|45240306|-	CTGGTACCCACACCACCATC	60.0354	AGAGAACAGCACTGATGATGCA	60.0275	165	CCCACACCACCATCAACAGA	59.8897	AGAGAACAGCACTGATGATGCA	60.0275	159
mmu_circGm609_639	chr16|45262809|45264528|-	AAAACTGCGAGGTCCCTGG	59.9268	ATGTTTCCTCCCAGGACAGC	59.6704	158	AAAACTGCGAGGTCCCTGG	59.9268	CCCAGGACAGCCCTCTCATA	60.3991	149
mmu_circPhldb2_1452	chr16|45645121|45680799|-	CGCGACGACCTGATGGATTA	59.9698	TTGGGCTCCTCTCTTGCTTC	59.6737	155	CGCGACGACCTGATGGATTA	59.9698	TTCTTGGGCTCCTCTCTTGC	59.6737	158
mmu_circPlcxd2_703	chr16|45792471|45801059|-	CATCCTCACGCCAAGAGTGA	59.7525	GCAAGGCGTATGACAGCTTG	59.9023	154	CCTCACGCCAAGAGTGAAGA	59.6816	GCAAGGCGTATGACAGCTTG	59.9023	151
mmu_circCd47_477	chr16|49704527|49718495|+	ACGGCCCCCTTTTGATTTCA	60.1789	CCCCAGAACAGGAGTATAGCC	59.3053	151	CACGGCCCCCTTTTGATTTC	59.7536	CCCCAGAACAGGAGTATAGCC	59.3053	152
mmu_circBbx_912	chr16|50061216|50100902|-	TTCAAGCACTTCGCAGTTGG	59.3374	GTCGTTTTCCGTCCCCTTCT	59.9655	146	TTCAAGCACTTCGCAGTTGG	59.3374	CGGATGCCACTGAAGACACT	60.037	175
mmu_circBbx_675	chr16|50082778|50100902|-	TGTTGCTGCTAGCTGGAGAG	59.7514	CGGATGCCACTGAAGACACT	60.037	140	TGTTGCTGCTAGCTGGAGAG	59.7514	ACGGATGCCACTGAAGACAC	60.3208	141
mmu_circBbx_414	chr16|50094909|50100902|-	TGGTGGGCTGTTCTTGATCC	59.9618	CGGATGCCACTGAAGACACT	60.037	156	GGCTTGATAACCGAGGTGCT	60.1077	GTCGTTTTCCGTCCCCTTCT	59.9655	165
mmu_circCblb_841	chr16|51951427|51973077|+	ACCCTTTCAGCATCCCCATG	60.0328	CTTCCAGGCCAGAGCTGATC	60.1791	160	TCCCCATGCTTGACTTGGAC	59.9618	CTTCCAGGCCAGAGCTGATC	60.1791	148
mmu_circCblb_848	chr16|51972873|51994811|+	TTTTCCAATGGCCACCTTGC	59.6039	CAATGATGGGCTCCGTTCCT	60.107	156	GATGTCCCTCCTCGGCTTTC	60.1791	GAGCCTTCATCTCTGGGGTC	59.5322	154
mmu_circAlcam_1270	chr16|52088744|52117347|-	TTGTCGTTGGTCTCCTCCTC	59.0331	TGTCTCTTGAAATGCAGTCACC	58.8586	160	CGTTGCTGGTGTCGTCTACT	60.0394	TGGGTAACTGTCTCTTGAAATGC	58.9279	140
mmu_circCep97_851	chr16|55731917|55735994|-	TGAAGTGCGGAGGTTGAGAA	59.2437	TGCAGCAGCTGGGAAGTTAT	59.6707	177	ATGAAGTGCGGAGGTTGAGA	59.0234	TGCAGCAGCTGGGAAGTTAT	59.6707	178
mmu_circZbtb11_1481	chr16|55800957|55811981|+	GTGGAATGGTTTTTCCGAGACG	60.0959	ATATTGGACGGGAGCGATCG	59.7561	158	GTGGAATGGTTTTTCCGAGACG	60.0959	CGATATTGGACGGGAGCGAT	59.7561	160
mmu_circSenp7_787	chr16|55959347|55975738|+	GGCACTTCTGACCCACAGTT	60.179	CTCCTCCATCATCACCCTGC	59.8918	140	GGCACTTCTGACCCACAGTT	60.179	TGACTCCTCCATCATCACCCT	59.9912	143
mmu_circTbc1d23_667	chr16|56991985|57004849|-	GAAACAGCAGTGCTTCCGG	59.4236	CTGATGCTGCCCCTTGACC	60.7519	140	GGAAACAGCAGTGCTTCCG	59.4236	CTGATGCTGCCCCTTGACC	60.7519	141
mmu_circSt3gal6_595	chr16|58305125|58327977|-	ATTTCAGCTCGGCCCTTTCA	59.9618	AGGAGCCTGCTGTTGACATG	60.3223	142	ATTTCAGCTCGGCCCTTTCA	59.9618	CAGGAGCCTGCTGTTGACAT	60.3223	143
mmu_circCrybg3_504	chr16|59323487|59345333|-	GACAGCATTCAGTGGGTGGA	59.9633	TTAAAGGATGCCGGCGTGAA	60.3217	147	TGGACAGCATTCAGTGGGTG	60.2509	TTAAAGGATGCCGGCGTGAA	60.3217	149
mmu_circGbe1_563	chr16|70230432|70238207|+	TGATGGGACCGATTCCTGTT	58.7147	CCACATACTTTGCCCATGGG	58.8862	148	TTGATGGGACCGATTCCTGT	58.7147	CCACATACTTTGCCCATGGG	58.8862	149
mmu_circRobo1_388	chr16|72730100|72732674|+	GCTGGCGACATGGGATCATA	59.9647	ACATACTTGCCAGCATCGCT	60.1075	141	ATTCGGAAGGTGACTGCTGG	60.036	ACATACTTGCCAGCATCGCT	60.1075	156
mmu_circRobo2_327	chr16|74149438|74149765|-	CGGACGAAGGGAGTTACGTT	59.758	GTTCAGAGTGGTGGGCTCTC	60.0369	173	CGGACGAAGGGAGTTACGTT	59.758	CAGTTCAGAGTGGTGGGCTC	60.3211	175
mmu_circNrip1_197	chr16|76127633|76149437|-	AGCCTTCTCAGCTTCCTTTCC	59.9958	CTCCTGGATGTGTTCCTCCC	59.4563	130	AGCCTTCTCAGCTTCCTTTCC	59.9958	CCTCCTGGATGTGTTCCTCC	59.4563	131
mmu_circLtn1_810	chr16|87212438|87213248|-	GGCTTCCTGGTGGACATCTT	59.6704	ATGGTCAAACATCGGTCCGT	59.6764	153	GGCTTCCTGGTGGACATCTT	59.6704	TCAAACATCGGTCCGTGGTG	60.6016	149
mmu_circScaf4_303	chr16|90048762|90049338|-	AGCCAGCATACACACAGCAT	60.0348	ATGGCTGCAGCATCCTCTTT	60.0334	160	GCCAGCATACACACAGCATC	59.6203	ATGGCTGCAGCATCCTCTTT	60.0334	159
mmu_circDop1b_1104	chr16|93558920|93560932|+	TGTTCTACCGCCTGCACTG	60.005	GGAAGGTTCCTCATCACCCG	60.1077	158	CTGTTCTACCGCCTGCACTG	61.0161	GGAAGGTTCCTCATCACCCG	60.1077	159
mmu_circDop1b_363	chr16|93574246|93579366|+	TGGCTCCCCCTGGATACTTT	60.2536	CTGAGTCTGTCTGCAGGGTG	60.0375	177	TGGCTCCCCCTGGATACTTT	60.2536	CACTGAGTCTGTCTGCAGGG	60.0375	179
mmu_circDop1b_585	chr16|93596794|93603359|+	AGAATCTCTCCCCAGCACCT	59.9561	ACACGTAGTATAGCAAGCGGG	59.9334	142	GAATCTCTCCCCAGCACCTG	59.8201	ACACGTAGTATAGCAAGCGGG	59.9334	141
mmu_circMorc3_397	chr16|93646017|93650786|+	TCACAAAAACAGACTCATCAAGGC	59.9633	TACCCTTTCCTCCCTGCAGT	60.1789	145	TCACAAAAACAGACTCATCAAGGC	59.9633	CCTTTCCTCCCTGCAGTCTC	59.7484	142
mmu_circHlcs_1278	chr16|94063450|94069557|-	AGGAGATCCTGACTGCCCTC	60.3984	CTGAAGTTGTCCACGCTTGC	60.041	178	AGGAGATCCTGACTGCCCTC	60.3984	GCTGAAGTTGTCCACGCTTG	60.041	179
mmu_circTtc3_856	chr16|94184770|94194033|+	GCTGTTATTTATTACACCAGAGCCA	59.4114	GCCAAACTGAGACCTCCCTC	60.0359	144	AGCTGTTATTTATTACACCAGAGCC	59.177	GCCAAACTGAGACCTCCCTC	60.0359	145
mmu_circTtc3_911	chr16|94184770|94204227|+	TGGTAACCGAGCTCTCTGTT	58.371	GCCAAACTGAGACCTCCCTC	60.0359	143	ATGGTAACCGAGCTCTCTGT	58.146	GCCAAACTGAGACCTCCCTC	60.0359	144
mmu_circTtc3_1308	chr16|94184770|94212982|+	GGCAAATGGTGGCGATCAGA	61.0316	CTGCCAAACTGAGACCTCCC	60.322	140	GCAAATGGTGGCGATCAGAA	59.1894	TCTGCCAAACTGAGACCTCC	59.3126	140
mmu_circTtc3_420	chr16|94189123|94204227|+	TTAGCGATGGAAAGAGGGCC	59.8196	GGGCCAGCAATTGTCAACTG	60.038	143	TTAGCGATGGAAAGAGGGCC	59.8196	TGGGCCAGCAATTGTCAACT	60.4697	144
mmu_circTtc3_452	chr16|94204172|94212982|+	GGTGGCAGATGAGGCTTTGA	60.3228	CCCCCAGCATACAAAGAGCA	60.0342	160	AGGTGGCAGATGAGGCTTTG	60.3232	CCCCCAGCATACAAAGAGCA	60.0342	161
mmu_circTtc3_438	chr16|94220256|94225046|+	TGCCAGATGCTGTTTGTTGC	59.9676	GGAGAGAAACGGCAAGTCCA	59.9651	141	CCAGTGCCAGATGCTGTTTG	59.7572	GGAGAGAAACGGCAAGTCCA	59.9651	145
mmu_circKcnj6_921	chr16|94633157|94634078|-	GAGGAACTGGAGATTGTGGTCA	59.697	TCGTCCCTGGCCTGCTTA	60.2843	140	TAACCAACAGAGTCCCTTCT	55.3791	GCTTTCCACATCCTGGTCCA	59.9618	142
mmu_circBrwd1_633	chr16|95865949|95869827|-	TTAGGGTGTGGTGCTTGAGG	59.5998	TCTTGAGATACTGGGCGGGA	60.0325	176	TTAGGGTGTGGTGCTTGAGG	59.5998	CTTGAGATACTGGGCGGGAC	59.895	175
mmu_circDscam_465	chr16|96840097|96857965|-	GCATTATCCCCTCCTCGGTG	59.9645	CCGATGTGCTTGCAAACACT	59.6882	153	GTGCATTATCCCCTCCTCGG	59.9645	CCGATGTGCTTGCAAACACT	59.6882	155
[truncated: 64,502 more rows]
