# Supplementary material for: PanCircBase: An online resource for the exploration of circular RNAs in pancreatic islets
Source: Front Cell Dev Biol. 2022 Aug 19;10:942762. doi: 10.3389/fcell.2022.942762 (PMC9437246; doi:10.3389/fcell.2022.942762)
Supplement: Supplementary file 2 [file Table3.XLSX]

## Sheet: siRNA sequences for circRNAs
PanCircBase ID	CircRNA_Chr_ID	siRNA Sequence
circScaf8_576	chr17|3195349|3214552|+	ATACAACTGTTGACCTTGA, TGAATACAACTGTTGACCT, AATACAACTGTTGACCTTG
circZdhhc14_662	chr17|5735929|5781849|+	CTATATCATGTCACTCTGC
circTulp4_472	chr17|6227103|6249127|+	NA
circTulp4_302	chr17|6251974|6257332|+	NA
circPde10a_1211	chr17|9117692|9172755|+	TCATCCGTCAAACGTTAGC, ATCCGTCAAACGTTAGCAC, CATCCGTCAAACGTTAGCA
circPde10a_171	chr17|9147923|9149391|+	GTATCCTGGTAATTATTGC, ATCCTGGTAATTATTGCAC, TATCCTGGTAATTATTGCA
circPrkn_527	chr17|11286015|11522598|+	NA
circIgf2r_640	chr17|12932847|12934934|-	NA
circIgf2r_733	chr17|12950294|12967670|-	CATGTGTAACTCTCTCCGC, ATGTGTAACTCTCTCCGCT, TTCCCATGTGTAACTCTCT
circ2700054A10Rik_344	chr17|13768557|13789145|-	NA
circAfdn_1863	chr17|14101546|14116484|+	AGCACCCTTTTCTTCAGCA, CAGCACCCTTTTCTTCAGC
circFam120b_549	chr17|15626016|15637987|+	ATCCTGGCAACCTGTAAGT, CATCCTGGCAACCTGTAAG, CCTGGCAACCTGTAAGTGC
circPdpk1_1058	chr17|24306977|24326245|-	AGAACAACCAAGGGTTTCC, GAACAACCAAGGGTTTCCA, GGGCCAGAACAACCAAGGG
circPdpk1_666	chr17|24312164|24326245|-	NA
circTelo2_598	chr17|25329200|25332231|-	GAAGCTAGGGCGTGTGCTG
circGnptg_94	chr17|25454507|25454601|-	NA
circCacna1h_467	chr17|25599198|25600547|-	NA
circLuc7l_255	chr17|26485256|26486332|+	AGTGATCCATAGCCTCTGC, GTGATCCATAGCCTCTGCT, ATCCATAGCCTCTGCTTCT
circCrebrf_1411_1	chr17|26955762|26962105|+	AAATTTGCGGTTCTGGTTC, AATTTGCGGTTCTGGTTCA, ATTTGCGGTTCTGGTTCAG
circCrebrf_1216	chr17|26958516|26962105|+	CTTACGCTGGGCTGGTTCA
circCrebrf_1798	chr17|26958516|26982422|+	NA
circAnks1_774	chr17|28204039|28207890|+	TGTCGTTGTTAGGCCTCAC, TTGTCGTTGTTAGGCCTCA, CATTGTCGTTGTTAGGCCT
circFance_193	chr17|28539763|28541745|+	NA
ciRpl10a_1002	chr17|28548496|28549498|+	NA
circFkbp5_529	chr17|28647325|28660027|-	TAGAAGACCTTTTACCGTT, GAAGACCTTTTACCGTTGC
circSrpk1_361	chr17|28821661|28824360|-	NA
circMapk14_494	chr17|28932747|28947445|+	CAAAAGCAGCACTGTCTGG, TCAAAAGCAGCACTGTCTG, ATCAAAAGCAGCACTGTCT
circBrpf3_1471	chr17|29024902|29026373|+	AAGGCAAACCTGTAAGAGG, GAAGGCAAACCTGTAAGAG
circBrpf3_1628	chr17|29024902|29029643|+	NA
circBtbd9_1181	chr17|30732529|30749339|-	TAGTCACTGGCCTGCAGAC, TCACTGGCCTGCAGACACG, GATAGTCACTGGCCTGCAG
circAkap8l_2966	chr17|32551452|32564372|-	NA
ciBC051142_1781	chr17|34647119|34648900|+	AACACTCACAACATAAACA, ATAGAACACTCACAACATA, ACACTCACAACATAAACAG
ciPbx2_303	chr17|34810466|34810769|+	ACCCTACCTTGCACCCCCC, CACCCTACCTTGCACCCCC, TCCACCCTACCTTGCACCC
circCd2ap_315	chr17|43156216|43163419|-	ACAATATAGTCAATCTTCT, AATATAGTCAATCTTCTTA, ATAGTCAATCTTCTTAATA
circSupt3_579	chr17|45344124|45359279|+	TTCTGCTCTTGTGAATGGG, TCTGCTCTTGTGAATGGGG
circXpo5_530	chr17|46528507|46532407|+	GCAGTCAGTTCACAGGTCC, CTGCAGTCAGTTCACAGGT, CATCTGCAGTCAGTTCACA
circXpo5_1331	chr17|46529470|46541306|+	ATCTAAGGCCTTACAAGGG, TAGCATCTAAGGCCTTACA, CATCTAAGGCCTTACAAGG
circXpo5_282	chr17|46540237|46541306|+	ATCTGACAGCGCTCTTACA, TGACAGCGCTCTTACAAGG
circPlcl2_2691	chr17|50913322|50918223|+	CTTCGTGCCATCCATGTCA, TTCGTGCCATCCATGTCAT
circPlcl2_2767	chr17|50913322|50947219|+	TTCGTGCCATCCTGCCTTC, TGCCATCCTGCCTTCTGAC
circTbc1d5_336	chr17|51120783|51181736|-	NA
circTbc1d5_633	chr17|51159560|51227631|-	NA
circTbc1d5_383	chr17|51224554|51227631|-	NA
circTbc1d5_486	chr17|51224554|51242586|-	CATTTCAGGAAACAACCCA, ATTTCAGGAAACAACCCAT, TTTCAGGAAACAACCCATA
circSatb1_1453	chr17|52082233|52116315|-	NA
circSatb1_1240	chr17|52089639|52116315|-	TCACCTGCCAGAACTGAGT
circKat2b_892	chr17|53960049|53972935|+	NA
circPot1b_832	chr17|55969462|55981140|-	NA
circKdm4b_804	chr17|56658632|56679527|+	NA
ciPtprs_282	chr17|56741598|56741880|-	NA
ciRanbp3_753	chr17|57016334|57017087|+	NA
circKhsrp_161	chr17|57331010|57331171|-	CATTCTCCCCGCCTCTATC, ATTCTCCCCGCCTCTATCT, TTCTCCCCGCCTCTATCTT
circFbxl17_371	chr17|63663742|63778534|-	ATCTTGAGCCCAGCTGTCG, TCTTGAGCCCAGCTGTCGT
circFbxl17_513	chr17|63778402|63797882|-	NA
circFer_1936	chr17|64203012|64385970|+	NA
circFer_691	chr17|64280059|64344659|+	TTTCTTTCCTGGGACCAGT, CTTTCTTTCCTGGGACCAG, TTCTTTCCTGGGACCAGTT
circPja2_535	chr17|64593995|64600019|-	TCTGTTCCCTTCTGTAGCC, ATGTCTGTTCCCTTCTGTA, TGTTCCCTTCTGTAGCCAG
circPja2_2085	chr17|64593995|64620113|-	AATAATTCCTTCTGTAGCC, GAATAATTCCTTCTGTAGC, TAATTCCTTCTGTAGCCAG
circPja2_1364	chr17|64615616|64620113|-	ATAATTCCTGTCTTCATCT, AATAATTCCTGTCTTCATC, TAATTCCTGTCTTCATCTT
circVapa_338	chr17|65899285|65902049|-	NA
circPpp4r1_994	chr17|66110154|66123045|+	CACATCAACTGTCTTTGTC, TCATCCACATCAACTGTCT, ACATCAACTGTCTTTGTCT
circPpp4r1_815	chr17|66110205|66121459|+	ACGAAGTCCAGGGCCAACG, AAGTCCAGGGCCAACGTGA, GAAGTCCAGGGCCAACGTG
circPpp4r1_256	chr17|66144678|66145019|+	NA
circAnkrd12_243	chr17|66283015|66286595|-	TGGTGTGATCTGTGAGTCC, TGGTGGTGTGATCTGTGAG, GTGGTGTGATCTGTGAGTC
circAnkrd12_492	chr17|66331070|66338566|-	NA
circAnkrd12_994	chr17|66331070|66360086|-	ATCCTGGATCTGTATAACT, CATCCTGGATCTGTATAAC
circAnkrd12_286	chr17|66356780|66360086|-	CTGGATCTGTGTCTGAGTC
circNdufv2_349	chr17|66394397|66396488|-	TATCTCTATGCAAGCTTTC, GAGTATCTCTATGCAAGCT, ATCTCTATGCAAGCTTTCT
circPtprm_442	chr17|67116460|67124972|-	AGTTTCCTCATACTCCTCC, TTGGCCAGTTTCCTCATAC, CAGTTTCCTCATACTCCTC
circSmchd1_452	chr17|71762599|71772664|-	AAATGCCAATTGTCTTTCA, AATTGTCTTTCAAAGTCAC, AATGCCAATTGTCTTTCAA
circWdr43_240	chr17|71938999|71940721|+	NA
ciWdr43_1686	chr17|71943616|71945302|+	ACTTACTAGAAATAAAGGG, TACTTACTAGAAATAAAGG
circClip4_888	chr17|72105951|72117977|+	GAAAGAAAACTCGTATTTG, AAAGAAAACTCGTATTTGG
circGalnt14_563	chr17|73802596|73819157|-	AGATTTCTGCCTTTCATCC
circMemo1_519	chr17|74532426|74565500|-	NA
circMemo1_376	chr17|74548899|74565500|-	NA
circBirc6_514	chr17|74853231|74865089|+	CTGGTTTAGCTGTCTACAG, GTTTAGCTGTCTACAGAAC
circBirc6_526	chr17|74905033|74906962|+	TAGATGATTTTTCCACCAG, GATTTTTCCACCAGTTGCT, ATGATTTTTCCACCAGTTG
circBirc6_645	chr17|74916053|74918204|+	TTTGCTTTCTTCATGAATC, TTGCTTTCTTCATGAATCT
circBirc6_2439	chr17|74925430|74947337|+	CATTGGTTACCAATTATCA
circBirc6_474	chr17|74929903|74932234|+	AAGAACCTTAAAAACTTTG
circBirc6_548	chr17|74975753|74984374|+	NA
circTtc27_333	chr17|75077237|75087900|+	NA
circStrn_391	chr17|78977179|78984846|-	TTTCCTAACAATCTTCATC, CTAACAATCTTCATCTGCC, TTCCTAACAATCTTCATCT
circHnrnpll_685	chr17|80351922|80361070|-	TTCCACCTCCCTCCATAGC, TCCACCTCCCTCCATAGCC
circDhx57_2612	chr17|80549380|80580539|-	NA
circSos1_987	chr17|80752858|80767476|-	NA
circSlc8a1_701	chr17|81715495|81753022|-	ATATTGTTTTGCTGGCACC, TATTGTTTTGCTGGCACCG, ATTGTTTTGCTGGCACCGA
circSlc8a1_1830	chr17|81955237|81957067|-	ACTGCTCCAACACTATTTC, CTCCAACACTATTTCATCG
circMta3_512	chr17|84045757|84074035|+	TTTCTTCAAGGTGATGTCT, GTTTCTTCAAGGTGATGTC, AGTTTCTTCAAGGTGATGT
circThada_692	chr17|84751245|84751937|-	CTCCTTAATCCAGTTCCAG, TTAATCCAGTTCCAGTATC
circPlekhh2_432	chr17|84905325|84908210|+	AACTCTGTCCTGTTTTTGT
circLrpprc_1336	chr17|85074420|85084562|-	NA
circPpm1b_860	chr17|85301107|85301967|+	TTTAGTAATGAATCTTATG, TTAGTAATGAATCTTATGT, AATGAATCTTATGTAAACA
circPpm1b_1148	chr17|85301107|85312994|+	TTAGTAATGAATCCCATCA, TTTAGTAATGAATCCCATC
circSlc3a1_902	chr17|85339870|85359505|+	NA
circPrepl_936	chr17|85383293|85390743|-	TAGGCAGAAGATCCTTTAG, AGGCAGAAGATCCTTTAGG, GGCAGAAGATCCTTTAGGG
circPrepl_123	chr17|85390620|85390743|-	NA
circSrbd1_357	chr17|86405939|86410428|-	TTTGGCTCAGTAAACGACA
circSrbd1_465	chr17|86405939|86416762|-	NA
circSrbd1_802	chr17|86405939|86428174|-	TCAGAAAGGCCAGTAAACG, AGAAAGGCCAGTAAACGAC, GAAAGGCCAGTAAACGACA
circSrbd1_445	chr17|86416654|86428174|-	NA
circPrkce_614	chr17|86795587|86803539|+	NA
circEpcam_306	chr17|87950969|87953768|+	NA
circFoxn2_551	chr17|88770140|88770691|+	TACTCGTATATTTCTTGCC, GTATATTTCTTGCCATGAC, ACTCGTATATTTCTTGCCA
circNrxn1_1833	chr17|90366912|90905057|-	NA
circNrxn1_1172	chr17|90670187|90905057|-	NA
circNrxn1_464	chr17|91008171|91011795|-	TTCTTTTCCTCTTTGAGAC, CTTCTTTTCCTCTTTGAGA, TCTTCTTTTCCTCTTTGAG
circHspa14_669	chr2|3497600|3503822|-	NA
circSec61a2_770	chr2|5881651|5898032|-	AAAACTTGACTGAAAATAG, AAACTTGACTGAAAATAGA, AAAAACTTGACTGAAAATA
circUpf2_696	chr2|5978279|5993283|+	NA
circUpf2_413	chr2|5987802|6015239|+	NA
circCelf2_902	chr2|6590784|6726424|-	NA
circCelf2_280	chr2|6668925|6726424|-	NA
circTaf3_1915	chr2|9945737|9957756|-	TTCCTCCTATCTTGTCCTG, TCTTCCTCCTATCTTGTCC, CCTCCTATCTTGTCCTGGC
circAnkrd16_393	chr2|11786287|11791113|+	NA
circMindy3_967	chr2|12360087|12414891|-	AAACACAAACCCTGATCAG, TAAACACAAACCCTGATCA, AACACAAACCCTGATCAGG
circStam_404	chr2|14107211|14122346|+	CTAGTTGCTTTCTCTGAGA
circMrc1_561	chr2|14293797|14299755|+	TTTCGTCCTTTTTGTATCT, CTTTCGTCCTTTTTGTATC, TTCGTCCTTTTTGTATCTG
circCacnb2_437	chr2|14986116|14989250|+	AACTTCCGCTGTGAATTAG, CTTCCGCTGTGAATTAGAG, ACTTCCGCTGTGAATTAGA
circMllt10_1461	chr2|18075935|18167697|+	NA
circMllt10_510	chr2|18097594|18131040|+	TAAGCAACAATTTTTTCTC, GTAAGCAACAATTTTTTCT, CAACAATTTTTTCTCTTTC
circMllt10_606	chr2|18097594|18151683|+	TAAGCAACAATTTTTCTGT, AGTAAGCAACAATTTTTCT, AAGCAACAATTTTTCTGTA
circMllt10_459	chr2|18106268|18131040|+	ACATCTTTTTTTCTCTTTC
circMllt10_555	chr2|18106268|18151683|+	ACAGCTCACATCTTTTTTC
circMllt10_404	chr2|18114592|18131040|+	ATGAGCCCAACTTTTTTCT, CATGAGCCCAACTTTTTTC, TGAGCCCAACTTTTTTCTC
circMllt10_1000	chr2|18151587|18175886|+	TTTCTTTATATTTCATTGT, TTCTTTATATTTCATTGTG, TCTTTATATTTCATTGTGT
circMllt10_904	chr2|18164266|18175886|+	TATAAGTCATTGTGTATTG, ATAAGTCATTGTGTATTGC, CTTGTATAAGTCATTGTGT
circDnajc1_613	chr2|18289433|18313760|-	ATCATACCTGTCTTTTCTG, CATCATACCTGTCTTTTCT, AACATCATCATACCTGTCT
circEtl4_1096	chr2|20782836|20793422|+	NA
circArhgap21_2055	chr2|20884771|20894764|-	ATAATTCTGTCACCTATAA, ATTCTGTCACCTATAAAAG, TTCTGTCACCTATAAAAGG
circGpr158_327	chr2|21558109|21581857|+	TGATTGGCATACACTTTGC
circMyo3a_723	chr2|22337181|22366954|+	ACACTGTGTTCTCCATTGT
circYme1l1_394	chr2|23050203|23054609|+	ATTGTAACCTGGAAAATAC, TGTAACCTGGAAAATACTG, AATTGTAACCTGGAAAATA
circYme1l1_739	chr2|23050203|23065264|+	ATTGTAACCAGATAAAAAC, TGTAACCAGATAAAAACGG, AATTGTAACCAGATAAAAA
circYme1l1_444	chr2|23054510|23065264|+	AAGTGACCAGATAAAAACG
circSpopl_322	chr2|23405159|23427395|-	ATCGAGCTATTAATAAAGT
circSpopl_772	chr2|23427339|23435591|-	AATAATTTAGCTTTGTGCA, ATAATTTAGCTTTGTGCAT, TTGAATAATTTAGCTTTGT
circCacna1b_548	chr2|24521910|24529222|-	TGATGAAGTTGTTCACGCA, GATGAAGTTGTTCACGCAG
circEhmt1_330	chr2|24703538|24715079|-	NA
circEhmt1_1730	chr2|24703538|24753920|-	ATACTGCAGCTGGTTGTCC, TACTGCAGCTGGTTGTCCC, ACTGCAGCTGGTTGTCCCG
circEhmt1_1682	chr2|24714956|24753941|-	AAGCAAGCTTCGGATCCAC, CAAGCAAGCTTCGGATCCA, GCAAGCAAGCTTCGGATCC
circEhmt1_830	chr2|24737955|24753941|-	AAAGGCAAGCAAGTTCGTG, AAGGCAAGCAAGTTCGTGA, AAGCAAGTTCGTGATCCAC
circEhmt1_624	chr2|24774157|24777081|-	NA
circNelfb_748	chr2|25093152|25096357|-	NA
circRabl6_340	chr2|25486444|25492562|-	GATCACAATCACTGCTTAG, ATCACAATCACTGCTTAGT
circCamsap1_2545	chr2|25827957|25831481|-	NA
circCamsap1_648	chr2|25842689|25856960|-	NA
circCamsap1_425	chr2|25855674|25856960|-	GATGTTGTCTTATTGATCC, TGTTGTCTTATTGATCCAG, ATGTTGTCTTATTGATCCA
circTsc1_880	chr2|28542180|28555641|+	TTTCATGGTCACTTCGAGG, TTCATGGTCACTTCGAGGG, TCATGGTCACTTCGAGGGT
circTsc1_402	chr2|28551593|28553656|+	NA
circDdx31_548	chr2|28764142|28782553|+	AACATCCTTTTTAAGCTTG, TGCAACATCCTTTTTAAGC, ATGCAACATCCTTTTTAAG
circSptan1_435	chr2|29907209|29910059|+	NA
circZer1_804	chr2|30000216|30001344|-	NA
circUsp20_1336	chr2|30894415|30902413|+	NA
circFubp3_204	chr2|31494625|31495355|+	NA
circPrrc2b_347	chr2|32072469|32073312|+	NA
circPrrc2b_523	chr2|32072469|32077565|+	GATTTGCCACCTTCGTGTC
circStxbp1_347	chr2|32692765|32698074|-	NA
circStxbp1_324	chr2|32699112|32702117|-	TTGTACTCCTGGGACACCT, TGTACTCCTGGGACACCTC, TACTCCTGGGACACCTCTG
circRalgps1_445	chr2|33150489|33214715|-	NA
circRalgps1_267	chr2|33163572|33174920|-	NA
circMapkap1_567	chr2|34322014|34334418|+	NA
circGapvd1_1692	chr2|34594177|34615525|-	CAGCGACACAGCCCTCTCC, AGCGACACAGCCCTCTCCT, ACACAGCCCTCTCCTCTAG
circRabgap1_800	chr2|37359388|37365478|+	ATTTTTTTAATGCAGCTTC, TTTTTTTAATGCAGCTTCT, TTTTTAATGCAGCTTCTTG
circRabgap1_1678	chr2|37359388|37392973|+	TTTTTTAATGCCATTTTGA, TTTTTTTAATGCCATTTTG, ATTTTTTTAATGCCATTTT
circStrbp_2064	chr2|37480668|37537297|-	ATACACCTGGAGCTATATA, AATACACCTGGAGCTATAT
circStrbp_1940	chr2|37486715|37537297|-	NA
circStrbp_1212	chr2|37514184|37537297|-	GAATACACCTTCTTTATCA, ATACACCTTCTTTATCAGT, AATACACCTTCTTTATCAG
circStrbp_557	chr2|37530862|37537297|-	ATACACCTGAATCTGAATA, AATACACCTGAATCTGAAT
circDennd1a_148	chr2|37851652|37873117|-	GGAGCACACATCATTTGGG
circDennd1a_214	chr2|38016540|38049862|-	NA
circGtdc1_733	chr2|44460430|44525328|-	ATGAATCTTATAAAGATGT, CATGAATCTTATAAAGATG
circAcvr2a_473	chr2|48760300|48763485|+	NA
circOrc4_596	chr2|48817107|48830412|-	ATTAATTCAAATCCAATCT, TAATTCAAATCCAATCTAC, ATTCAAATCCAATCTACAT
ciRif1_2223	chr2|51972815|51975038|+	ATTTACATACCTTAAAAGA, TTTACATACCTTAAAAGAA, TTACATACCTTAAAAGAAA
circGalnt13_311	chr2|54367659|54406693|+	AAAAAATATGTCCCTCAGC, AAAATATGTCCCTCAGCGC, AAAAATATGTCCCTCAGCG
circGpd2_282	chr2|57157984|57180028|+	NA
circGpd2_559	chr2|57179856|57197107|+	ATGCCAGGCTCACCGTCAT
circGpd2_387	chr2|57194372|57197107|+	TTTCAGTCCGTCATAGTAG, GTTTTCAGTCCGTCATAGT, TTTTCAGTCCGTCATAGTA
circCcdc148_856	chr2|58870381|58894076|-	TTTACATCTTGGCTTTCAG, ATTTACATCTTGGCTTTCA
circBaz2b_2219	chr2|59787973|59836533|-	NA
circBaz2b_1764	chr2|59792364|59836533|-	NA
circBaz2b_198	chr2|59831849|59836533|-	NA
circDpp4_614	chr2|62184882|62193050|-	CATGCTGCTGCTCACATCT, ATGCTGCTGCTCACATCTA
circGcg_144	chr2|62306059|62306203|-	TTCTTCTGGGAAGTTGTCA
ciIfih1_1049	chr2|62441004|62442053|-	AACCAACTAACAGAAAGAT, ACTCCAACCAACTAACAGA, CAACCAACTAACAGAAAGA
circCobll1_989	chr2|64937355|64966890|-	CATCATTGGCTTACTGGGG, ATCATTGGCTTACTGGGGT, TCATTGGCTTACTGGGGTG
circCobll1_754	chr2|64956236|64966890|-	ATCATTGGCTTACTTATCT, ATTGGCTTACTTATCTGTG, CATTGGCTTACTTATCTGT
circStk39_1287	chr2|68093578|68240485|-	TTGCTCCGCTGCCTATAAC
circStk39_881	chr2|68189157|68240485|-	NA
circStk39_766	chr2|68196417|68240485|-	TTGCTCCGCTGCCTTTTGG, GTTGCTCCGCTGCCTTTTG
circStk39_420	chr2|68221257|68240485|-	NA
circSpc25_570	chr2|69027478|69035522|-	TTAAGACACTTCATATTCC, TTTTAAGACACTTCATATT, TAAGACACTTCATATTCCT
circSpc25_471	chr2|69030328|69035522|-	TTTAAGACACGTGAATCTT, ATGTTTTAAGACACGTGAA, TTTTAAGACACGTGAATCT
circUbr3_920	chr2|69744757|69768656|+	NA
circUbr3_700	chr2|69781686|69786450|+	TTAGGAGCTGGCTTTGGGA, TAGGAGCTGGCTTTGGGAG
circUbr3_228	chr2|69784619|69786450|+	NA
circUbr3_822	chr2|69808062|69824156|+	NA
circGad1_608	chr2|70394111|70404655|+	AACAGGCTGTGCGAACCCC, GAACAGGCTGTGCGAACCC, GGAACAGGCTGTGCGAACC
circTlk1_620	chr2|70572397|70580868|-	TTCGGTCGAACAGTTGTGG, TATTCGGTCGAACAGTTGT, ATTCGGTCGAACAGTTGTG
circTlk1_294	chr2|70576277|70580868|-	ATTCGGTCGAACCTTTTCA, TATTCGGTCGAACCTTTTC, TTCGGTCGAACCTTTTCAA
circTlk1_662	chr2|70579578|70617339|-	ATCCATTGCACCCTGAGCA, CATCCATTGCACCCTGAGC, TCATCCATTGCACCCTGAG
circTlk1_260	chr2|70599205|70617339|-	ATTGCACCTCAAGGGAACC, CATCCATTGCACCTCAAGG, TTGCACCTCAAGGGAACCT
circTlk1_191	chr2|70600347|70617339|-	TTGCACCTCTGATTCTTTG, TCATCCATTGCACCTCTGA, ATTGCACCTCTGATTCTTT
circTlk1_119	chr2|70617220|70617339|-	TCATCCATTGCACTTTTGC, ATCCATTGCACTTTTGCTC, TTGCACTTTTGCTCCAACA
circDcaf17_332	chr2|70886838|70893839|+	TAGTACTCTCCTGAATTTG, TACTCTCCTGAATTTGCAG, AGTACTCTCCTGAATTTGC
circDync1i2_481	chr2|71049644|71077128|+	TCTTCTGATCAGTCTTTGC, CTTCTGATCAGTCTTTGCT, TTCTGATCAGTCTTTGCTA
circMetap1d_500	chr2|71337128|71342512|+	ATTCTCTGACAACCGTGAC, TTCTCTGACAACCGTGACA, TCTGACAACCGTGACATCA
circRapgef4_379	chr2|71861376|71875592|+	NA
circSp3_1360	chr2|72800498|72801858|-	NA
circScrn3_1088	chr2|73145775|73161501|+	TTCCATTTCTTACTGTTAC
circAtf2_1335	chr2|73653544|73710725|-	NA
circAtf2_726	chr2|73672703|73684235|-	TTGGTAAAACGCATTTTTG, TGGTAAAACGCATTTTTGC
ciAtf2_2809	chr2|73681329|73684138|-	NA
circAgps_412	chr2|75722135|75735292|+	TTAAGAGCATGACCTGCAC, TAAGAGCATGACCTGCACG, AAGAGCATGACCTGCACGT
circCerkl_206	chr2|79168884|79171745|-	NA
circCerkl_545	chr2|79168884|79173635|-	TAGATCCTGATTCTTTACA, GTAGATCCTGATTCTTTAC
circCerkl_582	chr2|79185265|79223529|-	NA
circFrzb_335	chr2|80248236|80255008|-	ATTTGCAACGTTCTTGACT, CATTTGCAACGTTCTTGAC, TTTGCAACGTTCTTGACTT
circNckap1_611	chr2|80350715|80356022|-	ATATGATGGCGCAGTTTGT, TATATGATGGCGCAGTTTG, ATGGCGCAGTTTGTATACA
circFam171b_654	chr2|83683713|83690921|+	NA
circSlc43a3_747	chr2|84774585|84780884|+	CAGTGTCTGTCCTTTTGGC
circMadd_1542	chr2|90988329|90997512|-	NA
circ1110051M20Rik_370	chr2|91109534|91113005|-	CTCTCCAGGAATTAGCCGT
circCkap5_401	chr2|91379118|91381103|+	TTTCCATAGCTTAAGGCTT, CCATAGCTTAAGGCTTTCC
circCkap5_599	chr2|91398481|91403412|+	CCACCAGCTCAGAAAATCC, ATGGTCCACCAGCTCAGAA, CACCAGCTCAGAAAATCCA
circCkap5_684	chr2|91425027|91426900|+	TTAGCACATTTCCAATCAG, TTTAGCACATTTCCAATCA, TAGCACATTTCCAATCAGT
circCkap5_468	chr2|91429550|91431471|+	TTTCTCAGAAAGCTGTGTC, TCTCAGAAAGCTGTGTCAG, CAGAAAGCTGTGTCAGAGC
circCkap5_382	chr2|91445586|91446805|+	TAGGATCTGTTGAAGTAGG, CTAGGATCTGTTGAAGTAG
circAtg13_389	chr2|91518985|91524350|-	NA
circAmbra1_449	chr2|91635368|91655697|+	NA
circPhf21a_284	chr2|92044393|92061069|+	AGTCCCCTGTTTCTCACTC, TCTCCAGTCCCCTGTTTCT, CTCCAGTCCCCTGTTTCTC
circExt2_322	chr2|93569914|93593029|-	NA
circTtc17_1728	chr2|94157042|94202242|-	NA
circPamr1_747	chr2|102411077|102445288|+	NA
circHipk3_1099	chr2|104301093|104302192|-	AGGCCATACCTGTAGTAGC, TGTGAGGCCATACCTGTAG
ciCstf3_692	chr2|104482096|104482788|+	AGGGATACGCACTAAGAGG, GAGGGATACGCACTAAGAG
circQser1_1031	chr2|104596303|104610605|-	TTCTAAAACTTGAATGGCT, CTAAAACTTGAATGGCTGG, TCTAAAACTTGAATGGCTG
circQser1_795	chr2|104606516|104610605|-	TCTAAAACCTCATCCTCAC, TTCTAAAACCTCATCCTCA, CTTCTAAAACCTCATCCTC
circQser1_443	chr2|104608481|104610605|-	TCTAAAAACTATTTGTAGC, TTCTAAAAACTATTTGTAG, CTAAAAACTATTTGTAGCT
circPax6_714	chr2|105514172|105522068|+	NA
circElp4_490	chr2|105622560|105644695|-	ACAAAAAACTCAATGGTGA, AGGACAAAAAACTCAATGG, GACAAAAAACTCAATGGTG
circElp4_881	chr2|105622560|105696425|-	TTTATCCTCTTCTCAATGG, TTATCCTCTTCTCAATGGT, ATTTATCCTCTTCTCAATG
circImmp1l_350	chr2|105761063|105767463|+	NA
circDcdc5_668	chr2|106166307|106182012|+	NA
circMeis2_655	chr2|115830611|115892073|-	AAACAACGGGTGCTGTGAG, AACAACGGGTGCTGTGAGA, CAACGGGTGCTGTGAGATG
circBub1b_901	chr2|118440263|118448416|+	TGCACAAATGTCCCTTCCC, AAATGTCCCTTCCCTTCGT, ATGTCCCTTCCCTTCGTTC
circIno80_449	chr2|119232810|119243108|-	ACTGCGGTGACCTGGTCTG
circIno80_711	chr2|119264629|119276137|-	NA
circIno80_1311	chr2|119272093|119284698|-	TAAAAGAATGCTCTCAGCC, TTAAAAGAATGCTCTCAGC, AAAAGAATGCTCTCAGCCA
circMga_1128	chr2|119733086|119734214|+	ATGCTTTTTCATCCTTTCA, TTTTCATCCTTTCAGAAAT, TTTCATCCTTTCAGAAATC
circMga_237	chr2|119751846|119752323|+	TTTAAGCCCACTTCATTCC, TTTTAAGCCCACTTCATTC, TTAAGCCCACTTCATTCCT
circMga_1239	chr2|119751846|119757202|+	NA
circVps39_143	chr2|120159053|120159196|-	NA
circTmem87a_479	chr2|120211247|120227928|-	CATCAAAATCATCAGTGGG, TCTCCATCAAAATCATCAG
circCdan1_605	chr2|120603709|120620836|-	ATGGTCTTTCCCTGGTAGT, CATGGTCTTTCCCTGGTAG, GTCTTTCCCTGGTAGTCCG
circTtbk2_358	chr2|120637239|120655796|-	TTTTACAATTCTTGCAGTT, TTACAATTCTTGCAGTTTC, GTTTTACAATTCTTGCAGT
circTtbk2_454	chr2|120637239|120667741|-	NA
circUbr1_482	chr2|120732082|120737506|-	TATCATGAGTAATTTCTGC, ATCATGAGTAATTTCTGCC, AGTAATTTCTGCCAGCACA
circTrp53bp1_624	chr2|121033023|121035592|-	CTTTCACCACTCCCTCCTC, TTTCACCACTCCCTCCTCT, TTCACCACTCCCTCCTCTT
circTrp53bp1_1621	chr2|121058125|121067350|-	ATGAAAATGTCTTTCCAGG, AATGAAAATGTCTTTCCAG, GAAAATGTCTTTCCAGGCT
circTrp53bp1_2213	chr2|121058125|121082515|-	TCTTCGGACTTTCCAGGCT
circTrp53bp1_1297	chr2|121066053|121067350|-	NA
circTrp53bp1_1500	chr2|121066053|121074577|-	ATGGGCTCATCACTAGAAC
circPdia3_305	chr2|121252929|121257183|+	NA
circPdia3_481	chr2|121257075|121262880|+	AATTCCATCTGTTTCTCCA, CAATTCCATCTGTTTCTCC, ATTCCATCTGTTTCTCCAG
circPdia3_421	chr2|121263997|121265398|+	ATCATGACCTTTTTCTCCC, CATGACCTTTTTCTCCCAG, TCATGACCTTTTTCTCCCA
circSqor_589	chr2|122639957|122646025|+	TAGTCCTTTAATCTACTGC, CTTTAATCTACTGCAGCAG, TCCTTTAATCTACTGCAGC
circMyef2_824	chr2|124950875|124958793|-	TTCTCCGTGGTAACTGTGA, TCATTCTCCGTGGTAACTG, CATTCTCCGTGGTAACTGT
circMyef2_262	chr2|124957357|124958793|-	TTCTCCCCTTGATTTTCCT, ATTCTCCCCTTGATTTTCC, CATTCTCCCCTTGATTTTC
circCops2_240	chr2|125675643|125678159|-	ATTCTGATAGGCATTATCC, TTCTGATAGGCATTATCCA, TCTGATAGGCATTATCCAG
circTrpm7_639	chr2|126639030|126641154|-	CTTTCCACAGCTTGTAAGT, TTTCCACAGCTTGTAAGTC, TTCCACAGCTTGTAAGTCA
circTrpm7_429	chr2|126665895|126667709|-	CTTAATATGACCTCACGGA, TTAATATGACCTCACGGAC, TAATATGACCTCACGGACT
circAp4e1_597	chr2|126861205|126879779|+	AATAACCGTAAGTGACATT
circAp4e1_523	chr2|126870091|126879779|+	TCTGCAGGTCCGTAAGTGA, CTGCAGGTCCGTAAGTGAC, CTCTGCAGGTCCGTAAGTG
circSnrnp200_686	chr2|127079380|127080740|+	GAAGAGCTCTGTGGGAAGA
circAnapc1_1437	chr2|128510844|128526583|-	CTGCCAGCTTTCCTCATCC, CAGCTTTCCTCATCCATCG, TGCCAGCTTTCCTCATCCA
circStk35_750	chr2|129652407|129653157|+	NA
circVps16_309	chr2|130280226|130280750|+	NA
circDnaaf9_607	chr2|130648790|130664420|-	NA
circPank2_353	chr2|131115830|131116183|+	AACCATGGAAAAATGTGAG, GAAAAATGTGAGAAAATCC
circPank2_607	chr2|131115830|131122330|+	ATGGAAAAACTGGTGCCTG, CCATGGAAAAACTGGTGCC, CATGGAAAAACTGGTGCCT
circPank2_908	chr2|131115830|131129517|+	TGGAAAAATTCATTAAGGG, GAAAAATTCATTAAGGGCA, GGAAAAATTCATTAAGGGC
circPlcb4_419	chr2|135749418|135774222|+	AAAGATTCCTCCTCACTGG, ACACAAAAGATTCCTCCTC, AAAAGATTCCTCCTCACTG
circTasp1_636	chr2|139827048|139899419|-	AAAGGGAGTCAACTTGTGG, AAGGGAGTCAACTTGTGGT, AGTCAACTTGTGGTCATGG
circTasp1_556	chr2|139837992|139899419|-	AAAGGGAGTCAACCAGGGA, AAGGGAGTCAACCAGGGAG, AGGGAGTCAACCAGGGAGG
circTasp1_471_2	chr2|139850618|139899419|-	NA
circTasp1_350	chr2|139884013|139899419|-	GTCAACCTCAAGTTCCACC
circEsf1_483	chr2|139998974|140002416|-	TGTAATCGTTGATGTTCCC, GTGTAATCGTTGATGTTCC
circKif16b_1071	chr2|142675996|142699347|-	NA
circKif16b_1185	chr2|142675996|142704460|-	NA
circPcsk2_105	chr2|143415362|143415467|+	NA
circPcsk2_366	chr2|143415362|143538614|+	AAAGGGGAGGTAGTTGTAG, AGGGGAGGTAGTTGTAGGC, AAGGGGAGGTAGTTGTAGG
circPcsk2_261	chr2|143529483|143538614|+	TCTTTATGTAGTTGTAGGC, ATCTTTATGTAGTTGTAGG, CTTTATGTAGTTGTAGGCC
circPcsk2_1148	chr2|143529483|143643151|+	TCTTTATTCAGGGTTCTGC, ATCTTTATTCAGGGTTCTG, GCGCCATCTTTATTCAGGG
circPcsk2_493	chr2|143626447|143637964|+	NA
circRrbp1_1042	chr2|143805023|143816529|-	NA
circSnx5_402	chr2|144097259|144099913|-	ATACTCATTTTTGATGACT, GATACTCATTTTTGATGAC, TACTCATTTTTGATGACTG
circSec23b_1012	chr2|144404051|144414522|+	TAATCCACTTGACTTTACA, GTAATCCACTTGACTTTAC, ATCCACTTGACTTTACATC
circCfap61_626	chr2|145984932|145995837|+	AGAACGCCTGTAAAGATCT, AAGAACGCCTGTAAAGATC, TGAAGAACGCCTGTAAAGA
circRalgapa2_844	chr2|146182298|146184669|-	TCTTCTTTTCACTGGCGCG, TCTCTTCTTTTCACTGGCG, CTTCTCTTCTTTTCACTGG
circKiz_950	chr2|146730940|146733204|+	TGCACTGCATCTGTCTTGG
circKiz_311	chr2|146777722|146784899|+	ACTTTTTCAGGTCTGTGCC, TACTTTTTCAGGTCTGTGC
circKiz_561	chr2|146777722|146798216|+	TACTTTTTCAGGTCTTGAC, TTCAGGTCTTGACAAAGGA, TTTTCAGGTCTTGACAAAG
ci9030622O22Rik_5383	chr2|147809211|147814594|-	AAGGCGGCCTACTTTTGTT
circAsxl1_192	chr2|153194108|153199098|+	NA
circCbfa2t2_476	chr2|154342319|154352517|+	NA
circItch_293	chr2|154999693|155005403|+	NA
circItch_622	chr2|155024077|155034130|+	NA
circPigu_567	chr2|155134609|155143275|-	GATGTACTGCCGCTGCCCA, GGATGTACTGCCGCTGCCC
circRbm39_1206	chr2|155992654|156014942|-	CTTTTTTTTCTCGTTTGAG
circRbm39_127	chr2|156016016|156018377|-	TTTGAGCTCTTCTGGAATC, CACTTTGAGCTCTTCTGGA, GCACTTTGAGCTCTTCTGG
circRbm39_347	chr2|156019552|156020872|-	NA
circPhf20_468	chr2|156106200|156109462|+	GTGTAAGTACCCGTAGGAG, AGTGTAAGTACCCGTAGGA, CAGTGTAAGTACCCGTAGG
circPhf20_951	chr2|156106200|156118588|+	AGTGTAAGTACCTTCAACA, AAGTACCTTCAACAGTTGA, TGTAAGTACCTTCAACAGT
circRprd1b_501	chr2|157877915|157892133|+	ATTTGATTTGGCTGTAATT, TTTGATTTGGCTGTAATTT, ATTTGGCTGTAATTTTCTC
circRprd1b_677	chr2|157877915|157900747|+	TATTTGATTTGGTTCTAGT, ATTTGGTTCTAGTTTTTTC, ATTTGATTTGGTTCTAGTT
ciDhx35_76	chr2|158691473|158691549|+	NA
circTop1_379	chr2|160512019|160529663|+	TGTTTGTGAGAATTCATCT
circZhx3_2979	chr2|160621320|160624299|-	TTTCCTTAAGCCGAGTTGA, TTCCTTAAGCCGAGTTGAC, TTTTCCTTAAGCCGAGTTG
ciChd6_343	chr2|160824634|160824977|-	AACTCACTATGAAAGAACA, CAACTCACTATGAAAGAAC, ACTCACTATGAAAGAACAC
circChd6_1572	chr2|160850274|160868255|-	TTCATCAGGCTGCAAGTCA, TCTTCATCAGGCTGCAAGT
circStk4_1189	chr2|163925549|163960046|+	NA
circZmynd8_634	chr2|165629083|165638081|-	NA
circZmynd8_446	chr2|165647106|165649849|-	GTTTACCTATAGTTTGCTG, TTTACCTATAGTTTGCTGG, CTATAGTTTGCTGGTGTAC
circZmynd8_1027	chr2|165670127|165684797|-	CTACTGTAATCTTCTGTGC, TACTGTAATCTTCTGTGCT, AATCTTCTGTGCTCTTATC
circNcoa3_1122	chr2|165889375|165894821|+	AGATCAGCAACTCTGAAGA
circNcoa3_555	chr2|165890374|165893626|+	ATAGTTTTTCCGGAAAGGT, AATAGTTTTTCCGGAAAGG, AAATAGTTTTTCCGGAAAG
circArfgef2_738	chr2|166668846|166678377|+	TAATTTCATCCCTCGAAGG, AATTTCATCCCTCGAAGGC, TTTAATTTCATCCCTCGAA
circArfgef2_583	chr2|166676390|166678377|+	ATGCGATGAGTTTCCCTCG
circArfgef2_652	chr2|166676390|166684673|+	NA
circArfgef2_463	chr2|166708831|166710963|+	AGTTACCTGTTTTTCTTCA, AAGTTACCTGTTTTTCTTC
circCse1l_544	chr2|166781554|166783412|+	GTTTACTGGGATTTCTTGA, TTTACTGGGATTTCTTGAT, TTACTGGGATTTCTTGATA
ciStau1_984	chr2|166805514|166806498|-	AAGCACATACCTACAAACA, CAAGCACATACCTACAAAC
circRnf114_373	chr2|167348966|167353246|+	AGCAAAAGCACAGACTTGG
circRnf114_330	chr2|167352795|167354544|+	NA
circNfatc2_873	chr2|168346364|168349290|-	TGCCCATCGTCATCCAGGT, CTGCCCATCGTCATCCAGG, ATCTGCTGCCCATCGTCAT
circNfatc2_1725	chr2|168365157|168413553|-	GTTCTTCTGTAGTCTTCTC, GATCGGTTCTTCTGTAGTC, ATCGGTTCTTCTGTAGTCT
circNfatc2_1208	chr2|168409058|168413553|-	CGATCGGTTCTTCTGCACC, GTTCTTCTGCACCACAGGG
circAtp9a_1438	chr2|168509925|168552896|-	NA
circAtp9a_655	chr2|168525632|168552896|-	NA
circTshz2_3061	chr2|169725445|169728506|+	NA
circEdn3_243	chr2|174620380|174621544|+	NA
circTaf4_177	chr2|179562944|179563760|-	TCTGGATCGAGACTCTGCT
circPrpf6_531	chr2|181257769|181264110|+	NA
circCwf19l2_1000	chr9|3441054|3460131|+	NA
circGucy1a2_184	chr9|3579517|3582700|+	CTGAGGCGAGTACATTAGC
circGucy1a2_719	chr9|3634438|3635157|+	ACTGCAGTCCTTATCTTCA, AACTGCAGTCCTTATCTTC
circDync2h1_731	chr9|6955906|6994146|-	TCTTTGGTACCTGAATTGC, CTTTGGTACCTGAATTGCA, TTTGGTACCTGAATTGCAA
circDync2h1_1815	chr9|7005489|7050483|-	ATCTCGGCAACCTTCTCCA, TATCTCGGCAACCTTCTCC, CTATCTCGGCAACCTTCTC
circDync2h1_986	chr9|7023310|7049192|-	ATCAAATTCTTAAACAGGC, GATCAAATTCTTAAACAGG, AGATCAAATTCTTAAACAG
circDync2h1_1128	chr9|7023310|7050483|-	TATCTCGGCAACCTTAAAC, CTCGGCAACCTTAAACAGG, ATCTCGGCAACCTTAAACA
circDync2h1_603	chr9|7101073|7103785|-	AAACTATTGTATGTGAAGT, TAGAAACTATTGTATGTGA, AACTATTGTATGTGAAGTA
circBirc2_128	chr9|7825615|7827010|-	NA
circCep126_2296	chr9|8092244|8101842|-	TCACAAAATTTCTTCTTCA, CAAAATTTCTTCTTCAGTC, CACAAAATTTCTTCTTCAG
circMaml2_1686	chr9|13531285|13532971|+	AGAGCCCTGGAGCTGTCTG
circMre11a_1078	chr9|14716651|14740711|+	AAGCCTACATGTCTCTGAG, CAAGCCTACATGTCTCTGA, ACATGTCTCTGAGTAATTC
circFat3_3306	chr9|16286244|16289550|-	ACATGTCCGTCCACTCTCA, ATGTCCGTCCACTCTCATC, CACATGTCCGTCCACTCTC
circZfp426_287	chr9|20384323|20387774|-	TGAAGGACCTGGGAAAACT
circCarm1_338	chr9|21480750|21486814|+	ACACATCTTCATCTTGTCC, CACATCTTCATCTTGTCCT, CACACATCTTCATCTTGTC
circAnln_1367	chr9|22262215|22275396|-	TTTCAGTGGAACCTTGTCC, CTTTCAGTGGAACCTTGTC
circBbs9_453	chr9|22402113|22425389|+	TTTCCTTTCAACCTTTTAC, TTCCTTTCAACCTTTTACA, ATTTCCTTTCAACCTTTTA
circBbs9_1480	chr9|22486406|22590360|+	NA
circBbs9_445	chr9|22555040|22570441|+	NA
circBbs9_771	chr9|22555040|22590360|+	NA
circBbs9_563	chr9|22566520|22590360|+	NA
circBbs9_243	chr9|22798876|22799292|+	NA
circAcad8_458	chr9|26901415|26903556|-	NA
circArhgap32_286	chr9|32040865|32064420|+	CATCTTTCTGTATGCTGCC, TCATCTTTCTGTATGCTGC, TTCATCTTTCTGTATGCTG
circArhgap32_432	chr9|32093137|32101357|+	AACTCTTGCCCTGAAATCC, ACTCTTGCCCTGAAATCCA, CAACTCTTGCCCTGAAATC
circArhgap32_514	chr9|32093137|32119561|+	NA
circArhgap32_679	chr9|32157742|32162083|+	CAGCATCCTTTCAAAGCCA
circSrpr_931	chr9|35123643|35125569|+	AGCCAACTGCTAAATGTCC, AAAGCCAACTGCTAAATGT, GCCAACTGCTAAATGTCCC
circStt3a_774	chr9|36654711|36661029|-	ATGAAAGGACGGGCTCTGG, GAAAGGACGGGCTCTGGAG, TGAAAGGACGGGCTCTGGA
circCcdc15_1215	chr9|37225582|37253917|-	CTTCCTTTTCTGCCAGAGA, TTCCTTTTCTGCCAGAGAA
circSorl1_909	chr9|41911539|41925870|-	NA
circTbcel_501	chr9|42348410|42354371|-	NA
circArhgef12_2278	chr9|42888931|42919404|-	NA
circVps11_515	chr9|44263893|44264651|-	GTTTCTCCTTGGCCTCGCC
ciHyou1_154	chr9|44300924|44301078|+	GTCCCCAACTCACCAGCCT
circKmt2a_494	chr9|44735621|44738256|-	NA
circKmt2a_790	chr9|44735817|44741420|-	CATTTGCTATCATCATGTG
circKmt2a_301	chr9|44740080|44740568|-	TAACATCCCACTGATTAGC
ciGm39326_76	chr9|44791471|44791547|+	CTTTCTCTCTACCACCAGC, TTCTCTCTACCACCAGCCC, TCTCTACCACCAGCCCACT
circRnf214_1227_1	chr9|45777863|45802241|-	TTAGTATCTCCTCCTTGTG, TAGTATCTCCTCCTTGTGC, AGTATCTCCTCCTTGTGCA
circRnf214_763	chr9|45780476|45811554|-	TTGGGGCTCTGAGGGTGGT, TTTGGGGCTCTGAGGGTGG
circPafah1b2_418	chr9|45884239|45890027|-	NA
circGm31432_274	chr9|46444054|46445266|+	NA
circNxpe4_632	chr9|48272726|48301652|+	TTCAGGCTGCTTCACAGGG, TCAGGCTGCTTCACAGGGT, TACCTTCAGGCTGCTTCAC
circZbtb16_185	chr9|48628582|48654861|-	TGCAGTTTCCAGTATGGGT
circZw10_931	chr9|48973492|48981112|+	AAGCTGCTGGTATCATTGG
circAlg9_490	chr9|50694557|50703707|+	ATACAAGAATCATAAAGAT, TACAAGAATCATAAAGATC, ACAAGAATCATAAAGATCA
circAlg9_1046	chr9|50694557|50717669|+	ATACAAGAATTTGTCAGGC, ACAAGAATTTGTCAGGCAG, AAGAATTTGTCAGGCAGAA
circAlg9_1307	chr9|50694557|50734015|+	NA
circSik2_470	chr9|50826741|50828952|-	NA
circZc3h12c_375	chr9|52031456|52038002|-	TTTGTTTCCATGGTTGTCA, TTTCCATGGTTGTCATTGA, TTGTTTCCATGGTTGTCAT
circZc3h12c_752	chr9|52054974|52055726|-	ACCCCGTATTCCTCATTGC, CCCCGTATTCCTCATTGCC
circAcat1_197	chr9|53505705|53506089|-	NA
circDmxl2_769	chr9|54274837|54283645|-	AATATCATCTGAATTTTAT, ATCTGAATTTTATATTGCC, TATCATCTGAATTTTATAT
circDmxl2_1084	chr9|54281936|54290005|-	GAAGAGCCCAGCATGTACG, AAGAGCCCAGCATGTACGG
circDmxl2_678	chr9|54285997|54290005|-	NA
circDmxl2_334	chr9|54330513|54335407|-	CTCCGATCAGTTTCTAAGC, GATCAGTTTCTAAGCACGC, TCCGATCAGTTTCTAAGCA
circScaper_3188	chr9|55563188|55828622|-	AAACACAGATCGTCAATTG, ACAGATCGTCAATTGGTGT, AACACAGATCGTCAATTGG
circScaper_1706	chr9|55593163|55767202|-	NA
circScaper_1260	chr9|55714296|55767202|-	TTCTGCCATAGACACTTCC, CTTCTGCCATAGACACTTC, TCTGCCATAGACACTTCCT
circScaper_618	chr9|55745403|55767202|-	CTTCTGCCATAGACTTAGC, TTCTGCCATAGACTTAGCT
circScaper_678	chr9|55765364|55771888|-	ACACACTGTGAACCTTTCT, ACTGTGAACCTTTCTAACA, TACACACTGTGAACCTTTC
circRcn2_657	chr9|55949858|55964853|+	ATCGACGTCTTCTTCCTCT, CATCGACGTCTTCTTCCTC, GTCTTCTTCCTCTTGTGCA
circTspan3_606	chr9|56052772|56054862|-	NA
circPeak1_3236	chr9|56164810|56168046|-	TACGATCAATCTGCAAGCT, ATCAATCTGCAAGCTTTGT, GTACGATCAATCTGCAAGC
circPtpn9_230	chr9|56963997|56965145|+	AAGGACCTCTGTGTTGTGA, CAAAGGACCTCTGTGTTGT, TCTCCAAAGGACCTCTGTG
circSin3a_398	chr9|56993864|56996838|+	ATGCACTACAAACCTTGAG, TACAAACCTTGAGCCTCTG, ACTACAAACCTTGAGCCTC
circArih1_563	chr9|59302160|59313138|-	NA
circArih1_450	chr9|59303633|59313138|-	NA
circArih1_536	chr9|59319707|59361752|-	TGGATTCAAAACTGGCGGC, GTTGCTGGATTCAAAACTG, TAGTTGCTGGATTCAAAAC
circArih1_362	chr9|59333405|59361752|-	TTGCTGGATTATAACTGTG, GTTGCTGGATTATAACTGT
circParp6_1923	chr9|59525750|59548379|+	TTGGTTTCTGATGCTGCAG, TTCTGATGCTGCAGTTTGG, TTTCTGATGCTGCAGTTTG
circMyo9a_1793	chr9|59686825|59722661|+	AAAAGAATTGCTCCAACTT, CAAAAGAATTGCTCCAACT, AAAGAATTGCTCCAACTTA
circLrrc49_716	chr9|60573571|60587985|-	TCTTCCGTCTCCACAAAGG, TTCCGTCTCCACAAAGGTG, CTTCCGTCTCCACAAAGGT
circPias1_539	chr9|62810040|62830937|-	NA
circMap2k5_302	chr9|63188300|63210442|-	CATGATGTGCTCTCTGTGT, ACATGATGTGCTCTCTGTG, ATGATGTGCTCTCTGTGTA
circAagab_462_1	chr9|63523967|63526513|+	AAGGATATCACTCTTCATC
circMap2k1_488	chr9|64111712|64121891|-	CCAGGTTGGTCCTCTGTGC, CAGGTTGGTCCTCTGTGCA
circRab11a_471	chr9|64632783|64635711|-	AATAAGGACAACTGTTAGA, CAATAAGGACAACTGTTAG, TAAGGACAACTGTTAGAAT
circDennd4a_332	chr9|64746094|64746426|+	GTTTATATCCCAGATCTGT, TTTATATCCCAGATCTGTA, AGTTTATATCCCAGATCTG
circDennd4a_913	chr9|64764948|64780421|+	AAATATGCTTTATCTACAC, ATGAGAAATATGCTTTATC, AATATGCTTTATCTACACA
circDpp8_2122	chr9|64942156|64973778|+	NA
circDpp8_369	chr9|64967484|64971236|+	NA
circDpp8_446	chr9|64973632|64983170|+	GAGGACCCGGAAGATATCC
circIgdcc4_496	chr9|65020540|65021723|+	NA
circClpx_473	chr9|65219379|65226033|+	TTATTTCTAACTTTGCTGA, TTTCTAACTTTGCTGAACG, TCTAACTTTGCTGAACGCC
circClpx_393	chr9|65229825|65231581|+	AAAGCCGAGATACATTATA, AAGCCGAGATACATTATAG, GAGATACATTATAGACCGA
circOaz2_416	chr9|65593477|65596188|+	ATACTACTCTGTCTTCCCG, AATACTACTCTGTCTTCCC
circZfp609_874	chr9|65701903|65702777|-	CAACATCATTGCTTTTCAG, ACATCATTGCTTTTCAGAC, ACAACATCATTGCTTTTCA
circHerc1_1052	chr9|66279067|66283694|+	TTAGTTCTCTTCAAAAAGA, ATTAGTTCTCTTCAAAAAG
circHerc1_588	chr9|66377519|66382146|+	CATGTCATTACCTTATGTG, ATGTCATTACCTTATGTGC, CATTACCTTATGTGCATCA
circUsp3_477	chr9|66447343|66455237|-	TCACAGCGATAACTAAAGT, AGCGATAACTAAAGTTAGG
circUsp3_670	chr9|66447343|66474185|-	NA
circVps13c_285	chr9|67759772|67768167|+	CATTACCTTTCTCTGCTGC, CACATTACCTTTCTCTGCT, ACATTACCTTTCTCTGCTG
circVps13c_524	chr9|67759772|67778567|+	AAAGCCACATTACATCATC, AAGCCACATTACATCATCT
circIce2_730	chr9|69307758|69318171|+	GTGTAACATCCACAGTGCA, AACATCCACAGTGCATAAC, GGTGTAACATCCACAGTGC
circRnf111_1661	chr9|70348036|70376763|-	NA
circRnf111_1020	chr9|70376636|70383950|-	TTCAGGGAAGGCCGATAGC, TCAGGGAAGGCCGATAGCT
circRnf111_893	chr9|70383057|70383950|-	NA
circAdam10_429	chr9|70610568|70630053|+	TTCCATACTGACTAATATC, TTTCCATACTGACTAATAT, CATACTGACTAATATCATC
circAdam10_973	chr9|70625939|70661607|+	TTGAACTGTTGGAGATCCA, TAGGTTGAACTGTTGGAGA, GTTGAACTGTTGGAGATCC
circAdam10_695	chr9|70647356|70661607|+	TTATGGGGATAGTTGGAGA, TATGGGGATAGTTGGAGAT, ATGGGGATAGTTGGAGATC
circCgnl1_1806	chr9|71628877|71633364|-	CTCTGTCCCAGTTGATTGC, TCTGTCCCAGTTGATTGCT, TCCCAGTTGATTGCTTCCT
ciTcf12_976	chr9|71776379|71777355|-	AATATCCTTACCAAAGCAC, GAATATCCTTACCAAAGCA, GGAATATCCTTACCAAAGC
circZfp280d_399	chr9|72215232|72220042|+	GTTACATAACCCGTCATGT, TTGTTACATAACCCGTCAT
circZfp280d_832	chr9|72230281|72238715|+	ATCTTACAAATGGCTCATC, TCTTACAAATGGCTCATCA, TTACAAATGGCTCATCATA
circRfx7_206	chr9|72499032|72500642|+	TTCTTGTTGTATTCATCAT, CTTCTTGTTGTATTCATCA, AACTTCTTGTTGTATTCAT
circNedd4_357	chr9|72577233|72584813|+	AAACTCCCATACCCTGAAC, AACTCCCATACCCTGAACA, AAAACTCCCATACCCTGAA
circNedd4_1074	chr9|72577233|72628943|+	NA
circNedd4_411	chr9|72577233|72593396|+	AAACTCCCATACCAAACGA, AAAACTCCCATACCAAACG, AACTCCCATACCAAACGAT
circNedd4_326	chr9|72647449|72650918|+	TACAAGGCATAGAGTTCAG, ATTACAAGGCATAGAGTTC, TATTACAAGGCATAGAGTT
circMyo5a_1262	chr9|75051354|75071686|+	NA
circScg3_891	chr9|75558912|75584093|-	TCTGGGTCATCTTCTTTGT
circScg3_517	chr9|75568534|75576674|-	NA
circScg3_810	chr9|75568534|75584093|-	NA
circScg3_379	chr9|75570474|75576674|-	NA
ciScg3_749	chr9|75589470|75590219|-	NA
circHmgcll1_687	chr9|75963452|75991773|+	TGAGATGCTTCCTGAAGAG
circSlc17a5_411	chr9|78464738|78468088|-	ATTCCAACTATACCTACGA, CCAACTATACCTACGAGGC, TTCCAACTATACCTACGAG
circFilip1_282	chr9|79805476|79805758|-	TCTCATTCCCACCTGCAGC, ATCTCATTCCCACCTGCAG, TTCCCACCTGCAGCTCCCC
circSenp6_474	chr9|79994711|80011046|+	NA
circSenp6_531	chr9|80018592|80021396|+	CATTATATGGTTTGGATCG, TTCATTATATGGTTTGGAT, ATATGGTTTGGATCGTTTA
circPhip_2580	chr9|82782674|82841904|-	ATAATACTTCACCTTTTGT, TATAATACTTCACCTTTTG, TACTTCACCTTTTGTTTTC
circPhip_924	chr9|82808449|82815120|-	AATCATCAGAACCCATATT, ATCATCAGAACCCATATTG, TCATCAGAACCCATATTGA
circPhip_1085	chr9|82808449|82827971|-	NA
circBckdhb_546	chr9|83834576|83873875|+	TGAGTTTGCCCTGCTGCCC, AGTTTGCCCTGCTGCCCGG, CTGAGTTTGCCCTGCTGCC
circBckdhb_608	chr9|83870828|83894672|+	TATCTTTTCCTTGCAAACT, TCTTTTCCTTGCAAACTGT, ATCTTTTCCTTGCAAACTG
circUbe2cbp_1009	chr9|86254393|86334063|-	NA
circUbe2cbp_582	chr9|86304893|86322807|-	AGTTTCTCTTTATTCCTGC
circUbe2cbp_870	chr9|86304893|86334063|-	TCTGGCCCATCTTTATTCC, CTGGCCCATCTTTATTCCT, ATCTGGCCCATCTTTATTC
circZfp949_535	chr9|88434768|88449653|+	ACTTCATCTGACACTGGCA, CTTCATCTGACACTGGCAG
circXrn1_2028	chr9|95846023|95873340|+	AAATTCTGGAATAAGTTCA, TTCTGGAATAAGTTCATCT, AATTCTGGAATAAGTTCAT
circXrn1_269	chr9|95903858|95906273|+	NA
circXrn1_365	chr9|95903858|95908986|+	CTTCTCTGCTAGCTTCTCT, TTCTCTGCTAGCTTCTCTT
circXrn1_441	chr9|95917687|95921897|+	NA
circTfdp2_267	chr9|96084183|96155995|+	TTTAACAGAAACCATTTGG, TTAACAGAAACCATTTGGG, TAACAGAAACCATTTGGGG
circTfdp2_172	chr9|96105146|96114801|+	TTTAAAATATCCTTTCGTT, TTAAAATATCCTTTCGTTG, CTTTAAAATATCCTTTCGT
circRasa2_730	chr9|96458338|96493552|-	NA
circRasa2_478	chr9|96464795|96493552|-	TTTTTTGCTTCATCTAGAG
circRasa2_394	chr9|96474002|96493552|-	NA
circRasa2_317	chr9|96484765|96493552|-	TTTTTTGCTTCATCTGAAC, TTTTTGCTTCATCTGAACT, TTTGCTTCATCTGAACTTC
circCep70_783	chr9|99163080|99179746|+	ATGTTCTGTGGGCCTTTGT, GTTCTGTGGGCCTTTGTAG, TTCTGTGGGCCTTTGTAGA
circArmc8_330	chr9|99379295|99384651|-	TTTTGTAAAACAGGCCGAG, CATTTTGTAAAACAGGCCG, TTTGTAAAACAGGCCGAGT
circArmc8_390	chr9|99417847|99433672|-	TACCTCTGTATACAGTAGC
circStag1_370	chr9|100587205|100620195|+	AAAGTCACACCTGCATTGC, AAGTCACACCTGCATTGCA, AGTCACACCTGCATTGCAC
circStag1_975	chr9|100587205|100685407|+	CAAAGTCACACCGGTATCG, AAAGTCACACCGGTATCGA
circStag1_339	chr9|100620030|100658885|+	TTATTTGTTGACTCATCAA, TTGTTGACTCATCAAATTC, CTTATTTGTTGACTCATCA
circPpp2r3a_785	chr9|101002221|101031073|-	TCTGAACAACCCTTCTTGG, CTGAACAACCCTTCTTGGA, TGAACAACCCTTCTTGGAG
circPpp2r3a_383	chr9|101021509|101031073|-	CTCTGAACAACCTGGTAGG, TTCTCTGAACAACCTGGTA, TCTGAACAACCTGGTAGGG
circRyk_411	chr9|102739072|102748980|+	TCAAGACAAATAGTTCTGC, CAAGACAAATAGTTCTGCT, CATCAAGACAAATAGTTCT
circRab6b_425	chr9|103017580|103041102|+	CTTCCCGACTGCTTCACGT, TTCCCGACTGCTTCACGTT
circDnajc13_1404	chr9|104069304|104090103|-	ATATTGATCCTCCTCAGAC, TTCCATATTGATCCTCCTC, TATTGATCCTCCTCAGACT
circDnajc13_1013	chr9|104105621|104110933|-	TTATATCTTTTGGAAGCTG, AGTTATATCTTTTGGAAGC, TATATCTTTTGGAAGCTGA
circAtp2c1_581	chr9|105316539|105326087|-	AACATGATGATACCTGCTG, ATGATGATACCTGCTGTGT, ACATGATGATACCTGCTGT
circAtp2c1_706	chr9|105329002|105347346|-	AATCGTGCAACCTATTATA, AAATCGTGCAACCTATTAT, TCGTGCAACCTATTATACC
circRbm6_489	chr9|107668203|107673736|-	GCTAGCCTTACATGCATGG, CTTACATGCATGGGAGTCA
circRbm6_1895	chr9|107710632|107737658|-	NA
circUsp4_314	chr9|108256463|108258751|+	TTTTATGTAGCGGAGTTGA, TTATGTAGCGGAGTTGAGT, TTTATGTAGCGGAGTTGAG
circUsp19_465	chr9|108373503|108375235|+	TACCACCTGCTGCACCTCC
circQrich1_1362	chr9|108405787|108411817|+	TAGGGTTCTGAACAAGTGA, CTTAGGGTTCTGAACAAGT, AGGGTTCTGAACAAGTGAC
circQrich1_1810	chr9|108405787|108422176|+	TCCTTAGGGTTCCAAGTGG, GTCCTTAGGGTTCCAAGTG
circQrich1_1032	chr9|108410785|108411817|+	NA
circQrich1_333	chr9|108418886|108419785|+	GAACAGTCTGTGCCTTCTG
circQrich1_448	chr9|108418886|108422176|+	GAACAGTCTGTGCCAAGTG, ACAGTCTGTGCCAAGTGGA, AACAGTCTGTGCCAAGTGG
circArih2_350	chr9|108488831|108492345|-	ATGAGATTCGTCTTTAGTG, GAGATTCGTCTTTAGTGTG, TGAGATTCGTCTTTAGTGT
circArih2_283	chr9|108493876|108497325|-	AGATACCTACACCAACACC, ATGAGATACCTACACCAAC, AATGAGATACCTACACCAA
circArih2_405	chr9|108521224|108522193|-	NA
circSmarcc1_400	chr9|110042576|110051224|+	NA
circSetd2_663	chr9|110402679|110403342|+	AAGTCTTTATAATCTTTAG, TTTATAATCTTTAGATCTT, TATAATCTTTAGATCTTTC
circLrrfip2_381	chr9|111019235|111034915|+	NA
circClasp2_520	chr9|113590657|113615702|+	CTAACAACGATACCTTTGC, TAACAACGATACCTTTGCA, AACGATACCTTTGCAGACG
circClasp2_1485	chr9|113664242|113699798|+	NA
circClasp2_1916	chr9|113673141|113719189|+	TTCTTAAGCTTGTAATATC, TTTTCTTAAGCTTGTAATA, TCTTAAGCTTGTAATATCA
circDync1li1_518	chr9|114534121|114538382|+	NA
circGolga4_1132	chr9|118351585|118368092|+	GATGCATTCAGCTCTTTCA, ATGCATTCAGCTCTTTCAG
circItga9_1504	chr9|118455515|118527542|+	NA
circMyrip_523	chr9|120282592|120294027|+	AGAACACTTCTTTCACAGG, GAACACTTCTTTCACAGGA, CAGAACACTTCTTTCACAG
circUlk4_927	chr9|120955515|120997377|-	NA
circSec22c_463	chr9|121517264|121522139|-	ATGATGAAAAACTGTAAAG, TGATGAAAAACTGTAAAGA, GAAAAACTGTAAAGAATGC
circNktr_344	chr9|121556381|121560631|+	CGACCAAATGAAAAACTGG, AATTCGACCAAATGAAAAA, ATTCGACCAAATGAAAAAC
circAbhd5_454	chr9|122204970|122208073|+	CTAACCAATTGTCTTCACG
circZfp105_434	chr9|122754072|122755519|+	GAGCTATTCACTGTTGGGG, TATTCACTGTTGGGGTTGG, ATGAGCTATTCACTGTTGG
circLars2_378	chr9|123200919|123206894|+	NA
circSacm1l_451	chr9|123371408|123381882|+	AATATGCCCTTTCTAAGAG, TAATATGCCCTTTCTAAGA, ATATGCCCTTTCTAAGAGA
circUty_1806	chrY|1151947|1176584|-	ATTTCCTTCTCAATGATTC, TATTTCCTTCTCAATGATT, AATGGTATTTCCTTCTCAA
circGm47283_122	chrY|90804564|90804686|+	NA
circGm47283_93	chrY|90804593|90804686|+	NA
circPpp6r3_1218	chr19|3528277|3568382|-	AGAAATCCACAATTTGCTG
circKmt5b_277	chr19|3852787|3854561|+	AAATAAAGACCATGATTTA, AATAAAGACCATGATTTAT, TAAATAAAGACCATGATTT
circKdm2a_366	chr19|4411565|4444920|-	CTTCCTCTTCCCACACACA, TTCCTCTTCCCACACACAT
circCdc42bpg_773	chr19|6360247|6362227|+	NA
circMap4k2_169	chr19|6391932|6392687|+	AATCGGTCATTCCTTAATG, ATCGGTCATTCCTTAATGT, TCGGTCATTCCTTAATGTC
circMap4k2_417	chr19|6391932|6393416|+	AATCGGTCATTCCTCATGG, ATCGGTCATTCCTCATGGG, CAATCGGTCATTCCTCATG
circTtc9c_432	chr19|8793217|8796048|-	TGACTGTTGGAACTTTAGG, TGTTGGAACTTTAGGTTGC, GTTGGAACTTTAGGTTGCC
circCep78_725	chr19|15936895|15948395|-	TAGCTAAACTCGGATATCC, TTTGTAGCTAAACTCGGAT, AGCTAAACTCGGATATCCT
circVps13a_1049	chr19|16623212|16633455|-	ATCATATCTTAAAAACTAC, TCATATCTTAAAAACTACA, TCATCATATCTTAAAAACT
circVps13a_2041	chr19|16631204|16646065|-	TCTTAATCTGAGTCCATGG, TTCTTAATCTGAGTCCATG, CTTAATCTGAGTCCATGGT
circVps13a_5556	chr19|16641115|16718269|-	TTCAAACTGCTCTAAGTCA, CTTCAAACTGCTCTAAGTC
ciVps13a_440	chr19|16664007|16664447|-	TAATACATACCTGAAAACA, AATACATACCTGAAAACAA, ATAATACATACCTGAAAAC
circVps13a_918	chr19|16687634|16703057|-	ACAGCAAACCTAAATATTC, ATACAGCAAACCTAAATAT, GCAAACCTAAATATTCTGG
circTrpm3_285	chr19|22674785|22676297|+	AGGATTTCTGAGCCATAGC
circTrpm3_1168	chr19|22674785|22834114|+	ATTTCTGAGCCTTTGAGTA, TTTCTGAGCCTTTGAGTAA, GATTTCTGAGCCTTTGAGT
circTrpm3_299	chr19|22743997|22770818|+	CTTGACCGATTCCAGTTCC, TTGACCGATTCCAGTTCCT
circPtar1_853	chr19|23671684|23697718|+	ATTTCATCTCTGACTTGCT, TTTCATCTCTGACTTGCTC, AATTTCATCTCTGACTTGC
circTjp2_724	chr19|24091439|24102085|-	NA
circPip5k1b_575	chr19|24323600|24337515|-	TTCCAGAACCTGTTTGAGT, CTTTCCAGAACCTGTTTGA, TTTCCAGAACCTGTTTGAG
circPip5k1b_430	chr19|24332481|24337515|-	TTTCCAGAACCTTGAATTT
circKank1_2679	chr19|25386449|25389128|+	CTTTTTCTGTAGTTTTACC
circRfx3_871	chr19|27790977|27827369|-	GTTGTTCGGCTCACAGTGC, TGTTCGGCTCACAGTGCTC, TTGTTCGGCTCACAGTGCT
circRfx3_798	chr19|27808010|27900666|-	AAATCTCTAGTGCCTAATC, TGATAAAAATCTCTAGTGC, AAAATCTCTAGTGCCTAAT
circRfx3_482	chr19|27827110|27878303|-	TGATGGTCTTGTTGCTGGG, ATGATGGTCTTGTTGCTGG, ATGGTCTTGTTGCTGGGGA
circRfx3_541	chr19|27827110|27900666|-	ATAAAAATCTTGTTGCTGG, TAAAAATCTTGTTGCTGGG, GATAAAAATCTTGTTGCTG
circGlis3_273	chr19|28331605|28335352|-	TTCGAACTTTTTCCTTGCT, CTTCGAACTTTTTCCTTGC
circGlis3_1114	chr19|28508272|28509386|-	AAAATAACGGACCGTACAC, ATAACGGACCGTACACTTG, AATAACGGACCGTACACTT
circGlis3_1322	chr19|28508272|28517808|-	NA
circGlis3_484	chr19|28643152|28643636|-	ATAGGTGATAAGTCTTTCT, TAGGTGATAAGTCTTTCTC, GTGATAAGTCTTTCTCAGG
circPlgrkt_439	chr19|29327759|29338327|-	GATCTCACTTTTCATTCTC, TCTCACTTTTCATTCTCTG, ATCTCACTTTTCATTCTCT
circRic1_2489	chr19|29561866|29580180|+	TGAAAACAGTCTGTAGAGG, CTGAAAACAGTCTGTAGAG
circ9930021J03Rik_1588	chr19|29712515|29732417|-	NA
circ9930021J03Rik_1789	chr19|29712515|29763849|-	CAAGTGCCGATTTTTTTCT, AAGTGCCGATTTTTTTCTA
circ9930021J03Rik_1498	chr19|29720932|29732417|-	NA
circ9930021J03Rik_1699	chr19|29720932|29763849|-	NA
circ9930021J03Rik_1418	chr19|29730999|29732417|-	NA
circ9930021J03Rik_1619	chr19|29730999|29763849|-	NA
circA1cf_670	chr19|31886191|31898386|+	TTTGTCCATTTTCCTGGTT, ATTTTCCTGGTTTAATACT, CATTTTCCTGGTTTAATAC
circA1cf_768	chr19|31886191|31904605|+	TTTGTCCATTTTCCTTGCC, TTGTCCATTTTCCTTGCCA, ATTTTCCTTGCCATTCAAA
circAsah2_1061	chr19|32020880|32038802|-	TTTCCAAATCTGATAAGAC, TTCCAAATCTGATAAGACC, GTTTCCAAATCTGATAAGA
circAsah2_1119	chr19|32020880|32038860|-	TTAGCATACCTGATAAGAC, TAGCATACCTGATAAGACC, AGCATACCTGATAAGACCC
circAsah2_1176	chr19|32020880|32046015|-	NA
circSgms1_840	chr19|32136923|32137763|-	TTCCTTTTGTATTTTAAGA, ATTCTTCCTTTTGTATTTT, AATTCTTCCTTTTGTATTT
circTnks2_596	chr19|36822933|36832357|+	NA
circBtaf1_1273	chr19|36928433|36947438|+	TAGGTTCTGCATTGCTGGA
circBtaf1_500	chr19|36933770|36939899|+	NA
circBtaf1_2027	chr19|36933770|36961052|+	ACTTCACCAGGTCGTTTGC, ATCCACTTCACCAGGTCGT, CTTCACCAGGTCGTTTGCT
circBtaf1_965	chr19|36935772|36947438|+	TTGGAGAGTCTGCATTGCT, CTTGGAGAGTCTGCATTGC, GAGAGTCTGCATTGCTGGA
circBtaf1_698	chr19|36939830|36947438|+	TTCATTTGTCTGCATTGCT, CATTTGTCTGCATTGCTGG, ATTCATTTGTCTGCATTGC
circIde_563	chr19|37302546|37308011|-	NA
circExoc6_787	chr19|37558830|37570709|+	ATACACAGATCAAAGCAGA, ATCATACACAGATCAAAGC, TCATACACAGATCAAAGCA
circExoc6_1852	chr19|37558830|37597553|+	TACACAGATAGGCAAATGG, ACACAGATAGGCAAATGGG, ATCATACACAGATAGGCAA
circExoc6_885	chr19|37574258|37588141|+	CTTCATCACCCTTAAAAGT, TTCATCACCCTTAAAAGTA, TTTCTTCATCACCCTTAAA
circFra10ac1_246	chr19|38201808|38204355|-	TTGATACTTATTTTCTTTG, TTTGATACTTATTTTCTTT
circTbc1d12_170	chr19|38896215|38899539|+	ATTTCATAAAGTTCTTCTG, AAAGTTCTTCTGAAAGATG, TAAAGTTCTTCTGAAAGAT
circPik3ap1_945	chr19|41309940|41320784|-	NA
circLcor_279	chr19|41516459|41534446|+	ATACTTTCAAATCCTTTTC, TACTTTCAAATCCTTTTCT, TTTCAAATCCTTTTCTATA
circLcor_515	chr19|41534313|41544140|+	ACTAAATGTCCCCGTTCCC, CTAAATGTCCCCGTTCCCT, GACTAAATGTCCCCGTTCC
circLcor_382	chr19|41540887|41544140|+	NA
circR3hcc1l_1790	chr19|42550990|42552780|+	TTCAATCTCTAGTAGAAGA
circR3hcc1l_1966	chr19|42550990|42564640|+	CTTCAATTGGTAACTGCAG, ACTTCAATTGGTAACTGCA, TTCAATTGGTAACTGCAGA
circDnmbp_908	chr19|43855027|43863459|-	TCATGTCCGTATATGCTGG
circSlf2_1828	chr19|44923371|44931958|+	ACATATGTTTGTCTCTGCG, AACATATGTTTGTCTCTGC, TGTTTGTCTCTGCGTGTCT
circSlf2_179	chr19|44940507|44947519|+	TTTTTCCTGATCATTTCTA, TTTCCTGATCATTTCTAAT, TTTTCCTGATCATTTCTAA
circFbxw4_510	chr19|45619303|45628960|-	AATGCCTGCCATGCTGAGT
circFbxw4_415	chr19|45624173|45628960|-	NA
circArmh3_365	chr19|45834546|45880587|-	NA
circArmh3_680	chr19|45953602|45967151|-	TAGAGAACCTCATATTTTC, GAGAACCTCATATTTTCTG
circArmh3_425	chr19|45961261|45967151|-	GAGAACCTTCATGCACAGC, TAGAGAACCTTCATGCACA, AGAGAACCTTCATGCACAG
circAs3mt_152	chr19|46700659|46703709|+	AGTTGGATCCCATAAAACT
circAs3mt_492	chr19|46703627|46713477|+	CTCCCCGCCGTGCTTTGTC
circTaf5_616	chr19|47063251|47064571|+	ATCTCCATGGAACCTGGTA, TCCATGGAACCTGGTAAGC
circRbm20_859	chr19|53838532|53842066|+	NA
circShoc2_930	chr19|53975884|53976814|+	ATTAGAGTCCCAATTTCAG, TTAGAGTCCCAATTTCAGC, CATTAGAGTCCCAATTTCA
circZdhhc6_472	chr19|55302732|55303204|-	AACACAGCCGGTTTCCACC, AAACACAGCCGGTTTCCAC, TTTGAAACACAGCCGGTTT
circDclre1a_1766	chr19|56531064|56534078|-	NA
circAblim1_515	chr19|57121293|57143767|-	NA
circFam160b1_491	chr19|57366980|57367607|+	TTTGATTTGTTCCCCAGTT, ACTTTGATTTGTTCCCCAG, ATTTGTTCCCCAGTTAACT
circAtrnl1_327	chr19|57617516|57627012|+	GTTAACGAATAAAAAATGT
circAtrnl1_1239	chr19|57617516|57645670|+	TCTGTTAACCAAGTCCTGG, GTTCTGTTAACCAAGTCCT, TTCTGTTAACCAAGTCCTG
circAtrnl1_332	chr19|57740061|57744050|+	NA
circAtrnl1_473	chr19|57740061|57785935|+	NA
circGfra1_427	chr19|58252343|58258595|-	NA
circPdzd8_266	chr19|59293589|59303792|-	AAAAATGAATAACCTCCAA, AATGAATAACCTCCAATAG, AAATGAATAACCTCCAATA
circDennd10_558	chr19|60803029|60810844|+	ATGGTCACTGGTGAACTCC, GATGGTCACTGGTGAACTC, AAAGATGGTCACTGGTGAA
circGrk5_96	chr19|60976139|60976235|+	TTTCCTCCACCCCCTATGG, TTCCTCCACCCCCTATGGT, CCTCCACCCCCTATGGTCC
circThrb_261	chr14|4506374|4506635|-	AAGGCCATTTTCTTTACAT
circNgly1_351	chr14|6175089|6178992|-	ATAGCTGTCTCATGTTCCA, TAGCTGTCTCATGTTCCAG, GATAGCTGTCTCATGTTCC
circNgly1_1471	chr14|6175089|6215121|-	NA
circNek10_415	chr14|7531975|7539188|-	NA
circNek10_491	chr14|7531975|7584710|-	AGGCCAAAGTCAGCTGGGA
circNek10_315	chr14|7633535|7642827|-	TGGAAGCTGATAACATGGA, CTGGAAGCTGATAACATGG
circSlc4a7_834	chr14|7723679|7740561|-	CTTCATCTGGACCCTTGCT, TTCATCTGGACCCTTGCTA
circAtxn7_593	chr14|8379653|8382480|-	CTATGTCTTCTTTCTTGCA, TGTCTTCTTTCTTGCAAGT, TATGTCTTCTTTCTTGCAA
circGm281_458	chr14|8564494|8572890|+	NA
circGm281_2385	chr14|8564494|8646017|+	CTTGAACACCTGGATCAGT, TTGAACACCTGGATCAGTG
circGm281_1204	chr14|8570082|8613097|+	ATAATTATCTTCTGATGTT, AGTGATAATTATCTTCTGA, GATAATTATCTTCTGATGT
circCadps_447	chr14|9754367|9764251|+	NA
circCadps_356	chr14|9865907|9872393|+	GAAATTTGCGTTCGTTGGT, TTTGCGTTCGTTGGTTTAG, ATTTGCGTTCGTTGGTTTA
circCadps_909	chr14|10002583|10029892|+	NA
circCadps_643	chr14|10011933|10051758|+	TTAAACTCAGGCACGTCCA, TAAACTCAGGCACGTCCAC, GTTAAACTCAGGCACGTCC
circCadps_159	chr14|10028847|10029892|+	TATTGATGCGTGAATGACA, AATGGTATTGATGCGTGAA, ATTGATGCGTGAATGACAG
circPpp3cb_1101	chr14|20565590|20581928|-	AAAAGGAACAGCATCAAAC
circUsp54_735	chr14|20636067|20641681|-	GTTAAAGATGCCCTCCTTG, TTAAAGATGCCCTCCTTGA
circVcl_367	chr14|21053162|21057372|+	NA
circKat6b_873	chr14|21566693|21567566|+	NA
circKat6b_1023	chr14|21668958|21687708|+	NA
circKat6b_636	chr14|21676786|21687708|+	AATATCAGTATTGAAATCA, TAATATCAGTATTGAAATC, ATATCAGTATTGAAATCAA
circZmiz1_667	chr14|25657169|25661945|+	TTCAAACTCGGAGATCCAG, TCGGAGATCCAGTGAAGGT, CTCGGAGATCCAGTGAAGG
circSlmap_686	chr14|26143575|26149471|-	TTCCAAAAGAGCTCTTTCT, AAAGAGCTCTTTCTGTACA, CTTCCAAAAGAGCTCTTTC
circSlmap_716	chr14|26181196|26191555|-	ATGGATGACACTTGCAGAG, GATGACACTTGCAGAGCTG, TGGATGACACTTGCAGAGC
circArf4_263	chr14|26367813|26374332|+	ATCCAATCCAACATTTTCT, CAATCCAACATTTTCTGCA, ATCCAACATTTTCTGCAGC
circTasor_566	chr14|27160555|27164577|+	NA
circTasor_1037	chr14|27160555|27172006|+	NA
circTasor_208	chr14|27171713|27172006|+	AATTTCTCAGGAAAGTTTT, ATTTCTCAGGAAAGTTTTT
circCcdc66_256	chr14|27211990|27212764|-	TCATGATTTCCTGTCTGCA, CATGATTTCCTGTCTGCAC, TGATTTCCTGTCTGCACGC
circErc2_797	chr14|27374643|27375440|+	NA
circCacna1d_286	chr14|29767171|29769328|-	AGTTTTGCCTGCTGCTGCA
circCacna1d_737_2	chr14|29893912|29918820|-	ATTCTACTTTTTCCCGCTC, TTCTACTTTTTCCCGCTCA, TTTTTCCCGCTCAATACAC
circPrkcd_838	chr14|30323125|30327858|-	NA
circSfmbt1_589	chr14|30505899|30509564|+	TTACGGAGCTGGAGGAGGA, ATTACGGAGCTGGAGGAGG, TACGGAGCTGGAGGAGGAT
circGlt8d1_683	chr14|30728415|30732366|+	TTAACCCTGGTTCCCTGCT, AAATTAACCCTGGTTCCCT, AGAAATTAACCCTGGTTCC
circPbrm1_1007	chr14|30747457|30767382|+	CAACTTCGGTAATACTTGC, ATCCAACTTCGGTAATACT, AATCCAACTTCGGTAATAC
circPbrm1_409	chr14|30752800|30758016|+	CTGGTTGATTTCACTTTGG, TGGTTGATTTCACTTTGGA, TTGATTTCACTTTGGAAGG
circNisch_401	chr14|30901792|30907382|-	TCTAGACAAATCTCACGCC, CTAGACAAATCTCACGCCG, ATCTAGACAAATCTCACGC
circPhf7_586	chr14|30961587|30970091|-	NA
circParg_1496	chr14|31930113|31939691|+	TTTGTTTGAAAACTTATCC, TTGTTTGAAAACTTATCCC, TTTTGTTTGAAAACTTATC
circParg_224	chr14|31980034|31984788|+	NA
circMapk8_497	chr14|33124580|33132981|-	NA
circShld2_1518	chr14|33989457|33991493|-	CAAGGCTCAAACTGTAAGT, AAGGCTCAAACTGTAAGTA
circGlud1_752	chr14|34043724|34058533|+	NA
circWapl_1172	chr14|34413638|34417062|+	CACTTTATCCGTTTGGGGC, TCCACTTTATCCGTTTGGG, CTTTATCCGTTTGGGGCCA
circWapl_402	chr14|34446662|34447968|+	NA
circCcser2_457	chr14|36618211|36631169|-	AAGGAGAGCCTAGGAATCC, AGAGCCTAGGAATCCGTCT, TAAGGAGAGCCTAGGAATC
circCcser2_1650	chr14|36660540|36663221|-	AACTTGACAGAATTATGCT, ACTTGACAGAATTATGCTG
circGhitm_383	chr14|36853494|36855760|-	NA
circPsmc6_721	chr14|45572109|45581184|+	TTTTGTCAAGCTATTTCAC, TTTGTCAAGCTATTTCACC, CTTTTGTCAAGCTATTTCA
circDdhd1_558	chr14|45853986|45867210|-	TTTATCAGCTTCTCCATCA, TTTTATCAGCTTCTCCATC, TATCAGCTTCTCCATCAAG
circTmem260_240	chr14|48717760|48722510|+	CTTCAGACTTGGCCACACC, TTCAGACTTGGCCACACCC, TCAGACTTGGCCACACCCA
circTmem260_369	chr14|48720706|48724367|+	TGTGAACTGTAATTTGAGT, CTGTGAACTGTAATTTGAG, TATTACCTGTGAACTGTAA
circArhgef40_394	chr14|52232336|52233864|+	NA
circAcin1_1687	chr14|54899624|54904618|-	GAGGAGCTCTTTCACAGTG
circSlc7a8_357	chr14|54995895|54997202|-	AATGATGTTCCACAAACAG, ATGATGTTCCACAAACAGA, CAATGATGTTCCACAAACA
circCarmil3_310	chr14|55739681|55740488|+	NA
circMdp1_305	chr14|55896656|55897555|-	TACAGTTCCATCGCAAGTC, AGTTCCATCGCAAGTCTGC, GTTCCATCGCAAGTCTGCC
circRnf17_595	chr14|56751492|56761862|+	ATATACATATCATTCATCT, AAATATACATATCATTCAT, AATATACATATCATTCATC
circCenpj_2729	chr14|56789379|56802624|-	TGACTTCCAACACCTGGTG
circParp4_300	chr14|56871668|56875427|+	AATCATCTGTGATATGGAG, TGAATCATCTGTGATATGG, GAATCATCTGTGATATGGA
circZmym5_1193	chr14|57034060|57042320|-	GATGAATCTCTTTATATTC
circZmym2_1822	chr14|57169545|57195759|+	ATAGCTTGCAGCCTTTTAG, TAGCTTGCAGCCTTTTAGA, AATAGCTTGCAGCCTTTTA
circZmym2_960	chr14|57179454|57187785|+	TGAGCCCTCCTGTATACCA, CTGAGCCCTCCTGTATACC
circZmym2_416	chr14|57185403|57187785|+	NA
circCryl1_357	chr14|57541049|57550586|-	NA
circIft88_608	chr14|57681811|57693004|+	AAAAGAACCAGTTATAACC, AAAGAACCAGTTATAACCC, GAAAAGAACCAGTTATAAC
circZdhhc20_618	chr14|58084377|58115916|-	AAATAGTACCTATTGTCGT, TAGTACCTATTGTCGTTCT, ATAGTACCTATTGTCGTTC
circMicu2_305	chr14|58169694|58192487|-	NA
circMicu2_239	chr14|58181044|58192487|-	TTTTACCTTAACAAACTCC, GTTTTACCTTAACAAACTC
circRcbtb1_494	chr14|59443073|59455211|+	NA
circNupl1_808	chr14|60475900|60484915|-	ACAGAAGGTGTGCTGAGCA, CAGAAGGTGTGCTGAGCAG, AGAAGGTGTGCTGAGCAGT
circNupl1_633	chr14|60476929|60484915|-	ACAGAAGGTGTGTGGAGGT, AAGGTGTGTGGAGGTTTTC
circMipep_1659	chr14|61024743|61083952|+	AAAAAGACCAGTGTCAGGA, AAAGACCAGTGTCAGGAAC, AAAAGACCAGTGTCAGGAA
circRnaseh2b_375	chr14|62584016|62591086|+	TTTTAAATGTTCTTTTTCC, TTTAAATGTTCTTTTTCCT, AATGTTCTTTTTCCTCTGT
circInts6_457	chr14|62933147|62934404|-	TTAGTGGCTTCTGGATGCT, CATTAGTGGCTTCTGGATG, ATTAGTGGCTTCTGGATGC
circKif13b_448	chr14|64959755|64965773|+	NA
circHmbox1_563	chr14|65125023|65134575|-	NA
circHmbox1_477	chr14|65134098|65134575|-	TTTCCAGCAAACTCATTAA, AGCAAACTCATTAATTCCT, CAGCAAACTCATTAATTCC
circExtl3_2702	chr14|65313032|65317924|-	GTTCTCCTGATCATGATGG, TTGTTCTCCTGATCATGAT, TTCTCCTGATCATGATGGG
circFbxo16_705	chr14|65531232|65540651|+	NA
circElp3_638	chr14|65797569|65815528|-	NA
circDpysl2_377	chr14|67066219|67071825|-	AACATGGTCAACTCCTCTG, ACAACATGGTCAACTCCTC, CAACATGGTCAACTCCTCT
circKctd9_578	chr14|67962006|67967182|+	ATACAGCAACCACCCAATA
circPpp3cc_368	chr14|70472588|70478430|-	CAGGGTAACTTCTTCATCG, AACTGCAGGGTAACTTCTT, ACTGCAGGGTAACTTCTTC
circPpp3cc_435	chr14|70493808|70504955|-	NA
circGfra2_439	chr14|71138928|71163512|+	TAGAACTCCTCACCGGCAC, AGAACTCCTCACCGGCACA, AACTCCTCACCGGCACAAG
circFndc3a_589	chr14|72799037|72804924|-	CTAAAATCACGCACTCTGC, TAAAATCACGCACTCTGCC, ACTAAAATCACGCACTCTG
circFndc3a_1335	chr14|72800923|72822284|-	TAGAGTGGGCATCATTAGA, GTAGAGTGGGCATCATTAG
circFndc3a_214	chr14|72889455|72921211|-	CTCCAACTCTGTAATGCAC
circRb1_283	chr14|73501732|73503072|-	CTGTGCAATTTGCTATACG, TGTGCAATTTGCTATACGT, ACTGTGCAATTTGCTATAC
circLrch1_326	chr14|75013020|75023830|-	TTAGAAACACTCGGGAACG, TAGAAACACTCGGGAACGC, GGTCTTAGAAACACTCGGG
circCog3_1734	chr14|75945361|75978068|-	AATTCAATTTCCTGACAGG, TTCAATTTCCTGACAGGCT, ATTCAATTTCCTGACAGGC
circCog3_1273	chr14|75965147|75981067|-	ATGAGAAAAACAGACTTTC
circVwa8_1077	chr14|79219675|79294162|+	CATATCCAGAGGTGAGTCT
circNaa16_477	chr14|79606517|79614961|-	TGTTGGGAGGAACCTTTTC
circNaa16_483	chr14|79618934|79624546|-	TTCATAACATTTTTGCTGC, ACATTTTTGCTGCGTTTGT, GTTCATAACATTTTTGCTG
circOlfm4_526	chr14|80243613|80251787|+	ATTGGAAAGTGGCAGGAGC, AATTGGAAAGTGGCAGGAG, TTGGAAAGTGGCAGGAGCA
circTdrd3_2074	chr14|87694469|87749206|+	NA
circTdrd3_949	chr14|87709511|87724723|+	TTCAAGCTTCCACATTCAG, CTTCAAGCTTCCACATTCA
circTdrd3_1923	chr14|87709511|87749206|+	TGGACCTTCAAGCCATGCC
circTdrd3_1762	chr14|87712134|87749206|+	NA
circDach1_278	chr14|98207242|98256429|-	NA
circPibf1_511	chr14|99416750|99433887|+	GTTCTCTGTACCTCTTGTG, AGTTCTCTGTACCTCTTGT, TTCTCTGTACCTCTTGTGA
circKlf5_934	chr14|99538816|99540913|+	TCTTGTCCGTATGAGTCCT, CACATCTTGTCCGTATGAG, TCACATCTTGTCCGTATGA
circKlf12_683	chr14|100224866|100260604|-	TTGGAGATCTTGTACTGCT, GTTTGGAGATCTTGTACTG, TTTGGAGATCTTGTACTGC
circMycbp2_518	chr14|103446184|103450165|-	TAAGTCCATCAACCTATAG, AAGTCCATCAACCTATAGT
circNdfip2_391	chr14|105525050|105532326|+	ATTGTGAAGTGAAAAAGGC, TGTGAAGTGAAAAAGGCCA, TTGTGAAGTGAAAAAGGCC
circAbcc4_1200	chr14|118737377|118771554|-	CAACGTCATTATCTTGTCA
circAbcc4_1294	chr14|118832173|118856402|-	TAACAGAAAGTTCGATTGG, AACAGAAAGTTCGATTGGA, GTAACAGAAAGTTCGATTG
circAbcc4_1196	chr14|118848848|118869599|-	GAGTGCAGTTGGAACAGGT, GGAGTGCAGTTGGAACAGG
circUggt2_683	chr14|119250887|119266454|-	NA
circMbnl2_619	chr14|120562205|120562824|+	NA
circStk24_555	chr14|121539597|121575064|-	NA
circTmtc4_333	chr14|123209151|123210697|-	NA
circNalcn_683	chr14|123830093|123837401|-	NA
circNsmaf_2609	chr4|6398318|6440989|-	NA
circCar8_491	chr4|8169595|8189392|-	NA
circCar8_321	chr4|8183252|8189392|-	NA
circRab2a_288	chr4|8577954|8582493|+	ACTCCTGCCCTGCCTCCTC
circClvs1_625	chr4|9281387|9282012|+	TTGCTTACTACTCTGATCC, ATTGCTTACTACTCTGATC, TGCTTACTACTCTGATCCC
circAsph_219	chr4|9635900|9639347|-	CTTTGCCTCTAATAAAACT, TTTGCCTCTAATAAAACTT
ciCcne2_422	chr4|11194077|11194499|+	AAATTTTCTTTACGAATAT, TTTTCTTTACGAATATTTT, TTTCTTTACGAATATTTTC
circInts8_153	chr4|11218611|11219926|-	AAGTAGTTCACTCTTAGGT, AGTTCACTCTTAGGTATGG, TAGTTCACTCTTAGGTATG
circInts8_307	chr4|11221112|11223887|-	GAAGGGGAATATCGATACA, AAGGGGAATATCGATACAT, GAATATCGATACATTATGC
circInts8_712	chr4|11239306|11248311|-	NA
circEsrp1_1164	chr4|11353294|11365484|-	NA
ciCibar1_1285	chr4|12166937|12168222|-	CAAAGGATACATTTCTATG, AAAGGATACATTTCTATGT, AAGGATACATTTCTATGTT
circRunx1t1_822	chr4|13771375|13846957|+	TCAATCTTTTCTGTCTGGA, ATCAATCTTTTCTGTCTGG, AATCTTTTCTGTCTGGAGT
circRunx1t1_470	chr4|13835632|13841887|+	GTACGATCTTCAAAAACGG, TTCTCGGTACGATCTTCAA, TACGATCTTCAAAAACGGG
circRunx1t1_652	chr4|13835632|13846957|+	TCTCGGTACGATCTGTCTG, TTCTCGGTACGATCTGTCT
circRunx1t1_1191	chr4|13835632|13866032|+	CTCGGTACGATCTAATGCG, TCTCGGTACGATCTAATGC, TTCTCGGTACGATCTAATG
circRunx1t1_799	chr4|13859810|13881240|+	TTTCTTTGGTTCTCACTGG, TTCTTTGGTTCTCACTGGA, ATTTTCTTTGGTTCTCACT
circUsp45_1067	chr4|21781735|21816938|+	TTAGACCTACCTTTCTTCT, TAGACCTACCTTTCTTCTA, GTTAGACCTACCTTTCTTC
circFaxc_333	chr4|21936632|21948888|+	NA
circFbxl4_1497	chr4|22375660|22403745|+	AGATGAGACAGCCTCTACT, AGACAGCCTCTACTTTTGT
circKlhl32_347	chr4|24626896|24632701|-	NA
circKlhl32_1074	chr4|24626896|24650266|-	TCACAGCTAGCTGGATACA
circKlhl32_504	chr4|24626896|24682270|-	TTAGTTCCTGGATACAAGC, TTTAGTTCCTGGATACAAG, TAGTTCCTGGATACAAGCC
circKlhl32_315	chr4|24682054|24709051|-	NA
circMap3k7_620	chr4|31988588|32002153|+	NA
circMdn1_259	chr4|32691179|32691824|+	AGTGTAGAAGCTGTTTCAG, TAGAAGCTGTTTCAGTAGA, GTAGAAGCTGTTTCAGTAG
circRngtt_1274	chr4|33320518|33379437|+	AAGAATCTTCTCCAATAGG, AATCTTCTCCAATAGGCTG, TAAGAATCTTCTCCAATAG
circOrc3_803	chr4|34579742|34595236|-	NA
circZfp292_370	chr4|34839331|34839986|-	AAGTGTCTTTCTCTTTATC, TTCAAGAAGTGTCTTTCTC, TCAAGAAGTGTCTTTCTCT
circUbap2_578	chr4|41216565|41229848|-	TCTCCCATGAAGTCTGTGC, CATGAAGTCTGTGCCCAGG, TCCCATGAAGTCTGTGCCC
circKif24_2430	chr4|41392877|41397656|-	NA
circVcp_509	chr4|42988661|42993828|-	ATGGCTGGATGCATTGATC
circUnc13b_446	chr4|43087902|43101874|+	TTTTAACTCATTATCATCT, CTTTTAACTCATTATCATC
circUnc13b_504	chr4|43087902|43115160|+	TTTTAAAACACTGGGCGGC, TCTTTTAAAACACTGGGCG, CTTTTAAAACACTGGGCGG
circUnc13b_1145	chr4|43087902|43182859|+	TTGGCTCTTTTAACTCCTG, TGGCTCTTTTAACTCCTGC
circRnf38_1223	chr4|44133639|44152553|-	ATCTTCACTAAAGTCTGCT, TTCACTAAAGTCTGCTCTG, TATCTTCACTAAAGTCTGC
circRnf38_339	chr4|44142294|44143615|-	TTGATGGAGCGATCGTGAC, CTTGATGGAGCGATCGTGA, GATGGAGCGATCGTGACTG
circZcchc7_335	chr4|44893532|44895989|+	CAATTTACATCATGTCAGC, AATTTACATCATGTCAGCA, ATTTACATCATGTCAGCAT
circGabbr2_596	chr4|46718785|46739874|-	CTCTCTGCTGTCTCCATGC, TCTCTGCTGTCTCCATGCT, TCTGCTGTCTCCATGCTGT
circErp44_730	chr4|48204143|48219527|-	GCTATATCAGAATACATCC
circErp44_476	chr4|48208696|48219527|-	TATCAGCTCTCCATTTTCA, ATATCAGCTCTCCATTTTC
circInvs_849	chr4|48389958|48398279|+	AGCGTCCTCTTTGTCTTGG
circTex10_223	chr4|48451925|48452981|-	AAGATGATCTCTGTTATGT, AAAGATGATCTCTGTTATG, AAAAGATGATCTCTGTTAT
circTmeff1_579	chr4|48604580|48639045|+	NA
circTmeff1_339	chr4|48636839|48650418|+	TTACATACACACCTACAAG, ACATACACACCTACAAGAG, CATACACACCTACAAGAGG
circElp1_425	chr4|56762840|56771078|-	NA
circTmem245_370	chr4|56890799|56899428|-	AGACTCCAGGATCTGATGG, GACTCCAGGATCTGATGGT
circTmem245_591	chr4|56899025|56910247|-	NA
circTmem245_273	chr4|56906214|56912130|-	GATGTACCTTAACAAACCA, TGATGTACCTTAACAAACC, ATGTACCTTAACAAACCAA
circEcpas_655	chr4|58836121|58844202|-	TTCTTCTCGTATGATTGTC, TCTTCTCGTATGATTGTCT, CTTCTTCTCGTATGATTGT
circEcpas_664	chr4|58861524|58875573|-	NA
circEcpas_517	chr4|58875423|58885498|-	GTTCGAGCTGATCCGTAAG, TTCGAGCTGATCCGTAAGG
circPtbp3_482	chr4|59501309|59517755|-	NA
circPtbp3_399	chr4|59514273|59524476|-	NA
circFkbp15_1356	chr4|62230494|62252497|-	CAAACTTCACCTTTTCAAG
circFkbp15_556	chr4|62247584|62254784|-	NA
circRgs3_695	chr4|62543333|62549557|+	NA
circCdk5rap2_410	chr4|70208081|70217185|-	NA
circCdk5rap2_1277	chr4|70208081|70255796|-	NA
circKdm4c_452	chr4|74181045|74199248|+	ATGTTTCTCATCATAAATG
circKdm4c_601	chr4|74199133|74233886|+	NA
circKdm4c_242_2	chr4|74266636|74277765|+	TAACAACCAATTTTAACCT, CATAACAACCAATTTTAAC, ATAACAACCAATTTTAACC
circPtprd_575_2	chr4|75968563|75990271|-	AATGTAGTAACCCCTGGTG, ATGTAGTAACCCCTGGTGT, TAGTAACCCCTGGTGTTTG
circMpdz_1491	chr4|81266866|81284252|-	AACAGTGGAAACCCTAGGC, AGTGGAAACCCTAGGCTGG, GGAAACCCTAGGCTGGAGC
circMpdz_2836	chr4|81266866|81304715|-	AATGTTTACCTAGGCTGGA, ATGTTTACCTAGGCTGGAG, TAGCAATGTTTACCTAGGC
circZdhhc21_694	chr4|82753682|82772352|-	NA
circCntln_1016	chr4|84889367|84924761|+	TTCTTCAAGGACTTTTGAA, AAGGACTTTTGAACCATCA, CAAGGACTTTTGAACCATC
circDennd4c_815	chr4|86692474|86699948|+	TTCTACTTCCTTTTCAGCT, TGTTCTACTTCCTTTTCAG, CTACTTCCTTTTCAGCTGA
circDennd4c_240	chr4|86698071|86699948|+	TTGGAACCCCACTTTTCAG, GTTGGAACCCCACTTTTCA, GAACCCCACTTTTCAGCTG
circDennd4c_913	chr4|86707061|86721289|+	ATGTGAAATGTGCCTTCTC, TGTGAAATGTGCCTTCTCG, AAATGTGCCTTCTCGATGC
circDennd4c_928	chr4|86723606|86732165|+	TATCTGGAAACAACTGTGC, ATCTGGAAACAACTGTGCT, AAACAACTGTGCTAGAGTG
circSlc24a2_619	chr4|86914749|86950528|-	TCTCTGAACCTCCCCCACA, AACCTCCCCCACAGTGATG, CTCTGAACCTCCCCCACAG
circSlc24a2_670	chr4|86914749|86968171|-	TATGATCCAAGTTCCCACA, ATGATCCAAGTTCCCACAG, CAAGTTCCCACAGTGATGT
circSlc24a2_779	chr4|86914749|86991533|-	NA
circSlc24a2_818	chr4|86914749|86994394|-	NA
circMllt3_708	chr4|87758918|87759626|-	TTAGGGTCGTCAGATTTCG, TAGGGTCGTCAGATTTCGA, GTTAGGGTCGTCAGATTTC
circFocad_1487	chr4|88039506|88115253|+	TTATGCACAGTTTCTGAGA, TATGCACAGTTTCTGAGAG, ATGCACAGTTTCTGAGAGG
circPlaa_1268	chr4|94470717|94478311|-	NA
circFggy_480	chr4|95473468|95489353|+	CCCTCTACCTCCTTCAGCC, CTCTACCTCCTTCAGCCAC
circPatj_660_1	chr4|98297391|98304996|+	NA
circPatj_3201	chr4|98312512|98499377|+	TCTTCCATCCTCAACAGGC, AGTCTTCCATCCTCAACAG, GTCTTCCATCCTCAACAGG
circPatj_429	chr4|98344366|98357841|+	AGGCAGCAGCTGATAATCC
circPatj_1767	chr4|98379774|98457372|+	NA
ciDock7_1603	chr4|98840499|98842102|-	ATTACCTACCCACAATAGA, TTACCTACCCACAATAGAC, AAGCATTACCTACCCACAA
circDock7_1538	chr4|98943558|98971419|-	NA
circDock7_780	chr4|98967102|98977858|-	NA
circAtg4c_1148	chr4|99100813|99117801|+	AAAATCCAATATACTCGAG, ATCCAATATACTCGAGAGG, TCCAATATACTCGAGAGGG
circRor1_692	chr4|100265009|100269337|+	ATACTCATCTCACATGCTG, TCATACTCATCTCACATGC, TACTCATCTCACATGCTGG
circDnai4_1302	chr4|102905406|102930040|-	CTACTTTCACTGTCCGGCT, TACTTTCACTGTCCGGCTA, ACTTTCACTGTCCGGCTAG
circOma1_1222	chr4|103176218|103188576|+	NA
circOma1_1372	chr4|103176218|103210848|+	TTTGCTTGGTTATCTGTGG, TTGGTTATCTGTGGTATGA, TTGCTTGGTTATCTGTGGT
circTtc4_300	chr4|106524692|106525451|-	TGATGTTCCTAGCCTCCAG, TTCCTAGCCTCCAGATTCT, GATGTTCCTAGCCTCCAGA
circZyg11b_921	chr4|108123014|108129580|-	NA
circTut4_1033	chr4|108336069|108343814|+	TTAGGCAAGCAAATTTTTC, AGCAAATTTTTCAAGTCGG, TAGGCAAGCAAATTTTTCA
circTut4_1150	chr4|108336069|108348661|+	TTAGGCAAGCAAACAAAAT
circZfyve9_2415	chr4|108546345|108577009|-	TTTCATCTCCTTTCACACC, AACTGTTTCATCTCCTTTC, ACTGTTTCATCTCCTTTCA
circZfyve9_2024	chr4|108574985|108577009|-	GAAACTGTTTCATCTTCCC, TTTCATCTTCCCACACGCT, AAACTGTTTCATCTTCCCA
circZfyve9_2220	chr4|108574985|108584742|-	GTCTTCTTTGATCCTTCCC, CTTTGATCCTTCCCACACG, CTTCTTTGATCCTTCCCAC
circFaf1_717	chr4|109614776|109719160|+	NA
circFaf1_601	chr4|109740832|109792895|+	ATTGTCAGAAATATCTCTC, TTGTCAGAAATATCTCTCC, TGTCAGAAATATCTCTCCT
circFaf1_375	chr4|109782494|109792895|+	TCACGTTCATCATCTCTCC, TTCACGTTCATCATCTCTC, CTTCACGTTCATCATCTCT
circSpata6_671	chr4|111624859|111642040|+	TATCATCTTGTAGTCCTTG, CTGTATCATCTTGTAGTCC, TGTATCATCTTGTAGTCCT
circGm49337_515	chr4|116113364|116130061|+	TTTGGTGGAAGAGCTGTGA, TGGAAGAGCTGTGATGTCC, TTGGTGGAAGAGCTGTGAT
circEri3_547	chr4|117421817|117450359|+	NA
circEri3_620	chr4|117421817|117472438|+	NA
circEri3_720	chr4|117421817|117506603|+	NA
circEri3_269	chr4|117439796|117450359|+	ATGATTTCATGACTTTCAG, AATGATTTCATGACTTTCA, TGATTTCATGACTTTCAGG
circEri3_342	chr4|117439796|117472438|+	AATGATTTCCTTTTTTAGA, ATGATTTCCTTTTTTAGAT, CAATGATTTCCTTTTTTAG
circPtprf_587	chr4|118067813|118069075|-	NA
circHivep3_5630	chr4|119951160|119961051|+	NA
circScmh1_568	chr4|120325431|120341030|+	AGGTGTGTAGGACTTTGGT, TGTGTAGGACTTTGGTGCC, GTGTGTAGGACTTTGGTGC
circZmpste24_933	chr4|120923010|120944592|-	GAATAAACTCATTGTAAGG, AGAAGAATAAACTCATTGT, AATAAACTCATTGTAAGGT
circRlf_573	chr4|121027814|121047455|-	TAAGGTCTCCTGAATAGCC, ATTGCAATAAGGTCTCCTG, ATAAGGTCTCCTGAATAGC
circRlf_370	chr4|121039802|121047455|-	ATTGCAATAAGGTCTTCCT, TTGCAATAAGGTCTTCCTC
circMacf1_636	chr4|123386878|123391675|-	NA
circInpp5b_546	chr4|124678965|124682997|+	TTTGTTACCCCCAATGTCA, CTTTGTTACCCCCAATGTC, TTGTTACCCCCAATGTCAA
circAU040320_349	chr4|126708048|126710267|+	TTTTGCGGACCTGGCTCTG, GTTTTGCGGACCTGGCTCT
circZmym4_491	chr4|126759289|126764087|-	ATAGGTACATTTTGACAGG, AATAGGTACATTTTGACAG, TAGGTACATTTTGACAGGT
circZmym4_1056	chr4|126762509|126783968|-	GTACTTCCTTGGTCTGGCT, CTTCCTTGGTCTGGCTCTG, TACTTCCTTGGTCTGGCTC
circZmym4_769	chr4|126776007|126787259|-	NA
circZmym4_2351	chr4|126776007|126805077|-	TTAAAATGTCTCTTTACAG, TAAAATGTCTCTTTACAGC, ATTTAAAATGTCTCTTTAC
circZmym4_1480	chr4|126796335|126809458|-	ATACTCCTGCATTGTTTTG
circZmym4_1484	chr4|126804582|126819816|-	ATGACACCACCTGCTTGTA, ACACCACCTGCTTGTATGA, CATGACACCACCTGCTTGT
circZmym4_755	chr4|126816856|126819816|-	NA
circS100pbp_966	chr4|129072033|129076325|-	GAACACGTCATATCTTGGT, AACACGTCATATCTTGGTT, TCATATCTTGGTTAGAGTC
circS100pbp_1083	chr4|129072033|129077510|-	NA
circRbbp4_902	chr4|129211440|129216662|-	AAACCTCCAAATTCATCTG, AACCTCCAAATTCATCTGC, ACCTCCAAATTCATCTGCC
circPum1_731	chr4|130396235|130446662|+	TTCCACCAACACAAATCCT, ATTCCACCAACACAAATCC, CACCAACACAAATCCTCCT
circPum1_288	chr4|130445464|130446662|+	NA
circPum1_167	chr4|130455308|130455475|+	TTGGGCCCTAAAATCTTTG
circPum1_438	chr4|130455308|130457859|+	TTGGGCCCTGTTGTTGAGA, ATCCCTTGGGCCCTGTTGT, CTTGGGCCCTGTTGTTGAG
circEpb41_1143	chr4|131695098|131727615|-	NA
circEpb41_358	chr4|131724809|131731105|-	NA
circYthdf2_1584	chr4|131931442|131933026|-	CATTATTCTTTTTAACACT, TATGCATTATTCTTTTTAA, ATATGCATTATTCTTTTTA
circAhdc1_5348	chr4|132782323|132793588|+	NA
circArid1a_780	chr4|133446847|133450362|-	GACTGGATGAAGGCAAGCT, TTGGACTGGATGAAGGCAA, TGGATGAAGGCAAGCTGGA
circMaco1_269	chr4|134563633|134565301|-	TAAAAATGTACTGTGTGCC, TATAAAAATGTACTGTGTG, AAAAATGTACTGTGTGCCA
circTmem50a_284	chr4|134636923|134640572|-	GCTGGCTGTGTTTATGAGG, CTGGCTGTGTTTATGAGGA, GCTGTGTTTATGAGGAAGG
circNipal3_232	chr4|135204743|135207018|-	CAGTATTTTCACAAAGTCC, AGTATTTTCACAAAGTCCT
ciSrsf10_2569	chr4|135586512|135589081|+	GGATACCTAAATGTTAAGG
circLuzp1_3328	chr4|136267666|136272713|+	GACCATTATCAGTCTAGCT
circKdm1a_555_1	chr4|136284952|136288471|-	NA
circCdc42_536	chr4|137056023|137063440|-	ATTAGATCTTGTCCTGTGT, TTAGATCTTGTCCTGTGTG, GATCTTGTCCTGTGTGAGG
circUsp48_621	chr4|137352470|137362319|+	AAAATCCATCAAGTTTCGA, AAATCCATCAAGTTTCGAG, CAAAATCCATCAAGTTTCG
circUsp48_610	chr4|137362208|137371809|+	CTTGCAGGCTTTCTGAATC, TTGCAGGCTTTCTGAATCT
circEce1_1073	chr4|137662571|137677544|+	NA
circEce1_370	chr4|137683768|137685500|+	NA
circEif4g3_934	chr4|137847656|137853945|+	NA
circEif4g3_753	chr4|137890757|137898602|+	CAACATTCAACAGCTTTGC, ATTCAACAGCTTTGCTTTC, AACATTCAACAGCTTTGCT
circEif4g3_1180	chr4|137890757|137905321|+	AACATTCAACAGCGGACTC, CAACATTCAACAGCGGACT, CATTCAACAGCGGACTCAC
circEif4g3_811	chr4|137897787|137905321|+	NA
circEif4g3_929	chr4|137897787|137907918|+	ACCTTCAGCTGGTTAACGC, CCTTCAGCTGGTTAACGCC
circHp1bp3_251	chr4|137961553|137964618|+	ACAACTGGGGCTCTGATAG, CAACTGGGGCTCTGATAGT
circEmc1_2376	chr4|139082122|139099117|+	NA
circUbr4_1120	chr4|139118150|139124795|+	NA
circFbxo42_382	chr4|140895023|140898251|+	CACTCGAAGCTTGTGGGAG
circSpen_969	chr4|141211035|141221709|-	GAGTCGCTACTTCTCTCTG, AGTCGCTACTTCTCTCTGT
circSpen_804	chr4|141244146|141249703|-	CCATATCTGTCAGTGTTGC, ACGCGGCCATATCTGTCAG
circPlekhm2_2042	chr4|141356391|141367173|-	NA
circDdi2_423	chr4|141419565|141426169|-	CATCTGGGCTCCTGCATCC, ATCTGGGCTCCTGCATCCT, TCTGGGCTCCTGCATCCTC
circDdi2_488	chr4|141422717|141433369|-	NA
circCela2a_663	chr4|141545175|141549638|-	NA
circCela2a_459	chr4|141548635|141552935|-	NA
circPrdm2_446	chr4|142896605|142921304|-	TACATGAGCCCTTTAAGGT, ATTACATGAGCCCTTTAAG, TTACATGAGCCCTTTAAGG
circVps13d_246	chr4|144780686|144783136|-	NA
circVps13d_1184	chr4|144874886|144879368|-	TGTGAAAGGCTTGAGGTCC, GATGTGAAAGGCTTGAGGT, GTGAAAGGCTTGAGGTCCA
circVps13d_2214	chr4|144881138|144883352|-	NA
circPgd_580	chr4|149241063|149246151|-	ACAAGGGTACCAATGAGGG, AACAAGGGTACCAATGAGG, CAACAAGGGTACCAATGAG
circRere_540	chr4|150490652|150516050|+	AATATTCAGTTTGAAGTCT, AAATATTCAGTTTGAAGTC
circRere_666	chr4|150490652|150523925|+	TTTCAAATATTCCCTCCAG, TCAAATATTCCCTCCAGGC, CAAATATTCCCTCCAGGCC
circRere_869	chr4|150490652|150554848|+	TTTCAAATATTCTTAGGGC, GTTTCAAATATTCTTAGGG, TTCAAATATTCTTAGGGCA
circRere_974	chr4|150490652|150561925|+	TTTCAAATATTCTTGTCTC, TCAAATATTCTTGTCTCAG, AATATTCTTGTCTCAGGGT
circRere_1248	chr4|150490652|150594495|+	TTTCAAATATTTGTGTTCA, TTCAAATATTTGTGTTCAG, AATATTTGTGTTCAGTGCA
circRere_1347	chr4|150490652|150619402|+	AAATATTCACTTCATCCTC, TCAAATATTCACTTCATCC, TTTCAAATATTCACTTCAT
circRere_505	chr4|150515979|150561925|+	ATATACACACAGTCTTGTC, ATACACACAGTCTTGTCTC, TATACACACAGTCTTGTCT
circRere_434	chr4|150523799|150561925|+	GAGCTGTGGACCTTGTCTC
circRere_708	chr4|150523799|150594495|+	NA
circRere_807	chr4|150523799|150619402|+	NA
circRere_308	chr4|150553151|150561925|+	NA
circRere_582	chr4|150553151|150594495|+	CTTACTTGTGTTCAGTGCA, TCTTACTTGTGTTCAGTGC, CTCTTACTTGTGTTCAGTG
circRere_274	chr4|150584459|150594495|+	TATTCAGCCGCTGTGTTCA, CTATTCAGCCGCTGTGTTC, ATTCAGCCGCTGTGTTCAG
circRere_373	chr4|150584459|150619402|+	ATTCAGCCGCCACTTCATC, TATTCAGCCGCCACTTCAT, TCAGCCGCCACTTCATCCT
circRere_81	chr4|150654672|150654753|+	NA
circCamta1_189	chr4|151914874|151920340|-	NA
circZbtb48_254	chr4|152104646|152105165|-	NA
circNphp4_1144	chr4|152581105|152608825|+	AAGTACAAGGGCTGAAGGG, AGTACAAGGGCTGAAGGGG, GAAGTACAAGGGCTGAAGG
circNphp4_310	chr4|152602549|152608825|+	NA
circGnb1_470	chr4|155611869|155627650|+	ATCCAAGCTCTGTGTGTCC, CAAGCTCTGTGTGTCCCGC, AGAATCCAAGCTCTGTGTG
circAtp6v1h_466	chr1|5159231|5171346|+	AATCATCTGCCCCATCACT, CATCTGCCCCATCACTTGA
circSt18_202	chr1|6822519|6841198|+	NA
circSt18_977	chr1|6865609|6873329|+	ATATGGAACCGTTTATTAG, TATGGAACCGTTTATTAGT, ATGGAACCGTTTATTAGTA
circSt18_1885	chr1|6872543|6903902|+	NA
circPcmtd1_422	chr1|7190417|7190839|+	TAAATTAAACCTAAAATTA, AAATTAAACCTAAAATTAA, AATTAAACCTAAAATTAAG
circPcmtd1_525	chr1|7190417|7217963|+	AAATAAATTAAACTTATCA, ATTAAACTTATCAAAGCTA, AATTAAACTTATCAAAGCT
circSntg1_357	chr1|8484426|8518356|-	CAGGTCACTGTCCTTTGCT, ACTGTCCTTTGCTTCAATC
circSntg1_1419	chr1|8484426|8874194|-	NA
circSntg1_253	chr1|8852986|9069473|-	NA
circSgk3_561	chr1|9949250|9955978|+	GAATGTGGCTCTGGTGTAC, AATGTGGCTCTGGTGTACC
circCspp1_849	chr1|10152477|10166238|+	GATCTTCACCTCTTATCAG, ATCTTCACCTCTTATCAGA, CACCTCTTATCAGATTTCC
circPrex2_429	chr1|11335902|11359544|+	AGTAGAATGCCCTTGGAGC, TAGAATGCCCTTGGAGCTG, AAGTAGAATGCCCTTGGAG
circNcoa2_335	chr1|13291530|13356249|-	NA
circEya1_494	chr1|14299716|14323326|-	TAAAGCTGCTACCCTCCCG, GTAAAGCTGCTACCCTCCC, AAAGCTGCTACCCTCCCGT
circKcnb2_668	chr1|15382586|15383254|+	NA
circStau2_1120	chr1|16415927|16464434|-	AATGATACCTGAAAGCCTT, TGATACCTGAAAGCCTTGA, ATGATACCTGAAAGCCTTG
circStau2_1256	chr1|16415927|16510682|-	GTTATACTACCTGAAAGCC, AGTTATACTACCTGAAAGC, TTATACTACCTGAAAGCCT
circStau2_812	chr1|16436302|16464434|-	TGATACTGTTATTTGTTGG, CAATGATACTGTTATTTGT, AATGATACTGTTATTTGTT
circStau2_481	chr1|16460044|16464434|-	NA
circStau2_296	chr1|16510546|16533418|-	AAACATCTCTGATTGTACA, AAAACATCTCTGATTGTAC
circStau2_427	chr1|16510546|16556374|-	NA
circStau2_494	chr1|16510546|16579632|-	NA
circStau2_358	chr1|16533258|16579632|-	NA
circUbe2w_348	chr1|16652150|16672577|-	NA
circPkhd1_1242	chr1|20173438|20188171|-	ATATACCTTTAAGCACTGA, CTGAATATACCTTTAAGCA, AATATACCTTTAAGCACTG
circPkhd1_1511	chr1|20268241|20282215|-	NA
circPkhd1_1713	chr1|20268241|20293196|-	TTTTCCAAAGTGCCTGTAT, TTTCCAAAGTGCCTGTATT, CAAAGTGCCTGTATTGAGG
circPkhd1_1851	chr1|20268241|20309662|-	CAGTCTTGTCTGTATTGAG, AGTCTTGTCTGTATTGAGG
circPkhd1_2046	chr1|20268241|20358485|-	TCACCTGAAACTGTATTGA, CACCTGAAACTGTATTGAG, TTCACCTGAAACTGTATTG
circPkhd1_487	chr1|20420636|20434455|-	CACTCTGTTGCCCCTGTCC, ACACTCTGTTGCCCCTGTC, CTGTTGCCCCTGTCCTTGG
circPkhd1_2117	chr1|20573165|20594489|-	NA
circFam135a_342	chr1|24060934|24063954|-	TGTTTCCTGTATTGACGAG, CACTGTTTCCTGTATTGAC, ACTGTTTCCTGTATTGACG
circFam135a_288	chr1|24106979|24125692|-	ATATTGTGCCCCCTGTTGC, TATTGTGCCCCCTGTTGCG, ATTGTGCCCCCTGTTGCGT
circLmbrd1_855	chr1|24753989|24787959|+	NA
circPhf3_1879	chr1|30868923|30876347|-	NA
circPhf3_2148	chr1|30868923|30902336|-	GTCTTTCAACCCTGTTGCC, TGTCTTTCAACCCTGTTGC, TTTCAACCCTGTTGCCATG
circPhf3_431	chr1|30876185|30902336|-	TGTCTTTCAACCCTTGTGC, GTCTTTCAACCCTTGTGCC, TCTTTCAACCCTTGTGCCA
circDst_323	chr1|34125322|34156605|+	NA
circDst_564	chr1|34191282|34195989|+	NA
circDst_2168	chr1|34262884|34268327|+	NA
circKansl3_580_1	chr1|36387605|36390871|-	GATCGTCCACATCCTTGGG
circTmem131_750	chr1|36854535|36862234|-	NA
circTmem131_813	chr1|36855189|36864427|-	TTTTTATTGCCAGCGAAGA, TTATTGCCAGCGAAGAACA, TATTGCCAGCGAAGAACAG
circInpp4a_1469	chr1|37396895|37416842|+	NA
circTsga10_522	chr1|37840800|37850108|-	TTTTTCTTGCTCAACCTCT, TTTTTTCTTGCTCAACCTC
circTsga10_793	chr1|37840800|37858721|-	TTCATATAAAAGTTTGCTC, TCATATAAAAGTTTGCTCA
circTsga10_607	chr1|37843709|37858721|-	TCATATAAAAGTCTCAGAC, TTCATATAAAAGTCTCAGA
circTsga10_738	chr1|37879579|37894454|-	NA
circRev1_2431	chr1|38092696|38124733|-	ATAGTGCCTTTTCATGTAT, ACATAGTGCCTTTTCATGT, ACTGACATAGTGCCTTTTC
circAff3_895	chr1|38573986|38578082|-	ATATCTTCACCCCTCTGCC, TATCTTCACCCCTCTGCCT, GATATCTTCACCCCTCTGC
circUxs1_363	chr1|43829623|43846537|-	NA
circTpp2_444	chr1|43992416|43995785|+	TTAGTTTATTGGCAGCTCT, TAGTTTATTGGCAGCTCTG, TTTATTGGCAGCTCTGATG
circErcc5_2108	chr1|44196096|44212739|+	AATGCTAATATCAAATTAA, AAATGCTAATATCAAATTA, TAATATCAAATTAATATCT
circWdr75_469	chr1|45858648|45862134|+	AAATACAAACACTTTTAGT, TAAATACAAACACTTTTAG, TACAAACACTTTTAGTCTC
circGls_151	chr1|52238869|52246518|-	TTATGTGGTTTATGTTGCA, GTTTATGTTGCATTACTGA
circGls_303	chr1|52246459|52253716|-	TATAATCAGCAACCTTTAT, AATCAGCAACCTTTATTAG, TAATCAGCAACCTTTATTA
ciGls_2111	chr1|52251525|52253636|-	AAAATAAACTTACCTATTA, ATAAACTTACCTATTAAAG, AAATAAACTTACCTATTAA
circNab1_1021	chr1|52518396|52529914|-	NA
circMfsd6_1592	chr1|52747322|52748914|-	AATGGTGATCTGATATGGC, GAATGGTGATCTGATATGG
circPms1_602	chr1|53295787|53321251|-	NA
circPms1_647	chr1|53295787|53329582|-	ACTGAGTCACTTATTATGT
circOsgepl1_485	chr1|53359101|53360369|+	GTCTTCTTGCCACCATGCA
circHecw2_566	chr1|53943407|53953791|-	GTGCCTCCCAGTCTTGCCC, CGTGCCTCCCAGTCTTGCC
circAnkrd44_550	chr1|54762172|54775471|-	ATTCCACACCAGTTCTAGA, TTCCACACCAGTTCTAGAC, ATGGATTCCACACCAGTTC
circAnkrd44_665	chr1|54762172|54782587|-	ATCTCACCTCCAGTTCTAG, TCTCACCTCCAGTTCTAGA, CTCACCTCCAGTTCTAGAC
circHspd1_795	chr1|55120231|55123944|-	NA
circBoll_351	chr1|55379631|55394898|-	CATTTTCGTTTGTAGGCCA, TTTCGTTTGTAGGCCAAGA, ATTTTCGTTTGTAGGCCAA
circBmpr2_734	chr1|59886216|59903112|+	NA
circCarf_1148	chr1|60144469|60178502|+	GATCTCACCATACCGAAGT, TCACCATACCGAAGTACAC, ATCTCACCATACCGAAGTA
circNbeal1_547	chr1|60233662|60245575|+	AATCTGGATCTTTGATAAA
circAbi2_529	chr1|60483143|60492921|+	GTACTCACCTGGATTCTGG
circRaph1_615	chr1|60564750|60566648|-	NA
circIno80d_840	chr1|63118111|63125557|-	CTGTTGCAGTACGTGTGTC, TGTTGCAGTACGTGTGTCT
circIno80d_1282	chr1|63118111|63144918|-	AATTTTCTCATGTGTGTCT, TTTTCTCATGTGTGTCTTT, TTTCTCATGTGTGTCTTTC
circNdufs1_176	chr1|63187554|63187730|-	CATGGTGTCCTCAGAGAGA, CACCATGGTGTCCTCAGAG, ATGGTGTCCTCAGAGAGAG
circKlf7_628	chr1|64117865|64118493|-	AAGGCATGTCTGTGTGAGT, AGGCATGTCTGTGTGAGTC
circCreb1_847	chr1|64590007|64615488|+	TTAGTTACCTGTTCTTCAT, TCATTTAGTTACCTGTTCT, TTTAGTTACCTGTTCTTCA
circPikfyve_748	chr1|65229477|65244837|+	TTTCATGAGTCTGTTTCGA, ATTTCATGAGTCTGTTTCG, TTCATGAGTCTGTTTCGAG
circPikfyve_784	chr1|65302038|65309135|+	TTTATCTGGATCACTTTTG, TTATCTGGATCACTTTTGT, TATCTGGATCACTTTTGTT
circUnc80_459	chr1|66511134|66512691|+	NA
circUnc80_741	chr1|66629353|66647651|+	NA
circKansl1l_357	chr1|66812064|66817267|-	GAGTTGCTTCTGGAAATGC
circKansl1l_1582	chr1|66812064|66841327|-	AATTACTGGAAGCCTTCTG, GGAAGCCTTCTGGAAATGC
circKansl1l_1262	chr1|66817125|66841327|-	NA
circKansl1l_1120	chr1|66840207|66841327|-	AATTACTGGAAGCACTGCC, TTACTGGAAGCACTGCCAC, ATTACTGGAAGCACTGCCA
circKansl1l_1200	chr1|66840207|66846763|-	CTCTTAAAAACATACTGCC, CTTAAAAACATACTGCCAC, TTAAAAACATACTGCCACA
circBard1_1138	chr1|71113701|71128686|-	AATATTAGCACTTAATAGA, TTAGCACTTAATAGAAGCA, ATATTAGCACTTAATAGAA
circXrcc5_356	chr1|72351566|72354740|+	AAATACAAGAACTGCAGAG, AAAATACAAGAACTGCAGA
circMarchf4_349	chr1|72486314|72491756|-	CTCTCCCTATGCACACCAC
circNhej1_411	chr1|75084467|75094914|-	GCTTGTTCAGCTCCTCTGC
circFarsb_1007	chr1|78431390|78449271|-	AACGCTCTTTTCCTTTGCC, CAACGCTCTTTTCCTTTGC, ACGCTCTTTTCCTTTGCCA
circAp1s3_288	chr1|79601398|79603002|-	AGATGAAATGTATATTTCC, AATGTATATTTCCAAAGTA, GATGAAATGTATATTTCCA
circRhbdd1_645	chr1|82318039|82320583|+	NA
ciAgfg1_844	chr1|82871303|82872147|+	TTACTTACAGAGAGAGAAC, ATGCTTACTTACAGAGAGA, CATGCTTACTTACAGAGAG
circSphkap_4169	chr1|83253338|83268750|-	NA
circTrip12_1226	chr1|84754037|84772048|-	NA
circTrip12_1373	chr1|84754037|84792690|-	CTACCATTCATAGCTCCGC, TACCATTCATAGCTCCGCT, ACTACCATTCATAGCTCCG
circTrip12_1172	chr1|84760547|84773536|-	CTAAGTGTGACCTGCAGCT, TAAGTGTGACCTGCAGCTC, AGTGTGACCTGCAGCTCCT
circTrip12_950	chr1|84771245|84792690|-	CCATTCATTGCTAATTTGG
circPsmd1_1564	chr1|86006289|86054280|+	NA
circDis3l2_578	chr1|86748943|86785096|+	NA
circDis3l2_523	chr1|86782081|86806298|+	AATCTTCTTTTCCTTAGGT, GAATCTTCTTTTCCTTAGG, CTTTTCCTTAGGTCTCTTC
circGigyf2_494	chr1|87291825|87307730|+	NA
circDgkd_737	chr1|87842821|87846443|+	NA
ciDgkd_744	chr1|87843346|87844090|+	CAGCTTTCTTACCTGTGGG
circSh3bp4_2602	chr1|89065280|89073628|+	TTCTTCCATCACCAGCTCC, TGCTTCTTCCATCACCAGC, CTTCTTCCATCACCAGCTC
circAgap1_510	chr1|89532319|89562016|+	TTCACGAAAGCATCGTCCT, AAAGCATCGTCCTGGAAGA, CACGAAAGCATCGTCCTGG
circAgap1_377	chr1|89591382|89598993|+	GGGCAACTGTTTAATTGGG
circAgap1_469	chr1|89762155|89770965|+	TTTCTTCTTGCTCTGGTGG, TTTTCTTCTTGCTCTGGTG
circIlkap_740	chr1|91304039|91315063|-	GAAGAGGCTCAAGGCAGGA, TCACCGAAGAGGCTCAAGG, CACCGAAGAGGCTCAAGGC
ciPer2_500	chr1|91360617|91361117|-	NA
circHdac4_242	chr1|91957676|91957918|-	NA
circHdac4_239	chr1|92075977|92076216|-	AGAGATGAACCTGGATGGC, GAGATGAACCTGGATGGCT, CAGAGATGAACCTGGATGG
circKif1a_604	chr1|92969806|92974492|-	ATACGAAGGCCATTTTGGA, TACGAAGGCCATTTTGGAC, AAGGCCATTTTGGACATGG
circHdlbp_799	chr1|93344222|93348009|-	ATGTTGGCCTGGATTTTCC, TGTTGGCCTGGATTTTCCT, TATGTTGGCCTGGATTTTC
circCntnap5b_587	chr1|100068898|100091964|+	ATTGCCCTGTCTTTGATGC
circCntnap5b_900	chr1|100306775|100374643|+	TTCAGAAGGAGCTGTAACT, AAGGAGCTGTAACTTTGCC
circZcchc2_1033	chr1|105928660|105955261|+	NA
circZcchc2_499	chr1|105931829|105947635|+	AATGTGGACAGTTCAGAGC, TGTGGACAGTTCAGAGCGG, ATGTGGACAGTTCAGAGCG
circZcchc2_422	chr1|105933744|105947635|+	ACCAATTTACTTCAGAGCG, AATTTACTTCAGAGCGGGA, CCAATTTACTTCAGAGCGG
circCdh7_883	chr1|110012649|110036685|+	AAATCGAGTTCCCAATAGT, AATCGAGTTCCCAATAGTG, AAAATCGAGTTCCCAATAG
circClasp1_699	chr1|118470831|118479886|+	CTTCTTCTTTCTCACGTCT, CACAGGCTTCTTCTTTCTC, ACAGGCTTCTTCTTTCTCA
circClasp1_336	chr1|118518150|118528314|+	TCGAATGGAATGCTGCAGC, CTCGAATGGAATGCTGCAG, GAATGGAATGCTGCAGCAG
circEpb41l5_456	chr1|119495525|119506807|-	CTTAGGGGCAAGCTGTTTG, AGGGGCAAGCTGTTTGTGG, GGGGCAAGCTGTTTGTGGC
circEpb41l5_461	chr1|119526734|119537016|-	TTGTTCTTTGCCCATTTCC, TGTTCTTTGCCCATTTCCT, GTTCTTTGCCCATTTCCTG
circPtpn4_824	chr1|119643676|119701001|-	GATCCAGCCACCTCTTGCA
circPtpn4_633	chr1|119649593|119693652|-	NA
circSlc35f5_571	chr1|125496283|125507064|+	ATCTGCAAACTATTGTGTC, CATCTGCAAACTATTGTGT, TCTGCAAACTATTGTGTCT
circTmem163_136	chr1|127479062|127480541|-	NA
circRab3gap1_823	chr1|127816892|127847378|+	AAGTAAATATACCCTAGTA, TAAATATACCCTAGTAAGC
circRab3gap1_403	chr1|127845957|127853178|+	TAAATGGAGTTCACAAGAG, AAATGGAGTTCACAAGAGA, AATGGAGTTCACAAGAGAA
circRab3gap1_597	chr1|127847304|127855858|+	NA
circR3hdm1_420	chr1|128079480|128081136|+	NA
circR3hdm1_576	chr1|128121196|128139096|+	GGTTATCCTGATATGATGG
circR3hdm1_728	chr1|128121196|128144289|+	NA
circR3hdm1_1005	chr1|128121196|128151378|+	NA
circUbxn4_965	chr1|128179939|128197708|+	NA
circGm29427_1183	chr1|130626415|130642313|-	TTCAGGAGGCACAGTTGGC, CTTCAGGAGGCACAGTTGG, TCAGGAGGCACAGTTGGCT
circGm29427_547	chr1|130633113|130635938|-	TAGGAAGCCCATGTTATCA
ciSrgap2_1714	chr1|131259880|131261594|-	NA
circElk4_1203	chr1|131942120|131947204|+	AGCAATGGGCTGGAAAAGC
circZc3h11a_159	chr1|133561499|133563794|-	AGGGCTCTTCTTTCTTTGG, AAGGGCTCTTCTTTCTTTG
circAtp2b4_661	chr1|133680826|133681487|-	NA
circDennd1b_486	chr1|138967737|138990709|+	AACTTCAGTGCTTAATTTG
circDennd1b_316	chr1|138981083|138990709|+	NA
circDennd1b_642	chr1|138988012|139038223|+	GGAGTGCTGCTTAAAGAGC, AAACAGGAGTGCTGCTTAA, AGGAGTGCTGCTTAAAGAG
circDennd1b_477	chr1|139008910|139038223|+	NA
circDennd1b_376	chr1|139013620|139038223|+	TGGGGCACTGCTTAAAGAG
circDennd1b_330	chr1|139018191|139038223|+	NA
circCdc73_460	chr1|143543362|143553593|-	TTCAGACAAAGACCGTTAC, CAGACAAAGACCGTTACAG, AGACAAAGACCGTTACAGA
circCdc73_186	chr1|143567012|143571200|-	ATATTTTCAGTCTCAATCC, TATTTTCAGTCTCAATCCG, ATTTTCAGTCTCAATCCGT
circTrmt1l_399	chr1|151315266|151319077|+	NA
circRnf2_466	chr1|151351890|151354376|-	NA
circEdem3_517	chr1|151668078|151672658|+	AACTCCACTATCTGTCCTC, CCAACTCCACTATCTGTCC, CAACTCCACTATCTGTCCT
circRgl1_630	chr1|152424817|152433338|-	AATGGCATTCGGGACAGCA, AAGCAATGGCATTCGGGAC, CAATGGCATTCGGGACAGC
circDhx9_997	chr1|153345345|153353935|-	NA
circDhx9_274	chr1|153358487|153359618|-	CTTCTTCACACCCCAACAG, TTCTTCACACCCCAACAGC, TCTTCACACCCCAACAGCT
circStx6_656	chr1|155049731|155073181|+	TTTCTGTACCTCTCACTGG, TTCTGTACCTCTCACTGGT, TCTGTACCTCTCACTGGTC
circCep350_1016	chr1|155828899|155838306|-	ATTTACCTTTGTATGCTGG, CTTGCCAATTTACCTTTGT, AATTTACCTTTGTATGCTG
circAbl2_1905	chr1|156448408|156468799|+	TGGCAAAGTGATCCGTGAG, CAAAGTGATCCGTGAGTTC, AAAGTGATCCGTGAGTTCA
circFam20b_500	chr1|156533237|156533737|-	NA
circPappa2_2715	chr1|158609750|158699117|-	TCATGTATGCCTTCTTGCC, TATGCCTTCTTGCCTTGAC, GTATGCCTTCTTGCCTTGA
circPappa2_1367	chr1|158660278|158682612|-	CACTCATCATTTCAAGCCA, TGCACTCATCATTTCAAGC, GCACTCATCATTTCAAGCC
circPappa2_711	chr1|158666118|158675995|-	NA
circPappa2_1072	chr1|158763515|158764587|-	NA
circCop1_898	chr1|159094326|159147410|+	TCCAATTGCTGCACAGCCG, CTCCAATTGCTGCACAGCC, GCTCCAATTGCTGCACAGC
circCop1_309	chr1|159105658|159116610|+	TAATGCTACTAGAAACTAT, CAATAATGCTACTAGAAAC, AATGCTACTAGAAACTATG
circRabgap1l_606	chr1|160528281|160551759|-	ATTCTGCTTACCTGTTTCA, CTGCTTACCTGTTTCAACC, AATTCTGCTTACCTGTTTC
circRabgap1l_1028	chr1|160549702|160568501|-	TGGAACAACTCTCAATAGC
circRabgap1l_759	chr1|160561098|160568501|-	NA
circRc3h1_416	chr1|160767564|160768564|+	NA
circKifap3_290	chr1|163710951|163715874|+	NA
circTiprl_508	chr1|165047667|165056016|-	NA
ciMpc2_1143	chr1|165305874|165307017|+	TTTAACTTACTTTTTCCCT, TTAACTTACTTTTTCCCTT, GTTTAACTTACTTTTTCCC
circMpzl1_514	chr1|165432178|165436173|-	CTGTCACCGGTATAATCCC
circUck2_547	chr1|167055300|167065217|-	AAACGGAAGACGAGATTGT, CAAACGGAAGACGAGATTG
circAldh9a1_749	chr1|167180088|167185019|+	NA
circUap1_877	chr1|169984492|169994517|-	NA
circAtf6_529	chr1|170614914|170627314|-	TTGCTCCAGCATGCCTTCG
circAtf6_552	chr1|170662388|170669381|-	AATCCAACTCCTCATCCGA, AACTCCTCATCCGAACCCA, CCAACTCCTCATCCGAACC
circAtf6_653	chr1|170662388|170676786|-	TCTGCCTTCATGTATCCGA, CCTTCATGTATCCGAACCC, CTTCATGTATCCGAACCCA
circDcaf8_528	chr1|172001509|172015027|+	AAGGAACTTGGCCTGTAGC, AGGAACTTGGCCTGTAGCA, GAAGGAACTTGGCCTGTAG
circFmn2_1920	chr1|174409481|174440217|+	CTGATCTTGTTGTTTGGCC, AAAGCTGATCTTGTTGTTT, AAGCTGATCTTGTTGTTTG
circFmn2_1772	chr1|174420626|174440217|+	GGATTTAGGTTTTGTTTGG, GATTTAGGTTTTGTTTGGC
circFmn2_1716	chr1|174435947|174440217|+	GAAAACTTCTTGTTTGGCC, TCGAAAACTTCTTGTTTGG, ATCGAAAACTTCTTGTTTG
circFmn2_1804	chr1|174435947|174474759|+	AAAACTTCCATGTTGTATG, ATCGAAAACTTCCATGTTG
circFmn2_1866	chr1|174435947|174494270|+	ATCGAAAACTTCATTCTCA, CATCGAAAACTTCATTCTC, AAACTTCATTCTCATAGAG
circFmn2_612	chr1|174494208|174527242|+	TTCACAACAGCTTTCAGGT, GTTCACAACAGCTTTCAGG, AGTTCACAACAGCTTTCAG
circFmn2_550	chr1|174521752|174527242|+	TGACTGTGCTCTCTTTCAG, TGTGCTCTCTTTCAGGTCT
circFmn2_643	chr1|174521752|174547503|+	CTGACTGTGCTCTCTTGAC, TGACTGTGCTCTCTTGACT, GACTGTGCTCTCTTGACTG
circFmn2_150_2	chr1|174618823|174618973|+	NA
circSdccag8_1273	chr1|176658622|176705672|+	AATTCATCCTGGACTTTCA, CAATTCATCCTGGACTTTC, AGACAATTCATCCTGGACT
circAkt3_467	chr1|176877603|176894899|-	AATGGAAAAACAGCGTTTA, AAACAGCGTTTATTTGGAT, GAAAAACAGCGTTTATTTG
circAkt3_1108	chr1|176886899|177076447|-	ATGACTCAGCCTCTGGTGC, TGACTCAGCCTCTGGTGCC, GTGATGACTCAGCCTCTGG
circAkt3_979	chr1|176894776|177076447|-	NA
circAkt3_856	chr1|176906339|177076447|-	TGATGACTCAGCCTCTCCG, GATGACTCAGCCTCTCCGC, GTGATGACTCAGCCTCTCC
circAkt3_515	chr1|176924532|176958662|-	TTTATATATTCTCCTTTGC, TTATATATTCTCCTTTGCA, TATATATTCTCCTTTGCAA
circAkt3_383	chr1|176930527|176958662|-	TTTATATATTCTCCTTTCT, TATTCTCCTTTCTTTTATG, ATATTCTCCTTTCTTTTAT
circAkt3_589	chr1|176930527|177076447|-	NA
circAkt3_444	chr1|176937192|177076447|-	GTGATGACTCAGCCTTTCC, GATGACTCAGCCTTTCCTC, TGACTCAGCCTTTCCTCTG
circAkt3_332	chr1|176958536|177076447|-	NA
circDesi2_236	chr1|178070177|178072048|+	TAAGCAAACTCTCTGATAA, CAAACTCTCTGATAAAGCT, ATAAGCAAACTCTCTGATA
ciDesi2_1602	chr1|178070271|178071873|+	NA
circHnrnpu_227	chr1|178150698|178152878|-	ATGGACAGACATGAAAGGG, TGGACAGACATGAAAGGGA
circSmyd3_545	chr1|178871301|178921967|-	NA
circSmyd3_303	chr1|179232847|179239350|-	CTTTTTTTTTTGCAAAGGC, GCTTTTTTTTTTGCAAAGG, TTTTTTTTTTGCAAAGGCT
circAhctf1_2574	chr1|179593442|179615904|-	TATTCTAATCCCTTAACTA, ATTCTAATCCCTTAACTAT, TCTAATCCCTTAACTATGA
circCdc42bpa_421	chr1|179826926|179867765|+	TAAATGGTTTAGCTGTGAA, GTAAATGGTTTAGCTGTGA
circCdc42bpa_903	chr1|179928589|179945308|+	TTTTTGTTCAAATTGGTCC, TTGTTTTTGTTCAAATTGG, GTTTTTGTTCAAATTGGTC
circAcbd3_617	chr1|180560730|180566202|+	TCTTTTACTGTTGTTGTGC, ATCTTTTACTGTTGTTGTG, CTTTTACTGTTGTTGTGCA
circAcbd3_1089	chr1|180560730|180574643|+	ATCTTTTACTTCCTCCTCC, CTTTTACTTCCTCCTCCTC, CATCTTTTACTTCCTCCTC
circNvl_900	chr1|180936724|180951549|-	ATTTGACATATTCAATAAT
circWdr26_655	chr1|181013512|181026509|-	CACATCAGATACACACTGG
circEnah_710	chr1|181751124|181789484|-	NA
circEnah_344	chr1|181783958|181789484|-	TACTCTGTTCACTGCTTCC, ATACTCTGTTCACTGCTTC, ACTCTGTTCACTGCTTCCT
circMtarc2_444	chr1|184554531|184566225|-	NA
circIars2_1316	chr1|185027751|185055108|-	NA
circBpnt1_445	chr1|185078871|185086259|+	AAACCACAAGCTCCCACAG, AACCACAAGCTCCCACAGC, CAAACCACAAGCTCCCACA
circEprs_492_2	chr1|185110971|185114168|+	AATGTGTAAGTAATTGTAT
circEprs_601	chr1|185118442|185129464|+	NA
circEprs_591	chr1|185130590|185133865|+	NA
circUsh2a_1165	chr1|188111112|188132579|+	ATCGATCACACTGGCTGAC, ATCACACTGGCTGACACTG, GATCACACTGGCTGACACT
circUsh2a_2743	chr1|188111112|188184075|+	ATCACACTGCTGCTAAGGT, GATCACACTGCTGCTAAGG
circUsh2a_826	chr1|188131937|188148058|+	TTGCATCTAAGCCCTTCCA
circUsh2a_1800	chr1|188147874|188198537|+	GTAAAAGCCTATAAAATCT, TGTAAAAGCCTATAAAATC, AAAAGCCTATAAAATCTGC
circUsh2a_477	chr1|188282031|188285487|+	NA
circUsh2a_480	chr1|188358773|188365925|+	AATACTCTTAAATCATTCG, ATACTCTTAAATCATTCGG, TACTCTTAAATCATTCGGA
circUsh2a_894	chr1|188485709|188517003|+	ATCTTGAAATGCTGGAAGG, TCTTGAAATGCTGGAAGGA, GAAATGCTGGAAGGATTCT
circUsh2a_429	chr1|188542369|188546588|+	CAACACAGCATTCCTATGA, AACACAGCATTCCTATGAA
circPtpn14_1847	chr1|189582220|189589049|+	AAATGCTGTCTTGATGTGG, AAAATGCTGTCTTGATGTG, AATGCTGTCTTGATGTGGG
circProx1_1900	chr1|189885612|189894510|-	NA
circRps6kc1_209	chr1|190566202|190576799|-	NA
circRps6kc1_900	chr1|190566202|190631768|-	AATTATCTTGTCAATCACC, CAATTATCTTGTCAATCAC, ACAATTATCTTGTCAATCA
circRps6kc1_691	chr1|190603788|190631768|-	AATTATCTTGTACACCTTC, ACACAATTATCTTGTACAC, CACAATTATCTTGTACACC
circRcor3_852	chr1|191792943|191814760|-	NA
circRcor3_794	chr1|191800568|191814760|-	TTGGTAGCACCTCAGGCGG, TGGTAGCACCTCAGGCGGT
circKcnh1_1152	chr1|191921032|192020137|+	NA
circSyt14_1293	chr1|192584059|192669190|-	TCTGGAGAGATGGGTGGTC, CTCTGGAGAGATGGGTGGT
circSyt14_381	chr1|192662653|192669190|-	NA
circSyt14_429	chr1|192662653|192709325|-	NA
circAnkib1_1572	chr5|3772545|3822787|-	TTTCACATTGTTCTTCTGG, TTCACATTGTTCTTCTGGC, GTTTCACATTGTTCTTCTG
circAnkib1_873	chr5|3797020|3822787|-	NA
circAkap9_812	chr5|4058343|4080052|+	NA
circAkap9_376	chr5|4078373|4080052|+	ATGTTCAAGGCTGCTCCAC, GTTCAAGGCTGCTCCACGG, TGTTCAAGGCTGCTCCACG
circCdk14_341	chr5|5277163|5299228|-	ACACATATTTGCTTTTCCC, CACATATTTGCTTTTCCCT, GACACATATTTGCTTTTCC
circElapor2_1510	chr5|9467984|9491807|+	CATTCTGAATCTCATGTCC, ATTCTGAATCTCATGTCCA, TTCTGAATCTCATGTCCAC
circElapor2_2371	chr5|9467984|9513034|+	ATTCTGAATCTTTGTGGCC, TTCTGAATCTTTGTGGCCA, CATTCTGAATCTTTGTGGC
circElapor2_504	chr5|9477689|9485429|+	ATTATCTGTGTCACCATGA, TATCTGTGTCACCATGAAG, TTATCTGTGTCACCATGAA
circPclo_2410	chr5|14762430|14773338|+	TTTAGCCTGAAACTGTGTG, GAACCTTTAGCCTGAAACT, AACCTTTAGCCTGAAACTG
circPclo_797	chr5|14768870|14820360|+	AAGTGATAGGCTGAATCTC, TGATAGGCTGAATCTCTCC, AGTGATAGGCTGAATCTCT
circSema3c_804	chr5|17867917|17887081|+	NA
circGnai1_287	chr5|18494521|18496618|-	CATCATCTTAAAATGAAGA
circGnai1_472	chr5|18494521|18513823|-	NA
circRsbn1l_638	chr5|21124522|21125160|-	NA
circGsap_215	chr5|21427387|21431831|+	NA
circFam185a_505	chr5|21638688|21664291|+	TTTTGACTCTGTAACCGTC, AACTTTTGACTCTGTAACC, CTTTTGACTCTGTAACCGT
circNapepld_310	chr5|21888153|21888463|-	NA
circOrc5_325	chr5|22721701|22729866|-	NA
circKmt2e_670	chr5|23655149|23676804|+	CAAACCCTGACATATTTTC
circSrpk2_1663	chr5|23723413|23770263|-	NA
circSrpk2_1454	chr5|23729145|23770263|-	NA
circSrpk2_710	chr5|23732894|23770263|-	NA
circSrpk2_544	chr5|23745372|23770263|-	NA
ciRint1_571	chr5|23999485|24000056|+	ACACTTACAACTTTTCAGC
circKlhl7_322	chr5|24331819|24333102|+	CACACAGTGTTCTCAAGAC, ACACAGTGTTCTCAAGACA
circKlhl7_816	chr5|24331819|24346291|+	CACAGTGTTCTCTTTGGGT
circKlhl7_1057	chr5|24331819|24354363|+	ACACAGTGTTCTCTACTTC
circKlhl7_494	chr5|24339961|24346291|+	CACACTTATACCTTTGGGT, AGCACACTTATACCTTTGG, GCACACTTATACCTTTGGG
circNub1_998	chr5|24894377|24906531|+	AAGTAAAATTTTATGTGGA, GTAAAATTTTATGTGGACC, GAAAGTAAAATTTTATGTG
circPrkag2_921	chr5|25071076|25094186|-	TGAGTCTTCTGCTGCTGGT, TCTGAGTCTTCTGCTGCTG, TCTTCTGCTGCTGGTGTGA
circKmt2c_7196	chr5|25503867|25535898|-	NA
circKmt2c_638	chr5|25552358|25558406|-	ATCCACCATCATCTCTGCT, CATCCACCATCATCTCTGC
circKmt2c_1135	chr5|25590642|25648906|-	TTCGAGGCTTTGCATTTCC, TCTACTTCGAGGCTTTGCA, TCGAGGCTTTGCATTTCCA
circActr3b_851	chr5|26014782|26037476|+	ATGGCGATACCTTATACAG, TGGCGATACCTTATACAGC, GATGGCGATACCTTATACA
circPaxip1_2186	chr5|27959482|27980677|-	NA
circPaxip1_735	chr5|27977001|27980677|-	CTTCAGATGACACATGTGC, AGATGACACATGTGCAACA
circRbm33_1188	chr5|28536108|28567232|+	GTCATCATCTTGAACAGGG, AAAGTCATCATCTTGAACA, AGTCATCATCTTGAACAGG
circRbm33_498	chr5|28563271|28567232|+	GAAAGTTCTTGAACAGGGG, AGAAAGTTCTTGAACAGGG, AAAGTTCTTGAACAGGGGT
circRbm33_557	chr5|28563271|28573311|+	AAAGTTTGGAAATCTTTGG, GAAAGTTTGGAAATCTTTG
circRbm33_2306	chr5|28563271|28599668|+	NA
circLmbr1_334	chr5|29492388|29497947|-	CTCGGATTCCCATGTAGTC, GATTCCCATGTAGTCTTCT
circLmbr1_244	chr5|29528799|29551904|-	NA
circUbe3c_3015	chr5|29792272|29873042|+	CTTTTCTTCCTTGAAACCC, AAGCCTTTTCTTCCTTGAA, CCTTTTCTTCCTTGAAACC
circSelenoi_863	chr5|30457707|30470521|+	NA
circSnx17_618	chr5|31351212|31353894|+	GAATGTTATAGGCCTGAGC, AATGTTATAGGCCTGAGCA, ATGTTATAGGCCTGAGCAT
circYes1_1425	chr5|32797674|32821744|+	NA
circNsd2_789	chr5|34000455|34003611|+	TTAGAACACTTTAAGTTTG, AGAACACTTTAAGTTTGGT, TAGAACACTTTAAGTTTGG
circNsd2_1439	chr5|34000455|34013080|+	TTCTTAGAACACTCATCTC, TTAGAACACTCATCTCTGT, CTTAGAACACTCATCTCTG
circNsd2_1913	chr5|34000455|34026222|+	NA
circFam193a_4156	chr5|34567924|34623791|+	AAAAGGAGTCAAGTGAACT, AACTAAAAGGAGTCAAGTG, TAAAAGGAGTCAAGTGAAC
circAdd1_651	chr5|34767535|34771704|+	CACTCTGGTCAGATTATCG, ACTCTGGTCAGATTATCGA, TCTGGTCAGATTATCGAGC
circHtt_1199	chr5|34975041|34983411|+	CTGTTGAAGGGTGTGAGTG, TGTTGAAGGGTGTGAGTGC
circHtt_1597	chr5|34991604|35022222|+	NA
circLrpap1_402	chr5|35254874|35256622|-	CAGGATGACAGTGGTGGAG, AGGATGACAGTGGTGGAGC
circTrmt44_875	chr5|35722704|35731538|-	NA
circTbc1d14_914	chr5|36662368|36682392|-	TGTCTTCATATTCCAATCG, ATATTCCAATCGATTAGGT, GTCTTCATATTCCAATCGA
circTbc1d14_427	chr5|36676616|36682392|-	TGTCTTCATATTCCGTGAG, ATATTCCGTGAGTGATGTT
circGm1043_585	chr5|37339424|37351648|+	TTGGAGCTTTGGGGAACCT, TTTTGGAGCTTTGGGGAAC, AGTTTTGGAGCTTTGGGGA
circWdr1_420	chr5|38703016|38708810|-	AATAGCAGGGTTACCAATT, ATAGCAGGGTTACCAATTG
circGm7854_294	chr5|43323261|43348747|-	NA
circCc2d2a_642	chr5|43842599|43852636|+	TCTTCCTCTTCCTTATCTG, TTCCTCTTCCTTATCTGTA, CTTCCTCTTCCTTATCTGT
circFbxl5_1760	chr5|43915563|43931001|-	TAGAAAGCTGAGACCATGG, AGAAAGCTGAGACCATGGT
circPpargc1a_1142	chr5|51629939|51631753|-	GAGGAGTTAGGCAATTGCT, GGAGGAGTTAGGCAATTGC
circSepsecs_912	chr5|52813355|52826395|-	NA
circAnapc4_554	chr5|52996963|53002749|+	AAAGGCCAAAACTGTAAGA, AAGGCCAAAACTGTAAGAG, CAAAGGCCAAAACTGTAAG
circStim2_131	chr5|54210717|54210848|+	CATACAGGGATCTCATCAC, ACATACAGGGATCTCATCA, TACAGGGATCTCATCACTC
circPgm2_1201	chr5|64254321|64265606|+	AAAGGGTTCGATAGCTTCT, TTAAAGGGTTCGATAGCTT, GGTTAAAGGGTTCGATAGC
ciRpl9_777	chr5|65546953|65547730|-	NA
circUbe2k_465	chr5|65723331|65751891|+	TTTTGCTCGTCCTATCAAA, TGCTCGTCCTATCAAAACC, TTTTTGCTCGTCCTATCAA
circN4bp2_390	chr5|65928729|65943704|+	ATAAAGTACCTTTAAAATC, AATAAAGTACCTTTAAAAT, AAATAAAGTACCTTTAAAA
circN4bp2_4265	chr5|65947360|65969493|+	ATGGCATTTTCAACAAGTC, ATTTTCAACAAGTCATGTT, CATTTTCAACAAGTCATGT
circN4bp2_971	chr5|65967106|65982738|+	TCTCTGTCGCTCCTGAAGC, TCTGTCGCTCCTGAAGCTG, CTCTGTCGCTCCTGAAGCT
circApbb2_580	chr5|66464877|66470772|-	AAGTCCCATGCAGGCAGCC, AAGCAAAGTCCCATGCAGG, TAAGCAAAGTCCCATGCAG
circApbb2_353	chr5|66548969|66557624|-	NA
circTmem33_555	chr5|67418306|67425987|+	NA
circSlc30a9_674	chr5|67473020|67492011|+	ATTCTTCCATCCTGGTTAC, CTTCCATCCTGGTTACAAG, TTCTTCCATCCTGGTTACA
circSlc30a9_410	chr5|67505262|67510108|+	ACAGTGGATTGCTTTCAGC, TACAGTGGATTGCTTTCAG, GATTGCTTTCAGCTCTTTC
circAtp8a1_173	chr5|67840100|67840273|-	NA
circAtp8a1_602	chr5|67840100|67889596|-	NA
circAtp8a1_499	chr5|67860322|67895825|-	NA
circAtp8a1_1512	chr5|67860322|67932193|-	NA
circGuf1_420	chr5|69715527|69716970|+	GTTTCTCCTTATTGATAAC, TCAGGTTTCTCCTTATTGA, TTTCTCCTTATTGATAACT
circCorin_444	chr5|72511212|72518101|-	NA
circCorin_708	chr5|72529440|72611849|-	TTTAATGTTCTGCAATGCG, TTTTAATGTTCTGCAATGC, TTAATGTTCTGCAATGCGC
circNfxl1_798	chr5|72696948|72710095|-	ATATCTCCATTTGATTTCT, TATCTCCATTTGATTTCTG, ATCTCCATTTGATTTCTGA
circFryl_774	chr5|73184658|73198936|-	TGAACTTGTACCATGCGCG, CTGAACTTGTACCATGCGC, CTTGTACCATGCGCGTTGG
circFryl_513	chr5|73227225|73230264|-	NA
circFryl_293	chr5|73352328|73378415|-	NA
circDcun1d4_318	chr5|73668228|73680087|+	TTCAGCTGAAAGTCTGCAT
circDcun1d4_481	chr5|73668228|73692040|+	TGAAAGTTGTAGGGAAGTC, GAAAGTTGTAGGGAAGTCA
circDcun1d4_590	chr5|73668228|73701498|+	TTCAGCTGAAAGTCCGTGC, TGAAAGTCCGTGCAAAGTC, TCAGCTGAAAGTCCGTGCA
circFip1l1_576	chr5|74701592|74717810|+	GAGGATTAGCACTGCTTGG, AGGATTAGCACTGCTTGGT
circPpat_1041	chr5|77065880|77073727|-	CATTCCCTCTTTTGCACCG, CCATTCCCTCTTTTGCACC, ACCCATTCCCTCTTTTGCA
circSrp72_256	chr5|77128134|77128473|+	GTACAGCTTCAGCTTTTTG
circAdgrl3_926	chr5|81613041|81660631|+	TTATTGCATCTGATCTACT, TTGCATCTGATCTACTATC, ATTGCATCTGATCTACTAT
circAdgrl3_801	chr5|81659830|81660631|+	NA
circAdgrl3_1702	chr5|81836355|81919527|+	NA
circRufy3_635	chr5|88764320|88780390|+	TTTCTTGGCTTCCGATTGG, TTTTCTTGGCTTCCGATTG, TTCTTGGCTTCCGATTGGA
circSlc4a4_1244	chr5|89232500|89318680|+	NA
circAnkrd17_604	chr5|90400725|90401801|-	GGTTCTTCGCCTTACGACC
circAnkrd17_893	chr5|90400725|90406409|-	TTCAGCATCTCCGCCTTAC, TCAGCATCTCCGCCTTACG, CAGCATCTCCGCCTTACGA
circAnkrd17_2692	chr5|90430709|90451924|-	NA
circAnkrd17_1105	chr5|90435107|90445993|-	TAAAACCTTTGCTAATTAA, TTGCCAATAAAACCTTTGC, TGCCAATAAAACCTTTGCT
circAnkrd17_459	chr5|90446398|90451924|-	TGAAAGACTCCACCTGTGC, AGACTCCACCTGTGCAAGC, GACTCCACCTGTGCAAGCT
circShroom3_916	chr5|93100397|93110222|+	ATTCTGCAGGGGCCTTTCC, AATTCTGCAGGGGCCTTTC
circSeptin11_349	chr5|93302728|93304871|+	ATAGGCTTATAGACTCATC, TAGGCTTATAGACTCATCG, TTATAGACTCATCGTTGCG
circSeptin11_615	chr5|93302728|93310151|+	ATAGGCTTATAGCTGAAGG, TAGGCTTATAGCTGAAGGG, TATAGGCTTATAGCTGAAG
circCnot6l_965	chr5|96227791|96246172|-	NA
circCnot6l_485	chr5|96254074|96281991|-	NA
circCnot6l_395	chr5|96276801|96281991|-	CTATTAGTCTGTTAAACCT, TATTAGTCTGTTAAACCTA, CCTATTAGTCTGTTAAACC
circMrpl1_530	chr5|96371629|96379651|+	NA
circSec31a_1453	chr5|100517454|100536470|-	AGTCCTTAAGAGCCTTCCA, TAAGAGCCTTCCAATATAG, TTAAGAGCCTTCCAATATA
circSec31a_2500	chr5|100526686|100555972|-	TTTAACTTCATTATGGGGA, TTAACTTCATTATGGGGAT, TAACTTCATTATGGGGATA
circSec31a_1223	chr5|100531655|100543760|-	NA
circSec31a_499	chr5|100551873|100555972|-	TTCATTCTGTGTTTTAGCT, CTTTAACTTCATTCTGTGT, TAACTTCATTCTGTGTTTT
circSec31a_403	chr5|100553302|100555972|-	TTCATTCTGGAAGATGTTC
circLin54_983	chr5|100623547|100633714|-	NA
circLin54_840	chr5|100628056|100633714|-	NA
circAbraxas1_1108	chr5|100953763|100960068|-	NA
circWdfy3_2106	chr5|102089305|102189609|-	NA
circArhgap24_331	chr5|102989155|103008403|+	NA
circAff1_979	chr5|103930989|103932379|+	TTCATTGTACAAGCTCCAC, TCATTGTACAAGCTCCACC, TTGTACAAGCTCCACCGAC
circKlhl8_384	chr5|104033772|104034156|-	GATACAGTCTGCTTCAGGG, CGATACAGTCTGCTTCAGG, ACGATACAGTCTGCTTCAG
circZfp644_3735	chr5|106767405|106786501|-	CACCTTTAGTCTGCATCGG, TTTAGTCTGCATCGGAGAA, AACACCTTTAGTCTGCATC
circZfp644_3632	chr5|106782696|106786501|-	TTTAGTCTGAGTGCACAGT, TAACACCTTTAGTCTGAGT, CTTTAGTCTGAGTGCACAG
circZfp644_3026	chr5|106783475|106786501|-	TAACACCTTTAGTCTTTTC, AACACCTTTAGTCTTTTCT, TTTAGTCTTTTCTAACTCG
circHfm1_414	chr5|106995529|107004858|-	ATTTTACCTGATGCAGCCA, CTCCAATTTTACCTGATGC, TTTTACCTGATGCAGCCAT
circEvi5_678	chr5|107936064|107947126|-	ATTTATGCTGGATTTCAAG, AACTGCATTTATGCTGGAT, TTTATGCTGGATTTCAAGC
circEvi5_1009	chr5|107961411|107969760|-	TATTAATTTTAATTTCACC, TCTATTAATTTTAATTTCA, CTATTAATTTTAATTTCAC
circAnkle2_593	chr5|110384138|110386001|+	ATGGATCCTCTCACTTTGT, CATGGATCCTCTCACTTTG, TGGATCCTCTCACTTTGTC
circAnkle2_743	chr5|110385523|110397366|+	NA
circPgam5_528	chr5|110413377|110415131|-	NA
circEp400_393	chr5|110820974|110821480|-	NA
circEp400_1467	chr5|110845074|110859033|-	NA
circEp400_2737	chr5|110851317|110887547|-	NA
circEp400_901	chr5|110872287|110883512|-	NA
circEp400_270	chr5|110875394|110877829|-	NA
circEp400_703	chr5|110877099|110883512|-	ATGCCACTGTCTCTTCTGG, GATGCCACTGTCTCTTCTG
circEp400_1481	chr5|110901669|110904632|-	GTACTGTTCCCCTGAAACG
circEp400_1370	chr5|110903262|110904632|-	TGTACTGTTCCCCTCATCG, ATGTACTGTTCCCCTCATC, GTACTGTTCCCCTCATCGT
circPitpnb_436	chr5|111483360|111497440|+	NA
circPitpnb_259	chr5|111494348|111497440|+	AACTTTGTGCTGGTTCAAC, ACTTTGTGCTGGTTCAACT
circGrk3_605	chr5|113085574|113103121|-	GTTCATGCTCAGCCCCGCA, CGTTCATGCTCAGCCCCGC
circGrk3_719	chr5|113085574|113109514|-	CTTCTATGTATGGCCCCGC, TTCTATGTATGGCCCCGCA
circ2900026A02Rik_4630	chr5|113323070|113341773|-	NA
circSgsm1_588	chr5|113411114|113411702|-	GACTCAAATACAGAATAGG, ACTCAAATACAGAATAGGT, TCAAATACAGAATAGGTGA
circSgsm1_969_1	chr5|113411114|113416695|-	TCCGGGTAGGTAGAATAGG, GTAGGTAGAATAGGTGACT
circUsp30_293	chr5|114240443|114241887|+	ATGACTTTGTATCTTTCAG, CTTTGTATCTTTCAGGAGG, TGACTTTGTATCTTTCAGG
circCoq5_372	chr5|115421624|115422671|+	NA
circKsr2_292	chr5|117638777|117643704|+	NA
circFbxo21_406	chr5|118124163|118127325|+	AAGCTTTCCTGGTGCATGT, GTCAAAGCTTTCCTGGTGC, AAAGCTTTCCTGGTGCATG
circFbxw8_404	chr5|118230560|118233794|-	NA
circMed13l_238	chr5|118731397|118731635|+	CTGTGAGTTCAGCCCTGCA, AGTTCAGCCCTGCAGTTCA, TGTGAGTTCAGCCCTGCAG
circPtpn11_511	chr5|121302557|121310166|-	TGAAACCATCTGACAGCGG, GTGAAACCATCTGACAGCG
circHectd4_3435	chr5|121443734|121466574|+	NA
circHectd4_376	chr5|121491553|121492028|+	NA
circNaa25_378	chr5|121564789|121569648|+	NA
circAtxn2_320	chr5|121883785|121887292|+	GTTCCGACCTCTCTCCGTG, TTCCGACCTCTCTCCGTGC, TGTTCCGACCTCTCTCCGT
circPptc7_503	chr5|122446193|122455297|+	CAACTCCTTCAGTTTTTTC, CATCCGCAACTCCTTCAGT, ATCCGCAACTCCTTCAGTT
circIft81_776	chr5|122705323|122732751|-	TTAAACTTGACATTTCTGA, ATTAAACTTGACATTTCTG, CATTAAACTTGACATTTCT
circTmem120b_363	chr5|123237899|123242574|+	TTGTACCTGGAACCATTGC, CTTGTACCTGGAACCATTG
circRsrc2_598	chr5|123871618|123878925|-	ATGTCTTCTTCCCTGCAGC, TGTCTTCTTCCCTGCAGCC, CATGTCTTCTTCCCTGCAG
circGm43518_360	chr5|124072134|124074618|+	TGATCCGATGTTCTCAAGG, GATCCGATGTTCTCAAGGT, GATGTTCTCAAGGTCTTCC
circMphosph9_460	chr5|124428908|124435773|-	TTCTGCCTGATCATCCTGA, GTTCTGCCTGATCATCCTG
circMphosph9_812	chr5|124435617|124445109|-	CAGCAAGGTCAAACTGTCC, AGCAAGGTCAAACTGTCCG, CAAGGTCAAACTGTCCGCA
circSbno1_271	chr5|124514160|124516609|-	AAACTACCTACAATCCGCT, AACTACCTACAATCCGCTG, AGAAACTACCTACAATCCG
circSbno1_745	chr5|124545153|124552590|-	NA
circTctn2_837	chr5|124737769|124748474|+	ACTGGCAACACTCCTCCTG
circTctn2_843	chr5|124741810|124754609|+	NA
circAtp6v0a2_390	chr5|124782904|124784756|+	TTATGACTTCACCCGAGCC, CTTCACCCGAGCCTTCCTC, TATGACTTCACCCGAGCCT
circNcor2_2016	chr5|125142903|125230716|-	TCAGGAGCACTTTCTTTGC, AGACTCAGGAGCACTTTCT
circNcor2_446	chr5|125161944|125165030|-	AAGCGCTGTTCTTCTCACG, AGCGCTGTTCTTCTCACGG
circAacs_437	chr5|125559893|125572068|+	AATTCCATTTACACCAAAG, TAATTCCATTTACACCAAA
circTmem132b_1039	chr5|125699524|125715392|+	CTGTGCTCTCTGCTCTGGG
circGlt1d1_520	chr5|127721382|127741772|+	NA
circRimbp2_1137	chr5|128874094|128881027|-	NA
circSfswap_688	chr5|129626517|129631772|+	AAGAAGCTTGACCGCCGCA, CAAAAGAAGCTTGACCGCC, AGCAAAAGAAGCTTGACCG
circAsl_395	chr5|130044937|130047757|-	ACTCTTCAGCAACCTCCCC, CTTCAGCAACCTCCCCAGT, TTCAGCAACCTCCCCAGTG
circTpst1_1145	chr5|130130430|130143507|+	NA
circRabgef1_353	chr5|130216241|130219884|+	CATCTTCTTCCCTTCTTGG, ATCTTCTTCCCTTCTTGGA, TTCTTCCCTTCTTGGATCC
circRabgef1_520	chr5|130216241|130226957|+	NA
circTyw1_171	chr5|130306773|130310674|+	TTTTCTCTCTTTGTCCACC, ACTTTTCTCTCTTTGTCCA, TTTCTCTCTTTGTCCACCT
circAuts2_351	chr5|132059828|132287975|-	NA
circClip2_299	chr5|134525082|134529003|-	TTCGATCACCTCTCTTTCC, CGATCACCTCTCTTTCCGC, TCGATCACCTCTCTTTCCG
circMlxipl_501	chr5|135150359|135152871|+	TTGCACATCTGATATCTCC, GTTGCACATCTGATATCTC, TGCACATCTGATATCTCCA
circMlxipl_283	chr5|135152503|135152871|+	CCTTCCACCTGATATCTCC, TTCCACCTGATATCTCCAT, CTTCCACCTGATATCTCCA
circBaz1b_2401	chr5|135237896|135255466|+	TGTCATCATAAGTTTTGTC
circBaz1b_1978	chr5|135245443|135252072|+	GAGAGTCATATATTCGAGG, TGAGAGTCATATATTCGAG, AGAGTCATATATTCGAGGA
circSlc12a9_241	chr5|137323584|137323936|-	NA
circZan_593	chr5|137444878|137450789|-	NA
circGigyf1_372	chr5|137522223|137522675|+	NA
circFam20c_209	chr5|138778941|138780864|+	NA
circMad1l1_515	chr5|140281541|140289452|-	TAATCATCTGAGATTCAAG, ACTAATCATCTGAGATTCA, ATGAACTAATCATCTGAGA
circMad1l1_999	chr5|140281541|140300907|-	NA
circEif3b_658	chr5|140411016|140413322|+	AGTAGTTCTTTCACACGGA, TCACCAAGTAGTTCTTTCA, CACCAAGTAGTTCTTTCAC
circSdk1_314_2	chr5|142031882|142037038|+	AATCTGATAGCCTGCCCCT, AAATCTGATAGCCTGCCCC, GAAATCTGATAGCCTGCCC
circTnrc18_712	chr5|142719304|142726019|-	NA
circRnf216_810	chr5|143075874|143076684|-	TTATGTGTCGTTTCTTTCA, TATGTGTCGTTTCTTTCAC, TTTATGTGTCGTTTCTTTC
circCcz1_342	chr5|143938194|143946104|-	ATTGAAAAGCTCAGGTTCG, GAAAAGCTCAGGTTCGATG, TCCCATTGAAAAGCTCAGG
circLmtk2_622	chr5|144080343|144103237|+	AAACCTTCAGATATTACTG, CAAACCTTCAGATATTACT, AACCTTCAGATATTACTGT
circLmtk2_373	chr5|144119554|144120239|+	NA
circBaiap2l1_818	chr5|144215337|144222405|-	TAAGAGTAGCGCTTTGGTG, AAGAGTAGCGCTTTGGTGG, TTAAGAGTAGCGCTTTGGT
circCdk8_328	chr5|146196314|146208545|+	TTATCGTCCTTCCAAATCC, ATCGTCCTTCCAAATCCCT, TATCGTCCTTCCAAATCCC
circCdk8_460	chr5|146196314|146223049|+	TTATCGTCCTTCCAATTGC, TATCGTCCTTCCAATTGCT, TTTATCGTCCTTCCAATTG
circCdk8_384	chr5|146205024|146223049|+	CTCTCGGAGTAACAATTGC
circCdk8_1007	chr5|146205024|146236660|+	CTCGGAGTAACTGATAGTC, GAGTAACTGATAGTCGGAG, TCTCGGAGTAACTGATAGT
circCdk8_798	chr5|146220438|146236660|+	ATTAGCAGGTTTCTGATAG, TTAGCAGGTTTCTGATAGT, TAGCAGGTTTCTGATAGTC
circPan3_260	chr5|147387462|147391998|+	NA
circSlc46a3_955	chr5|147821006|147823651|-	NA
circKatnal1_1155	chr5|148825688|148858222|-	NA
circFry_255	chr5|150326906|150328507|+	NA
circN4bp2l2_166	chr5|150570465|150571013|-	TTGTTTTGTTTTCTAATTC, ATAGCTTGTTTTGTTTTCT, TGTTTTGTTTTCTAATTCT
circPds5b_1981	chr5|150639867|150688471|+	ATGTCTGTACCCCTTCAGC, AATGTCTGTACCCCTTCAG
circLeng8_2298	chr7|4141694|4148472|+	TTTAAATGTGTTTTGATCA, TTTTAAATGTGTTTTGATC, TTTTTAAATGTGTTTTGAT
circRdh13_420	chr7|4433392|4438097|-	NA
circRdh13_380	chr7|4437992|4447320|-	NA
circPpp6r1_419	chr7|4638963|4642779|-	NA
circZfp28_384	chr7|6392431|6393559|+	CAAGCCCCTGTGTGTCGTG
ciPeg3_529	chr7|6720895|6721424|-	NA
circNlrp5-ps_1316	chr7|14312660|14343264|-	#N/A
circSympk_1073	chr7|18770586|18777500|+	NA
circRtn2_780	chr7|19020459|19021435|+	NA
circSars2_401	chr7|28448379|28449716|+	NA
circSipa1l3_626	chr7|29082620|29087576|-	GTGATGAGCTATAGCAGAC, TGATGAGCTATAGCAGACA
circGarre1_1139	chr7|33944390|33947657|-	TTAAGCACCTGCAGGATCA, TTCCTTTAAGCACCTGCAG, TCCTTTAAGCACCTGCAGG
circGarre1_1252	chr7|33984126|33985378|-	AAGTCATTTCCTCAATGTC, TAAGTCATTTCCTCAATGT, GTCATTTCCTCAATGTCCT
circAp2a1_406	chr7|44565264|44565894|-	TCTTTGCTCTTGCCCAGCC, TTTGCTCTTGCCCAGCCAC, TTGCTCTTGCCCAGCCACC
circRuvbl2_339	chr7|45077902|45079019|-	TTCCCTGGGAAGCCGTGCC
circAbcc8_4217	chr7|45754887|45819414|-	GATAAGCAGAGCGCGATGG, ATAAGCAGAGCGCGATGGT, TAAGCAGAGCGCGATGGTG
circAbcc8_321	chr7|45762488|45765267|-	AAGAACCTGAAGGCACGGA, TCTCAAAGAACCTGAAGGC, CTCAAAGAACCTGAAGGCA
circAbcc8_619	chr7|45800150|45806695|-	GAAACTGTGTTGGAGATGG, AAACTGTGTTGGAGATGGA, AACTGTGTTGGAGATGGAG
circAbcc8_599	chr7|45815342|45819414|-	AAGCAGAGCTTGGGCTGGA
circNav2_732	chr7|49107843|49141239|+	NA
circNav2_1909	chr7|49195547|49208644|+	TCTCAGCGTCAGTCTTCCT, TCAGCGTCAGTCTTCCTCA, GTCAGTCTTCCTCAAACCC
circPrmt3_590	chr7|49435814|49456374|+	TCTTCTACATCATCCACTC, AGATCTTCTACATCATCCA, CTTCTACATCATCCACTCT
circNell1_322	chr7|49712365|49770448|+	CTCTCTGTACATCTATTGC, TCTCTGTACATCTATTGCA, GTACATCTATTGCAGTCGA
circNell1_312	chr7|49878539|49899462|+	TAATTCAGTCGACATTCCC, ATAATTCAGTCGACATTCC, AATTCAGTCGACATTCCCG
circNell1_129_2	chr7|49929265|49929394|+	AAGTTATGACCTTCACAGT
circGas2_499	chr7|51537659|51547120|+	NA
circGas2_955	chr7|51537659|51603049|+	TAACACCCTGATGAAGAGG, ACTCCTAACACCCTGATGA
circTubgcp5_749	chr7|55454328|55458461|+	CTATCTGGCTCATTGTTTG, TATCTGGCTCATTGTTTGT, ATCTGGCTCATTGTTTGTT
circTubgcp5_956	chr7|55463180|55468644|+	AGGGAGACCGTAAACTGTC
circHerc2_1676	chr7|55843957|55857654|+	NA
circUbe3a_112	chr7|58890714|58896965|+	AGATTTTTTAACATTCGGC, TTTTTAACATTCGGCTAGC, ATTTTTTAACATTCGGCTA
circUbe3a_1702	chr7|58893097|58926762|+	TAATAATTCCGGACCAGTG, AATAATTCCGGACCAGTGC, TTAATAATTCCGGACCAGT
circUbe3a_1682	chr7|58921694|58934572|+	NA
circA230057D06Rik_334	chr7|61386646|61463938|-	ATTAATGTTACTCTTGTGT, TTAATGTTACTCTTGTGTA, GATTAATGTTACTCTTGTG
circA230057D06Rik_236	chr7|61463009|61463938|-	TTAATGTTACTAATCTTTG, TAATGTTACTAATCTTTGT, AATGTTACTAATCTTTGTA
circA230057D06Rik_810	chr7|61561110|61575168|-	NA
circTjp1_1172	chr7|64978671|64993487|-	NA
circChsy1_496	chr7|65774989|65775485|+	NA
circLrrk1_847	chr7|65950609|65958635|-	TCACACGAAGTGCCTGTCT, CACACGAAGTGCCTGTCTC, ACACGAAGTGCCTGTCTCA
ciLrrc28_12768	chr7|67278083|67290851|-	AATACCTACCTGAAAATCA, ATACCTACCTGAAAATCAA, TAATACCTACCTGAAAATC
circMctp2_540	chr7|71873768|71896918|-	NA
circChd2_2093	chr7|73113383|73143389|-	TACACTGTTACTTCTTCAC, CTGTTACTTCTTCACTGGT, ACTGTTACTTCTTCACTGG
circChd2_470	chr7|73134156|73141172|-	TTCCCTTATTTATAATACT, TATTCCCTTATTTATAATA, ATATTCCCTTATTTATAAT
circChd2_1440	chr7|73147454|73169456|-	GAAGCTGAACGATTGCACC, AAGCTGAACGATTGCACCA, AGAAGCTGAACGATTGCAC
circChd2_381	chr7|73163837|73169456|-	NA
circAkap13_730	chr7|75326853|75337069|+	CTTCAGGTGTCCAATCCAG, TTCTTCAGGTGTCCAATCC, TCTTCAGGTGTCCAATCCA
circAbhd2_300	chr7|78944255|78946955|+	TAAAAGTCTTTGGTCAGAA
circAbhd2_344	chr7|78973216|78975349|+	GAATGTATCATAGGTGAAC, GTGGAATGTATCATAGGTG
circFurin_468	chr7|80045082|80046998|-	NA
circFurin_736	chr7|80046676|80048676|-	TAAGGGCCAGATCTGTTGT, AAGGGCCAGATCTGTTGTC, GTAAGGGCCAGATCTGTTG
circCpeb1_1197	chr7|81005622|81086125|-	NA
circAp3b2_857	chr7|81123134|81127402|-	NA
circHdgfl3_519	chr7|81543546|81555384|-	TTCATCAATCCCTTCACCG, GTTCATCAATCCCTTCACC, TCATCAATCCCTTCACCGG
circNox4_481	chr7|87009935|87025490|+	AATCGTTCCTCTGTTACAT, GAATCGTTCCTCTGTTACA
circHikeshi_238	chr7|89584934|89585172|-	GTTTGCACCAGATTTAAGA, TTGCACCAGATTTAAGACC, TTTGCACCAGATTTAAGAC
circEed_339	chr7|89604738|89611569|-	AATAAATGGCTTGGCTTTA, TAAATGGCTTGGCTTTATG, AAATAAATGGCTTGGCTTT
circEed_473	chr7|89604738|89614070|-	NA
circPicalm_1278	chr7|89809655|89831576|+	AATTAAGTCAACAAACATC, ATTAAGTCAACAAACATCT, TGAATTAAGTCAACAAACA
circPicalm_197	chr7|89814721|89818483|+	TATCATATCATTAAAATCA, ATATCATATCATTAAAATC, ATCATATCATTAAAATCAA
circPicalm_521	chr7|89838357|89846228|+	NA
circPcf11_1900	chr7|92309005|92315073|-	AAGGAGCCTTCTTGATACT
circTenm4_1194	chr7|96343976|96386768|+	CTGGGATGATCAATGGCGG, TGCTGGGATGATCAATGGC, TGGGATGATCAATGGCGGT
circNars2_372	chr7|96605150|96609018|+	GATCCATCCCTTAAAGTAG
circNars2_453	chr7|96605150|96622769|+	NA
circNars2_337	chr7|96672824|96684504|+	AAAAGCTCTTGGGTGTAAA, TAAAAGCTCTTGGGTGTAA, AAAGCTCTTGGGTGTAAAG
circNars2_475	chr7|96672824|96689243|+	AAAAGCTTGTATTCTGAGG, GTAAAAGCTTGTATTCTGA, TAAAAGCTTGTATTCTGAG
circRsf1_1976	chr7|97310019|97313973|+	ATGCTTTAGTTCTGGATGG, TTGATGCTTTAGTTCTGGA, TTTGATGCTTTAGTTCTGG
circRsf1_3090	chr7|97310019|97320089|+	TTTTGATGCTTCTTCGCTC, TCTTTTGATGCTTCTTCGC, CTTTTGATGCTTCTTCGCT
circClns1a_607	chr7|97354795|97365746|+	ACAGGCGGTGTATAGTAGG, AGGCGGTGTATAGTAGGTC, CAGGCGGTGTATAGTAGGT
circAcer3_394_2	chr7|97893155|97915454|-	TATTCCCATGTAACAATAT, ACTGTATTCCCATGTAACA
circUvrag_633	chr7|98628842|98665881|-	NA
ciSpcs2_3463	chr7|99494042|99497505|-	AAAGGATATTTCGAATAAC, AAGGATATTTCGAATAACG, AAAAGGATATTTCGAATAA
circRnf169_340	chr7|99584368|99604747|-	CTGAATATAAACTCCTGCC, TGAATATAAACTCCTGCCA, GAATATAAACTCCTGCCAG
circFchsd2_384	chr7|100899651|100908980|+	CTAATTGTCGACTCGAGTG, ATTGTCGACTCGAGTGTAG, AATTGTCGACTCGAGTGTA
circAtg16l2_1657	chr7|100939376|100949418|-	ATGGTTATCAGTGGGGTCC, TGGTTATCAGTGGGGTCCC, GATGGTTATCAGTGGGGTC
circArap1_1020	chr7|101034068|101037927|+	AAGAAGGCTGAAGATGCGG, GCAAGAAGGCTGAAGATGC, CAAGAAGGCTGAAGATGCG
circClpb_687	chr7|101434534|101436942|+	NA
circNup98_1085	chr7|101778150|101784200|-	ACCCACCAACGGTTTTCCA
circNup98_991	chr7|101801524|101813029|-	ATCTGTCAAAGCTATTTAG, TCTGTCAAAGCTATTTAGC
circStim1_683	chr7|102070559|102076524|+	NA
circStk33_1272	chr7|108920003|108940846|-	NA
circTmem41b_328	chr7|109577916|109580324|-	CTCTTCCCTGCTGTGACCA, CTCTCTTCCCTGCTGTGAC, TCTCTTCCCTGCTGTGACC
circUsp47_457	chr7|111652423|111655820|+	TTTTCTATCAGTTTCTGAC, CATTTTCTATCAGTTTCTG
circUsp47_626	chr7|111673678|111682371|+	NA
circUsp47_492	chr7|111700944|111703675|+	CATCAACCCATCAAGAACT
ciUsp47_525	chr7|111701120|111701645|+	NA
circMical2_583	chr7|111902794|111910678|+	NA
circParva_264	chr7|112143383|112146820|+	NA
circParva_405	chr7|112143383|112159276|+	NA
circArntl_407	chr7|112873832|112880009|+	TTCCAAAATCTGGTAGTCA
circArntl_441	chr7|112886323|112894800|+	TTGGTGGCACCTTTTTTCT, GTTGGTGGCACCTTTTTTC
circCopb1_1246	chr7|113831409|113846077|-	TGTTCAAAATTTATTTTGC, AAATTTATTTTGCTTTTTC, ATGTTCAAAATTTATTTTG
ciPsma1_480	chr7|113869087|113869567|-	CAAGAACTTACATAAACAG, ACAAGAACTTACATAAACA, TACAAGAACTTACATAAAC
circPde3b_392	chr7|114105421|114108147|+	CATCCATGACTGATTTTTC, ATCCATGACTGATTTTTCA
circPik3c2a_198	chr7|115957870|115959335|-	NA
circPik3c2a_1563	chr7|115957870|115975794|-	NA
circPik3c2a_1327	chr7|115967278|115990628|-	NA
circPik3c2a_400	chr7|115977854|115989790|-	AATGATTAATCAGCACTTT, AAGGCAATGATTAATCAGC
circPik3c2a_377	chr7|115987078|115990628|-	ACAGTAGAACTCATTCAGT, AACTCATTCAGTTTGAAGA
circPik3c2a_639	chr7|115987078|116005198|-	NA
circPik3c2a_1233	chr7|116005094|116017816|-	AAAATACCAGGACTTCATA, AAATACCAGGACTTCATAA, AATACCAGGACTTCATAAT
circPik3c2a_1129	chr7|116016687|116017816|-	NA
circSmg1_418	chr7|117777587|117779704|-	TAGTGACCTCTGTTGAAAG, TTAGTGACCTCTGTTGAAA, AGTGACCTCTGTTGAAAGT
circVps35l_333	chr7|118411027|118425546|+	NA
circRexo5_481	chr7|119398787|119404509|+	ATAAGCGAGCTTTCTGGTA, AAGCGAGCTTTCTGGTAAG, CGAGCTTTCTGGTAAGGGG
circMettl9_586	chr7|120647060|120656622|+	ACATACCACGTTTTCTACA, ATACCACGTTTTCTACATA
circMettl9_395	chr7|120651309|120656622|+	TTCCTAGCAACCGTTTTCT, CTTCCTAGCAACCGTTTTC, CTAGCAACCGTTTTCTACA
circKatnip_477	chr7|125352144|125369875|+	TTACTGTAACCCTGTGTGT, TACTGTAACCCTGTGTGTG, ACTGTAACCCTGTGTGTGC
circKatnip_400	chr7|125359472|125369875|+	TTTAGTATCCTGTGTGTGC, ATGCTTTAGTATCCTGTGT, CTTTAGTATCCTGTGTGTG
circXpo6_402	chr7|125768300|125773420|-	TTCTGATGCCTGTAAAATG, TCTGATGCCTGTAAAATGT
circEif3c_364	chr7|126151146|126151510|-	TTATACAGGATCTAGCAGG, TATACAGGATCTAGCAGGG, TACAGGATCTAGCAGGGGC
circMapk3_512	chr7|126362912|126364049|+	NA
ciTaok2_3242	chr7|126479835|126483077|-	NA
circMvp_602	chr7|126597397|126601130|-	NA
circSrcap_825	chr7|127120647|127125077|+	NA
circSrcap_639	chr7|127121160|127125077|+	ACGTACCACCTCTAAATCC, TACGTACCACCTCTAAATC, GTACCACCTCTAAATCCTG
circSrcap_3129	chr7|127133719|127141879|+	CAGAACCAGATAGAAAGGG, GCAGAACCAGATAGAAAGG
circSetd1a_352	chr7|127382800|127383374|+	ATTCGTTGTTGGCCTGCTG, TCGTTGTTGGCCTGCTGGA, TTCGTTGTTGGCCTGCTGG
circTial1_630	chr7|128045530|128047994|-	NA
circInpp5f_446	chr7|128281440|128287008|+	TTTTTTAAGCTGGGGTCGC, TTTTTAAGCTGGGGTCGCA, GTTTTTTAAGCTGGGGTCG
circInpp5f_518	chr7|128281440|128292422|+	TAGTTTTTTAAGTAGGCCA, GTTTTTTAAGTAGGCCACA, TTTTAAGTAGGCCACATAG
circSec23ip_932	chr7|128351782|128355967|+	AGTCTTCTCTAGTTTTTCA
circFgfr2_639	chr7|129820727|129844374|-	NA
circAte1_444_2	chr7|130065860|130106552|-	CACCCTCACCTTGTATCTC, TTACCACCCTCACCTTGTA
circAte1_766_1	chr7|130105451|130115554|-	TATTTCCCACTTCTCAGAC, ATATTTCCCACTTCTCAGA, ATTTCCCACTTCTCAGACT
circAte1_470	chr7|130109211|130110988|-	CATGGGCTCATCTCTAACT, ATGGGCTCATCTCTAACTT
circAte1_701	chr7|130109211|130117898|-	NA
circTacc2_5223	chr7|130223450|130229229|+	CTAGCCCAGTGCTTTCTAC, TAGCCCAGTGCTTTCTACT
circDmbt1_414	chr7|130642616|130648318|+	AATCTGTTCCTGCTGTGGT, GAATCTGTTCCTGCTGTGG, ATCTGTTCCTGCTGTGGTT
circDmbt1_2079	chr7|130642616|130681275|+	AATCTGTTCCTACTGTGGT, GAATCTGTTCCTACTGTGG, ATCTGTTCCTACTGTGGTT
circDmbt1_897	chr7|130648285|130666826|+	NA
circDmbt1_450	chr7|130657876|130666826|+	NA
circDmbt1_867	chr7|130657876|130674613|+	NA
circFam53b_1081	chr7|132361117|132381114|-	NA
circZranb1_1039	chr7|132551313|132568423|+	NA
circZranb1_1464	chr7|132551313|132575352|+	TCAGGCAGGAAGCAATGTG, CAGGAAGCAATGTGAACAG
circCtbp2_264	chr7|132627441|132683589|-	ATGAAGCCCTTCACAAATC, GAAGCCCTTCACAAATCCT
circDhx32_514	chr7|133361128|133361642|-	TAAACCATGCTGAGAGCTC, ATAAACCATGCTGAGAGCT, AAACCATGCTGAGAGCTCT
circFank1_348	chr7|133463831|133471816|+	NA
circPpp2r2d_982	chr7|138470138|138478446|+	NA
circBrsk2_874	chr7|141538585|141546037|+	NA
circBrsk2_475	chr7|141541487|141546037|+	NA
ciIns2_488	chr7|142232595|142233083|-	NA
ciIns2_443	chr7|142232640|142233083|-	AACTCACAGAAGCAAAGAC, TGGCAGAACTCACAGAAGC, GAACTCACAGAAGCAAAGA
circNap1l4_289	chr7|143077897|143081048|-	TATTGTACACATTGTCATC, GTCTATTGTACACATTGTC, ATTGTACACATTGTCATCA
circAno1_614	chr7|144164579|144175487|-	ATGAAAGTGGCAGCTCCTC
circCul2_595	chr18|3405684|3419642|+	ATATCTCTTTTCCATATAC, CATAGATATCTCTTTTCCA, ATAGATATCTCTTTTCCAT
circArhgap12_468	chr18|6061846|6070091|-	GTGGTTGCCTTGTCGTTGG, TGGTTGCCTTGTCGTTGGA
circArhgap12_792	chr18|6111684|6115850|-	TTTAAACCCTCATCTGCTC, TTAAACCCTCATCTGCTCA, TTTCATTTAAACCCTCATC
circEpc1_353	chr18|6454186|6455334|-	TAAAAGTTTCCGAGTTTGC, TCCAAGCTAAAAGTTTCCG, CAAGCTAAAAGTTTCCGAG
circWac_336	chr18|7901495|7906044|+	AGTAACTGGTCCTTCCACT, GTAACTGGTCCTTCCACTG, GAGTAACTGGTCCTTCCAC
circUsp14_268	chr18|10012212|10018095|-	NA
circRock1_735	chr18|10112343|10132272|-	TACCATACCTTCCTCTTCA, CATACCTTCCTCTTCATCC, ATACCTTCCTCTTCATCCA
circRock1_597	chr18|10119884|10132272|-	TACCTTCCAAGCTTTTATC, ATACCTTCCAAGCTTTTAT, GTACCATACCTTCCAAGCT
circRock1_682	chr18|10119884|10134500|-	TACATCTCAAGCTTTTATC
circRock1_376	chr18|10129304|10132272|-	TACCATACCTTCTGTCTCG, ATACCTTCTGTCTCGGAGC, ACCATACCTTCTGTCTCGG
circRock1_876	chr18|10129304|10140888|-	TGTGTCTTTATTGTCTCGG, TTGTGTCTTTATTGTCTCG, ATTGTGTCTTTATTGTCTC
circRock1_500	chr18|10134415|10140888|-	TGTGTCTTTATCTTATTCA, ATTGTGTCTTTATCTTATT, CTTTATCTTATTCATCTTC
circEsco1_545	chr18|10574874|10586041|-	TTAGGAGCTGAACCCACTG, TAGGAGCTGAACCCACTGG, AGGAGCTGAACCCACTGGA
circEsco1_657	chr18|10574874|10588550|-	ATATGCTGAAATTCCACTG, ATGCTGAAATTCCACTGGA, TATGCTGAAATTCCACTGG
circEsco1_311	chr18|10582054|10586041|-	TAGGAGCTGAACCACATAC, TTAGGAGCTGAACCACATA
circEsco1_2233	chr18|10593745|10596441|-	NA
circMib1_863	chr18|10740982|10755687|+	NA
circRbbp8_461	chr18|11826068|11848895|+	CTCTTAACTTGACAGTGGT, TCTTAACTTGACAGTGGTG, GCTCTTAACTTGACAGTGG
circCables1_436	chr18|12038981|12059421|+	AAGGACTATTCATGTATGA, ATAAGGACTATTCATGTAT, TAAGGACTATTCATGTATG
circOsbpl1a_411	chr18|13004134|13031358|-	NA
circCdh2_848	chr18|16773478|16783555|-	AATTTCACTCTCGATCCAG, TTGCTGAATTTCACTCTCG, TGAATTTCACTCTCGATCC
circDsc2_1819	chr18|20171109|20184317|-	NA
circB4galt6_242	chr18|20833795|20839586|-	NA
circRnf138_451	chr18|21141781|21154056|+	TTTCTACAGAAACACAGGA, TTTTCTACAGAAACACAGG, TTCTACAGAAACACAGGAA
circGarem1_1173	chr18|21280788|21281961|-	NA
circNol4_294	chr18|22884983|22903917|-	NA
circNol4_792	chr18|22956343|23085367|-	TACGCCATCCTTGCTTCCA, CTCCTACGCCATCCTTGCT, CTACGCCATCCTTGCTTCC
circNol4_358	chr18|23045638|23055014|-	TCTGAAATCATCTTGCTGG, TGAAATCATCTTGCTGGCC, TCTCTGAAATCATCTTGCT
circNol4_508	chr18|23045638|23085367|-	NA
ciElp2_1374	chr18|24749083|24750457|+	NA
circAW554918_770	chr18|25472770|25478019|+	TTCTTGGTTATCTTGGTCC, CTTCTTGGTTATCTTGGTC, TCTTCTTGGTTATCTTGGT
circWdr33_747	chr18|31960314|31968534|+	TCCTACTAAGTCACTCGGA, TAAGTCACTCGGAGAATTC, CTACTAAGTCACTCGGAGA
circErcc3_300	chr18|32390242|32394451|+	TCGGGCACCAAACCTTGGA
circEpb41l4a_198	chr18|33943271|33957589|-	NA
circApc_741	chr18|34394057|34412405|+	CTACCCTTGGACCTCCGCT, GCTACCCTTGGACCTCCGC
circFam13b_737	chr18|34581420|34590927|-	NA
circFam13b_1053	chr18|34620031|34632905|-	AACTTAATCTTGTTGATGC, CTTAATCTTGTTGATGCTG, ACTTAATCTTGTTGATGCT
circFam13b_725	chr18|34627209|34631212|-	NA
circKdm3b_5013	chr18|34926056|34967404|+	NA
circHspa9_488	chr18|35080963|35084458|-	ATTCTCCAGGACACTTTAT, TTCTCCAGGACACTTTATC, TCTCCAGGACACTTTATCT
circSil1_314	chr18|35450894|35458528|-	NA
circSil1_413	chr18|35458336|35481813|-	AACAGCCTGACCTGATGGA, GAACAGCCTGACCTGATGG, ACAGCCTGACCTGATGGAC
circUbe2d2a_374	chr18|35926517|35934420|+	TTCAATTCTTTTCTCTATC, CAATTCTTTTCTCTATCTG, TCAATTCTTTTCTCTATCT
circUbe2d2a_310	chr18|35932893|35934420|+	ATGAAACATTTTCTCTATC, GAAACATTTTCTCTATCTG, AATGAAACATTTTCTCTAT
circAnkhd1_1936	chr18|36708071|36747870|+	AATGATTCTACCTTTTTGT, AAATGATTCTACCTTTTTG, ATGATTCTACCTTTTTGTA
circAnkhd1_530	chr18|36714120|36722634|+	NA
circAnkhd1_715	chr18|36716664|36727375|+	TAGCTAGTAGTACCTTGTG, GCTAGTAGTACCTTGTGCC, TAGTAGTACCTTGTGCCAA
circAnkhd1_907	chr18|36716664|36728046|+	NA
circAnkhd1_3831	chr18|36765119|36781793|+	TGGTACTCACAGCAACTGG, CTGGTACTCACAGCAACTG
circAnkhd1_435	chr18|36771257|36773413|+	TAAGACCAGTCTTATCTGT, AAGACCAGTCTTATCTGTA
circAnkhd1_1760	chr18|36779743|36781793|+	TAATTTCTTTGACCAACTG, TTTCTTTGACCAACTGGAC, ATTTCTTTGACCAACTGGA
circIk_718	chr18|36880400|36884320|+	TAAGTTTTGATCTCCATAG, GTTTTGATCTCCATAGTGG, AGTTTTGATCTCCATAGTG
circArhgap26_443	chr18|39230682|39244953|+	AAGACAAATAGGCTCTACA, GAAGACAAATAGGCTCTAC
circArhgap26_874	chr18|39230682|39265203|+	NA
circArhgap26_953	chr18|39230682|39283171|+	NA
ciArhgap26_109	chr18|39232455|39232564|+	AACTTACGGAATTTCAATC, ACTTACGGAATTTCAATCA
circArhgap26_510	chr18|39253171|39283171|+	NA
circLars_2667	chr18|42349916|42383974|-	CTACTGCAAACTCAAAGTG
circPpp2r2b_377	chr18|42864851|42874258|-	AGATAATGTCAGCCGCAGG, GATAATGTCAGCCGCAGGG, GAGATAATGTCAGCCGCAG
circStk32a_510	chr18|43375043|43430653|+	NA
circDcp2_374	chr18|44538276|44538827|+	NA
circMcc_771	chr18|44624190|44667367|-	NA
circDtwd2_627	chr18|49856688|49866228|-	NA
circDmxl1_3566	chr18|50010749|50027364|+	NA
circSnx2_614	chr18|53322726|53336191|+	ATGATGGACTTGACTCTCC
circSnx2_490	chr18|53342659|53346030|+	CTGAAGATACTTTCACTGC, TCTCTGAAGATACTTTCAC, TCTGAAGATACTTTCACTG
circCsnk1g3_535	chr18|54028602|54039741|+	TGTTGATAGAGAGCTCCAG, ATAGAGAGCTCCAGATCCT, GTTGATAGAGAGCTCCAGA
circGramd3_522	chr18|56621822|56630485|+	NA
circMarchf3_449	chr18|56940735|56945147|-	NA
circPrrc1_668	chr18|57495504|57498421|+	GGCACACTTAATAAAACCC, TTACGGCACACTTAATAAA
circWdr7_411	chr18|63888106|63893856|+	NA
circWdr7_1723	chr18|63888106|63958309|+	TCTTGCCTGCAGTGATGTC, TTGAACTCTTGCCTGCAGT, GTTGAACTCTTGCCTGCAG
circAtp8b1_346	chr18|64689911|64694807|-	NA
circAtp8b1_1841	chr18|64689911|64738471|-	GAACTACCGATGATAGACA, AACTACCGATGATAGACAT
circAtp8b1_410	chr18|64694650|64697622|-	CTTCCACACATCAATTCTG, ACTTCCACACATCAATTCT, TTCCACACATCAATTCTGT
circMalt1_1400	chr18|65570892|65597912|+	NA
circZfp532_2351	chr18|65756054|65758405|+	AATTTGATCAGTTTTGTCC
circZfp532_804	chr18|65771820|65789703|+	AGTCTTCTTCCCATGCTCT
circSpire1_395	chr18|67678684|67720929|-	CAATTGACCTCCTTTGCAC, TATCCCAATTGACCTCCTT, ATTGACCTCCTTTGCACTC
circCep192_505	chr18|67951840|67953503|+	NA
circSmad4_1433	chr18|73781955|73811110|-	GATGACCTTTATATACGCG, GGATGACCTTTATATACGC
circSmad4_1080	chr18|73790265|73811110|-	NA
circSmad4_582	chr18|73808231|73811110|-	NA
circDym_354	chr18|75186051|75196244|+	NA
circDym_269	chr18|75213273|75215578|+	GATATCCTTGCTACTCCTG, GTGATATCCTTGCTACTCC, ATACGTGATATCCTTGCTA
circDym_966	chr18|75213273|75259990|+	ATACGTGATATCCCTGATG, ATATCCCTGATGATCCTCT, TACGTGATATCCCTGATGA
circDym_697	chr18|75247860|75259990|+	NA
circCtif_862	chr18|75652809|75654940|-	NA
circCtif_255	chr18|75738698|75744850|-	TTGTTGCCATTCTGCCAGG, TGTTGCCATTCTGCCAGGT, CTTGTTGCCATTCTGCCAG
circSmad2_782	chr18|76395510|76426055|+	TAAATCTACCCTGTGTCCA, AAATCTACCCTGTGTCCAT
circPias2_560	chr18|77184944|77193585|+	AACCATATTCTTGAAATAC, TAGAAACCATATTCTTGAA, AAACCATATTCTTGAAATA
circPias2_607	chr18|77220786|77232838|+	TCATTTTTCCTAACTGGCA, TTCCTAACTGGCAAATCTG, TTTCCTAACTGGCAAATCT
circSetbp1_3448	chr18|78899698|78903146|-	NA
circSetbp1_630	chr18|79129765|79130395|-	NA
circNfatc1_706	chr18|80693046|80710375|-	TAACCGTGTAGCATTGGCA, AGTAACCGTGTAGCATTGG, AACCGTGTAGCATTGGCAG
circAtp9b_710	chr18|80851826|80935138|-	NA
circZfp236_929	chr18|82682962|82700412|-	NA
circZfp516_1926	chr18|82973648|82975574|+	NA
circZfp516_3381	chr18|82973648|83006323|+	NA
circZfp516_1455	chr18|83004868|83006323|+	NA
circZfp516_1643	chr18|83004868|83012662|+	NA
circZfp407_372	chr18|84361070|84372816|-	TAAATTTCCTGTAGTCACA, AAATTTCCTGTAGTCACAC, AATTTCCTGTAGTCACACC
circZfp407_4835	chr18|84570994|84581171|-	TTTACAACCCACAGACGTG, AGTTTACAACCCACAGACG, GTTTACAACCCACAGACGT
circZfp407_4720	chr18|84576451|84581171|-	NA
circRttn_1102	chr18|89045082|89066644|+	ATTTTAATATCTGTCAGAG, TTTAATATCTGTCAGAGAC, TTTTAATATCTGTCAGAGA
circRttn_471	chr18|89078484|89084042|+	AAGTAATGACCTGCCAAGT, TAATGACCTGCCAAGTATA, GAAGTAATGACCTGCCAAG
circSelenop_213	chr15|3305048|3305261|+	TCTTCCAATCTGTCATAGA, TTCCAATCTGTCATAGATG
circGhr_820	chr15|3357455|3487490|-	NA
circGhr_79	chr15|3487411|3487490|-	ATACCTGAGACCCTCACTT, CATACCTGAGACCCTCACT, ACCTGAGACCCTCACTTCC
circOxct1_393	chr15|4076946|4087257|+	TTGTCAACCCTGAAAATCA, TGTCAACCCTGAAAATCAC, GTTGTCAACCCTGAAAATC
circPrkaa1_839	chr15|5203688|5206686|+	TACAATCATCAATACTACG, GTACAATCATCAATACTAC
circRictor_962	chr15|6797534|6805666|+	ATTAATAATACCTCTTCAG, TAATAATACCTCTTCAGAC, AATAATACCTCTTCAGACT
circRictor_705	chr15|6805530|6807798|+	NA
circLifr_300	chr15|7202336|7203041|+	NA
circNup155_414	chr15|8176626|8177935|+	TAACTGTTTAATCTGTGCA, TTTAATCTGTGCATGTCCG, TGTTTAATCTGTGCATGTC
circCplane1_2617	chr15|8201176|8218361|+	NA
circNipbl_589	chr15|8355167|8359800|-	ATTTAACCACTAGCGAAGG, TACTATTTAACCACTAGCG, ACTATTTAACCACTAGCGA
circZfr_2698	chr15|12136481|12171940|+	NA
circZfr_369	chr15|12159684|12160776|+	TAACGTCTGTCTTTACCTC, CATAACGTCTGTCTTTACC, TTCTTCATAACGTCTGTCT
circMtmr12_761	chr15|12245069|12263983|+	AATCAGTGGCTCCTCTTTG, ATCAGTGGCTCCTCTTTGT, TCAGTGGCTCCTCTTTGTC
circCdh9_1025	chr15|16823244|16832364|+	AGTGTGAAGTTTATTATGT
circOtulin_316	chr15|27616409|27623444|-	ATGTCCTCCTCGCAGTATG, CTCCTCGCAGTATGAGCTC, TCCTCCTCGCAGTATGAGC
circTrio_1814	chr15|27871246|27912820|-	TACCACCTCTTTTACGTGC, CTCTACCACCTCTTTTACG, TCTACCACCTCTTTTACGT
circTrio_1021	chr15|27897919|27905417|-	ACTTCCTCACTTCTCAGCC, GACTTCCTCACTTCTCAGC, AGACTTCCTCACTTCTCAG
circCtnnd2_729	chr15|30634789|30647470|+	NA
circCct5_1393	chr15|31592430|31598206|-	ATGTGAGACGTTACTGCCC, GATGTGAGACGTTACTGCC, TGTGAGACGTTACTGCCCT
circCpq_416	chr15|33250071|33302693|+	TCTGCTGTGATGCTTCCTC, CTGTGATGCTTCCTCTGGA, GCTGTGATGCTTCCTCTGG
circCpq_822	chr15|33250071|33497510|+	NA
circCpq_294	chr15|33466771|33497510|+	NA
circMtdh_374	chr15|34131309|34136973|+	GAAGACAAACCATCTGGCT, AAGACAAACCATCTGGCTA
circStk3_1309	chr15|34945151|35115791|-	TTTAGCTTAGAAATCAAAG, CTTTTTTAGCTTAGAAATC, TTTTTTAGCTTAGAAATCA
circStk3_658	chr15|35072575|35115791|-	TTTTTAGCTTACCTCATCG, TTTTAGCTTACCTCATCGG, TTTAGCTTACCTCATCGGA
circVps13b_309	chr15|35533441|35534506|+	TTAGATTTCACACCAGAGT, TAGATTTCACACCAGAGTG
circVps13b_567	chr15|35533441|35576672|+	TTAGATTTCACACCTGTCA, TAGATTTCACACCTGTCAC, GATTTCACACCTGTCACTG
circVps13b_1554	chr15|35623747|35675098|+	AAATGAGCTGGACCTCTGT, AATGAGCTGGACCTCTGTA, ATGAGCTGGACCTCTGTAG
circVps13b_475	chr15|35668846|35675098|+	NA
circVps13b_1301	chr15|35668846|35745930|+	NA
circVps13b_688	chr15|35709271|35709959|+	TTAGAGATCTGTACATGTG, TTTAGAGATCTGTACATGT, TAGAGATCTGTACATGTGT
circUbr5_2261	chr15|37997964|38010021|-	AATCTCAAACTGCTGGCGT, TAATCTCAAACTGCTGGCG, GTAATCTCAAACTGCTGGC
circAtp6v1c1_318	chr15|38673100|38676357|+	NA
ciFzd6_802	chr15|38897393|38898195|+	AATCAGCTCTTACGGACCC, ATCAGCTCTTACGGACCCA, AGCTCTTACGGACCCAGGG
circRims2_3701	chr15|39138370|39479906|+	TTCTTTGATCCGGTTTGGC, TTTGATCCGGTTTGGCTGA, TCTTTGATCCGGTTTGGCT
circRims2_2096	chr15|39300392|39342106|+	ACTTCGTTTTTTTGCAGCC, TCGTTTTTTTGCAGCCTGC, CGTTTTTTTGCAGCCTGCG
circRims2_2433	chr15|39300392|39374770|+	TTCGTTTTCTGTCTCTATC
circRims2_1029	chr15|39315435|39342106|+	ATGTCTCTTTGCAGCCTGC, TGTCTCTTTGCAGCCTGCG, TACTCCATGTCTCTTTGCA
circRims2_1366	chr15|39315435|39374770|+	TGTCTCCTGTCTCTATCTG, TACTCCATGTCTCCTGTCT, ATGTCTCCTGTCTCTATCT
circRims2_794	chr15|39335729|39374770|+	TTTTATCTGTCTCTATCTG, GTTTTATCTGTCTCTATCT, AGTTTTATCTGTCTCTATC
circRims2_516	chr15|39430338|39479906|+	TATCCATAGCACCGGTTTG, ATAGCACCGGTTTGGCTGA
circRims2_320	chr15|39473459|39479906|+	CTGAAACGGTTTGGCTGAG
circOxr1_1715	chr15|41660869|41689448|+	NA
circNudcd1_1181	chr15|44251864|44284269|-	CTTCTGCCACAGCACATGA, TCTGCCACAGCACATGAGT
circTrps1_2663	chr15|50685500|50710338|-	NA
circRad21_787	chr15|51833316|51837339|-	TCAATATCACTTCAGTAGC, ATATCACTTCAGTAGCCGG, CAATATCACTTCAGTAGCC
circExt1_760	chr15|52946480|52970967|-	ATAATCATATTTCCGTAGT, ATCATATTTCCGTAGTTGA, TAATCATATTTCCGTAGTT
circEnpp2_282	chr15|54770222|54773586|-	GATAACACTTTGCAGACCA, AGATAACACTTTGCAGACC, GAGTCAGATAACACTTTGC
circDeptor_392	chr15|55072126|55078954|+	NA
circZhx1_2859	chr15|57915619|57918478|-	AACTCCAATCACATTTCAG, CAACTCCAATCACATTTCA, CAATCACATTTCAGTCATC
circTatdn1_494	chr15|58788000|58800598|-	CAATATCACTCCACCCACA
circWashc5_657	chr15|59223320|59233085|-	ATGCTGATTACCTCTTCCA, GATGCTGATTACCTCTTCC, GATTACCTCTTCCAGAGCT
circPvt1_318	chr15|61978996|61979314|+	AAAATCAGACATTTTAGAG, ATCAGACATTTTAGAGGGA, TCAGACATTTTAGAGGGAG
circPhf20l1_2355	chr15|66475875|66508881|+	AATCCAGTCCTTCTCTGAC, AAGCAATCCAGTCCTTCTC, ATCCAGTCCTTCTCTGACA
circFam135b_96	chr15|71493850|71493946|-	TTTGGTTCATTACCCTCTC, TTGGTTCATTACCCTCTCT, CATTACCCTCTCTGAAAGA
circTrappc9_609	chr15|72871820|72903492|-	NA
circTrappc9_465	chr15|72884654|72903492|-	NA
circPtk2_698	chr15|73128882|73140742|-	GGATTCTCCTGAGCTGAGC
circPtk2_584	chr15|73163883|73181718|-	AACATCTTTTCTGACACAG, CATCTTTTCTGACACAGAG, CAACATCTTTTCTGACACA
circPtk2_1211	chr15|73175668|73232186|-	NA
circPtk2_409	chr15|73231874|73266593|-	NA
circRbfox2_872	chr15|76982139|77017141|-	NA
ciRbfox2_1155	chr15|76982284|76983439|-	CTACTTACCCAAAATATGA
circPla2g6_686	chr15|79173330|79186897|-	NA
circDdx17_385	chr15|79425234|79428057|-	TTGCTCCAAACCGCCAATG
circTnrc6b_1446	chr15|80768407|80802298|+	ATTTGGAATCTGTGGTGTT, TTTGGAATCTGTGGTGTTA, GATTTGGAATCTGTGGTGT
circSlc25a17_128	chr15|81224174|81228362|-	TCACACTTCCAGGCCTTCT, CACTTCCAGGCCTTCTTCC, ACACTTCCAGGCCTTCTTC
circEp300_638	chr15|81485108|81485746|+	GAACCAAAATCTTAAGTGG, TGAACCAAAATCTTAAGTG, CAAAATCTTAAGTGGTTGG
circEp300_329	chr15|81515814|81516713|+	TATCAAAGTAATCCTGTTC, AAAGTAATCCTGTTCTGGT, ATCAAAGTAATCCTGTTCT
circXrcc6_765	chr15|81906645|81911612|+	NA
circTcf20_5866	chr15|82709431|82741485|-	NA
circTcf20_5772	chr15|82735713|82741485|-	NA
circTtll1_460	chr15|83389450|83393997|-	NA
circAtxn10_531	chr15|85243654|85260903|+	GTTTCCGGCCACTCTGACG, TGTTTCCGGCCACTCTGAC
circAtxn10_1057	chr15|85243654|85277707|+	GCTGTTTCCTTTGTCTTGG, CTGTTTCCTTTGTCTTGGT
circTrmu_273	chr15|85766874|85769393|+	CTGGTAACCAAGATTGTCC, TGGTAACCAAGATTGTCCA
circTbc1d22a_572	chr15|86118930|86123494|+	NA
circTbc1d22a_307	chr15|86183847|86196042|+	NA
circTbc1d22a_525	chr15|86195927|86333488|+	NA
circAlg12_328	chr15|88695499|88696362|-	NA
circPpp6r2_284	chr15|89126362|89127662|+	NA
circKif21a_569	chr15|90875912|90879836|-	TTCATTATAGAGCTGTTAC, TCATTATAGAGCTGTTACC
circLrrk2_362	chr15|91589308|91597065|+	AATTAACCTGTTCAGAGCG, AAATTAACCTGTTCAGAGC
circPphln1_615	chr15|93321894|93363126|+	NA
circPphln1_341	chr15|93353331|93363126|+	TCTTTACCTGCTCAATCTC, CTTTACCTGCTCAATCTCT, ATCTCTCTTTACCTGCTCA
circAno6_494	chr15|95846152|95847837|+	TGATGAGCAGGATGGGAGC, ATGAGCAGGATGGGAGCAA, GATGAGCAGGATGGGAGCA
circSlc38a4_1318	chr15|96903700|96917742|-	NA
circPced1b_284	chr15|97175214|97259216|+	TCTCATTACATGTCTGTGC, CATTACATGTCTGTGCAAG, CTCATTACATGTCTGTGCA
circPced1b_478	chr15|97175214|97272030|+	NA
circPced1b_330	chr15|97259080|97272030|+	NA
circSenp1_1018	chr15|97956784|97974923|-	NA
circSenp1_179	chr15|97982850|97985014|-	NA
circKansl2_331	chr15|98426743|98427334|-	NA
circSpats2_375	chr15|99078461|99097147|+	GCACAGATCTTGCTTCAGC, CACAGATCTTGCTTCAGCT
circCers5_595	chr15|99636545|99643827|-	TGAATCTCCACCTTTCCCC, GAATCTCCACCTTTCCCCG, GTGAATCTCCACCTTTCCC
circTfcp2_366	chr15|100418443|100423553|-	AATATGCTCTTGAAGACTT, GAATATGCTCTTGAAGACT, TATGCTCTTGAAGACTTTG
circCela1_364	chr15|100580767|100583115|-	NA
circPcbp2_448	chr15|102381695|102387182|+	NA
circSfi1_841	chr11|3090136|3096292|-	CAATAACCCTGTCCAGTGC
circSfi1_908	chr11|3090136|3103498|-	NA
circEif4enif1_855	chr11|3179868|3191027|+	AATGTGCTTCGCTGGTCTT, CTGAATGTGCTTCGCTGGT, TGAATGTGCTTCGCTGGTC
circMtmr3_541	chr11|4467740|4481305|-	NA
circMtmr3_291	chr11|4477835|4481305|-	TTGAGACCTTTTAATTGAC, TGAGACCTTTTAATTGACA
circAscc2_850	chr11|4590382|4609384|+	NA
circNf2_367	chr11|4753677|4758834|-	AACACTGCCATTTCCGGAT, ACTGCCATTTCCGGATTGT
circNf2_561	chr11|4753677|4770493|-	TTTCATCCGGATTGTAAAG, ATTTCATCCGGATTGTAAA
circThoc5_404	chr11|4869732|4872226|+	NA
circNudcd3_333	chr11|6063242|6075561|-	NA
circOgdh_295	chr11|6263787|6267080|+	NA
circTns3_360	chr11|8428224|8429665|-	NA
circTns3_301	chr11|8468198|8469570|-	TTTCACCTTCTCCATCCGC, ATTTCACCTTCTCCATCCG, ATAGCATTTCACCTTCTCC
circHus1_591	chr11|8950076|8960624|-	NA
circActr2_566	chr11|20022455|20030798|-	NA
circAftph_459	chr11|20653710|20662315|-	GTAAAGCTGTCTGGAATGG, TAAAGCTGTCTGGAATGGA, AAGCTGTCTGGAATGGATC
circAftph_1955	chr11|20675684|20677639|-	TTATGCCTGAACTGAAGTG, TTTATGCCTGAACTGAAGT
circUgp2_1059	chr11|21278870|21283810|-	TTGAATCTTGGTAAAAGAA
circWdpcp_923	chr11|21661461|21674636|+	NA
circWdpcp_1253	chr11|21661461|21807609|+	AAACTTAGAACCTGCTTGA, AAAACTTAGAACCTGCTTG, AACTTAGAACCTGCTTGAA
circWdpcp_313	chr11|21671102|21674636|+	CGTGTGAGGATGCCTGAGC
circEhbp1_742	chr11|22003431|22018506|-	TTCATCTTGCTGCTGTGTC, TCATCTTGCTGCTGTGTCC, CTTGCTGCTGTGTCCATGA
circEhbp1_322	chr11|22119034|22123006|-	NA
circUsp34_645	chr11|23317338|23325096|+	ATCAACCATATGTAGTGCA, ACCATATGTAGTGCATGCT, AACCATATGTAGTGCATGC
circUsp34_430	chr11|23320238|23325096|+	NA
circUsp34_420	chr11|23351452|23355953|+	CATTTTAAACTCACAGTCC, TTTAAACTCACAGTCCATG, ATTTTAAACTCACAGTCCA
circSanbr_1028	chr11|23556613|23572529|-	ATACTATGTCTTCCTTTGT, TACTATGTCTTCCTTTGTG, TATGTCTTCCTTTGTGAGC
circFancl_444	chr11|26347745|26384500|+	ACTTCCCTGTGGTGTCCAG
circFancl_267	chr11|26357547|26384500|+	TTAAAGCAACTTCCTGTGG, AAAGCAACTTCCTGTGGTG, TAAAGCAACTTCCTGTGGT
circCcdc88a_1267	chr11|29432108|29448612|+	AATTTTCAACCTTTATTAT, TTTTCAACCTTTATTATTA, TTTCAACCTTTATTATTAA
circEml6_650	chr11|29830646|29856331|-	NA
circEml6_328	chr11|29843187|29856331|-	AGGCAAGGCTTTATATGCT
circAsb3_625	chr11|31005457|31011586|+	CTTTCAACAGTCCTTTTGG
circInsyn2b_2325	chr11|34351055|34354352|+	AGAAAGTGCCTGTATATGA, AAGTGCCTGTATATGATGC, AAAGTGCCTGTATATGATG
circPwwp2a_944	chr11|43595360|43596304|+	NA
circCyfip2_1769	chr11|46089817|46145493|-	NA
circCyfip2_366	chr11|46112162|46115032|-	CAATGTTGAGAGGCAGAGC, AATGTTGAGAGGCAGAGCT, GTTGAGAGGCAGAGCTTGC
circRnf130_903	chr11|49943602|49986807|+	NA
circRnf130_708	chr11|49961997|49986807|+	TATCTCCCGTGCTTGTTAC, ATCTCCCGTGCTTGTTACT, ATATCTCCCGTGCTTGTTA
circCanx_373	chr11|50189955|50191881|-	TATCCTCATCCCTCAGCAG, CATATCCTCATCCCTCAGC, ATCCTCATCCCTCAGCAGC
circCanx_721	chr11|50192584|50199756|-	ACTTCCCACTTTCCAATCC, TTCCCACTTTCCAATCCTC, ACTTTCCAATCCTCTGGCT
circCanx_854	chr11|50192584|50201694|-	CTTTGTAGGTGACCAATCC, TTTGTAGGTGACCAATCCT, TTGTAGGTGACCAATCCTC
circCanx_607	chr11|50195152|50199756|-	NA
circCanx_417	chr11|50198296|50199756|-	CTTCCCACTTTCTTAATGT, TTCCCACTTTCTTAATGTA
circCanx_550	chr11|50198296|50201694|-	TTTGTAGGTGACTTAATGT, TTGTAGGTGACTTAATGTA, CTTTGTAGGTGACTTAATG
circCanx_731	chr11|50198296|50202611|-	TTCCATGATCTATTTAATG
circSec24a_1809_2	chr11|51599761|51625488|-	ACGTAATACCCATATTGGC, TTTGACGTAATACCCATAT, GACGTAATACCCATATTGG
circSec24a_466	chr11|51612641|51620402|-	NA
circSec24a_469	chr11|51612641|51620405|-	CAACTGCGTCAATATCTGA
circSec24a_340	chr11|51617311|51622732|-	NA
circPpp2ca_545	chr11|52008813|52011878|+	GTAACGAACAAAGAATACT, TAACGAACAAAGAATACTT
circVdac1_434	chr11|52267217|52274904|+	GTAAATTCACATTAGTATG
circHspa4_1500	chr11|53153706|53171539|-	NA
circHspa4_801	chr11|53171294|53183141|-	AAACACATGCCCTATTCAT, GAAACACATGCCCTATTCA, ACACATGCCCTATTCATAG
circAff4_1039	chr11|53259486|53271499|+	GTTCATGTTGCTTAGTTGG, TTCATGTTGCTTAGTTGGA
circAff4_1208	chr11|53288658|53293393|+	TTATCACAATCTCTCTGCT, TATCACAATCTCTCTGCTG, CTTATCACAATCTCTCTGC
circFnip1_3013	chr11|54356912|54395732|+	NA
circLarp1_947	chr11|57931216|57934876|+	GAAGGTTCGCAAAGATGAG, AGAAGGTTCGCAAAGATGA, AAGGTTCGCAAAGATGAGT
circCnot8_418	chr11|58003877|58006201|+	TATCCTCTCTCTTTCATCC, ATCCTCTCTCTTTCATCCT, TACATATCCTCTCTCTTTC
circTom1l2_725	chr11|60149681|60171109|-	TTGCCTTCTCTGTAGTAGT, GTTGCCTTCTCTGTAGTAG, CCTTCTCTGTAGTAGTTCC
circDrg2_430	chr11|60351612|60353460|+	NA
ciPrpsap2_3780	chr11|61639912|61643692|-	GAAAGCACTTACGAAACCC, AAAGCACTTACGAAACCCG, AGAAAGCACTTACGAAACC
circUlk2_1347	chr11|61674362|61694613|-	TACTACTGCAGATCCCCAA
circUlk2_1008	chr11|61689888|61703604|-	NA
circAkap10_957	chr11|61777525|61800772|-	TTGTTCTATACCTTTTGAT, CTTGTTCTATACCTTTTGA, TTCTATACCTTTTGATTTC
circNcor1_825	chr11|62242203|62250760|-	ATTTTCTATCATATGATAA
circZfp287_922	chr11|62615622|62619711|-	NA
circFxr2_221	chr11|69532107|69532415|+	TCTCGAATAGACGCCTCCC, GAATAGACGCCTCCCTGAG, CTCTCGAATAGACGCCTCC
circFxr2_825	chr11|69540553|69542549|+	CCGATCACTTTGCCCAGGC, ACTTTGCCCAGGCCATTCT, CGATCACTTTGCCCAGGCC
circEif4a1_228	chr11|69558847|69559159|-	NA
circRabep1_333	chr11|70765571|70775794|+	NA
circRabep1_494	chr11|70765571|70777997|+	NA
circRabep1_930	chr11|70808140|70816738|+	TAAATGCTCCTCCACAGTG, TGTCTAAATGCTCCTCCAC, ATGCTCCTCCACAGTGTCT
circRabep1_222	chr11|70810002|70811794|+	TATGTACCTGGTGGCTTGA, ATTATGTACCTGGTGGCTT, TTATGTACCTGGTGGCTTG
circ4933427D14Rik_1265	chr11|72080373|72089789|-	NA
circZzef1_654	chr11|72754700|72756979|+	TCAACAATTCACACTTGGG, AACAATTCACACTTGGGCC, CAACAATTCACACTTGGGC
circRap1gap2_733	chr11|74313255|74375797|-	NA
circRap1gap2_431	chr11|74326526|74332611|-	NA
circPafah1b1_577	chr11|74579802|74590346|-	TTCATTCCACCTTAATTGT, GTTCATTCCACCTTAATTG
circMettl16_880	chr11|74674883|74696168|+	TAAAATTAAGACGGTACTG, AAATTAAGACGGTACTGTG, AAAATTAAGACGGTACTGT
circSmyd4_1156	chr11|75280897|75282053|+	NA
circPrpf8_849	chr11|75394096|75396114|+	TTTCCATAGGCATTGTTTT, ATAGGCATTGTTTTTCTTG
circYwhae_651	chr11|75642706|75650254|+	ATTCCACCATTTCATCACC, TTCCACCATTTCATCACCC, CACCATTTCATCACCCTGC
ciYwhae_1131	chr11|75646506|75647637|+	TATAGAACCTACATACAAT
circGosr1_363	chr11|76639333|76645626|-	TGTTGTGTCAGAATTTCGA, TGTGTCAGAATTTCGAAGG, TCAGAATTTCGAAGGTGGT
circCpd_1406	chr11|76690614|76704478|-	NA
circSsh2_844	chr11|77283875|77316477|+	NA
circTaok1_745	chr11|77462432|77476320|-	CATAAACTAATTCAATACA
circTaok1_431	chr11|77464521|77470671|-	NA
circTaok1_317	chr11|77466398|77470671|-	NA
circTaok1_294	chr11|77470599|77476320|-	TGGCATAAACTCAGTAGAC, CATAAACTCAGTAGACTGC
circNufip2_1713	chr11|77582367|77584080|+	NA
circMyo18a_2430	chr11|77708444|77723329|+	TTCCGTCTTGGCCCGCTTC, CTTGGCCCGCTTCTCATCC
circPhf12_886	chr11|77897552|77909055|+	NA
circPigs_351	chr11|78226252|78227656|+	NA
circNf1_1362	chr11|79275000|79309509|+	TTTATTGGAAGTGGTGCCA, CTTTATTGGAAGTGGTGCC, TCTTTATTGGAAGTGGTGC
circNf1_402	chr11|79344628|79349732|+	NA
circNf1_915	chr11|79437796|79441960|+	NA
circUtp6_338	chr11|79834056|79837111|-	NA
circSuz12_394	chr11|79915735|79916780|+	NA
circRhot1_292	chr11|80111083|80118158|+	TTCCCAACTCGAGCTGCTG
circRhot1_444	chr11|80114728|80124856|+	NA
circ5730455P16Rik_387	chr11|80259353|80265043|-	TAACCTGGAATTCTGTTGA, CTGGAATTCTGTTGATGTC, AACCTGGAATTCTGTTGAT
circPsmd11_357	chr11|80322530|80336797|+	GTCACGTTTCACCAAATGC, TCACGTTTCACCAAATGCA, GTTTCACCAAATGCAATGC
circTaf15_431	chr11|83375476|83378239|+	AAGAAGAATAACTTGTGTG, AAGAATAACTTGTGTGTGG, AGAATAACTTGTGTGTGGT
circDdx52_1232	chr11|83836930|83848363|+	GAAAGAAGTTGACCTTAGT, AGAAGTTGACCTTAGTAGT, GTTGACCTTAGTAGTTTCT
circSynrg_363	chr11|83910416|83910779|+	NA
circAatf_784	chr11|84333391|84363992|-	NA
circUsp32_385	chr11|84968090|84974720|-	NA
circUsp32_513	chr11|84968090|84994852|-	NA
circPpm1d_788	chr11|85217689|85230622|+	NA
circRps6kb1_698	chr11|86397616|86408466|-	NA
circRps6kb1_240	chr11|86423597|86426286|-	TTAACTGACCCTTTTTAAG, TAACTGACCCTTTTTAAGC, AACTGACCCTTTTTAAGCA
circTubd1_1123	chr11|86439608|86452202|+	NA
circVmp1_440	chr11|86551948|86556704|-	TGGAGGAGCAGATAAAGCA
circTrim37_192	chr11|87037759|87040189|+	TCTTTCCTGATGTTCTACC, ATTTCTTTCCTGATGTTCT, TTTCTTTCCTGATGTTCTA
circTrim37_515	chr11|87050646|87068854|+	AGACCGCAACTTAAAATCA, GACCGCAACTTAAAATCAC, AAGACCGCAACTTAAAATC
circTrim37_471	chr11|87073246|87077341|+	ACCTGAAACATGGTCTCCT
circRad51c_333	chr11|87280659|87288583|-	TTTCTGATGTTCTAATGCA, CTTTCTGATGTTCTAATGC, TTCTGATGTTCTAATGCAG
circRad51c_433	chr11|87286091|87292382|-	ATTGCATAAGCTAATCTGT, TTGCATAAGCTAATCTGTG, AATTGCATAAGCTAATCTG
circDgke_788_2	chr11|88939674|88946343|-	GCACCAAATGCACCTTCGC, CACCAAATGCACCTTCGCT, ATGCACCTTCGCTGATAAG
circMbtd1_541	chr11|93795984|93803284|+	AAGAATGTTCTGTATGCTT, AATGTTCTGTATGCTTAAA, GTTCTGTATGCTTAAAACA
circMbtd1_1823	chr11|93795984|93824784|+	TTCTGTTTTTCTTATGTCC, GTTCTGTTTTTCTTATGTC, ATGTTCTGTTTTTCTTATG
circSpag9_317	chr11|93927425|93939384|+	NA
circSpag9_710	chr11|93989852|94002972|+	ATCTGAGTCATTATTTCTG, TGAGTCATTATTTCTGTCA, AGTCATTATTTCTGTCAGT
circSpop_546	chr11|95361347|95365438|+	NA
circZfp652_1557	chr11|95639825|95644881|+	ATCTTGTCAGTGTGCGTCT
circCopz2_174	chr11|96744260|96744975|+	TCATAATACTCATTCTCGG, GTCATAATACTCATTCTCG, ATAATACTCATTCTCGGAG
circNpepps_1007	chr11|97103105|97117694|-	CTTCACCTTAACTTCTCCA
circNpepps_495	chr11|97113776|97117694|-	GACAGTCTTCACCTTCTCC, AGTCTTCACCTTCTCCAGG, ACAGTCTTCACCTTCTCCA
circArhgap23_369	chr11|97361193|97366999|+	NA
circFbxo47_376	chr11|97768782|97770414|-	AATTTATCCTAGAGCTCTG, ATTTATCCTAGAGCTCTGT, ATGAATTTATCCTAGAGCT
circCdk12_678	chr11|98109899|98115457|+	TTTCTTTTGGACTGTTATT, CTTTTGGACTGTTATTCAG, TTCTTTTGGACTGTTATTC
circPsmd3_495	chr11|98584208|98585119|+	AAGCTTGTGCACCTTGACA, GAAGCTTGTGCACCTTGAC
circAcly_416	chr11|100386685|100389588|-	NA
circAcly_722	chr11|100395680|100407732|-	NA
circBecn1_618	chr11|101185791|101189902|-	NA
circBecn1_550_2	chr11|101185795|101189902|-	NA
circGpatch8_447	chr11|102391628|102429182|-	AAGTGATTACCCTGCTTGT, AGTGATTACCCTGCTTGTG, GATTACCCTGCTTGTGTGC
circEftud2_174	chr11|102755533|102756486|-	NA
circNmt1_356	chr11|102937204|102946115|+	AAAGAGGTCATCACAAGAG, CAAAGAGGTCATCACAAGA, AAGAGGTCATCACAAGAGA
circKansl1_574	chr11|104241312|104259604|-	GACTATCAACCCCATCTGG, ACTATCAACCCCATCTGGA
circKansl1_1372	chr11|104314747|104316119|-	NA
circTlk2_189	chr11|105131186|105132487|+	TTGAGCTCTTAATAAATCA, GTTGAGCTCTTAATAAATC
circTlk2_1328	chr11|105131186|105162063|+	TTGAGCCAATAAGTACCAG, GTTGAGCCAATAAGTACCA
circTanc2_90	chr11|105515860|105515950|+	TTAATATAAAACACTTGAC, TAATATAAAACACTTGACC, TTTAATATAAAACACTTGA
circKcnh6_1488	chr11|105904953|105911569|+	NA
circMap3k3_263	chr11|105987816|106005109|+	CTTGTTCATCTCATTATTC, TTGTTCATCTCATTATTCA
circMap3k3_498	chr11|105987816|106014732|+	CTTGTTCATTGACAGACAG, GTTCATTGACAGACAGGTG
circDdx42_389	chr11|106114906|106115760|+	NA
circDdx42_638	chr11|106114906|106122107|+	ATGACTGGTGCTCCGAATG, TGACTGGTGCTCCGAATGA, AATGACTGGTGCTCCGAAT
circDdx42_375_1	chr11|106127820|106130925|+	ACTCTGCGTGGATCTCTCC
circErn1_745	chr11|106300720|106309815|-	NA
circErn1_303	chr11|106317638|106327949|-	NA
circErn1_107	chr11|106325740|106327949|-	NA
circTex2_1663	chr11|106457790|106459453|-	CAGGCTCTTTAGTATTTCG
circCep95_563	chr11|106695818|106700583|+	TTTTGAGCACCCAGTCTAG, TTTGAGCACCCAGTCTAGT, ATTTTGAGCACCCAGTCTA
circSmurf2_544_2	chr11|106747006|106766765|-	CACAGAGTACGTGTTGGGC, ACAGAGTACGTGTTGGGCG
circBptf_5745	chr11|106934458|106968624|-	TGTTTCCAAACCTGTAAGG, GTTTCCAAACCTGTAAGGA, CCAAACCTGTAAGGAGCGC
circBptf_3433	chr11|106963508|106973526|-	TCTGAAATCACCTCCATGT
circBptf_823	chr11|107001638|107002461|-	TTTTCGCCTACATTATGAG, TTTCGCCTACATTATGAGT, GTTTTCGCCTACATTATGA
circHelz_182	chr11|107483531|107486021|+	NA
circHelz_1183	chr11|107483531|107504944|+	NA
circHelz_1648	chr11|107483531|107511040|+	NA
circHelz_2935	chr11|107483531|107540166|+	CTTCCCCCAGCACTACACC, TTCCCCCAGCACTACACCT
circPrkca_630	chr11|107903452|107948699|-	NA
circPrkca_241	chr11|107944800|107948699|-	NA
circCep112_1094	chr11|108377418|108422291|+	TTTCAATTTCAAAGCTTCC, TTTTCAATTTCAAAGCTTC, TTCAATTTCAAAGCTTCCT
circAxin2_1092	chr11|108813977|108822405|+	CTCCTCTACGCTACTGTCC, TCCTCTACGCTACTGTCCG
circRgs9_646	chr11|109138889|109166752|-	NA
circAbca5_487	chr11|110217385|110220082|-	TAGGTCAGTTTACTCTTGA, CTAGGTCAGTTTACTCTTG
circTtyh2_720	chr11|114598161|114602664|+	NA
circRecql5_1022	chr11|115813991|115821624|-	TCGGCACCTGGAGTTTGGC
circEvpl_408	chr11|116124211|116125349|-	NA
circSeptin9_639	chr11|117181223|117181862|+	TCTCTTTAAGGCTTCCTGG, ATCTCTTTAAGGCTTCCTG, GATCTCTTTAAGGCTTCCT
circTnrc6c_3050	chr11|117591550|117614376|+	NA
circUsp36_548	chr11|118165793|118170752|-	NA
circTbc1d16_367	chr11|119041853|119044901|-	NA
circCcdc40_403	chr11|119133252|119133944|+	NA
circCcdc40_1673	chr11|119133252|119145288|+	NA
circRptor_373	chr11|119702770|119713847|+	NA
circSlc38a10_505	chr11|120019248|120025708|-	AGGACCTGGCTGGGCTGAG
circNploc4_919	chr11|120276595|120307206|-	TTACCCCTGTGTTTCACCC, CTTACCCCTGTGTTTCACC, AACTTACCCCTGTGTTTCA
circCsnk1d_809	chr11|120862392|120874169|-	ATGTCCGTACAAATTTGAG, TGTCCGTACAAATTTGAGC, AATGTCCGTACAAATTTGA
circFoxk2_490	chr11|121176247|121181716|+	NA
circWdr45b_476	chr11|121226209|121232041|-	NA
circCrebbp_1262	chr16|3926963|3942078|-	NA
ciAnks3_223	chr16|4759851|4760074|-	CTAGAGACTTACCTAAGGA, TAGAGACTTACCTAAGGAT
circUbn1_370	chr16|4890872|4892376|+	TTCCTCCAGCATCCTTCAT
circAbat_411	chr16|8390699|8406799|+	TTGCTGCTGTCCGCGTTCT, CTGCTGTCCGCGTTCTGAG, CTTGCTGCTGTCCGCGTTC
circTxndc11_334	chr16|10897567|10902757|-	AATAAAAGACTCTATTGCA, ATAAAAGACTCTATTGCAG, AAAGACTCTATTGCAGGGA
circTxndc11_445	chr16|10934658|10946567|-	TTTTGCTCGACTCATAGCT, TTTGCTCGACTCATAGCTG, TTGCTCGACTCATAGCTGG
circTxndc11_315	chr16|10940533|10946567|-	TTTTGCTCGACTCCGATGA, CTTTTGCTCGACTCCGATG, TTTGCTCGACTCCGATGAT
circZc3h7a_397	chr16|10976829|10980543|-	NA
circGspt1_814	chr16|11048373|11056960|-	CATTTTATGTACCAAGGAC
circParn_514	chr16|13472312|13485475|-	TTAATCTTAAAATATTACT, TTAAAATATTACTTGGTCA, AATCTTAAAATATTACTTG
circBfar_712	chr16|13502925|13506789|+	TAAAGTCTTCCATTTACTC, CATAAAGTCTTCCATTTAC, TGCATCATAAAGTCTTCCA
circBfar_377	chr16|13515196|13516939|+	TTGACAGCTTCAGCTCACT
circRrn3_596	chr16|13608484|13617880|+	AGGAAGATCAACTTGAAGC, ATTGCAGGAAGATCAACTT, GAAGATCAACTTGAAGCTG
ciMyh11_57	chr16|14041302|14041359|-	AAACTGTGCTTACTTTCTG, AACTGTGCTTACTTTCTGT
circPrkdc_1342	chr16|15617730|15634758|+	AAGAAGCAGCTGTATGAAC, AAAGAAGCAGCTGTATGAA
circPrkdc_202	chr16|15653895|15654097|+	CAAAGGCCCGCCTGAGTAG, AAAGGCCCGCCTGAGTAGC
circFgd4_911	chr16|16271855|16295377|-	GTTCATTAGTCTCCTGGCC, TTCATTAGTCTCCTGGCCT, TTAGTCTCCTGGCCTGCAG
circFgd4_1603	chr16|16271855|16308470|-	NA
circMapk1_373	chr16|16833761|16836339|+	NA
circMapk1_490	chr16|16833761|16841432|+	NA
circPi4ka_700	chr16|17191213|17207321|-	NA
circMed15_713	chr16|17489408|17492522|-	NA
circYeats2_834	chr16|19969191|19980887|+	ATTCTTCACTAACTTCCAC, ATTCAATTCTTCACTAACT, CAATTCTTCACTAACTTCC
circPsmd2_382	chr16|20475292|20476359|+	NA
circLsg1_610	chr16|30389982|30393424|-	AATATCACAGCCCAACAGT, CAATATCACAGCCCAACAG, GACCACAATATCACAGCCC
circDlg1_749	chr16|31606899|31624552|+	AGTGCCATTAACCTAGTGA, CAGTGCCATTAACCTAGTG, ATTAACCTAGTGATCTCGT
circDlg1_906	chr16|31606899|31631642|+	ATTAACCGATATGATGCGA
circSenp5_509	chr16|31787617|31802691|-	ATCTAGGAATCCTCTACAC, CTAGGAATCCTCTACACAG, CATCTAGGAATCCTCTACA
circPak2_1074	chr16|31850401|31871201|-	TTATGAAACAGCCTCTCTG, ATTATGAAACAGCCTCTCT
circTfrc_281	chr16|32439183|32440115|+	ATTTTTCTTTTGAAATCAT, CATTTTTCTTTTGAAATCA
circLrch3_625	chr16|32770661|32782114|+	ACAGGTCAGGATCCAAATC
circLrch3_202	chr16|32806345|32807258|+	CTCAACTGGAACCTTTGAC, TCAACTGGAACCTTTGACA, TGGAACCTTTGACAAAGTC
circZfp148_567	chr16|33241690|33255344|+	TTCTATCAGGGACATTGAG, TCTATCAGGGACATTGAGT
circZfp148_334	chr16|33277245|33288553|+	TTACACTTATCGGTATGGA, TTTACACTTATCGGTATGG, CTTTACACTTATCGGTATG
circSlc12a8_571	chr16|33355233|33371484|+	NA
circHeg1_1632	chr16|33545794|33550963|+	TCTTCCGGAGCCACACTGC, ATCTTCCGGAGCCACACTG, CATCTTCCGGAGCCACACT
circKalrn_389	chr16|33873929|33875485|-	TATGAATCATCTCATCCTG, AGTATGAATCATCTCATCC, GTATGAATCATCTCATCCT
circPdia5_499	chr16|35269772|35287027|-	TCGGCAGGACCACAGGGAG
circStxbp5l_1050	chr16|36942160|36962808|-	NA
circLrrc58_407	chr16|37697410|37698926|+	TAAACATTCTAAACACCAC, AACATTCTAAACACCACAC, AAACATTCTAAACACCACA
circLrrc58_278	chr16|37698648|37698926|+	NA
circTimmdc1_402	chr16|38325773|38338894|-	NA
circZbtb20_50	chr16|42845300|42845350|+	ATTCAGTTATCTTCAGCCT, CATTCAGTTATCTTCAGCC, CCATTCAGTTATCTTCAGC
circZbtb20_47_2	chr16|43122931|43122978|+	ATGATAAAAGAGTCAGCCA, ATAAAAGAGTCAGCCAGCA, GATAAAAGAGTCAGCCAGC
circZbtb20_511	chr16|43390043|43398111|+	NA
circGramd1c_366	chr16|43849041|43860521|-	ACTCGAGATCTTATCTAGT, AACTCGAGATCTTATCTAG
ciAtp6v1a_2044	chr16|43935105|43937149|-	ATTACTTACCTGAAAGAAC, TTACTTACCTGAAAGAACA, ACATTACTTACCTGAAAGA
circUsf3_177	chr16|44020976|44025443|+	NA
circGm609_2064	chr16|45238242|45240306|-	ATTCGTGGTACAATCAATT, TGGTACAATCAATTATGTC
circGm609_639	chr16|45262809|45264528|-	AAGACTCTCCTTGATTGAC, GAAGACTCTCCTTGATTGA
circPhldb2_1452	chr16|45645121|45680799|-	NA
circPlcxd2_703	chr16|45792471|45801059|-	ATGGGAGCCTGTGAACTAG
circCd47_477	chr16|49704527|49718495|+	AAAACCACGAAACGACAAA, AAACCACGAAACGACAAAC, AACCACGAAACGACAAACT
circBbx_912	chr16|50061216|50100902|-	CATTACTGTGACCTCTGCC, ATTACTGTGACCTCTGCCA
circBbx_675	chr16|50082778|50100902|-	ATTACTGTGACCTCTGGTG, TTACTGTGACCTCTGGTGT, CTGTGACCTCTGGTGTCCC
circBbx_414	chr16|50094909|50100902|-	NA
circCblb_841	chr16|51951427|51973077|+	NA
circCblb_848	chr16|51972873|51994811|+	TCAGACTCTTTATGCTTGG, CAGACTCTTTATGCTTGGG, ATCAGACTCTTTATGCTTG
circAlcam_1270	chr16|52088744|52117347|-	TTAGATGGTTGCTTTGGAC, ATGGTTGCTTTGGACTTCT, GTTGCTTTGGACTTCTTCA
circCep97_851	chr16|55731917|55735994|-	CAGGTTCTCGTTCCAAAGG
circZbtb11_1481	chr16|55800957|55811981|+	TTAATATACCGGACATTTG, AATATACCGGACATTTGTA, TAATATACCGGACATTTGT
circSenp7_787	chr16|55959347|55975738|+	TTGGGACCACTGTACAGAT, TTTGGGACCACTGTACAGA
circTbc1d23_667	chr16|56991985|57004849|-	NA
circSt3gal6_595	chr16|58305125|58327977|-	NA
circCrybg3_504	chr16|59323487|59345333|-	TTTGAGCTGCTTCATAGGA
circGbe1_563	chr16|70230432|70238207|+	TAATAACTACCTGGAATAG, AATAACTACCTGGAATAGA, ATAACTACCTGGAATAGAT
circRobo1_388	chr16|72730100|72732674|+	TTCCTCCTCGTATCTTGAA, CTCCTCGTATCTTGAACTG
circRobo2_327	chr16|74149438|74149765|-	ACGAGATCATGCCACTTCC, GAGATCATGCCACTTCCAG
circNrip1_197	chr16|76127633|76149437|-	AGTCCACGCCTTCGTCTGC, GTCCACGCCTTCGTCTGCC, CAGTCCACGCCTTCGTCTG
circLtn1_810	chr16|87212438|87213248|-	TAAATGGGATCAACTTGGT
circScaf4_303	chr16|90048762|90049338|-	ATCAAGCAGCTTCTGATGG, TCAAGCAGCTTCTGATGGT, CAAGCAGCTTCTGATGGTG
circDop1b_1104	chr16|93558920|93560932|+	NA
circDop1b_363	chr16|93574246|93579366|+	NA
circDop1b_585	chr16|93596794|93603359|+	NA
circMorc3_397	chr16|93646017|93650786|+	ATTTTTGTAACTTTAACTG, TTTTTGTAACTTTAACTGA, TTTGTAACTTTAACTGACA
circHlcs_1278	chr16|94063450|94069557|-	ATTTTACAACCTCAGCGGC, TTTTACAACCTCAGCGGCC, TACAACCTCAGCGGCCAGC
circTtc3_856	chr16|94184770|94194033|+	NA
circTtc3_911	chr16|94184770|94204227|+	ATGCTGCACAGTCCTTTGG, ACAGTCCTTTGGCCAGGTG, CACAGTCCTTTGGCCAGGT
circTtc3_1308	chr16|94184770|94212982|+	NA
circTtc3_420	chr16|94189123|94204227|+	NA
circTtc3_452	chr16|94204172|94212982|+	GTGCATTTTTGGAGGTGGC, AGTGCATTTTTGGAGGTGG, TAAGTGCATTTTTGGAGGT
circTtc3_438	chr16|94220256|94225046|+	TTCAATTGCTTAAAGTCTG, GTTCAATTGCTTAAAGTCT
circKcnj6_921	chr16|94633157|94634078|-	NA
circBrwd1_633	chr16|95865949|95869827|-	TATTGGACAAGACCTGCAG, ATTGGACAAGACCTGCAGA, TTGGACAAGACCTGCAGAG
circDscam_465	chr16|96840097|96857965|-	CTGAAAACTGAGACAAGTG, TGAAAACTGAGACAAGTGA
[truncated: 64,502 more rows]
