# Supplementary material for: PanCircBase: An online resource for the exploration of circular RNAs in pancreatic islets
Source: Front Cell Dev Biol. 2022 Aug 19;10:942762. doi: 10.3389/fcell.2022.942762 (PMC9437246; doi:10.3389/fcell.2022.942762)
Supplement: Supplementary file 3 [file Table6.XLSX]

## Sheet: IRESfinder data
PanCircBase ID	IRESfinder Score	IRES/Non-IRES
circScaf8_576	0.5980547892640081	IRES
circZdhhc14_662	0.7450039166441164	IRES
circTulp4_472	0.38297755305812925	non-IRES
circTulp4_302	0.4670539132442817	non-IRES
circPde10a_1211	0.47876898509342836	non-IRES
circPde10a_171	0.40980759491972474	non-IRES
circPrkn_527	0.6079371729669328	IRES
circIgf2r_640	0.43421963599141544	non-IRES
circIgf2r_733	0.6766607511908561	IRES
circ2700054A10Rik_344	0.676081533643439	IRES
circAfdn_1863	0.309195272000977	non-IRES
circFam120b_549	0.44469765082783247	non-IRES
circPdpk1_1058	0.6230342159820118	IRES
circPdpk1_666	0.7021144751516494	IRES
circTelo2_598	0.46568642997943166	non-IRES
circGnptg_94	0.19609501823979197	non-IRES
circCacna1h_467	0.41700803811675596	non-IRES
circLuc7l_255	0.3380207132024391	non-IRES
circCrebrf_1411_1	0.632030601638947	IRES
circCrebrf_1216	0.6089566142362101	IRES
circCrebrf_1798	0.5580126196990497	IRES
circAnks1_774	0.2263821978329206	non-IRES
circFance_193	0.07297757508897137	non-IRES
ciRpl10a_1002	0.8394007107789238	IRES
circFkbp5_529	0.45668091064396604	non-IRES
circSrpk1_361	0.5876471228105882	IRES
circMapk14_494	0.39346885015730537	non-IRES
circBrpf3_1471	0.30716791571983143	non-IRES
circBrpf3_1628	0.3309749246122686	non-IRES
circBtbd9_1181	0.47029301585924316	non-IRES
circAkap8l_2966	0.35550503318699933	non-IRES
ciBC051142_1781	0.8215806423963882	IRES
ciPbx2_303	0.5123063001589887	IRES
circCd2ap_315	0.2984138657393147	non-IRES
circSupt3_579	0.5012888557393965	IRES
circXpo5_530	0.6306401442684098	IRES
circXpo5_1331	0.6359387305779796	IRES
circXpo5_282	0.6205778313804693	IRES
circPlcl2_2691	0.5779162608547845	IRES
circPlcl2_2767	0.5725685348381943	IRES
circTbc1d5_336	0.47553733714901025	non-IRES
circTbc1d5_633	0.5165347112500583	IRES
circTbc1d5_383	0.5072548635270407	IRES
circTbc1d5_486	0.5625341662025769	IRES
circSatb1_1453	0.467187508427379	non-IRES
circSatb1_1240	0.47835542995694497	non-IRES
circKat2b_892	0.5586613865153951	IRES
circPot1b_832	0.5475816624587571	IRES
circKdm4b_804	0.19686642792123715	non-IRES
ciPtprs_282	0.9332979086987478	IRES
ciRanbp3_753	0.5529170582937976	IRES
circKhsrp_161	0.566167847531788	IRES
circFbxl17_371	0.6870686779303392	IRES
circFbxl17_513	0.696379173129223	IRES
circFer_1936	0.48520787001575405	non-IRES
circFer_691	0.5737585462974547	IRES
circPja2_535	0.4525885312043812	non-IRES
circPja2_2085	0.43305953444705464	non-IRES
circPja2_1364	0.42731722781927106	non-IRES
circVapa_338	0.6465625081669678	IRES
circPpp4r1_994	0.4356304718722144	non-IRES
circPpp4r1_815	0.3964370363609916	non-IRES
circPpp4r1_256	0.6515189539976242	IRES
circAnkrd12_243	0.6390662236456632	IRES
circAnkrd12_492	0.23396964599945969	non-IRES
circAnkrd12_994	0.3385752884249429	non-IRES
circAnkrd12_286	0.42801284636539494	non-IRES
circNdufv2_349	0.591827076260574	IRES
circPtprm_442	0.31071556788831567	non-IRES
circSmchd1_452	0.723932243823617	IRES
circWdr43_240	0.6336650167984809	IRES
ciWdr43_1686	0.7173585985633322	IRES
circClip4_888	0.344276452452727	non-IRES
circGalnt14_563	0.5026673613079231	IRES
circMemo1_519	0.6472184371882198	IRES
circMemo1_376	0.5591334091222355	IRES
circBirc6_514	0.6481282666225342	IRES
circBirc6_526	0.6882926711795078	IRES
circBirc6_645	0.690405316996962	IRES
circBirc6_2439	0.6907257959140016	IRES
circBirc6_474	0.6815808448588132	IRES
circBirc6_548	0.4410960789465223	non-IRES
circTtc27_333	0.4456220031474177	non-IRES
circStrn_391	0.502911656049243	IRES
circHnrnpll_685	0.44721387639607657	non-IRES
circDhx57_2612	0.486153461113274	non-IRES
circSos1_987	0.6866162340905748	IRES
circSlc8a1_701	0.44954783989905955	non-IRES
circSlc8a1_1830	0.6160761943960469	IRES
circMta3_512	0.6375347010772596	IRES
circThada_692	0.7095064794949059	IRES
circPlekhh2_432	0.5401778532503133	IRES
circLrpprc_1336	0.6132932730259607	IRES
circPpm1b_860	0.4870247080945208	non-IRES
circPpm1b_1148	0.49368598174077605	non-IRES
circSlc3a1_902	0.6399343844660573	IRES
circPrepl_936	0.4938763012962506	non-IRES
circPrepl_123	0.4904208769139834	non-IRES
circSrbd1_357	0.6116035507467215	IRES
circSrbd1_465	0.6167473132466001	IRES
circSrbd1_802	0.6669158508974327	IRES
circSrbd1_445	0.7082009317585509	IRES
circPrkce_614	0.18943509819901794	non-IRES
circEpcam_306	0.5005464035530883	IRES
circFoxn2_551	0.4338260596683624	non-IRES
circNrxn1_1833	0.38019238816207	non-IRES
circNrxn1_1172	0.468979342801687	non-IRES
circNrxn1_464	0.6482936477028148	IRES
circHspa14_669	0.5500607717214226	IRES
circSec61a2_770	0.7334152984499849	IRES
circUpf2_696	0.3780525979767885	non-IRES
circUpf2_413	0.6179566205140423	IRES
circCelf2_902	0.4342162154079797	non-IRES
circCelf2_280	0.5026439485799366	IRES
circTaf3_1915	0.41085012684927835	non-IRES
circAnkrd16_393	0.3712651388138589	non-IRES
circMindy3_967	0.7130132799968515	IRES
circStam_404	0.6237847291905307	IRES
circMrc1_561	0.4748605938254573	non-IRES
circCacnb2_437	0.6826070484531171	IRES
circMllt10_1461	0.620719433645719	IRES
circMllt10_510	0.5422231910155563	IRES
circMllt10_606	0.6065469760001353	IRES
circMllt10_459	0.5193218311573725	IRES
circMllt10_555	0.5941656334046297	IRES
circMllt10_404	0.5093114457417566	IRES
circMllt10_1000	0.6644687989997017	IRES
circMllt10_904	0.6368529539261444	IRES
circDnajc1_613	0.5498058779842714	IRES
circEtl4_1096	0.31809990402644134	non-IRES
circArhgap21_2055	0.5761869687251835	IRES
circGpr158_327	0.5670956659896617	IRES
circMyo3a_723	0.7976353748383275	IRES
circYme1l1_394	0.917488045332742	IRES
circYme1l1_739	0.8906533262760744	IRES
circYme1l1_444	0.8541962615280602	IRES
circSpopl_322	0.6969939537293879	IRES
circSpopl_772	0.6662799319760285	IRES
circCacna1b_548	0.6144397785299326	IRES
circEhmt1_330	0.24243547121570194	non-IRES
circEhmt1_1730	0.27853577510326394	non-IRES
circEhmt1_1682	0.3329544368959995	non-IRES
circEhmt1_830	0.3347686280796245	non-IRES
circEhmt1_624	0.4035527215125604	non-IRES
circNelfb_748	0.3763154404966323	non-IRES
circRabl6_340	0.34802517876612515	non-IRES
circCamsap1_2545	0.392321520716445	non-IRES
circCamsap1_648	0.35111906856270775	non-IRES
circCamsap1_425	0.2504044377990611	non-IRES
circTsc1_880	0.5737628162911135	IRES
circTsc1_402	0.7140519481959403	IRES
circDdx31_548	0.5035886053143698	IRES
circSptan1_435	0.22743192075721705	non-IRES
circZer1_804	0.42887284327317376	non-IRES
circUsp20_1336	0.3471626292470846	non-IRES
circFubp3_204	0.31503621455931335	non-IRES
circPrrc2b_347	0.20147701343626892	non-IRES
circPrrc2b_523	0.2898630971723487	non-IRES
circStxbp1_347	0.3847398913200182	non-IRES
circStxbp1_324	0.1674764152213033	non-IRES
circRalgps1_445	0.6605029951897157	IRES
circRalgps1_267	0.6758408014464576	IRES
circMapkap1_567	0.5452893747615815	IRES
circGapvd1_1692	0.4017094161202554	non-IRES
circRabgap1_800	0.660988543146811	IRES
circRabgap1_1678	0.6457549070438043	IRES
circStrbp_2064	0.4617278904269589	non-IRES
circStrbp_1940	0.47468948213808926	non-IRES
circStrbp_1212	0.5283405942445747	IRES
circStrbp_557	0.6037471780560002	IRES
circDennd1a_148	0.3378689345035512	non-IRES
circDennd1a_214	0.8078897568644082	IRES
circGtdc1_733	0.6138998183612153	IRES
circAcvr2a_473	0.6780631400731655	IRES
circOrc4_596	0.8334510468745572	IRES
ciRif1_2223	0.8522494681290572	IRES
circGalnt13_311	0.7501732889813956	IRES
circGpd2_282	0.4023095473595208	non-IRES
circGpd2_559	0.379066956282259	non-IRES
circGpd2_387	0.3907090222536033	non-IRES
circCcdc148_856	0.646799099946911	IRES
circBaz2b_2219	0.5301193160960981	IRES
circBaz2b_1764	0.5356026975969348	IRES
circBaz2b_198	0.8243121150009259	IRES
circDpp4_614	0.5109659785413573	IRES
circGcg_144	0.4908918625774635	non-IRES
ciIfih1_1049	0.9040619491354819	IRES
circCobll1_989	0.5168042720993824	IRES
circCobll1_754	0.5969198585103965	IRES
circStk39_1287	0.34130365153519127	non-IRES
circStk39_881	0.3313375654334679	non-IRES
circStk39_766	0.3059061927275357	non-IRES
circStk39_420	0.32318517041591366	non-IRES
circSpc25_570	0.5160140298973672	IRES
circSpc25_471	0.4576019510355081	non-IRES
circUbr3_920	0.6451000469290415	IRES
circUbr3_700	0.7122136118739549	IRES
circUbr3_228	0.6492162125570176	IRES
circUbr3_822	0.6432552816131092	IRES
circGad1_608	0.5088705640413144	IRES
circTlk1_620	0.5374326614853066	IRES
circTlk1_294	0.6485110965093799	IRES
circTlk1_662	0.5995555860256538	IRES
circTlk1_260	0.6074718313701166	IRES
circTlk1_191	0.5860688282982561	IRES
circTlk1_119	0.47986131407869076	non-IRES
circDcaf17_332	0.7349456539324847	IRES
circDync1i2_481	0.3862626355925372	non-IRES
circMetap1d_500	0.5325926347222689	IRES
circRapgef4_379	0.6191547107153882	IRES
circSp3_1360	0.7039902283889287	IRES
circScrn3_1088	0.6125927577673073	IRES
circAtf2_1335	0.5458869137385105	IRES
circAtf2_726	0.5799675465859845	IRES
ciAtf2_2809	0.9188228350053497	IRES
circAgps_412	0.694713681145872	IRES
circCerkl_206	0.32514738717931857	non-IRES
circCerkl_545	0.474468930902924	non-IRES
circCerkl_582	0.5037273492207239	IRES
circFrzb_335	0.2586739673309843	non-IRES
circNckap1_611	0.4953968592027927	non-IRES
circFam171b_654	0.6367646259914566	IRES
circSlc43a3_747	0.5537278043088112	IRES
circMadd_1542	0.3580223887374391	non-IRES
circ1110051M20Rik_370	0.3330637249308161	non-IRES
circCkap5_401	0.6237364070599722	IRES
circCkap5_599	0.3400636890440923	non-IRES
circCkap5_684	0.5846618985779635	IRES
circCkap5_468	0.3973909027320379	non-IRES
circCkap5_382	0.6586299544411155	IRES
circAtg13_389	0.6513585969750482	IRES
circAmbra1_449	0.6793223775576487	IRES
circPhf21a_284	0.5617729143548255	IRES
circExt2_322	0.3880133447740403	non-IRES
circTtc17_1728	0.49870256248924216	non-IRES
circPamr1_747	0.3639545124262306	non-IRES
circHipk3_1099	0.5075339758516617	IRES
ciCstf3_692	0.8040281295762848	IRES
circQser1_1031	0.6318493438783532	IRES
circQser1_795	0.5990763707656048	IRES
circQser1_443	0.6261567849091157	IRES
circPax6_714	0.3600360877864789	non-IRES
circElp4_490	0.7112705865626828	IRES
circElp4_881	0.7034680058314314	IRES
circImmp1l_350	0.6690255923281706	IRES
circDcdc5_668	0.5376339089421057	IRES
circMeis2_655	0.4050008045586609	non-IRES
circBub1b_901	0.2780703636205021	non-IRES
circIno80_449	0.3080294841559197	non-IRES
circIno80_711	0.6683741745311383	IRES
circIno80_1311	0.501840279110845	IRES
circMga_1128	0.7321982824124432	IRES
circMga_237	0.8017016434222741	IRES
circMga_1239	0.6795735344045846	IRES
circVps39_143	0.6845274990573568	IRES
circTmem87a_479	0.7788584378658154	IRES
circCdan1_605	0.7515261416793868	IRES
circTtbk2_358	0.37245076671258176	non-IRES
circTtbk2_454	0.47530362365839174	non-IRES
circUbr1_482	0.34977633980142936	non-IRES
circTrp53bp1_624	0.316171512877542	non-IRES
circTrp53bp1_1621	0.5559039692833686	IRES
circTrp53bp1_2213	0.5736767211451262	IRES
circTrp53bp1_1297	0.5093083719358841	IRES
circTrp53bp1_1500	0.49912606382928304	non-IRES
circPdia3_305	0.5531029500208443	IRES
circPdia3_481	0.6325348662547277	IRES
circPdia3_421	0.43392313932411947	non-IRES
circSqor_589	0.5532175464704625	IRES
circMyef2_824	0.5096311013510033	IRES
circMyef2_262	0.4047816571930833	non-IRES
circCops2_240	0.7301164693028293	IRES
circTrpm7_639	0.7551244703452996	IRES
circTrpm7_429	0.7511927553148775	IRES
circAp4e1_597	0.6601348179628695	IRES
circAp4e1_523	0.5738293842566364	IRES
circSnrnp200_686	0.4953206135336578	non-IRES
circAnapc1_1437	0.612310526329261	IRES
circStk35_750	0.49946922023979196	non-IRES
circVps16_309	0.4503923556704094	non-IRES
circDnaaf9_607	0.6724831316700544	IRES
circPank2_353	0.6097754757510954	IRES
circPank2_607	0.6841281668252339	IRES
circPank2_908	0.6704345385017216	IRES
circPlcb4_419	0.4204371783582835	non-IRES
circTasp1_636	0.4506820015532032	non-IRES
circTasp1_556	0.4239994448118024	non-IRES
circTasp1_471_2	0.4016959072997096	non-IRES
circTasp1_350	0.34293288418684487	non-IRES
circEsf1_483	0.6016074411076093	IRES
circKif16b_1071	0.4694732028945676	non-IRES
circKif16b_1185	0.48384419950470203	non-IRES
circPcsk2_105	0.49477838639981353	non-IRES
circPcsk2_366	0.5334462549240432	IRES
circPcsk2_261	0.5472653257005774	IRES
circPcsk2_1148	0.28160962528966066	non-IRES
circPcsk2_493	0.17485198741732805	non-IRES
circRrbp1_1042	0.17999513419869553	non-IRES
circSnx5_402	0.6863385781619953	IRES
circSec23b_1012	0.5104187794755725	IRES
circCfap61_626	0.7234592919557734	IRES
circRalgapa2_844	0.5451552379736453	IRES
circKiz_950	0.601502134218991	IRES
circKiz_311	0.42114198689529064	non-IRES
circKiz_561	0.5555416163445104	IRES
ci9030622O22Rik_5383	0.6864703746721064	IRES
circAsxl1_192	0.4923399484345519	non-IRES
circCbfa2t2_476	0.40672527478667225	non-IRES
circItch_293	0.6728864554890178	IRES
circItch_622	0.6103408111844693	IRES
circPigu_567	0.9054049197661547	IRES
circRbm39_1206	0.6044315926395637	IRES
circRbm39_127	0.9039810157666243	IRES
circRbm39_347	0.6014943414863787	IRES
circPhf20_468	0.4375275898696763	non-IRES
circPhf20_951	0.5085861894281309	IRES
circRprd1b_501	0.4381803684432464	non-IRES
circRprd1b_677	0.38363358184743085	non-IRES
ciDhx35_76	0.42590300527824654	non-IRES
circTop1_379	0.2197960882284689	non-IRES
circZhx3_2979	0.4272392894271515	non-IRES
ciChd6_343	0.8859417059701863	IRES
circChd6_1572	0.558237687410535	IRES
circStk4_1189	0.42773820299258086	non-IRES
circZmynd8_634	0.284556328748401	non-IRES
circZmynd8_446	0.13818468879348747	non-IRES
circZmynd8_1027	0.4226357513992981	non-IRES
circNcoa3_1122	0.46905267498737035	non-IRES
circNcoa3_555	0.592748679475506	IRES
circArfgef2_738	0.47610504893626876	non-IRES
circArfgef2_583	0.42991454017625536	non-IRES
circArfgef2_652	0.41440864335228467	non-IRES
circArfgef2_463	0.4380889091809788	non-IRES
circCse1l_544	0.7166106203501424	IRES
ciStau1_984	0.5745005002783932	IRES
circRnf114_373	0.4786779767457065	non-IRES
circRnf114_330	0.5351183725927876	IRES
circNfatc2_873	0.40276386564509886	non-IRES
circNfatc2_1725	0.3092167506772156	non-IRES
circNfatc2_1208	0.31488102858348044	non-IRES
circAtp9a_1438	0.46434897661551683	non-IRES
circAtp9a_655	0.4865565174560901	non-IRES
circTshz2_3061	0.3842866765427708	non-IRES
circEdn3_243	0.31293968862364113	non-IRES
circTaf4_177	0.19436694407431704	non-IRES
circPrpf6_531	0.38269747951776206	non-IRES
circCwf19l2_1000	0.5879014448478804	IRES
circGucy1a2_184	0.48264421851071715	non-IRES
circGucy1a2_719	0.7293185934631026	IRES
circDync2h1_731	0.7826237342351184	IRES
circDync2h1_1815	0.7039064344491007	IRES
circDync2h1_986	0.6993218568267134	IRES
circDync2h1_1128	0.6958962862651645	IRES
circDync2h1_603	0.6652359173805799	IRES
circBirc2_128	0.5865712803684713	IRES
circCep126_2296	0.7135196524217589	IRES
circMaml2_1686	0.6115941209154397	IRES
circMre11a_1078	0.40262962439591404	non-IRES
circFat3_3306	0.6232463551946568	IRES
circZfp426_287	0.7220344001743435	IRES
circCarm1_338	0.559312418108284	IRES
circAnln_1367	0.5955698273626392	IRES
circBbs9_453	0.5293429986122952	IRES
circBbs9_1480	0.7450447673698856	IRES
circBbs9_445	0.7535949977062588	IRES
circBbs9_771	0.7471108870383225	IRES
circBbs9_563	0.7439471647691185	IRES
circBbs9_243	0.3891388269629294	non-IRES
circAcad8_458	0.5820120005175918	IRES
circArhgap32_286	0.38002927169108114	non-IRES
circArhgap32_432	0.46776244474342155	non-IRES
circArhgap32_514	0.5543883777728602	IRES
circArhgap32_679	0.5208929343633053	IRES
circSrpr_931	0.4997709326536425	non-IRES
circStt3a_774	0.7777727118076665	IRES
circCcdc15_1215	0.6924092912531992	IRES
circSorl1_909	0.25738391479109324	non-IRES
circTbcel_501	0.576745977842263	IRES
circArhgef12_2278	0.5321094012334525	IRES
circVps11_515	0.41076549314641525	non-IRES
ciHyou1_154	0.7108372089650987	IRES
circKmt2a_494	0.4731110444798109	non-IRES
circKmt2a_790	0.41348145366838507	non-IRES
circKmt2a_301	0.28898293564245775	non-IRES
ciGm39326_76	0.22019406594473112	non-IRES
circRnf214_1227_1	0.5291940121772222	IRES
circRnf214_763	0.47655476044441986	non-IRES
circPafah1b2_418	0.33036472821055773	non-IRES
circGm31432_274	0.49305819392845324	non-IRES
circNxpe4_632	0.6470507895946943	IRES
circZbtb16_185	0.29970547263269376	non-IRES
circZw10_931	0.6484067444781617	IRES
circAlg9_490	0.5761560436419263	IRES
circAlg9_1046	0.7487592635463293	IRES
circAlg9_1307	0.7402122405389686	IRES
circSik2_470	0.6681141161959336	IRES
circZc3h12c_375	0.5091145495269243	IRES
circZc3h12c_752	0.5074150672097293	IRES
circAcat1_197	0.290161966774776	non-IRES
circDmxl2_769	0.5879589690337556	IRES
circDmxl2_1084	0.6333420622171401	IRES
circDmxl2_678	0.6403523257277989	IRES
circDmxl2_334	0.8017540791077963	IRES
circScaper_3188	0.5149921832304539	IRES
circScaper_1706	0.45252370875021203	non-IRES
circScaper_1260	0.37972215482358807	non-IRES
circScaper_618	0.38575731968791316	non-IRES
circScaper_678	0.4761272612298376	non-IRES
circRcn2_657	0.3236268834392095	non-IRES
circTspan3_606	0.47223884252949544	non-IRES
circPeak1_3236	0.40597083628119185	non-IRES
circPtpn9_230	0.5861286852188953	IRES
circSin3a_398	0.508742948668535	IRES
circArih1_563	0.20590863847536253	non-IRES
circArih1_450	0.16328931593976234	non-IRES
circArih1_536	0.6740835492531415	IRES
circArih1_362	0.6359034155069134	IRES
circParp6_1923	0.6330417806814225	IRES
circMyo9a_1793	0.7346946969878992	IRES
circLrrc49_716	0.6792892310303207	IRES
circPias1_539	0.757973220055309	IRES
circMap2k5_302	0.784926916597182	IRES
circAagab_462_1	0.3095430737805932	non-IRES
circMap2k1_488	0.242075475021485	non-IRES
circRab11a_471	0.6296451475449882	IRES
circDennd4a_332	0.7314117577468581	IRES
circDennd4a_913	0.7598604474025659	IRES
circDpp8_2122	0.580997119413755	IRES
circDpp8_369	0.6008518013923008	IRES
circDpp8_446	0.6365453708853535	IRES
circIgdcc4_496	0.37793950467043186	non-IRES
circClpx_473	0.42162793918839414	non-IRES
circClpx_393	0.4692263647261826	non-IRES
circOaz2_416	0.5373960980427509	IRES
circZfp609_874	0.2648726835272351	non-IRES
circHerc1_1052	0.5960151441280718	IRES
circHerc1_588	0.5354006203896331	IRES
circUsp3_477	0.661361610234431	IRES
circUsp3_670	0.6375303307992717	IRES
circVps13c_285	0.678641668391174	IRES
circVps13c_524	0.6253628649756815	IRES
circIce2_730	0.6849287013597433	IRES
circRnf111_1661	0.587197006884783	IRES
circRnf111_1020	0.4805070835257369	non-IRES
circRnf111_893	0.45876239857181084	non-IRES
circAdam10_429	0.8684271188823437	IRES
circAdam10_973	0.6661481699029496	IRES
circAdam10_695	0.5298487019850154	IRES
circCgnl1_1806	0.4058892704106075	non-IRES
ciTcf12_976	0.9170694913665586	IRES
circZfp280d_399	0.8303371893150931	IRES
circZfp280d_832	0.638817166188816	IRES
circRfx7_206	0.48040055425212713	non-IRES
circNedd4_357	0.43328220672840934	non-IRES
circNedd4_1074	0.44947860252715927	non-IRES
circNedd4_411	0.4763565228435828	non-IRES
circNedd4_326	0.43259378046731056	non-IRES
circMyo5a_1262	0.5962716775805912	IRES
circScg3_891	0.42853953417984114	non-IRES
circScg3_517	0.3783485022405868	non-IRES
circScg3_810	0.4606430745082292	non-IRES
circScg3_379	0.4720852640717501	non-IRES
ciScg3_749	0.900481412009251	IRES
circHmgcll1_687	0.5789353079311215	IRES
circSlc17a5_411	0.8610300135258739	IRES
circFilip1_282	0.1392805518953951	non-IRES
circSenp6_474	0.40821434735051365	non-IRES
circSenp6_531	0.7595214198023076	IRES
circPhip_2580	0.5703759909591889	IRES
circPhip_924	0.6621048614486886	IRES
circPhip_1085	0.6663984819557665	IRES
circBckdhb_546	0.596348517583734	IRES
circBckdhb_608	0.5343029512085581	IRES
circUbe2cbp_1009	0.5786779833048182	IRES
circUbe2cbp_582	0.5477228651921938	IRES
circUbe2cbp_870	0.5562991669101478	IRES
circZfp949_535	0.6790517332388718	IRES
circXrn1_2028	0.6704286648932141	IRES
circXrn1_269	0.702860718253752	IRES
circXrn1_365	0.6524122784036596	IRES
circXrn1_441	0.6594594810775405	IRES
circTfdp2_267	0.8433020090425797	IRES
circTfdp2_172	0.8131167797253266	IRES
circRasa2_730	0.786844126631315	IRES
circRasa2_478	0.8292702219487432	IRES
circRasa2_394	0.8730657305014496	IRES
circRasa2_317	0.8976045608304043	IRES
circCep70_783	0.6385315092556764	IRES
circArmc8_330	0.6609479857803302	IRES
circArmc8_390	0.5971428860335987	IRES
circStag1_370	0.5839013988179301	IRES
circStag1_975	0.5854126998779281	IRES
circStag1_339	0.2874994880902374	non-IRES
circPpp2r3a_785	0.5535848451118617	IRES
circPpp2r3a_383	0.6988356286080354	IRES
circRyk_411	0.7351819180643049	IRES
circRab6b_425	0.31771098563305145	non-IRES
circDnajc13_1404	0.544114546535401	IRES
circDnajc13_1013	0.6064292781052124	IRES
circAtp2c1_581	0.40731096984350795	non-IRES
circAtp2c1_706	0.6728602664721063	IRES
circRbm6_489	0.5367260054883778	IRES
circRbm6_1895	0.6186575920773545	IRES
circUsp4_314	0.35071030331960834	non-IRES
circUsp19_465	0.6560303291450956	IRES
circQrich1_1362	0.5841917462321897	IRES
circQrich1_1810	0.5776872880894043	IRES
circQrich1_1032	0.5249444866527065	IRES
circQrich1_333	0.5103351008426249	IRES
circQrich1_448	0.5568408058032756	IRES
circArih2_350	0.47040193576116873	non-IRES
circArih2_283	0.6774616584402638	IRES
circArih2_405	0.4715603696709632	non-IRES
circSmarcc1_400	0.3519127977906149	non-IRES
circSetd2_663	0.4113065208160267	non-IRES
circLrrfip2_381	0.334083322054902	non-IRES
circClasp2_520	0.6737998388297048	IRES
circClasp2_1485	0.48553029341519366	non-IRES
circClasp2_1916	0.45332941572599167	non-IRES
circDync1li1_518	0.41680699733961113	non-IRES
circGolga4_1132	0.41789143777329424	non-IRES
circItga9_1504	0.3200592235714755	non-IRES
circMyrip_523	0.41246223197821597	non-IRES
circUlk4_927	0.3481297750506594	non-IRES
circSec22c_463	0.6038647524449741	IRES
circNktr_344	0.6289776087272029	IRES
circAbhd5_454	0.6110747930942396	IRES
circZfp105_434	0.3926658048682175	non-IRES
circLars2_378	0.465312088525036	non-IRES
circSacm1l_451	0.6884748102336965	IRES
circUty_1806	0.7537425321291435	IRES
circGm47283_122	0.046219444604598314	non-IRES
circGm47283_93	0.0256212422003414	non-IRES
circPpp6r3_1218	0.6801634662308143	IRES
circKmt5b_277	0.6970959602780532	IRES
circKdm2a_366	0.45641807771349024	non-IRES
circCdc42bpg_773	0.33352833943777577	non-IRES
circMap4k2_169	0.6683699741082755	IRES
circMap4k2_417	0.3736344383162136	non-IRES
circTtc9c_432	0.4001342586029215	non-IRES
circCep78_725	0.5643334503918844	IRES
circVps13a_1049	0.7206300181653632	IRES
circVps13a_2041	0.7645915939968566	IRES
circVps13a_5556	0.751757768019801	IRES
ciVps13a_440	0.8905532389547491	IRES
circVps13a_918	0.7004799244282051	IRES
circTrpm3_285	0.6575348879067513	IRES
circTrpm3_1168	0.5356084623944756	IRES
circTrpm3_299	0.6082888461608656	IRES
circPtar1_853	0.4589745719076687	non-IRES
circTjp2_724	0.365240909942176	non-IRES
circPip5k1b_575	0.6931786518132528	IRES
circPip5k1b_430	0.7164233003525575	IRES
circKank1_2679	0.31977980938820594	non-IRES
circRfx3_871	0.5432768278158346	IRES
circRfx3_798	0.5128960871311481	IRES
circRfx3_482	0.6027298785176862	IRES
circRfx3_541	0.6300613156420223	IRES
circGlis3_273	0.3473229869112673	non-IRES
circGlis3_1114	0.4751940797468749	non-IRES
circGlis3_1322	0.5019917825084801	IRES
circGlis3_484	0.4787553853913015	non-IRES
circPlgrkt_439	0.6057505198196582	IRES
circRic1_2489	0.5741914977745252	IRES
circ9930021J03Rik_1588	0.6873385082415129	IRES
circ9930021J03Rik_1789	0.6725859823180158	IRES
circ9930021J03Rik_1498	0.6813361872991229	IRES
circ9930021J03Rik_1699	0.6663708393496801	IRES
circ9930021J03Rik_1418	0.6817802778497254	IRES
circ9930021J03Rik_1619	0.6660203573373463	IRES
circA1cf_670	0.5256381005061747	IRES
circA1cf_768	0.47896289658976143	non-IRES
circAsah2_1061	0.6705806713825728	IRES
circAsah2_1119	0.6891107432821638	IRES
circAsah2_1176	0.6747267469329539	IRES
circSgms1_840	0.5149231416389102	IRES
circTnks2_596	0.35946493059938533	non-IRES
circBtaf1_1273	0.6306680936770243	IRES
circBtaf1_500	0.5331162504733625	IRES
circBtaf1_2027	0.6585329703242191	IRES
circBtaf1_965	0.6151003004884195	IRES
circBtaf1_698	0.6429931976781527	IRES
circIde_563	0.5463094272174888	IRES
circExoc6_787	0.3677181822525202	non-IRES
circExoc6_1852	0.5882390462687896	IRES
circExoc6_885	0.7461796631577757	IRES
circFra10ac1_246	0.4342000343747422	non-IRES
circTbc1d12_170	0.8949068320280855	IRES
circPik3ap1_945	0.3988237811720682	non-IRES
circLcor_279	0.7907723904350964	IRES
circLcor_515	0.5328328090073118	IRES
circLcor_382	0.5385740348201675	IRES
circR3hcc1l_1790	0.5845166501533658	IRES
circR3hcc1l_1966	0.6041714327717813	IRES
circDnmbp_908	0.47032391102257365	non-IRES
circSlf2_1828	0.5943200043911417	IRES
circSlf2_179	0.6051594695290834	IRES
circFbxw4_510	0.37719341209723023	non-IRES
circFbxw4_415	0.3758855139476088	non-IRES
circArmh3_365	0.6190313992607087	IRES
circArmh3_680	0.5471744569403573	IRES
circArmh3_425	0.389819113523256	non-IRES
circAs3mt_152	0.6343088314262796	IRES
circAs3mt_492	0.5385814641719949	IRES
circTaf5_616	0.4730380371379648	non-IRES
circRbm20_859	0.3253793022070622	non-IRES
circShoc2_930	0.5882355712978564	IRES
circZdhhc6_472	0.7144054074683834	IRES
circDclre1a_1766	0.4591008166284005	non-IRES
circAblim1_515	0.3803530285801593	non-IRES
circFam160b1_491	0.2945926957697279	non-IRES
circAtrnl1_327	0.7276998536663671	IRES
circAtrnl1_1239	0.5976533647773556	IRES
circAtrnl1_332	0.7398807190252213	IRES
circAtrnl1_473	0.7984852226247248	IRES
circGfra1_427	0.59791953803393	IRES
circPdzd8_266	0.5807624840148341	IRES
circDennd10_558	0.7220560139839824	IRES
circGrk5_96	0.16671025801606626	non-IRES
circThrb_261	0.3700992327694807	non-IRES
circNgly1_351	0.7227204317697828	IRES
circNgly1_1471	0.6008683723544276	IRES
circNek10_415	0.40337341332553384	non-IRES
circNek10_491	0.4447920307214966	non-IRES
circNek10_315	0.717082785672006	IRES
circSlc4a7_834	0.425718120097706	non-IRES
circAtxn7_593	0.6083965459717265	IRES
circGm281_458	0.5632197762294023	IRES
circGm281_2385	0.6439455321376887	IRES
circGm281_1204	0.7008982528408022	IRES
circCadps_447	0.30698634156320875	non-IRES
circCadps_356	0.3509333340407287	non-IRES
circCadps_909	0.5752372199187266	IRES
circCadps_643	0.5368525349151704	IRES
circCadps_159	0.7338878225305137	IRES
circPpp3cb_1101	0.7331481883288301	IRES
circUsp54_735	0.5532441386560013	IRES
circVcl_367	0.274823626015496	non-IRES
circKat6b_873	0.5611143977911313	IRES
circKat6b_1023	0.5410754716958935	IRES
circKat6b_636	0.636572890632144	IRES
circZmiz1_667	0.29990746138697083	non-IRES
circSlmap_686	0.4154662227285448	non-IRES
circSlmap_716	0.5037529849354838	IRES
circArf4_263	0.6898447187617508	IRES
circTasor_566	0.8072165538554992	IRES
circTasor_1037	0.836350860065473	IRES
circTasor_208	0.8557636022644903	IRES
circCcdc66_256	0.5112889808961188	IRES
circErc2_797	0.4783669500698928	non-IRES
circCacna1d_286	0.3648198331563209	non-IRES
circCacna1d_737_2	0.7111785151851531	IRES
circPrkcd_838	0.4952761969347712	non-IRES
circSfmbt1_589	0.6129611080511522	IRES
circGlt8d1_683	0.6645650059673809	IRES
circPbrm1_1007	0.4802405299913988	non-IRES
circPbrm1_409	0.554339828455384	IRES
circNisch_401	0.2665974678021667	non-IRES
circPhf7_586	0.567811602149263	IRES
circParg_1496	0.5494217476761484	IRES
circParg_224	0.6124878490360404	IRES
circMapk8_497	0.67060597510826	IRES
circShld2_1518	0.6233626736067635	IRES
circGlud1_752	0.43994809529218376	non-IRES
circWapl_1172	0.5363939989150667	IRES
circWapl_402	0.6186521168804675	IRES
circCcser2_457	0.4374626301668777	non-IRES
circCcser2_1650	0.625565773638038	IRES
circGhitm_383	0.40060428247489493	non-IRES
circPsmc6_721	0.5761273362661428	IRES
circDdhd1_558	0.5528598524374136	IRES
circTmem260_240	0.850342905420243	IRES
circTmem260_369	0.7116586199135642	IRES
circArhgef40_394	0.3497784083737891	non-IRES
circAcin1_1687	0.5278454500176111	IRES
circSlc7a8_357	0.46690789553921785	non-IRES
circCarmil3_310	0.32237920178703455	non-IRES
circMdp1_305	0.6373275053777349	IRES
circRnf17_595	0.7132268613493116	IRES
circCenpj_2729	0.5616857833055966	IRES
circParp4_300	0.5342004603942485	IRES
circZmym5_1193	0.7331646529496888	IRES
circZmym2_1822	0.6283305319617833	IRES
circZmym2_960	0.6457399843585679	IRES
circZmym2_416	0.6650950727162436	IRES
circCryl1_357	0.44103245835528193	non-IRES
circIft88_608	0.5725907613136698	IRES
circZdhhc20_618	0.7948218179557919	IRES
circMicu2_305	0.6141380003305482	IRES
circMicu2_239	0.7065321248805584	IRES
circRcbtb1_494	0.5467747556786997	IRES
circNupl1_808	0.7682812923750608	IRES
circNupl1_633	0.8108525572389385	IRES
circMipep_1659	0.5853450053440247	IRES
circRnaseh2b_375	0.6359467676722519	IRES
circInts6_457	0.5638508899551822	IRES
circKif13b_448	0.41134313246110427	non-IRES
circHmbox1_563	0.4801691933290928	non-IRES
circHmbox1_477	0.4621496726524609	non-IRES
circExtl3_2702	0.4338500721709859	non-IRES
circFbxo16_705	0.6117808071243261	IRES
circElp3_638	0.6446924644015108	IRES
circDpysl2_377	0.4454325660503276	non-IRES
circKctd9_578	0.7348506587782355	IRES
circPpp3cc_368	0.6367948222204336	IRES
circPpp3cc_435	0.7407026329991706	IRES
circGfra2_439	0.24478665145715572	non-IRES
circFndc3a_589	0.5548542846694914	IRES
circFndc3a_1335	0.5474419188313775	IRES
circFndc3a_214	0.6488581391220704	IRES
circRb1_283	0.5275352556929159	IRES
circLrch1_326	0.24961677898047843	non-IRES
circCog3_1734	0.6405255591449932	IRES
circCog3_1273	0.6220163236373131	IRES
circVwa8_1077	0.5118892003764209	IRES
circNaa16_477	0.7449090171830762	IRES
circNaa16_483	0.42509694580500884	non-IRES
circOlfm4_526	0.5138301368405065	IRES
circTdrd3_2074	0.428471302362776	non-IRES
circTdrd3_949	0.37004516442004526	non-IRES
circTdrd3_1923	0.4178500971700718	non-IRES
circTdrd3_1762	0.4551648236461438	non-IRES
circDach1_278	0.3885824248979641	non-IRES
circPibf1_511	0.6766075736530973	IRES
circKlf5_934	0.6139244046901681	IRES
circKlf12_683	0.5775922633204151	IRES
circMycbp2_518	0.6596331596083357	IRES
circNdfip2_391	0.4751817887230395	non-IRES
circAbcc4_1200	0.49848985048227673	non-IRES
circAbcc4_1294	0.4358702344692077	non-IRES
circAbcc4_1196	0.31519135917314456	non-IRES
circUggt2_683	0.5362364146188683	IRES
circMbnl2_619	0.6619904709071678	IRES
circStk24_555	0.5295149783666971	IRES
circTmtc4_333	0.5140460645083811	IRES
circNalcn_683	0.7204793495030182	IRES
circNsmaf_2609	0.5503577571795382	IRES
circCar8_491	0.6920522917748898	IRES
circCar8_321	0.8061534773171609	IRES
circRab2a_288	0.6215529422991494	IRES
circClvs1_625	0.4802293995046491	non-IRES
circAsph_219	0.33134943706634334	non-IRES
ciCcne2_422	0.9516626335466813	IRES
circInts8_153	0.943035258591151	IRES
circInts8_307	0.5796436500201045	IRES
circInts8_712	0.5231974264377504	IRES
circEsrp1_1164	0.5417921349446075	IRES
ciCibar1_1285	0.8134977319941523	IRES
circRunx1t1_822	0.48294428606114004	non-IRES
circRunx1t1_470	0.4954685398303552	non-IRES
circRunx1t1_652	0.4498592730886137	non-IRES
circRunx1t1_1191	0.40439318099238764	non-IRES
circRunx1t1_799	0.23452006075623255	non-IRES
circUsp45_1067	0.6738345696024722	IRES
circFaxc_333	0.6313058095320608	IRES
circFbxl4_1497	0.6591249972518217	IRES
circKlhl32_347	0.5197114642208553	IRES
circKlhl32_1074	0.4864320513139224	non-IRES
circKlhl32_504	0.64509064793001	IRES
circKlhl32_315	0.7219284234976344	IRES
circMap3k7_620	0.4296917739573347	non-IRES
circMdn1_259	0.6524895247459166	IRES
circRngtt_1274	0.6322241641095631	IRES
circOrc3_803	0.7984595212445007	IRES
circZfp292_370	0.6502965452189936	IRES
circUbap2_578	0.31718353792983783	non-IRES
circKif24_2430	0.49352648479351924	non-IRES
circVcp_509	0.4361462145243124	non-IRES
circUnc13b_446	0.6197635462988594	IRES
circUnc13b_504	0.5960548574001082	IRES
circUnc13b_1145	0.43856416428782613	non-IRES
circRnf38_1223	0.6851882312067643	IRES
circRnf38_339	0.7642436678308763	IRES
circZcchc7_335	0.5021145523370497	IRES
circGabbr2_596	0.27409890749967725	non-IRES
circErp44_730	0.6557705167049466	IRES
circErp44_476	0.6164226272715746	IRES
circInvs_849	0.33836523665221174	non-IRES
circTex10_223	0.8214707600532759	IRES
circTmeff1_579	0.413213952171541	non-IRES
circTmeff1_339	0.37086332354285384	non-IRES
circElp1_425	0.37894842725281913	non-IRES
circTmem245_370	0.7569165875538373	IRES
circTmem245_591	0.7433966121249956	IRES
circTmem245_273	0.7476005926846956	IRES
circEcpas_655	0.49345189003638606	non-IRES
circEcpas_664	0.6829540756610128	IRES
circEcpas_517	0.6738746885022883	IRES
circPtbp3_482	0.6458754036648559	IRES
circPtbp3_399	0.6232878155129715	IRES
circFkbp15_1356	0.389778431718384	non-IRES
circFkbp15_556	0.4457006456146307	non-IRES
circRgs3_695	0.2888630727940807	non-IRES
circCdk5rap2_410	0.6428910314030165	IRES
circCdk5rap2_1277	0.5041080616307925	IRES
circKdm4c_452	0.4970555990911792	non-IRES
circKdm4c_601	0.5957178211994747	IRES
circKdm4c_242_2	0.3397243048182097	non-IRES
circPtprd_575_2	0.6321882226602481	IRES
circMpdz_1491	0.5674501901266235	IRES
circMpdz_2836	0.5424764325572324	IRES
circZdhhc21_694	0.7149916663040213	IRES
circCntln_1016	0.49293828526241146	non-IRES
circDennd4c_815	0.6899562412744488	IRES
circDennd4c_240	0.8746618696843417	IRES
circDennd4c_913	0.7919847999691244	IRES
circDennd4c_928	0.6512600846819749	IRES
circSlc24a2_619	0.45643177851034916	non-IRES
circSlc24a2_670	0.4139131953091469	non-IRES
circSlc24a2_779	0.42832246400904395	non-IRES
circSlc24a2_818	0.4244942415234734	non-IRES
circMllt3_708	0.5917671536063696	IRES
circFocad_1487	0.6038983156001869	IRES
circPlaa_1268	0.65336291544081	IRES
circFggy_480	0.45162621398465985	non-IRES
circPatj_660_1	0.5109610214174893	IRES
circPatj_3201	0.4716353635245828	non-IRES
circPatj_429	0.5012826148404561	IRES
circPatj_1767	0.44092389779362656	non-IRES
ciDock7_1603	0.8689725142227995	IRES
circDock7_1538	0.5795119430090385	IRES
circDock7_780	0.5666158684577765	IRES
circAtg4c_1148	0.6222275706236537	IRES
circRor1_692	0.5836657485531493	IRES
circDnai4_1302	0.6139200256582614	IRES
circOma1_1222	0.6721274125606077	IRES
circOma1_1372	0.6653039182207329	IRES
circTtc4_300	0.4242787452952506	non-IRES
circZyg11b_921	0.6469351234462857	IRES
circTut4_1033	0.6853262394551136	IRES
circTut4_1150	0.6995396650034102	IRES
circZfyve9_2415	0.6587423519762104	IRES
circZfyve9_2024	0.6804302183200904	IRES
circZfyve9_2220	0.6711640589979476	IRES
circFaf1_717	0.5030305117664803	IRES
circFaf1_601	0.416308823582717	non-IRES
circFaf1_375	0.37600882339604697	non-IRES
circSpata6_671	0.5652364724534693	IRES
circGm49337_515	0.5098812406059458	IRES
circEri3_547	0.3845531295631675	non-IRES
circEri3_620	0.4392700542282476	non-IRES
circEri3_720	0.41595730159356875	non-IRES
circEri3_269	0.3419209014598824	non-IRES
circEri3_342	0.4494206593636046	non-IRES
circPtprf_587	0.26598974359139504	non-IRES
circHivep3_5630	0.454441884360957	non-IRES
circScmh1_568	0.5561535012844897	IRES
circZmpste24_933	0.8431944098718746	IRES
circRlf_573	0.8036468252417175	IRES
circRlf_370	0.7767768503094254	IRES
circMacf1_636	0.4920727374503812	non-IRES
circInpp5b_546	0.5136326796472913	IRES
circAU040320_349	0.4694322251959397	non-IRES
circZmym4_491	0.6447065605706234	IRES
circZmym4_1056	0.5594076177499118	IRES
circZmym4_769	0.4903014878324572	non-IRES
circZmym4_2351	0.6108772267518927	IRES
circZmym4_1480	0.6699842845836711	IRES
circZmym4_1484	0.7213428578592156	IRES
circZmym4_755	0.712246645981626	IRES
circS100pbp_966	0.6389033804637326	IRES
circS100pbp_1083	0.6489940873649203	IRES
circRbbp4_902	0.6458483988106646	IRES
circPum1_731	0.4646265251634036	non-IRES
circPum1_288	0.4736189618148639	non-IRES
circPum1_167	0.26437662328581496	non-IRES
circPum1_438	0.569141324164836	IRES
circEpb41_1143	0.47165871002033943	non-IRES
circEpb41_358	0.2891752484227195	non-IRES
circYthdf2_1584	0.52944172442927	IRES
circAhdc1_5348	0.37224943475015904	non-IRES
circArid1a_780	0.49191209443091033	non-IRES
circMaco1_269	0.8700812867717641	IRES
circTmem50a_284	0.5495223381557653	IRES
circNipal3_232	0.44351394441916875	non-IRES
ciSrsf10_2569	0.8665904201863758	IRES
circLuzp1_3328	0.46453628948685255	non-IRES
circKdm1a_555_1	0.6170091963054856	IRES
circCdc42_536	0.6571120536361885	IRES
circUsp48_621	0.5187613779040077	IRES
circUsp48_610	0.49305831315889354	non-IRES
circEce1_1073	0.32395445134845824	non-IRES
circEce1_370	0.23843462396303428	non-IRES
circEif4g3_934	0.4768445757079501	non-IRES
circEif4g3_753	0.20834095344781947	non-IRES
circEif4g3_1180	0.27020623408884503	non-IRES
circEif4g3_811	0.28277434306862775	non-IRES
circEif4g3_929	0.3227598457316284	non-IRES
circHp1bp3_251	0.36303589730803865	non-IRES
circEmc1_2376	0.41911204032311916	non-IRES
circUbr4_1120	0.49758131342305284	non-IRES
circFbxo42_382	0.35612801087509544	non-IRES
circSpen_969	0.4214101259831631	non-IRES
circSpen_804	0.4929076361514563	non-IRES
circPlekhm2_2042	0.40869842959820163	non-IRES
circDdi2_423	0.46715163123577325	non-IRES
circDdi2_488	0.30921473148073575	non-IRES
circCela2a_663	0.2612687799803301	non-IRES
circCela2a_459	0.3050305987138568	non-IRES
circPrdm2_446	0.6115594947733901	IRES
circVps13d_246	0.6051335731867042	IRES
circVps13d_1184	0.6391641098808124	IRES
circVps13d_2214	0.5927717511237844	IRES
circPgd_580	0.19256703021345525	non-IRES
circRere_540	0.3592835836477602	non-IRES
circRere_666	0.44101901837756996	non-IRES
circRere_869	0.5185361218391146	IRES
circRere_974	0.5685326532795242	IRES
circRere_1248	0.5000913805454958	IRES
circRere_1347	0.44618707165542393	non-IRES
circRere_505	0.7699360938760536	IRES
circRere_434	0.792237891741154	IRES
circRere_708	0.6079387094750212	IRES
circRere_807	0.5057134039132835	IRES
circRere_308	0.8002843523597641	IRES
circRere_582	0.5667909634950931	IRES
circRere_274	0.27719944302910426	non-IRES
circRere_373	0.18427646577199666	non-IRES
circRere_81	0.29155259871126077	non-IRES
circCamta1_189	0.55427599359376	IRES
circZbtb48_254	0.3584006343203259	non-IRES
circNphp4_1144	0.3733301015474659	non-IRES
circNphp4_310	0.2419961335102623	non-IRES
circGnb1_470	0.4030909876392275	non-IRES
circAtp6v1h_466	0.5785685836737109	IRES
circSt18_202	0.5296980422066245	IRES
circSt18_977	0.45184049637250767	non-IRES
circSt18_1885	0.5117532885863859	IRES
circPcmtd1_422	0.8586164509502872	IRES
circPcmtd1_525	0.8359726911649111	IRES
circSntg1_357	0.6531513858294262	IRES
circSntg1_1419	0.6664109933774558	IRES
circSntg1_253	0.5854698432512957	IRES
circSgk3_561	0.6825927479987726	IRES
circCspp1_849	0.5649964561188673	IRES
circPrex2_429	0.44407285105522815	non-IRES
circNcoa2_335	0.4005711449241582	non-IRES
circEya1_494	0.6175614623978141	IRES
circKcnb2_668	0.5043885949011618	IRES
circStau2_1120	0.5795325633161544	IRES
circStau2_1256	0.5710909958752483	IRES
circStau2_812	0.4265973797396502	non-IRES
circStau2_481	0.5291555883548468	IRES
circStau2_296	0.43960720497864597	non-IRES
circStau2_427	0.47477955427697943	non-IRES
circStau2_494	0.5099593037447107	IRES
circStau2_358	0.5135241288840758	IRES
circUbe2w_348	0.6733451079710469	IRES
circPkhd1_1242	0.724720471671507	IRES
circPkhd1_1511	0.6560822232864671	IRES
circPkhd1_1713	0.6766316569844073	IRES
circPkhd1_1851	0.6698334742635086	IRES
circPkhd1_2046	0.6581133740051901	IRES
circPkhd1_487	0.729618946583996	IRES
circPkhd1_2117	0.7072452340063355	IRES
circFam135a_342	0.8646562255151597	IRES
circFam135a_288	0.7433995968223341	IRES
circLmbrd1_855	0.6036157470172784	IRES
circPhf3_1879	0.5168983860588908	IRES
circPhf3_2148	0.531760194631552	IRES
circPhf3_431	0.6781348071510742	IRES
circDst_323	0.5279460455800012	IRES
circDst_564	0.48743569495432404	non-IRES
circDst_2168	0.4058942515620361	non-IRES
circKansl3_580_1	0.5491956291119151	IRES
circTmem131_750	0.6680516290791354	IRES
circTmem131_813	0.5907947946681728	IRES
circInpp4a_1469	0.46807234875808884	non-IRES
circTsga10_522	0.3888651072453753	non-IRES
circTsga10_793	0.42552886637322257	non-IRES
circTsga10_607	0.47197736720292205	non-IRES
circTsga10_738	0.630692735404093	IRES
circRev1_2431	0.5935053393089557	IRES
circAff3_895	0.3437936494976122	non-IRES
circUxs1_363	0.6106624262886889	IRES
circTpp2_444	0.5423840716001523	IRES
circErcc5_2108	0.4710812378547043	non-IRES
circWdr75_469	0.7366450131306668	IRES
circGls_151	0.35528770695932665	non-IRES
circGls_303	0.6586367575776184	IRES
ciGls_2111	0.8856966879898338	IRES
circNab1_1021	0.4169231628415513	non-IRES
circMfsd6_1592	0.6954603098149303	IRES
circPms1_602	0.4379083058370105	non-IRES
circPms1_647	0.4503640742236363	non-IRES
circOsgepl1_485	0.4862776912562604	non-IRES
circHecw2_566	0.4272177455076836	non-IRES
circAnkrd44_550	0.3620586450356506	non-IRES
circAnkrd44_665	0.3522603327433504	non-IRES
circHspd1_795	0.4326154626017636	non-IRES
circBoll_351	0.6904863598905389	IRES
circBmpr2_734	0.4260656647447274	non-IRES
circCarf_1148	0.5833426156441448	IRES
circNbeal1_547	0.8212222919744032	IRES
circAbi2_529	0.622850297912256	IRES
circRaph1_615	0.4769185374980846	non-IRES
circIno80d_840	0.45385908285666376	non-IRES
circIno80d_1282	0.5279894669673435	IRES
circNdufs1_176	0.38836146063002164	non-IRES
circKlf7_628	0.3245026870336138	non-IRES
circCreb1_847	0.4693936668308512	non-IRES
circPikfyve_748	0.7035235795739743	IRES
circPikfyve_784	0.5321386344340638	IRES
circUnc80_459	0.5755564731406664	IRES
circUnc80_741	0.3801832968604203	non-IRES
circKansl1l_357	0.723740948141683	IRES
circKansl1l_1582	0.7044359590425766	IRES
circKansl1l_1262	0.6777727249519138	IRES
circKansl1l_1120	0.6824436281628377	IRES
circKansl1l_1200	0.7191759278445113	IRES
circBard1_1138	0.53121999763351	IRES
circXrcc5_356	0.5609130511592259	IRES
circMarchf4_349	0.25266955856439605	non-IRES
circNhej1_411	0.7168927974516558	IRES
circFarsb_1007	0.6214545980176751	IRES
circAp1s3_288	0.742935491299649	IRES
circRhbdd1_645	0.728730071538193	IRES
ciAgfg1_844	0.9007689158867472	IRES
circSphkap_4169	0.5049893835491626	IRES
circTrip12_1226	0.5037690302465998	IRES
circTrip12_1373	0.4755662101740473	non-IRES
circTrip12_1172	0.5429203318113203	IRES
circTrip12_950	0.587642442897341	IRES
circPsmd1_1564	0.43467636730939613	non-IRES
circDis3l2_578	0.5602179800007956	IRES
circDis3l2_523	0.6581738165646774	IRES
circGigyf2_494	0.5483529136469409	IRES
circDgkd_737	0.5892304465591046	IRES
ciDgkd_744	0.7360746560457894	IRES
circSh3bp4_2602	0.405031635035971	non-IRES
circAgap1_510	0.25651186522831376	non-IRES
circAgap1_377	0.37713455002665996	non-IRES
circAgap1_469	0.3754790736683603	non-IRES
circIlkap_740	0.4278894247219495	non-IRES
ciPer2_500	0.7915134476657777	IRES
circHdac4_242	0.5521557973144772	IRES
circHdac4_239	0.7139287590123584	IRES
circKif1a_604	0.3643207827136244	non-IRES
circHdlbp_799	0.4588926961288856	non-IRES
circCntnap5b_587	0.7990577897537889	IRES
circCntnap5b_900	0.6088433104039683	IRES
circZcchc2_1033	0.5708911292657919	IRES
circZcchc2_499	0.7256913138536416	IRES
circZcchc2_422	0.7328886488137493	IRES
circCdh7_883	0.6340022868551145	IRES
circClasp1_699	0.5477327152908485	IRES
circClasp1_336	0.3798477739041841	non-IRES
circEpb41l5_456	0.5698299671406281	IRES
circEpb41l5_461	0.5446085063097482	IRES
circPtpn4_824	0.7759438647574864	IRES
circPtpn4_633	0.8298505957660905	IRES
circSlc35f5_571	0.7974244677149189	IRES
circTmem163_136	0.15266729846590452	non-IRES
circRab3gap1_823	0.6149109792373881	IRES
circRab3gap1_403	0.5856710093123122	IRES
circRab3gap1_597	0.6759350670620319	IRES
circR3hdm1_420	0.7319011381836092	IRES
circR3hdm1_576	0.6291503370088593	IRES
circR3hdm1_728	0.6683701511826611	IRES
circR3hdm1_1005	0.6628849511938981	IRES
circUbxn4_965	0.5038298755583266	IRES
circGm29427_1183	0.5500571549167643	IRES
circGm29427_547	0.5934890141627105	IRES
ciSrgap2_1714	0.8577222566589988	IRES
circElk4_1203	0.7253986144853781	IRES
circZc3h11a_159	0.6304640885887923	IRES
circAtp2b4_661	0.6432697119620456	IRES
circDennd1b_486	0.7300844890306224	IRES
circDennd1b_316	0.7268611586627647	IRES
circDennd1b_642	0.6100231181149757	IRES
circDennd1b_477	0.6087658292246017	IRES
circDennd1b_376	0.6081292560235747	IRES
circDennd1b_330	0.617366294842893	IRES
circCdc73_460	0.4478883531633903	non-IRES
circCdc73_186	0.560243651049104	IRES
circTrmt1l_399	0.6377882416517673	IRES
circRnf2_466	0.4431026030084891	non-IRES
circEdem3_517	0.6262054661807438	IRES
circRgl1_630	0.6817625637274869	IRES
circDhx9_997	0.7116038783978323	IRES
circDhx9_274	0.45620050100615944	non-IRES
circStx6_656	0.4039451266378506	non-IRES
circCep350_1016	0.5682171965702179	IRES
circAbl2_1905	0.4425516374182949	non-IRES
circFam20b_500	0.4848105771496365	non-IRES
circPappa2_2715	0.5386111614902169	IRES
circPappa2_1367	0.5951659495904285	IRES
circPappa2_711	0.5541054802891108	IRES
circPappa2_1072	0.4460944039434937	non-IRES
circCop1_898	0.6636860616192197	IRES
circCop1_309	0.7127023729907558	IRES
circRabgap1l_606	0.6645450465469303	IRES
circRabgap1l_1028	0.7091159915293678	IRES
circRabgap1l_759	0.665158198862936	IRES
circRc3h1_416	0.6132671355403407	IRES
circKifap3_290	0.5044349415531341	IRES
circTiprl_508	0.4176315909378647	non-IRES
ciMpc2_1143	0.8841987024077778	IRES
circMpzl1_514	0.513329531079438	IRES
circUck2_547	0.495281118591168	non-IRES
circAldh9a1_749	0.35569655796778044	non-IRES
circUap1_877	0.5340947364628404	IRES
circAtf6_529	0.5142533637686814	IRES
circAtf6_552	0.587140117161962	IRES
circAtf6_653	0.6014400751952217	IRES
circDcaf8_528	0.5185129780006725	IRES
circFmn2_1920	0.7449476272606391	IRES
circFmn2_1772	0.7609928845213995	IRES
circFmn2_1716	0.7641532733646319	IRES
circFmn2_1804	0.7490962647560814	IRES
circFmn2_1866	0.7516042989253878	IRES
circFmn2_612	0.5830331253901765	IRES
circFmn2_550	0.5429106490074952	IRES
circFmn2_643	0.5170562279566413	IRES
circFmn2_150_2	0.7579145788658609	IRES
circSdccag8_1273	0.4089429410518242	non-IRES
circAkt3_467	0.5463269157917345	IRES
circAkt3_1108	0.5224608320255296	IRES
circAkt3_979	0.5587996185831245	IRES
circAkt3_856	0.5262564064165749	IRES
circAkt3_515	0.4977659456456474	non-IRES
circAkt3_383	0.4622167819751842	non-IRES
circAkt3_589	0.4671898547830296	non-IRES
circAkt3_444	0.5184785047697495	IRES
circAkt3_332	0.5242603937700698	IRES
circDesi2_236	0.6861045500473946	IRES
ciDesi2_1602	0.864556139429259	IRES
circHnrnpu_227	0.4418727231638738	non-IRES
circSmyd3_545	0.18718439545130616	non-IRES
circSmyd3_303	0.6175791928261507	IRES
circAhctf1_2574	0.808814825207543	IRES
circCdc42bpa_421	0.6099788405235548	IRES
circCdc42bpa_903	0.5462352558467611	IRES
circAcbd3_617	0.24958782153117115	non-IRES
circAcbd3_1089	0.3411427393762025	non-IRES
circNvl_900	0.5619441658039821	IRES
circWdr26_655	0.4662018399266843	non-IRES
circEnah_710	0.18639868063306464	non-IRES
circEnah_344	0.24467381711110717	non-IRES
circMtarc2_444	0.5288517841493903	IRES
circIars2_1316	0.48827614762303856	non-IRES
circBpnt1_445	0.44860958382099536	non-IRES
circEprs_492_2	0.5268618273870047	IRES
circEprs_601	0.4810033386494976	non-IRES
circEprs_591	0.4195794825592048	non-IRES
circUsh2a_1165	0.48586513446147306	non-IRES
circUsh2a_2743	0.5844565278453432	IRES
circUsh2a_826	0.5220235092851014	IRES
circUsh2a_1800	0.6446161813005469	IRES
circUsh2a_477	0.5875513833402292	IRES
circUsh2a_480	0.5914293427726415	IRES
circUsh2a_894	0.4789100391270663	non-IRES
circUsh2a_429	0.3040300589332478	non-IRES
circPtpn14_1847	0.256054072340826	non-IRES
circProx1_1900	0.33216353277851596	non-IRES
circRps6kc1_209	0.4663842150021422	non-IRES
circRps6kc1_900	0.44948917617311895	non-IRES
circRps6kc1_691	0.4474664500239238	non-IRES
circRcor3_852	0.33322418861580183	non-IRES
circRcor3_794	0.3324588187293787	non-IRES
circKcnh1_1152	0.6307047401162315	IRES
circSyt14_1293	0.5732523215052606	IRES
circSyt14_381	0.6332709632100922	IRES
circSyt14_429	0.6527819721028121	IRES
circAnkib1_1572	0.5430347661501433	IRES
circAnkib1_873	0.5501610182528583	IRES
circAkap9_812	0.4175938027690206	non-IRES
circAkap9_376	0.384644326386421	non-IRES
circCdk14_341	0.4628386164117125	non-IRES
circElapor2_1510	0.4564275114172385	non-IRES
circElapor2_2371	0.5138555458758218	IRES
circElapor2_504	0.4239068449366429	non-IRES
circPclo_2410	0.595004675844303	IRES
circPclo_797	0.48260023890004616	non-IRES
circSema3c_804	0.5549962302244675	IRES
circGnai1_287	0.4502409285749921	non-IRES
circGnai1_472	0.39518048577195225	non-IRES
circRsbn1l_638	0.7015747526023864	IRES
circGsap_215	0.8171230745536212	IRES
circFam185a_505	0.43946520282246204	non-IRES
circNapepld_310	0.29524995667524445	non-IRES
circOrc5_325	0.7642029089502648	IRES
circKmt2e_670	0.44626683237542386	non-IRES
circSrpk2_1663	0.38817540550048196	non-IRES
circSrpk2_1454	0.3630871578061408	non-IRES
circSrpk2_710	0.42396304626514403	non-IRES
circSrpk2_544	0.4653698021713418	non-IRES
ciRint1_571	0.7852458790036728	IRES
circKlhl7_322	0.8451342993396475	IRES
circKlhl7_816	0.6938153901035139	IRES
circKlhl7_1057	0.6744107683704031	IRES
circKlhl7_494	0.5614942522338585	IRES
circNub1_998	0.3853831251500503	non-IRES
circPrkag2_921	0.6054790439622609	IRES
circKmt2c_7196	0.638210088795849	IRES
circKmt2c_638	0.48395027379081373	non-IRES
circKmt2c_1135	0.5587973908711711	IRES
circActr3b_851	0.4611956967095851	non-IRES
circPaxip1_2186	0.44484031521750744	non-IRES
circPaxip1_735	0.4336881753412794	non-IRES
circRbm33_1188	0.4524776776465191	non-IRES
circRbm33_498	0.5370083523803557	IRES
circRbm33_557	0.5469817537305974	IRES
circRbm33_2306	0.5360421678340611	IRES
circLmbr1_334	0.7348488593153458	IRES
circLmbr1_244	0.9086986218515926	IRES
circUbe3c_3015	0.6754219027515703	IRES
circSelenoi_863	0.7867998912309975	IRES
circSnx17_618	0.4561922904491573	non-IRES
circYes1_1425	0.5408600652641684	IRES
circNsd2_789	0.6919494843961567	IRES
circNsd2_1439	0.5731049791772168	IRES
circNsd2_1913	0.5393232184630699	IRES
circFam193a_4156	0.48521710656376293	non-IRES
circAdd1_651	0.4763575721796399	non-IRES
circHtt_1199	0.6875684900760598	IRES
circHtt_1597	0.6152098633415025	IRES
circLrpap1_402	0.14779079541224158	non-IRES
circTrmt44_875	0.6195075074405123	IRES
circTbc1d14_914	0.5221197653499512	IRES
circTbc1d14_427	0.2660490116679065	non-IRES
circGm1043_585	0.45030083392727843	non-IRES
circWdr1_420	0.4966256235898474	non-IRES
circGm7854_294	0.7020907004017489	IRES
circCc2d2a_642	0.4231587119550639	non-IRES
circFbxl5_1760	0.6737153117320662	IRES
circPpargc1a_1142	0.42407990961209824	non-IRES
circSepsecs_912	0.548595871139465	IRES
circAnapc4_554	0.8131056808589542	IRES
circStim2_131	0.3067137969908949	non-IRES
circPgm2_1201	0.5119583826912384	IRES
ciRpl9_777	0.6499275982652862	IRES
circUbe2k_465	0.49141797911707463	non-IRES
circN4bp2_390	0.5804921535948837	IRES
circN4bp2_4265	0.6167076959678873	IRES
circN4bp2_971	0.5812502920744802	IRES
circApbb2_580	0.22806549216201014	non-IRES
circApbb2_353	0.3914091089682272	non-IRES
circTmem33_555	0.7232220847615057	IRES
circSlc30a9_674	0.6757814407083557	IRES
circSlc30a9_410	0.5380131829138214	IRES
circAtp8a1_173	0.48492246619045826	non-IRES
circAtp8a1_602	0.46605833708109273	non-IRES
circAtp8a1_499	0.3622272501810456	non-IRES
circAtp8a1_1512	0.5077863112720304	IRES
circGuf1_420	0.7029818323094403	IRES
circCorin_444	0.31916123048205935	non-IRES
circCorin_708	0.5312145024744339	IRES
circNfxl1_798	0.581886918136395	IRES
circFryl_774	0.2941518116839895	non-IRES
circFryl_513	0.5172498390456794	IRES
circFryl_293	0.8226856074503829	IRES
circDcun1d4_318	0.45921477626494084	non-IRES
circDcun1d4_481	0.43609558523956854	non-IRES
circDcun1d4_590	0.554843679155718	IRES
circFip1l1_576	0.5834296787735989	IRES
circPpat_1041	0.4623615101115899	non-IRES
circSrp72_256	0.19721082647807095	non-IRES
circAdgrl3_926	0.5471927652712953	IRES
circAdgrl3_801	0.5505824597877323	IRES
circAdgrl3_1702	0.5544019557433564	IRES
circRufy3_635	0.4356566757646411	non-IRES
circSlc4a4_1244	0.6823004712697984	IRES
circAnkrd17_604	0.5943299674411001	IRES
circAnkrd17_893	0.4804528886562	non-IRES
circAnkrd17_2692	0.44662613348441993	non-IRES
circAnkrd17_1105	0.4042116295308461	non-IRES
circAnkrd17_459	0.3531629651604334	non-IRES
circShroom3_916	0.23773434436425364	non-IRES
circSeptin11_349	0.5414656510705659	IRES
circSeptin11_615	0.3805269411549697	non-IRES
circCnot6l_965	0.5567153774897462	IRES
circCnot6l_485	0.7214239007542372	IRES
circCnot6l_395	0.7153568850246956	IRES
circMrpl1_530	0.5164434700537788	IRES
circSec31a_1453	0.5298778332910836	IRES
circSec31a_2500	0.5351697981139052	IRES
circSec31a_1223	0.5498724788991362	IRES
circSec31a_499	0.532897018262417	IRES
circSec31a_403	0.5919674619940486	IRES
circLin54_983	0.7218819400433828	IRES
circLin54_840	0.6946272285551774	IRES
circAbraxas1_1108	0.7610094990140971	IRES
circWdfy3_2106	0.4632111500320435	non-IRES
circArhgap24_331	0.1528239732901719	non-IRES
circAff1_979	0.32093193031886774	non-IRES
circKlhl8_384	0.5114487783452317	IRES
circZfp644_3735	0.6220916364157157	IRES
circZfp644_3632	0.632137517390058	IRES
circZfp644_3026	0.6392092625302738	IRES
circHfm1_414	0.5941555422273356	IRES
circEvi5_678	0.2675100936572393	non-IRES
circEvi5_1009	0.7066313083152171	IRES
circAnkle2_593	0.413360517334463	non-IRES
circAnkle2_743	0.5049755303497095	IRES
circPgam5_528	0.3044557193254265	non-IRES
circEp400_393	0.5657259985980302	IRES
circEp400_1467	0.5310613842475028	IRES
circEp400_2737	0.5606518936870298	IRES
circEp400_901	0.5787164435977531	IRES
circEp400_270	0.6755329305706418	IRES
circEp400_703	0.5824412228514501	IRES
circEp400_1481	0.5089478862310667	IRES
circEp400_1370	0.5059366619506966	IRES
circPitpnb_436	0.52045860456736	IRES
circPitpnb_259	0.5919382979476392	IRES
circGrk3_605	0.2830091516888436	non-IRES
circGrk3_719	0.3747229091339268	non-IRES
circ2900026A02Rik_4630	0.4054746708722999	non-IRES
circSgsm1_588	0.4175584783152904	non-IRES
circSgsm1_969_1	0.34656670322355626	non-IRES
circUsp30_293	0.7082440731315641	IRES
circCoq5_372	0.3270218266454386	non-IRES
circKsr2_292	0.14347570448991825	non-IRES
circFbxo21_406	0.4444848683024389	non-IRES
circFbxw8_404	0.37408542116648646	non-IRES
circMed13l_238	0.29364204453041576	non-IRES
circPtpn11_511	0.4659562289317942	non-IRES
circHectd4_3435	0.46167433203708247	non-IRES
circHectd4_376	0.3529425161037475	non-IRES
circNaa25_378	0.6634754074493708	IRES
circAtxn2_320	0.5939280938921541	IRES
circPptc7_503	0.300960499066175	non-IRES
circIft81_776	0.4287117176252937	non-IRES
circTmem120b_363	0.5380842258537143	IRES
circRsrc2_598	0.29429964135923037	non-IRES
circGm43518_360	0.2528798819433842	non-IRES
circMphosph9_460	0.39198844446234493	non-IRES
circMphosph9_812	0.633120951359243	IRES
circSbno1_271	0.34331134584660705	non-IRES
circSbno1_745	0.38084333997102315	non-IRES
circTctn2_837	0.569367854301293	IRES
circTctn2_843	0.5326026948146234	IRES
circAtp6v0a2_390	0.3466823581325273	non-IRES
circNcor2_2016	0.2439369290180383	non-IRES
circNcor2_446	0.1269640493660882	non-IRES
circAacs_437	0.26195533715160824	non-IRES
circTmem132b_1039	0.3568988865796797	non-IRES
circGlt1d1_520	0.4769779455498346	non-IRES
circRimbp2_1137	0.43000990276080303	non-IRES
circSfswap_688	0.32600508549997664	non-IRES
circAsl_395	0.19917227292510561	non-IRES
circTpst1_1145	0.4884406123975363	non-IRES
circRabgef1_353	0.26689921925530197	non-IRES
circRabgef1_520	0.3010108556304023	non-IRES
circTyw1_171	0.2767611093888449	non-IRES
circAuts2_351	0.346686181734929	non-IRES
circClip2_299	0.20117196667345585	non-IRES
circMlxipl_501	0.3173365873507776	non-IRES
circMlxipl_283	0.3533712730570493	non-IRES
circBaz1b_2401	0.3604594987015048	non-IRES
circBaz1b_1978	0.3474109752115103	non-IRES
circSlc12a9_241	0.33299548283736463	non-IRES
circZan_593	0.4837269124058153	non-IRES
circGigyf1_372	0.0756969282486982	non-IRES
circFam20c_209	0.501136770170672	IRES
circMad1l1_515	0.19721398158323603	non-IRES
circMad1l1_999	0.21263584704407504	non-IRES
circEif3b_658	0.3431864480821746	non-IRES
circSdk1_314_2	0.4392583268698597	non-IRES
circTnrc18_712	0.244452926877392	non-IRES
circRnf216_810	0.6402322077371574	IRES
circCcz1_342	0.6480697750611562	IRES
circLmtk2_622	0.5082766632209454	IRES
circLmtk2_373	0.4609299365426933	non-IRES
circBaiap2l1_818	0.3805919514888526	non-IRES
circCdk8_328	0.5411784514674013	IRES
circCdk8_460	0.634247205673483	IRES
circCdk8_384	0.6788584882836207	IRES
circCdk8_1007	0.6238703673843367	IRES
circCdk8_798	0.62141018142865	IRES
circPan3_260	0.5932584020651632	IRES
circSlc46a3_955	0.8556399054964987	IRES
circKatnal1_1155	0.27902638916177697	non-IRES
circFry_255	0.6645189300472997	IRES
circN4bp2l2_166	0.48664636695425584	non-IRES
circPds5b_1981	0.6719910499939947	IRES
circLeng8_2298	0.37538130673874404	non-IRES
circRdh13_420	0.295008791692869	non-IRES
circRdh13_380	0.2594154149694115	non-IRES
circPpp6r1_419	0.28948306155538467	non-IRES
circZfp28_384	0.4345820958986761	non-IRES
ciPeg3_529	0.4807671623740306	non-IRES
circNlrp5-ps_1316	0.5206556888982771	IRES
circSympk_1073	0.17296896436983442	non-IRES
circRtn2_780	0.29194747127283116	non-IRES
circSars2_401	0.5578389596308508	IRES
circSipa1l3_626	0.27054895183996924	non-IRES
circGarre1_1139	0.5119743082871735	IRES
circGarre1_1252	0.6533594852476717	IRES
circAp2a1_406	0.2682706117089304	non-IRES
circRuvbl2_339	0.21102568833558888	non-IRES
circAbcc8_4217	0.37044573086717636	non-IRES
circAbcc8_321	0.7913863308130078	IRES
circAbcc8_619	0.4342163738649819	non-IRES
circAbcc8_599	0.2561082292145492	non-IRES
circNav2_732	0.16021632607298292	non-IRES
circNav2_1909	0.3470847284483656	non-IRES
circPrmt3_590	0.43738935084733405	non-IRES
circNell1_322	0.31748510602047764	non-IRES
circNell1_312	0.45851411482823023	non-IRES
circNell1_129_2	0.5714010883048608	IRES
circGas2_499	0.45709308359469625	non-IRES
circGas2_955	0.5926840580207301	IRES
circTubgcp5_749	0.6362877527222374	IRES
circTubgcp5_956	0.6067835698334354	IRES
circHerc2_1676	0.49637943496956666	non-IRES
circUbe3a_112	0.8815106564069455	IRES
circUbe3a_1702	0.6295008715350321	IRES
circUbe3a_1682	0.6358664146109881	IRES
circA230057D06Rik_334	0.7507205526932634	IRES
circA230057D06Rik_236	0.7034476903557829	IRES
circA230057D06Rik_810	0.7614127265286658	IRES
circTjp1_1172	0.3696980547012503	non-IRES
circChsy1_496	0.46405531781933096	non-IRES
circLrrk1_847	0.6349789807650901	IRES
ciLrrc28_12768	0.831773746185879	IRES
circMctp2_540	0.5604671548145405	IRES
circChd2_2093	0.540132678187054	IRES
circChd2_470	0.6147167368576064	IRES
circChd2_1440	0.3712935752501311	non-IRES
circChd2_381	0.3197626095749213	non-IRES
circAkap13_730	0.5992475136863864	IRES
circAbhd2_300	0.5659351345733404	IRES
circAbhd2_344	0.3002052498530529	non-IRES
circFurin_468	0.12806315475067737	non-IRES
circFurin_736	0.2809830788592015	non-IRES
circCpeb1_1197	0.5422583920566788	IRES
circAp3b2_857	0.20584237819622397	non-IRES
circHdgfl3_519	0.3818056790444485	non-IRES
circNox4_481	0.789418700286866	IRES
circHikeshi_238	0.822496001047666	IRES
circEed_339	0.664225679250493	IRES
circEed_473	0.6383983278441041	IRES
circPicalm_1278	0.7199873208737473	IRES
circPicalm_197	0.7376540018907506	IRES
circPicalm_521	0.5834657883416928	IRES
circPcf11_1900	0.5781288342702188	IRES
circTenm4_1194	0.5222598072513128	IRES
circNars2_372	0.5604598442596446	IRES
circNars2_453	0.5639538567803757	IRES
circNars2_337	0.7281197245535977	IRES
circNars2_475	0.712697186843254	IRES
circRsf1_1976	0.40070307699511276	non-IRES
circRsf1_3090	0.6610302584357417	IRES
circClns1a_607	0.2943467147011701	non-IRES
circAcer3_394_2	0.8612134420074207	IRES
circUvrag_633	0.5168194626564212	IRES
ciSpcs2_3463	0.8362834784184039	IRES
circRnf169_340	0.3357069746761042	non-IRES
circFchsd2_384	0.4375403237524874	non-IRES
circAtg16l2_1657	0.2944876663505271	non-IRES
circArap1_1020	0.4250545209869585	non-IRES
circClpb_687	0.2658283959925728	non-IRES
circNup98_1085	0.64316822527734	IRES
circNup98_991	0.5960910066926135	IRES
circStim1_683	0.2669910270224537	non-IRES
circStk33_1272	0.6038340805042139	IRES
circTmem41b_328	0.750474265473781	IRES
circUsp47_457	0.5282460624663047	IRES
circUsp47_626	0.4958626078129429	non-IRES
circUsp47_492	0.609813032110625	IRES
ciUsp47_525	0.7718434346340444	IRES
circMical2_583	0.34930811640462384	non-IRES
circParva_264	0.1688581190268331	non-IRES
circParva_405	0.22503092591149815	non-IRES
circArntl_407	0.5719842190215784	IRES
circArntl_441	0.5549534964116603	IRES
circCopb1_1246	0.6236585543594264	IRES
ciPsma1_480	0.839764170804648	IRES
circPde3b_392	0.8107443544359104	IRES
circPik3c2a_198	0.5401762599196333	IRES
circPik3c2a_1563	0.726652688755229	IRES
circPik3c2a_1327	0.7600224028783528	IRES
circPik3c2a_400	0.7147815235463394	IRES
circPik3c2a_377	0.6338264711796465	IRES
circPik3c2a_639	0.6550918697133054	IRES
circPik3c2a_1233	0.6880835512498269	IRES
circPik3c2a_1129	0.6963746852317155	IRES
circSmg1_418	0.7015110549889925	IRES
circVps35l_333	0.5505067163981484	IRES
circRexo5_481	0.7773711529379981	IRES
circMettl9_586	0.7960886630600077	IRES
circMettl9_395	0.6308258797379266	IRES
circKatnip_477	0.40007839413057317	non-IRES
circKatnip_400	0.33058057258577545	non-IRES
circXpo6_402	0.613880941993953	IRES
circEif3c_364	0.2357461284113494	non-IRES
circMapk3_512	0.5312221989349639	IRES
ciTaok2_3242	0.7774560908362317	IRES
circMvp_602	0.386173240854612	non-IRES
circSrcap_825	0.38920925957731883	non-IRES
circSrcap_639	0.41387522906462865	non-IRES
circSrcap_3129	0.6959191360247965	IRES
circSetd1a_352	0.5233018352367252	IRES
circTial1_630	0.4959814488116911	non-IRES
circInpp5f_446	0.3036744158460562	non-IRES
circInpp5f_518	0.2769294353363172	non-IRES
circSec23ip_932	0.5921841230649426	IRES
circFgfr2_639	0.26195577556621663	non-IRES
circAte1_444_2	0.7769756656826436	IRES
circAte1_766_1	0.5965754136182893	IRES
circAte1_470	0.4927126716289473	non-IRES
circAte1_701	0.4947245733160972	non-IRES
circTacc2_5223	0.4397056192311626	non-IRES
circDmbt1_414	0.44147622325874325	non-IRES
circDmbt1_2079	0.4666997977804787	non-IRES
circDmbt1_897	0.4675326938726707	non-IRES
circDmbt1_450	0.5055459644522495	IRES
circDmbt1_867	0.5001895863596675	IRES
circFam53b_1081	0.25949048814909204	non-IRES
circZranb1_1039	0.6071475612651698	IRES
circZranb1_1464	0.6242608784332487	IRES
circCtbp2_264	0.42050881247781485	non-IRES
circDhx32_514	0.4386334477546079	non-IRES
circFank1_348	0.3816499263360555	non-IRES
circPpp2r2d_982	0.6317675931488546	IRES
circBrsk2_874	0.2006302791604627	non-IRES
circBrsk2_475	0.20225128317204952	non-IRES
ciIns2_488	0.6426134196235046	IRES
ciIns2_443	0.677619222181932	IRES
circNap1l4_289	0.5427334093550015	IRES
circAno1_614	0.45333359740213597	non-IRES
circCul2_595	0.6929713024108063	IRES
circArhgap12_468	0.5013636781424052	IRES
circArhgap12_792	0.4549669418103608	non-IRES
circEpc1_353	0.56022180343972	IRES
circWac_336	0.7401030090809343	IRES
circUsp14_268	0.38167180596412453	non-IRES
circRock1_735	0.6192891358515887	IRES
circRock1_597	0.6267176794240905	IRES
circRock1_682	0.6027155799940475	IRES
circRock1_376	0.6017350056119797	IRES
circRock1_876	0.49677181931894415	non-IRES
circRock1_500	0.4217404719510997	non-IRES
circEsco1_545	0.6595995876717756	IRES
circEsco1_657	0.6603179847516492	IRES
circEsco1_311	0.666413747986647	IRES
circEsco1_2233	0.6810878249089632	IRES
circMib1_863	0.49489125482116453	non-IRES
circRbbp8_461	0.6346295558457944	IRES
circCables1_436	0.4754789161539677	non-IRES
circOsbpl1a_411	0.5858172507368283	IRES
circCdh2_848	0.5098550357395734	IRES
circDsc2_1819	0.6499750406159078	IRES
circB4galt6_242	0.49390079799835285	non-IRES
circRnf138_451	0.7415578469307675	IRES
circGarem1_1173	0.5035339542171082	IRES
circNol4_294	0.3218479231804028	non-IRES
circNol4_792	0.2512763155900314	non-IRES
circNol4_358	0.24828042208866027	non-IRES
circNol4_508	0.27327732990444964	non-IRES
ciElp2_1374	0.877381495169573	IRES
circAW554918_770	0.6934318314851455	IRES
circWdr33_747	0.436659790636388	non-IRES
circErcc3_300	0.4495896385667357	non-IRES
circEpb41l4a_198	0.44306303997933966	non-IRES
circApc_741	0.4988362311109778	non-IRES
circFam13b_737	0.4778035786843069	non-IRES
circFam13b_1053	0.5822398395546116	IRES
circFam13b_725	0.6744060014441277	IRES
circKdm3b_5013	0.48155051455834297	non-IRES
circHspa9_488	0.44601149253185984	non-IRES
circSil1_314	0.46807560729533476	non-IRES
circSil1_413	0.3918866311482273	non-IRES
circUbe2d2a_374	0.7852640894856839	IRES
circUbe2d2a_310	0.8381651157509074	IRES
circAnkhd1_1936	0.575658099818954	IRES
circAnkhd1_530	0.5626318850802993	IRES
circAnkhd1_715	0.5317133025197202	IRES
circAnkhd1_907	0.5503049099355479	IRES
circAnkhd1_3831	0.6405860685743517	IRES
circAnkhd1_435	0.5554330286889555	IRES
circAnkhd1_1760	0.7591524605863852	IRES
circIk_718	0.3345176367719668	non-IRES
circArhgap26_443	0.29953391718915817	non-IRES
circArhgap26_874	0.3755534433114999	non-IRES
circArhgap26_953	0.33387329899893387	non-IRES
ciArhgap26_109	0.4904251229329078	non-IRES
circArhgap26_510	0.36335033377846376	non-IRES
circLars_2667	0.5116981715709598	IRES
circPpp2r2b_377	0.47373816758531084	non-IRES
circStk32a_510	0.39466859143329547	non-IRES
circDcp2_374	0.6993537789728048	IRES
circMcc_771	0.27539696982754486	non-IRES
circDtwd2_627	0.8275537953416613	IRES
circDmxl1_3566	0.6939568462672365	IRES
circSnx2_614	0.588723251244151	IRES
circSnx2_490	0.560815602347631	IRES
circCsnk1g3_535	0.656234380234233	IRES
circGramd3_522	0.5056304007366317	IRES
circMarchf3_449	0.3461921412931231	non-IRES
circPrrc1_668	0.47147953351999683	non-IRES
circWdr7_411	0.36540138069851413	non-IRES
circWdr7_1723	0.3954075206806322	non-IRES
circAtp8b1_346	0.3797188768051748	non-IRES
circAtp8b1_1841	0.5050386233184665	IRES
circAtp8b1_410	0.5926379733472241	IRES
circMalt1_1400	0.5668933033211951	IRES
circZfp532_2351	0.35071006899314355	non-IRES
circZfp532_804	0.581944145955998	IRES
circSpire1_395	0.34074207147908114	non-IRES
circCep192_505	0.6985259174756464	IRES
circSmad4_1433	0.5636975450404773	IRES
circSmad4_1080	0.6343152470642811	IRES
circSmad4_582	0.7240499716466208	IRES
circDym_354	0.7567227130116636	IRES
circDym_269	0.42350728769815954	non-IRES
circDym_966	0.4540961658624359	non-IRES
circDym_697	0.464849405770046	non-IRES
circCtif_862	0.27330979887471285	non-IRES
circCtif_255	0.39845578313028274	non-IRES
circSmad2_782	0.5510751778093375	IRES
circPias2_560	0.7615901643871564	IRES
circPias2_607	0.625582258082881	IRES
circSetbp1_3448	0.4198052515799024	non-IRES
circSetbp1_630	0.5724042619057701	IRES
circNfatc1_706	0.39948674688075464	non-IRES
circAtp9b_710	0.7471870440897501	IRES
circZfp236_929	0.4741808513275185	non-IRES
circZfp516_1926	0.254303637304581	non-IRES
circZfp516_3381	0.3490914302492316	non-IRES
circZfp516_1455	0.4952794853849601	non-IRES
circZfp516_1643	0.47789569666540366	non-IRES
circZfp407_372	0.5008377655263947	IRES
circZfp407_4835	0.5430468173404058	IRES
circZfp407_4720	0.5521393591001924	IRES
circRttn_1102	0.7994618098282619	IRES
circRttn_471	0.6751184194896817	IRES
circSelenop_213	0.5130867070987819	IRES
circGhr_820	0.6551200255122185	IRES
circGhr_79	0.8878601403138033	IRES
circOxct1_393	0.5078595304907889	IRES
circPrkaa1_839	0.5758993215154993	IRES
circRictor_962	0.6702148676145517	IRES
circRictor_705	0.8226819891395031	IRES
circLifr_300	0.5488489989248235	IRES
circNup155_414	0.5242413693872059	IRES
circCplane1_2617	0.8068506111752178	IRES
circNipbl_589	0.7513648009552031	IRES
circZfr_2698	0.47716075060143687	non-IRES
circZfr_369	0.31039282350720754	non-IRES
circMtmr12_761	0.4848997799630705	non-IRES
circCdh9_1025	0.5124839153248827	IRES
circOtulin_316	0.39535176833143976	non-IRES
circTrio_1814	0.3492805848822071	non-IRES
circTrio_1021	0.402291328746117	non-IRES
circCtnnd2_729	0.21931538664384806	non-IRES
circCct5_1393	0.2786783293367697	non-IRES
circCpq_416	0.64829591437219	IRES
circCpq_822	0.5705822307288588	IRES
circCpq_294	0.49417294538398426	non-IRES
circMtdh_374	0.5767475164898949	IRES
circStk3_1309	0.5136140259760301	IRES
circStk3_658	0.5778120035954051	IRES
circVps13b_309	0.8294053775197762	IRES
circVps13b_567	0.7778400089949428	IRES
circVps13b_1554	0.7102540030471335	IRES
circVps13b_475	0.7143147728188274	IRES
circVps13b_1301	0.7179156967517181	IRES
circVps13b_688	0.7056662778264106	IRES
circUbr5_2261	0.5217068920863542	IRES
circAtp6v1c1_318	0.3481446683051676	non-IRES
ciFzd6_802	0.8732309825734572	IRES
circRims2_3701	0.47520960079682756	non-IRES
circRims2_2096	0.5066737821015161	IRES
circRims2_2433	0.4748991110422028	non-IRES
circRims2_1029	0.6100709652687771	IRES
circRims2_1366	0.5291708321404726	IRES
circRims2_794	0.4731860063008298	non-IRES
circRims2_516	0.4318203774753242	non-IRES
circRims2_320	0.5684781567026669	IRES
circOxr1_1715	0.4891218592554659	non-IRES
circNudcd1_1181	0.6515588697827779	IRES
circTrps1_2663	0.4538330343269258	non-IRES
circRad21_787	0.2637652056658232	non-IRES
circExt1_760	0.728429698229351	IRES
circEnpp2_282	0.5482549734451637	IRES
circDeptor_392	0.3831277787323157	non-IRES
circZhx1_2859	0.653192407612702	IRES
circTatdn1_494	0.6987237581270952	IRES
circWashc5_657	0.4338316854498645	non-IRES
circPvt1_318	0.6426897136808286	IRES
circPhf20l1_2355	0.5744007289641487	IRES
circFam135b_96	0.7565943012065933	IRES
circTrappc9_609	0.38138664528079047	non-IRES
circTrappc9_465	0.38859566987044775	non-IRES
circPtk2_698	0.5301030195258665	IRES
circPtk2_584	0.6419456391949394	IRES
circPtk2_1211	0.5663010335750186	IRES
circPtk2_409	0.5521295705781197	IRES
circRbfox2_872	0.4426146273804965	non-IRES
ciRbfox2_1155	0.7970821370350509	IRES
circPla2g6_686	0.22948551308830836	non-IRES
circDdx17_385	0.6342303009351641	IRES
circTnrc6b_1446	0.535724339342925	IRES
circSlc25a17_128	0.2928557894507677	non-IRES
circEp300_638	0.421196275289763	non-IRES
circEp300_329	0.7513218575488213	IRES
circXrcc6_765	0.4964395857864198	non-IRES
circTcf20_5866	0.49094471455295075	non-IRES
circTcf20_5772	0.49029892012159965	non-IRES
circTtll1_460	0.5199561559210951	IRES
circAtxn10_531	0.6896267667708398	IRES
circAtxn10_1057	0.5676774599574966	IRES
circTrmu_273	0.583908072359707	IRES
circTbc1d22a_572	0.40180704386001787	non-IRES
circTbc1d22a_307	0.5181440948607752	IRES
circTbc1d22a_525	0.4473860257947312	non-IRES
circAlg12_328	0.5702357255393222	IRES
circPpp6r2_284	0.8785239427710333	IRES
circKif21a_569	0.5005055730359331	IRES
circLrrk2_362	0.4787312043177748	non-IRES
circPphln1_615	0.46850933378311105	non-IRES
circPphln1_341	0.5035139218954381	IRES
circAno6_494	0.5551478230403002	IRES
circSlc38a4_1318	0.4915079414664138	non-IRES
circPced1b_284	0.48919745793606717	non-IRES
circPced1b_478	0.555538558188226	IRES
circPced1b_330	0.6046300765622673	IRES
circSenp1_1018	0.631849816836536	IRES
circSenp1_179	0.357569393359225	non-IRES
circKansl2_331	0.35936349123409816	non-IRES
circSpats2_375	0.5971246391497441	IRES
circCers5_595	0.6876786525893808	IRES
circTfcp2_366	0.5529492986201219	IRES
circCela1_364	0.20371610566454712	non-IRES
circPcbp2_448	0.5294005196174639	IRES
circSfi1_841	0.40625790057308525	non-IRES
circSfi1_908	0.37838668589007507	non-IRES
circEif4enif1_855	0.5069090198915264	IRES
circMtmr3_541	0.6856214471465641	IRES
circMtmr3_291	0.6954753476964559	IRES
circAscc2_850	0.6638030497615804	IRES
circNf2_367	0.45893549818708596	non-IRES
circNf2_561	0.4046422710844064	non-IRES
circThoc5_404	0.6015881480585962	IRES
circNudcd3_333	0.40982474947183506	non-IRES
circOgdh_295	0.5731276176452329	IRES
circTns3_360	0.30610431261802956	non-IRES
circTns3_301	0.1713169404477248	non-IRES
circHus1_591	0.7485431780543897	IRES
circActr2_566	0.7091131671109971	IRES
circAftph_459	0.6092899251201076	IRES
circAftph_1955	0.5869068153898456	IRES
circUgp2_1059	0.7617445927526347	IRES
circWdpcp_923	0.6602227448405459	IRES
circWdpcp_1253	0.654823296816847	IRES
circWdpcp_313	0.6000008660061419	IRES
circEhbp1_742	0.345866319425372	non-IRES
circEhbp1_322	0.3340223336474869	non-IRES
circUsp34_645	0.7627554647406305	IRES
circUsp34_430	0.8326567439473289	IRES
circUsp34_420	0.7384086591002569	IRES
circSanbr_1028	0.7796715924921687	IRES
circFancl_444	0.7214475104429071	IRES
circFancl_267	0.749911490735913	IRES
circCcdc88a_1267	0.6935070052251752	IRES
circEml6_650	0.5010173782363759	IRES
circEml6_328	0.4233495350031094	non-IRES
circAsb3_625	0.6176090977175132	IRES
circInsyn2b_2325	0.5435484628451734	IRES
circPwwp2a_944	0.37523368965807	non-IRES
circCyfip2_1769	0.3674856197085488	non-IRES
circCyfip2_366	0.3929933627621081	non-IRES
circRnf130_903	0.6377510052189466	IRES
circRnf130_708	0.6726614323001535	IRES
circCanx_373	0.6070844471769843	IRES
circCanx_721	0.44920549616499134	non-IRES
circCanx_854	0.4775287455394528	non-IRES
circCanx_607	0.5181167443329212	IRES
circCanx_417	0.5755709576702894	IRES
circCanx_550	0.5885893982704321	IRES
circCanx_731	0.5159737235334175	IRES
circSec24a_1809_2	0.6499849116905151	IRES
circSec24a_466	0.8062219266667939	IRES
circSec24a_469	0.7999236424889569	IRES
circSec24a_340	0.635279786173331	IRES
circPpp2ca_545	0.5343505898296496	IRES
circVdac1_434	0.4659880870914336	non-IRES
circHspa4_1500	0.5243751042605207	IRES
circHspa4_801	0.6726001013416555	IRES
circAff4_1039	0.4866602236756766	non-IRES
circAff4_1208	0.4323183578135259	non-IRES
circFnip1_3013	0.6826826769940432	IRES
circLarp1_947	0.47366254881738923	non-IRES
circCnot8_418	0.6169283603973192	IRES
circTom1l2_725	0.39711965436170993	non-IRES
circDrg2_430	0.38998710690249766	non-IRES
ciPrpsap2_3780	0.752684824117479	IRES
circUlk2_1347	0.6462068953897921	IRES
circUlk2_1008	0.6415309282530716	IRES
circAkap10_957	0.6719088914297944	IRES
circNcor1_825	0.5662288275314425	IRES
circZfp287_922	0.5720989593924768	IRES
circFxr2_221	0.2866905384624522	non-IRES
circFxr2_825	0.4145464017579097	non-IRES
circEif4a1_228	0.5321828604253479	IRES
circRabep1_333	0.5770930310581617	IRES
circRabep1_494	0.577984317220131	IRES
circRabep1_930	0.5121925180993478	IRES
circRabep1_222	0.27119547996854365	non-IRES
circ4933427D14Rik_1265	0.5593959455361013	IRES
circZzef1_654	0.5748979491937476	IRES
circRap1gap2_733	0.40178514315859454	non-IRES
circRap1gap2_431	0.33908144477081015	non-IRES
circPafah1b1_577	0.7816469655453394	IRES
circMettl16_880	0.706620610523892	IRES
circSmyd4_1156	0.4732980279396928	non-IRES
circPrpf8_849	0.4742725580212275	non-IRES
circYwhae_651	0.42546285070081247	non-IRES
ciYwhae_1131	0.8366800073153248	IRES
circGosr1_363	0.32655843797663053	non-IRES
circCpd_1406	0.6179465655187076	IRES
circSsh2_844	0.6130695923595888	IRES
circTaok1_745	0.537522055559351	IRES
circTaok1_431	0.6295881583674195	IRES
circTaok1_317	0.5928732845454467	IRES
circTaok1_294	0.4177434599467926	non-IRES
circNufip2_1713	0.6919365579317969	IRES
circMyo18a_2430	0.321392713555953	non-IRES
circPhf12_886	0.3740306162251821	non-IRES
circPigs_351	0.3435458638349453	non-IRES
circNf1_1362	0.7039814774993917	IRES
circNf1_402	0.6924132782499297	IRES
circNf1_915	0.7328496429294079	IRES
circUtp6_338	0.5977470617248694	IRES
circSuz12_394	0.626035916322354	IRES
circRhot1_292	0.6201376556771977	IRES
circRhot1_444	0.7527543424887999	IRES
circ5730455P16Rik_387	0.7061921308437623	IRES
circPsmd11_357	0.5891739554342099	IRES
circTaf15_431	0.43721263049381454	non-IRES
circDdx52_1232	0.6491929326648508	IRES
circSynrg_363	0.45522567132388464	non-IRES
circAatf_784	0.31157143485871636	non-IRES
circUsp32_385	0.7028067621367836	IRES
circUsp32_513	0.6074186450941931	IRES
circPpm1d_788	0.4331359029630712	non-IRES
circRps6kb1_698	0.6616167303204261	IRES
circRps6kb1_240	0.6398158375156152	IRES
circTubd1_1123	0.6589275980334844	IRES
circVmp1_440	0.7220397762534486	IRES
circTrim37_192	0.387502314552466	non-IRES
circTrim37_515	0.8075479871995377	IRES
circTrim37_471	0.5615239553348966	IRES
circRad51c_333	0.847784329613234	IRES
circRad51c_433	0.8154145642356514	IRES
circDgke_788_2	0.6104867963014937	IRES
circMbtd1_541	0.5962495527643995	IRES
circMbtd1_1823	0.6282406276467948	IRES
circSpag9_317	0.6551778436223866	IRES
circSpag9_710	0.500500970052511	IRES
circSpop_546	0.4478902519656301	non-IRES
circZfp652_1557	0.4828537699001172	non-IRES
circCopz2_174	0.43474681091256584	non-IRES
circNpepps_1007	0.6447069339661387	IRES
circNpepps_495	0.6978544271525499	IRES
circArhgap23_369	0.18521905542010453	non-IRES
circFbxo47_376	0.8250303103220926	IRES
circCdk12_678	0.5798479335806228	IRES
circPsmd3_495	0.4473117848971362	non-IRES
circAcly_416	0.4249710982346381	non-IRES
circAcly_722	0.3336150335167821	non-IRES
circBecn1_618	0.32003631563309404	non-IRES
circBecn1_550_2	0.2456725059793136	non-IRES
circGpatch8_447	0.41742181629243835	non-IRES
circEftud2_174	0.27853239625043913	non-IRES
circNmt1_356	0.3861512863139997	non-IRES
circKansl1_574	0.714260102360844	IRES
circKansl1_1372	0.5750506714566743	IRES
circTlk2_189	0.7599293783980705	IRES
circTlk2_1328	0.5509225933411565	IRES
circTanc2_90	0.4961736837427544	non-IRES
circKcnh6_1488	0.34773551549947845	non-IRES
circMap3k3_263	0.44083828983421586	non-IRES
circMap3k3_498	0.5512592827506547	IRES
circDdx42_389	0.5591854987407714	IRES
circDdx42_638	0.43042971891663484	non-IRES
circDdx42_375_1	0.6547165286288322	IRES
circErn1_745	0.6265021263407293	IRES
circErn1_303	0.5616007165346012	IRES
circErn1_107	0.3074748311204494	non-IRES
circTex2_1663	0.5071742557071865	IRES
circCep95_563	0.5490208801282477	IRES
circSmurf2_544_2	0.4659468025439398	non-IRES
circBptf_5745	0.43259792915209005	non-IRES
circBptf_3433	0.47194887996448953	non-IRES
circBptf_823	0.4324354241937445	non-IRES
circHelz_182	0.5213611665149919	IRES
circHelz_1183	0.5824745438158732	IRES
circHelz_1648	0.6217908529269299	IRES
circHelz_2935	0.546204802648246	IRES
circPrkca_630	0.373133528853176	non-IRES
circPrkca_241	0.38466695695058734	non-IRES
circCep112_1094	0.5485081471511257	IRES
circAxin2_1092	0.34490791956731603	non-IRES
circRgs9_646	0.3839676747484017	non-IRES
circAbca5_487	0.7914389751560854	IRES
circTtyh2_720	0.4837877320042355	non-IRES
circRecql5_1022	0.46587584591698017	non-IRES
circEvpl_408	0.24416703748916782	non-IRES
circSeptin9_639	0.30363932262407295	non-IRES
circTnrc6c_3050	0.4455056782178246	non-IRES
circUsp36_548	0.27561513519247566	non-IRES
circTbc1d16_367	0.31804195863357765	non-IRES
circCcdc40_403	0.32256362155206353	non-IRES
circCcdc40_1673	0.23373032050045067	non-IRES
circRptor_373	0.5196594883785066	IRES
circSlc38a10_505	0.3761002223420775	non-IRES
circNploc4_919	0.550699007358546	IRES
circCsnk1d_809	0.4928834123369818	non-IRES
circFoxk2_490	0.43688275012104805	non-IRES
circWdr45b_476	0.6841612645660649	IRES
circCrebbp_1262	0.4366749103851531	non-IRES
ciAnks3_223	0.839465300973306	IRES
circUbn1_370	0.25606313779880774	non-IRES
circAbat_411	0.4359614860201643	non-IRES
circTxndc11_334	0.8625425757303221	IRES
circTxndc11_445	0.4785381729170796	non-IRES
circTxndc11_315	0.39046534024334073	non-IRES
circZc3h7a_397	0.6574170491464641	IRES
circGspt1_814	0.46110924516070545	non-IRES
circParn_514	0.7463548941720404	IRES
circBfar_712	0.5133214342807477	IRES
circBfar_377	0.760333117483719	IRES
circRrn3_596	0.5307905965242385	IRES
ciMyh11_57	0.8954087573940904	IRES
circPrkdc_1342	0.6071096788106374	IRES
circPrkdc_202	0.647350718314526	IRES
circFgd4_911	0.5980194031368598	IRES
circFgd4_1603	0.560375655875495	IRES
circMapk1_373	0.6402654367727698	IRES
circMapk1_490	0.6731364245101226	IRES
circPi4ka_700	0.7415517633353297	IRES
circMed15_713	0.3987360044612175	non-IRES
circYeats2_834	0.5194636029985822	IRES
circPsmd2_382	0.5725580481906238	IRES
circLsg1_610	0.44860227694086946	non-IRES
circDlg1_749	0.46963087788533947	non-IRES
circDlg1_906	0.5083531092495797	IRES
circSenp5_509	0.695025350938365	IRES
circPak2_1074	0.521926824707651	IRES
circTfrc_281	0.5776745739244187	IRES
circLrch3_625	0.6555293806400997	IRES
circLrch3_202	0.695442809169095	IRES
circZfp148_567	0.6180737395876247	IRES
circZfp148_334	0.6101392593263945	IRES
circSlc12a8_571	0.5048186061649883	IRES
circHeg1_1632	0.5565673519922789	IRES
circKalrn_389	0.3061023368698767	non-IRES
circPdia5_499	0.4179063553183789	non-IRES
circStxbp5l_1050	0.709991686730936	IRES
circLrrc58_407	0.816173020969808	IRES
circLrrc58_278	0.7515788024737474	IRES
circTimmdc1_402	0.5899502482137828	IRES
circZbtb20_50	0.6308897286635802	IRES
circZbtb20_47_2	0.97053518182067	IRES
circZbtb20_511	0.6117318059372419	IRES
circGramd1c_366	0.7615549118216252	IRES
ciAtp6v1a_2044	0.8343555035536263	IRES
circUsf3_177	0.3440184917403149	non-IRES
circGm609_2064	0.7684381470093288	IRES
circGm609_639	0.6854649713952958	IRES
circPhldb2_1452	0.5254010535423793	IRES
circPlcxd2_703	0.5248085451795585	IRES
circCd47_477	0.7907605700401913	IRES
circBbx_912	0.47154082601004527	non-IRES
circBbx_675	0.342135724299836	non-IRES
circBbx_414	0.32754427594928065	non-IRES
circCblb_841	0.5485449017771356	IRES
circCblb_848	0.404331241504219	non-IRES
circAlcam_1270	0.5009383225504493	IRES
circCep97_851	0.4196222784961047	non-IRES
circZbtb11_1481	0.44096444395223455	non-IRES
circSenp7_787	0.4966169466312336	non-IRES
circTbc1d23_667	0.45472643512281186	non-IRES
circSt3gal6_595	0.7365830074596134	IRES
circCrybg3_504	0.631547709220999	IRES
circGbe1_563	0.7569057765940929	IRES
circRobo1_388	0.38013597658379245	non-IRES
circRobo2_327	0.5324561823569899	IRES
circNrip1_197	0.48763247513426067	non-IRES
circLtn1_810	0.5982354927181337	IRES
circScaf4_303	0.2058367781799149	non-IRES
circDop1b_1104	0.4761524247594277	non-IRES
circDop1b_363	0.4864678315388053	non-IRES
circDop1b_585	0.6672647963309076	IRES
circMorc3_397	0.7500796919251042	IRES
circHlcs_1278	0.4100114741704946	non-IRES
circTtc3_856	0.6986263496960134	IRES
circTtc3_911	0.6825523963659876	IRES
circTtc3_1308	0.6487481910983749	IRES
circTtc3_420	0.7771106582677517	IRES
circTtc3_452	0.5450928854402768	IRES
circTtc3_438	0.800273951035864	IRES
circKcnj6_921	0.5988490114182363	IRES
circBrwd1_633	0.49889024912751373	non-IRES
circDscam_465	0.43428372210205807	non-IRES
[truncated: 64,502 more rows]
