# Supplementary material for: PanCircBase: An online resource for the exploration of circular RNAs in pancreatic islets
Source: Front Cell Dev Biol. 2022 Aug 19;10:942762. doi: 10.3389/fcell.2022.942762 (PMC9437246; doi:10.3389/fcell.2022.942762)
Supplement: Supplementary file 4 [file Table4.XLSX]

## Sheet: miRNA targets
PanCircBase ID	CircRNA_Chr_ID	Interacting miRNAs	No. of miRNAs
circScaf8_576	chr17|3195349|3214552|+	mmu-miR-20b-5p(1), mmu-miR-106a-5p(1), mmu-miR-93-5p(1), mmu-miR-20a-5p(1), mmu-miR-17-5p(1), mmu-miR-19b-3p(1), mmu-miR-106b-5p(1), mmu-miR-19a-3p(1), mmu-miR-324-5p(1), mmu-miR-22-3p(1), mmu-miR-697(1)	11
circZdhhc14_662	chr17|5735929|5781849|+	mmu-miR-101a-3p(1), mmu-miR-541-5p(1), mmu-miR-705(1)	3
circTulp4_472	chr17|6227103|6249127|+	#N/A	#N/A
circTulp4_302	chr17|6251974|6257332|+	mmu-miR-375-3p(1), mmu-miR-433-5p(1), mmu-miR-183-5p(1), mmu-miR-705(1)	4
circPde10a_1211	chr17|9117692|9172755|+	mmu-miR-32-5p(1), mmu-miR-19b-3p(1), mmu-miR-92a-3p(1), mmu-miR-205-5p(1), mmu-miR-211-5p(1), mmu-miR-204-5p(1), mmu-miR-19a-3p(1), mmu-miR-709(1), mmu-miR-25-3p(1), mmu-miR-185-5p(1), mmu-miR-433-3p(1), mmu-miR-301b-3p(1), mmu-miR-382-5p(1), mmu-miR-34b-5p(1), mmu-miR-384-3p(1), mmu-miR-207(1), mmu-miR-3065-5p(1)	17
circPde10a_171	chr17|9147923|9149391|+	mmu-miR-32-5p(1), mmu-miR-19b-3p(1), mmu-miR-92a-3p(1), mmu-miR-19a-3p(1), mmu-miR-25-3p(1)	5
circPrkn_527	chr17|11286015|11522598|+	mmu-miR-31-5p(1), mmu-miR-320-3p(1), mmu-miR-326-3p(1), mmu-miR-138-5p(1), mmu-miR-339-5p(1), mmu-miR-434-3p(1), mmu-miR-382-5p(1), mmu-miR-207(1), mmu-miR-5101(1), mmu-miR-335-3p(1)	10
circIgf2r_640	chr17|12932847|12934934|-	mmu-miR-335-3p(2), mmu-let-7a-5p(1), mmu-let-7b-5p(1), mmu-let-7c-5p(1), mmu-let-7d-5p(1), mmu-miR-382-5p(1), mmu-miR-98-5p(1), mmu-miR-452-3p(1)	8
circIgf2r_733	chr17|12950294|12967670|-	mmu-miR-155-5p(1), mmu-miR-33-5p(1), mmu-miR-214-3p(1), mmu-miR-136-5p(1), mmu-miR-199b-3p(1), mmu-miR-199a-3p(1), mmu-miR-342-3p(1), mmu-miR-377-3p(1)	8
circ2700054A10Rik_344	chr17|13768557|13789145|-	mmu-miR-342-5p(1), mmu-miR-224-5p(1)	2
circAfdn_1863	chr17|14101546|14116484|+	mmu-miR-138-5p(2), mmu-miR-127-5p(2), mmu-miR-680(2), mmu-miR-1904(2), mmu-miR-140-5p(1), mmu-miR-298-5p(1), mmu-miR-370-3p(1), mmu-miR-297a-5p(1), mmu-miR-1198-5p(1), mmu-miR-207(1), mmu-miR-3087-3p(1), mmu-miR-3470b(1), mmu-miR-338-3p(1)	13
circFam120b_549	chr17|15626016|15637987|+	mmu-let-7a-5p(1), mmu-let-7e-5p(1), mmu-let-7d-5p(1), mmu-miR-24-3p(1), mmu-miR-149-5p(1)	5
circPdpk1_1058	chr17|24306977|24326245|-	mmu-miR-29b-2-5p(2), mmu-miR-19b-3p(1), mmu-miR-19a-3p(1), mmu-miR-216a-5p(1), mmu-miR-136-5p(1), mmu-miR-494-3p(1), mmu-miR-29b-1-5p(1), mmu-miR-676-3p(1), mmu-miR-705(1), mmu-miR-680(1), mmu-miR-673-5p(1), mmu-miR-5101(1)	12
circPdpk1_666	chr17|24312164|24326245|-	mmu-miR-216a-5p(1), mmu-miR-136-5p(1), mmu-miR-494-3p(1), mmu-miR-676-3p(1), mmu-miR-5101(1)	5
circTelo2_598	chr17|25329200|25332231|-	mmu-miR-298-5p(1), mmu-miR-320-3p(1), mmu-miR-138-5p(1), mmu-miR-324-3p(1)	4
circGnptg_94	chr17|25454507|25454601|-	#N/A	#N/A
circCacna1h_467	chr17|25599198|25600547|-	mmu-miR-709(2), mmu-miR-138-5p(1)	2
circLuc7l_255	chr17|26485256|26486332|+	mmu-miR-24-3p(1), mmu-miR-3470b(1)	2
circCrebrf_1411_1	chr17|26955762|26962105|+	mmu-miR-199a-5p(1), mmu-miR-181a-5p(1), mmu-miR-324-5p(1), mmu-miR-139-5p(1), mmu-miR-218-5p(1), mmu-miR-382-5p(1), mmu-miR-541-5p(1), mmu-miR-383-5p(1), mmu-miR-325-3p(1), mmu-miR-673-5p(1), mmu-miR-335-3p(1)	11
circCrebrf_1216	chr17|26958516|26962105|+	mmu-miR-199a-5p(1), mmu-miR-181a-5p(1), mmu-miR-324-5p(1), mmu-miR-139-5p(1), mmu-miR-218-5p(1), mmu-miR-382-5p(1), mmu-miR-541-5p(1), mmu-miR-383-5p(1), mmu-miR-325-3p(1), mmu-miR-673-5p(1), mmu-miR-335-3p(1)	11
circCrebrf_1798	chr17|26958516|26982422|+	mmu-miR-335-3p(2), mmu-miR-199a-5p(1), mmu-miR-181a-5p(1), mmu-miR-324-5p(1), mmu-miR-139-5p(1), mmu-miR-182-5p(1), mmu-miR-218-5p(1), mmu-miR-382-5p(1), mmu-miR-541-5p(1), mmu-miR-383-5p(1), mmu-miR-325-3p(1), mmu-miR-673-5p(1)	12
circAnks1_774	chr17|28204039|28207890|+	mmu-let-7a-5p(1), mmu-let-7e-5p(1), mmu-let-7b-5p(1), mmu-let-7c-5p(1), mmu-miR-322-5p(1), mmu-miR-15b-5p(1), mmu-miR-125b-5p(1), mmu-let-7d-5p(1), mmu-miR-125a-5p(1), mmu-miR-98-5p(1), mmu-miR-466a-5p(1), mmu-miR-1187(1), mmu-miR-466p-5p(1), mmu-miR-207(1), mmu-miR-452-3p(1)	15
circFance_193	chr17|28539763|28541745|+	mmu-let-7a-5p(1), mmu-let-7e-5p(1), mmu-let-7b-5p(1), mmu-let-7c-5p(1), mmu-miR-196a-5p(1), mmu-let-7d-5p(1), mmu-miR-98-5p(1)	7
ciRpl10a_1002	chr17|28548496|28549498|+	mmu-miR-27b-3p(1), mmu-miR-27a-3p(1), mmu-miR-495-3p(1), mmu-miR-758-3p(1), mmu-miR-499-5p(1), mmu-miR-673-5p(1), mmu-miR-188-3p(1)	7
circFkbp5_529	chr17|28647325|28660027|-	mmu-miR-135a-5p(1), mmu-miR-211-5p(1), mmu-miR-204-5p(1), mmu-miR-136-5p(1), mmu-miR-29b-1-5p(1), mmu-miR-199b-3p(1), mmu-miR-199a-3p(1), mmu-miR-369-3p(1)	8
circSrpk1_361	chr17|28821661|28824360|-	mmu-miR-136-5p(1), mmu-miR-29b-1-5p(1), mmu-miR-382-3p(1), mmu-miR-1198-5p(1), mmu-miR-190b-5p(1), mmu-miR-3470b(1)	6
circMapk14_494	chr17|28932747|28947445|+	mmu-miR-27b-3p(1), mmu-miR-27a-3p(1), mmu-miR-212-3p(1), mmu-miR-673-5p(1)	4
circBrpf3_1471	chr17|29024902|29026373|+	mmu-miR-328-3p(2), mmu-miR-149-5p(2), mmu-miR-16-5p(1), mmu-miR-15a-5p(1), mmu-miR-15b-5p(1), mmu-miR-320-3p(1), mmu-miR-214-3p(1), mmu-miR-503-5p(1), mmu-miR-431-5p(1), mmu-miR-29b-1-5p(1), mmu-miR-183-5p(1), mmu-miR-541-5p(1), mmu-miR-499-5p(1), mmu-miR-29b-2-5p(1), mmu-miR-207(1), mmu-miR-3061-5p(1)	16
circBrpf3_1628	chr17|29024902|29029643|+	mmu-miR-328-3p(2), mmu-miR-149-5p(2), mmu-miR-16-5p(1), mmu-miR-15a-5p(1), mmu-miR-15b-5p(1), mmu-miR-320-3p(1), mmu-miR-185-5p(1), mmu-miR-214-3p(1), mmu-miR-503-5p(1), mmu-miR-431-5p(1), mmu-miR-29b-1-5p(1), mmu-miR-183-5p(1), mmu-miR-541-5p(1), mmu-miR-499-5p(1), mmu-miR-29b-2-5p(1), mmu-miR-207(1), mmu-miR-3061-5p(1)	17
circBtbd9_1181	chr17|30732529|30749339|-	mmu-miR-15a-5p(3), mmu-miR-322-5p(2), mmu-miR-15b-5p(2), mmu-miR-20b-5p(1), mmu-miR-16-5p(1), mmu-miR-93-5p(1), mmu-miR-20a-5p(1), mmu-miR-17-5p(1), mmu-miR-33-5p(1), mmu-miR-324-5p(1), mmu-miR-10a-5p(1), mmu-miR-495-3p(1), mmu-miR-24-3p(1), mmu-miR-127-5p(1), mmu-miR-182-5p(1), mmu-miR-342-5p(1), mmu-miR-484(1)	17
circAkap8l_2966	chr17|32551452|32564372|-	mmu-miR-709(2), mmu-miR-149-5p(2), mmu-miR-351-5p(2), mmu-miR-188-3p(2), mmu-miR-140-5p(1), mmu-miR-296-5p(1), mmu-miR-27a-3p(1), mmu-miR-7b-5p(1), mmu-miR-34a-5p(1), mmu-miR-335-5p(1), mmu-miR-328-3p(1), mmu-miR-298-5p(1), mmu-miR-217-5p(1), mmu-miR-7a-5p(1), mmu-miR-125b-5p(1), mmu-miR-128-3p(1), mmu-miR-24-3p(1), mmu-miR-191-5p(1), mmu-miR-125a-5p(1), mmu-miR-362-5p(1), mmu-miR-342-5p(1), mmu-…	29
ciBC051142_1781	chr17|34647119|34648900|+	mmu-miR-15a-5p(2), mmu-miR-5101(2), mmu-miR-137-3p(1), mmu-miR-155-5p(1), mmu-miR-16-5p(1), mmu-miR-199a-5p(1), mmu-miR-19b-3p(1), mmu-miR-322-5p(1), mmu-miR-152-3p(1), mmu-miR-148b-3p(1), mmu-miR-148a-3p(1), mmu-miR-320-3p(1), mmu-miR-139-5p(1), mmu-miR-128-3p(1), mmu-miR-136-5p(1), mmu-miR-433-5p(1), mmu-miR-153-3p(1), mmu-miR-494-3p(1), mmu-miR-127-5p(1), mmu-miR-194-5p(1), mmu-miR-370-3p(1), …	27
ciPbx2_303	chr17|34810466|34810769|+	mmu-miR-204-5p(1), mmu-miR-326-3p(1)	2
circCd2ap_315	chr17|43156216|43163419|-	mmu-miR-9-5p(1), mmu-miR-23b-3p(1), mmu-miR-221-3p(1), mmu-miR-23a-3p(1)	4
circSupt3_579	chr17|45344124|45359279|+	mmu-miR-34c-5p(1), mmu-miR-34a-5p(1), mmu-miR-185-5p(1), mmu-miR-34b-5p(1), mmu-miR-296-3p(1)	5
circXpo5_530	chr17|46528507|46532407|+	mmu-miR-199a-5p(2), mmu-miR-152-3p(2), mmu-miR-148b-3p(2), mmu-miR-148a-3p(2), mmu-let-7a-5p(1), mmu-let-7b-5p(1), mmu-miR-34c-5p(1), mmu-miR-34a-5p(1), mmu-let-7c-5p(1), mmu-miR-34b-5p(1), mmu-miR-297a-5p(1), mmu-miR-98-5p(1), mmu-miR-673-5p(1), mmu-miR-1904(1)	14
circXpo5_1331	chr17|46529470|46541306|+	mmu-miR-297a-5p(2), mmu-miR-199a-5p(1), mmu-miR-31-5p(1), mmu-miR-146a-5p(1), mmu-miR-381-3p(1), mmu-miR-362-5p(1), mmu-miR-340-5p(1), mmu-miR-673-5p(1), mmu-miR-350-3p(1), mmu-miR-1904(1), mmu-miR-146b-5p(1)	11
circXpo5_282	chr17|46540237|46541306|+	mmu-miR-381-3p(1), mmu-miR-350-3p(1)	2
circPlcl2_2691	chr17|50913322|50918223|+	mmu-miR-96-5p(2), mmu-miR-137-3p(1), mmu-miR-23b-3p(1), mmu-miR-140-5p(1), mmu-miR-7b-5p(1), mmu-miR-103-3p(1), mmu-miR-135a-5p(1), mmu-miR-30e-5p(1), mmu-miR-19b-3p(1), mmu-miR-205-5p(1), mmu-miR-211-5p(1), mmu-miR-146a-5p(1), mmu-miR-30a-5p(1), mmu-miR-217-5p(1), mmu-miR-7a-5p(1), mmu-miR-320-3p(1), mmu-miR-324-5p(1), mmu-miR-23a-3p(1), mmu-miR-30d-5p(1), mmu-miR-136-5p(1), mmu-miR-434-3p(1), m…	35
circPlcl2_2767	chr17|50913322|50947219|+	mmu-miR-217-5p(2), mmu-miR-96-5p(2), mmu-miR-137-3p(1), mmu-miR-23b-3p(1), mmu-miR-140-5p(1), mmu-miR-7b-5p(1), mmu-miR-103-3p(1), mmu-miR-135a-5p(1), mmu-miR-30e-5p(1), mmu-miR-19b-3p(1), mmu-miR-205-5p(1), mmu-miR-211-5p(1), mmu-miR-146a-5p(1), mmu-miR-30a-5p(1), mmu-miR-152-3p(1), mmu-miR-148a-3p(1), mmu-miR-7a-5p(1), mmu-miR-320-3p(1), mmu-miR-324-5p(1), mmu-miR-23a-3p(1), mmu-miR-30d-5p(1), …	38
circTbc1d5_336	chr17|51120783|51181736|-	mmu-miR-298-5p(1), mmu-miR-324-5p(1), mmu-miR-214-3p(1), mmu-miR-297a-5p(1)	4
circTbc1d5_633	chr17|51159560|51227631|-	mmu-miR-27b-3p(1), mmu-miR-27a-3p(1), mmu-miR-211-5p(1), mmu-miR-204-5p(1), mmu-miR-298-5p(1), mmu-miR-324-5p(1), mmu-miR-214-3p(1), mmu-miR-297a-5p(1), mmu-miR-335-3p(1)	9
circTbc1d5_383	chr17|51224554|51227631|-	mmu-miR-27b-3p(1), mmu-miR-27a-3p(1), mmu-miR-211-5p(1), mmu-miR-204-5p(1), mmu-miR-335-3p(1)	5
circTbc1d5_486	chr17|51224554|51242586|-	mmu-miR-27b-3p(1), mmu-miR-27a-3p(1), mmu-miR-211-5p(1), mmu-miR-204-5p(1), mmu-miR-217-5p(1), mmu-miR-153-3p(1), mmu-miR-335-3p(1)	7
circSatb1_1453	chr17|52082233|52116315|-	mmu-miR-124-3p(1), mmu-miR-23b-3p(1), mmu-miR-429-3p(1), mmu-miR-200b-3p(1), mmu-miR-150-5p(1), mmu-miR-19b-3p(1), mmu-miR-200c-3p(1), mmu-miR-203-3p(1), mmu-miR-23a-3p(1), mmu-miR-503-5p(1), mmu-miR-351-5p(1), mmu-miR-153-3p(1), mmu-miR-125a-5p(1), mmu-miR-680(1), mmu-miR-335-3p(1), mmu-miR-670-5p(1), mmu-miR-490-3p(1), mmu-miR-1904(1)	18
circSatb1_1240	chr17|52089639|52116315|-	mmu-miR-124-3p(1), mmu-miR-23b-3p(1), mmu-miR-429-3p(1), mmu-miR-200b-3p(1), mmu-miR-150-5p(1), mmu-miR-19b-3p(1), mmu-miR-200c-3p(1), mmu-miR-203-3p(1), mmu-miR-23a-3p(1), mmu-miR-351-5p(1), mmu-miR-680(1), mmu-miR-335-3p(1), mmu-miR-490-3p(1), mmu-miR-1904(1)	14
circKat2b_892	chr17|53960049|53972935|+	mmu-miR-494-3p(1), mmu-miR-425-5p(1), mmu-miR-29b-2-5p(1), mmu-miR-5101(1)	4
circPot1b_832	chr17|55969462|55981140|-	mmu-miR-135a-5p(1), mmu-miR-181b-5p(1), mmu-miR-377-3p(1), mmu-miR-181d-5p(1)	4
circKdm4b_804	chr17|56658632|56679527|+	mmu-miR-101a-3p(1), mmu-miR-101b-3p(1), mmu-miR-196a-5p(1), mmu-miR-370-3p(1), mmu-miR-673-5p(1), mmu-miR-335-3p(1), mmu-miR-670-5p(1)	7
ciPtprs_282	chr17|56741598|56741880|-	mmu-miR-709(1)	1
ciRanbp3_753	chr17|57016334|57017087|+	mmu-miR-1a-3p(1), mmu-miR-206-3p(1), mmu-miR-122-5p(1), mmu-miR-216a-5p(1), mmu-miR-214-3p(1), mmu-miR-24-3p(1), mmu-miR-377-3p(1), mmu-miR-484(1), mmu-miR-3105-3p(1)	9
circKhsrp_161	chr17|57331010|57331171|-	mmu-miR-370-3p(1)	1
circFbxl17_371	chr17|63663742|63778534|-	mmu-miR-532-5p(2), mmu-miR-200a-3p(1), mmu-miR-141-3p(1), mmu-miR-129-5p(1)	4
circFbxl17_513	chr17|63778402|63797882|-	mmu-miR-200a-3p(1), mmu-miR-141-3p(1), mmu-miR-532-5p(1), mmu-miR-3105-3p(1)	4
circFer_1936	chr17|64203012|64385970|+	mmu-miR-137-3p(1), mmu-miR-15a-5p(1), mmu-miR-17-5p(1), mmu-miR-206-3p(1), mmu-miR-150-5p(1), mmu-miR-322-5p(1), mmu-miR-152-3p(1), mmu-miR-148b-3p(1), mmu-miR-298-5p(1), mmu-miR-216a-5p(1), mmu-miR-181b-5p(1), mmu-miR-127-5p(1), mmu-miR-183-5p(1), mmu-miR-758-3p(1), mmu-miR-335-3p(1), mmu-miR-669d-5p(1), mmu-miR-540-3p(1), mmu-miR-181d-5p(1)	18
circFer_691	chr17|64280059|64344659|+	mmu-miR-137-3p(1), mmu-miR-17-5p(1), mmu-miR-206-3p(1), mmu-miR-183-5p(1), mmu-miR-669d-5p(1)	5
circPja2_535	chr17|64593995|64600019|-	mmu-miR-484(2), mmu-miR-19b-3p(1), mmu-miR-19a-3p(1)	3
circPja2_2085	chr17|64593995|64620113|-	mmu-miR-484(2), mmu-miR-32-5p(1), mmu-miR-7b-5p(1), mmu-miR-19b-3p(1), mmu-miR-211-5p(1), mmu-miR-204-5p(1), mmu-miR-146a-5p(1), mmu-miR-19a-3p(1), mmu-miR-18a-5p(1), mmu-miR-298-5p(1), mmu-miR-217-5p(1), mmu-miR-709(1), mmu-miR-128-3p(1), mmu-miR-24-3p(1), mmu-miR-136-5p(1), mmu-miR-676-3p(1), mmu-miR-370-3p(1), mmu-miR-3470b(1), mmu-miR-670-5p(1), mmu-miR-574-5p(1), mmu-miR-344-3p(1)	21
circPja2_1364	chr17|64615616|64620113|-	mmu-miR-32-5p(1), mmu-miR-7b-5p(1), mmu-miR-211-5p(1), mmu-miR-204-5p(1), mmu-miR-146a-5p(1), mmu-miR-18a-5p(1), mmu-miR-128-3p(1), mmu-miR-24-3p(1), mmu-miR-136-5p(1), mmu-miR-676-3p(1), mmu-miR-370-3p(1), mmu-miR-670-5p(1), mmu-miR-574-5p(1), mmu-miR-344-3p(1)	14
circVapa_338	chr17|65899285|65902049|-	mmu-miR-203-3p(1), mmu-miR-212-3p(1), mmu-miR-335-3p(1)	3
circPpp4r1_994	chr17|66110154|66123045|+	mmu-miR-103-3p(1), mmu-miR-322-5p(1), mmu-miR-130a-3p(1), mmu-miR-19a-3p(1), mmu-miR-152-3p(1), mmu-miR-148a-3p(1), mmu-miR-139-5p(1), mmu-miR-29b-1-5p(1), mmu-miR-130b-3p(1), mmu-miR-301b-3p(1), mmu-miR-107-3p(1)	11
circPpp4r1_815	chr17|66110205|66121459|+	mmu-miR-103-3p(1), mmu-miR-322-5p(1), mmu-miR-130a-3p(1), mmu-miR-19a-3p(1), mmu-miR-152-3p(1), mmu-miR-148a-3p(1), mmu-miR-139-5p(1), mmu-miR-29b-1-5p(1), mmu-miR-130b-3p(1), mmu-miR-301b-3p(1), mmu-miR-107-3p(1)	11
circPpp4r1_256	chr17|66144678|66145019|+	mmu-miR-30e-5p(1), mmu-miR-30a-5p(1)	2
circAnkrd12_243	chr17|66283015|66286595|-	mmu-miR-199a-5p(1), mmu-miR-34c-5p(1), mmu-miR-34a-5p(1), mmu-miR-101a-3p(1), mmu-miR-211-5p(1), mmu-miR-204-5p(1), mmu-miR-34b-5p(1)	7
circAnkrd12_492	chr17|66331070|66338566|-	mmu-miR-103-3p(1), mmu-miR-322-5p(1), mmu-miR-143-3p(1), mmu-miR-107-3p(1), mmu-miR-669d-5p(1)	5
circAnkrd12_994	chr17|66331070|66360086|-	mmu-miR-103-3p(1), mmu-miR-322-5p(1), mmu-miR-132-3p(1), mmu-miR-143-3p(1), mmu-miR-212-3p(1), mmu-miR-297a-5p(1), mmu-miR-107-3p(1), mmu-miR-342-5p(1), mmu-miR-669d-5p(1), mmu-miR-1199-5p(1)	10
circAnkrd12_286	chr17|66356780|66360086|-	mmu-miR-132-3p(1), mmu-miR-212-3p(1), mmu-miR-1199-5p(1)	3
circNdufv2_349	chr17|66394397|66396488|-	mmu-miR-103-3p(1), mmu-miR-196a-5p(1), mmu-miR-107-3p(1)	3
circPtprm_442	chr17|67116460|67124972|-	mmu-miR-328-3p(1), mmu-miR-138-5p(1)	2
circSmchd1_452	chr17|71762599|71772664|-	mmu-miR-134-5p(1), mmu-let-7a-5p(1), mmu-let-7e-5p(1), mmu-let-7b-5p(1), mmu-let-7c-5p(1), mmu-miR-335-5p(1), mmu-miR-298-5p(1), mmu-miR-214-3p(1), mmu-let-7d-5p(1), mmu-miR-199b-3p(1), mmu-miR-199a-3p(1), mmu-miR-541-5p(1), mmu-miR-98-5p(1), mmu-miR-3105-3p(1)	14
circWdr43_240	chr17|71938999|71940721|+	mmu-miR-207(1)	1
ciWdr43_1686	chr17|71943616|71945302|+	mmu-miR-148a-3p(2), mmu-miR-466d-3p(2), mmu-miR-466b-3p(2), mmu-miR-9-5p(1), mmu-miR-101a-3p(1), mmu-miR-29b-3p(1), mmu-miR-152-3p(1), mmu-miR-148b-3p(1), mmu-miR-185-5p(1), mmu-miR-495-3p(1), mmu-miR-149-5p(1), mmu-miR-501-3p(1), mmu-miR-362-5p(1), mmu-miR-3065-5p(1), mmu-miR-3470b(1)	15
circClip4_888	chr17|72105951|72117977|+	mmu-miR-23b-3p(1), mmu-miR-103-3p(1), mmu-miR-150-5p(1), mmu-miR-211-5p(1), mmu-miR-204-5p(1), mmu-miR-23a-3p(1), mmu-miR-138-5p(1), mmu-miR-351-5p(1), mmu-miR-370-3p(1), mmu-miR-107-3p(1), mmu-miR-29b-2-5p(1), mmu-miR-1904(1)	12
circGalnt14_563	chr17|73802596|73819157|-	mmu-miR-136-5p(1)	1
circMemo1_519	chr17|74532426|74565500|-	mmu-miR-135a-5p(1), mmu-miR-339-5p(1)	2
circMemo1_376	chr17|74548899|74565500|-	mmu-miR-339-5p(1)	1
circBirc6_514	chr17|74853231|74865089|+	mmu-miR-15b-5p(1), mmu-miR-203-3p(1), mmu-miR-382-3p(1), mmu-miR-411-3p(1), mmu-miR-183-5p(1), mmu-miR-7a-1-3p(1)	6
circBirc6_526	chr17|74905033|74906962|+	mmu-miR-26a-5p(1), mmu-miR-26b-5p(1), mmu-miR-22-3p(1), mmu-miR-690(1), mmu-miR-335-3p(1)	5
circBirc6_645	chr17|74916053|74918204|+	mmu-miR-124-3p(1), mmu-miR-217-5p(1), mmu-miR-320-3p(1), mmu-miR-149-5p(1), mmu-miR-202-3p(1)	5
circBirc6_2439	chr17|74925430|74947337|+	mmu-miR-136-5p(2), mmu-miR-1904(2), mmu-miR-3105-3p(2), mmu-miR-137-3p(1), mmu-miR-155-5p(1), mmu-miR-200a-3p(1), mmu-miR-429-3p(1), mmu-let-7e-5p(1), mmu-miR-200c-3p(1), mmu-miR-324-5p(1), mmu-miR-495-3p(1), mmu-miR-501-3p(1), mmu-miR-212-3p(1), mmu-miR-199b-3p(1), mmu-miR-199a-3p(1), mmu-miR-183-5p(1), mmu-miR-541-5p(1), mmu-miR-499-5p(1), mmu-miR-29b-2-5p(1), mmu-miR-539-5p(1), mmu-miR-7a-1-3p…	21
circBirc6_474	chr17|74929903|74932234|+	mmu-miR-429-3p(1), mmu-miR-200c-3p(1), mmu-miR-212-3p(1), mmu-miR-29b-2-5p(1)	4
circBirc6_548	chr17|74975753|74984374|+	mmu-miR-204-5p(1), mmu-miR-676-3p(1), mmu-miR-370-3p(1), mmu-miR-697(1), mmu-miR-1904(1)	5
circTtc27_333	chr17|75077237|75087900|+	mmu-miR-9-5p(1), mmu-miR-182-5p(1), mmu-miR-218-5p(1), mmu-miR-188-3p(1)	4
circStrn_391	chr17|78977179|78984846|-	mmu-miR-207(1)	1
circHnrnpll_685	chr17|80351922|80361070|-	mmu-miR-96-5p(1), mmu-miR-29b-2-5p(1), mmu-miR-296-3p(1)	3
circDhx57_2612	chr17|80549380|80580539|-	mmu-miR-188-3p(2), mmu-miR-150-5p(1), mmu-miR-223-3p(1), mmu-miR-101a-3p(1), mmu-miR-205-5p(1), mmu-miR-322-5p(1), mmu-miR-15b-5p(1), mmu-miR-326-3p(1), mmu-miR-125b-5p(1), mmu-miR-138-5p(1), mmu-miR-676-3p(1), mmu-miR-705(1), mmu-miR-384-3p(1), mmu-miR-802-5p(1), mmu-miR-350-3p(1), mmu-miR-1904(1)	16
circSos1_987	chr17|80752858|80767476|-	mmu-miR-93-5p(1), mmu-miR-429-3p(1), mmu-miR-200b-3p(1), mmu-miR-106b-5p(1), mmu-miR-101b-3p(1), mmu-miR-494-3p(1), mmu-miR-490-3p(1)	7
circSlc8a1_701	chr17|81715495|81753022|-	mmu-miR-20b-5p(1), mmu-miR-141-3p(1), mmu-miR-181a-5p(1), mmu-miR-335-5p(1), mmu-miR-181b-5p(1), mmu-miR-495-3p(1), mmu-miR-499-5p(1), mmu-miR-207(1), mmu-miR-181d-5p(1)	9
circSlc8a1_1830	chr17|81955237|81957067|-	mmu-miR-140-5p(1), mmu-miR-27b-3p(1), mmu-miR-181a-5p(1), mmu-miR-101b-3p(1), mmu-miR-181b-5p(1), mmu-miR-495-3p(1), mmu-miR-136-5p(1), mmu-miR-29b-1-5p(1), mmu-miR-541-5p(1), mmu-miR-362-5p(1), mmu-miR-499-5p(1), mmu-miR-3065-5p(1), mmu-miR-350-3p(1), mmu-miR-3105-3p(1), mmu-miR-181d-5p(1)	15
circMta3_512	chr17|84045757|84074035|+	mmu-miR-34a-5p(1), mmu-miR-138-5p(1), mmu-miR-1904(1)	3
circThada_692	chr17|84751245|84751937|-	mmu-miR-140-5p(1), mmu-miR-199a-5p(1), mmu-miR-101a-3p(1), mmu-miR-204-5p(1), mmu-miR-351-5p(1), mmu-miR-29b-2-5p(1)	6
circPlekhh2_432	chr17|84905325|84908210|+	mmu-miR-128-3p(1), mmu-miR-670-5p(1)	2
circLrpprc_1336	chr17|85074420|85084562|-	mmu-miR-152-3p(1), mmu-miR-148b-3p(1), mmu-miR-24-3p(1), mmu-miR-503-5p(1), mmu-miR-127-5p(1), mmu-miR-199b-3p(1), mmu-miR-199a-3p(1), mmu-miR-207(1), mmu-miR-5101(1), mmu-miR-484(1), mmu-miR-452-3p(1)	11
circPpm1b_860	chr17|85301107|85301967|+	mmu-miR-32-5p(1), mmu-miR-200c-3p(1), mmu-miR-92a-3p(1), mmu-miR-30c-5p(1), mmu-miR-25-3p(1), mmu-miR-185-5p(1), mmu-miR-495-3p(1), mmu-miR-363-3p(1), mmu-miR-22-3p(1), mmu-miR-362-5p(1), mmu-miR-1198-5p(1), mmu-miR-3065-5p(1), mmu-miR-7a-2-3p(1)	13
circPpm1b_1148	chr17|85301107|85312994|+	mmu-miR-32-5p(1), mmu-miR-31-5p(1), mmu-miR-200c-3p(1), mmu-miR-92a-3p(1), mmu-miR-30c-5p(1), mmu-miR-25-3p(1), mmu-miR-185-5p(1), mmu-miR-495-3p(1), mmu-miR-434-5p(1), mmu-miR-363-3p(1), mmu-miR-22-3p(1), mmu-miR-362-5p(1), mmu-miR-1198-5p(1), mmu-miR-3065-5p(1), mmu-miR-7a-2-3p(1)	15
circSlc3a1_902	chr17|85339870|85359505|+	mmu-miR-106a-5p(1), mmu-miR-217-5p(1), mmu-miR-370-3p(1), mmu-miR-207(1)	4
circPrepl_936	chr17|85383293|85390743|-	mmu-miR-23b-3p(1), mmu-miR-322-5p(1), mmu-miR-15b-5p(1), mmu-miR-7a-5p(1), mmu-miR-23a-3p(1), mmu-miR-24-3p(1), mmu-miR-218-5p(1), mmu-miR-1199-5p(1)	8
circPrepl_123	chr17|85390620|85390743|-	#N/A	#N/A
circSrbd1_357	chr17|86405939|86410428|-	mmu-miR-223-3p(1), mmu-miR-203-3p(1), mmu-miR-721(1), mmu-miR-539-5p(1), mmu-miR-335-3p(1), mmu-miR-544-5p(1)	6
circSrbd1_465	chr17|86405939|86416762|-	mmu-miR-223-3p(1), mmu-miR-19b-3p(1), mmu-miR-19a-3p(1), mmu-miR-203-3p(1), mmu-miR-721(1), mmu-miR-539-5p(1), mmu-miR-335-3p(1), mmu-miR-544-5p(1)	8
circSrbd1_802	chr17|86405939|86428174|-	mmu-miR-223-3p(1), mmu-miR-19b-3p(1), mmu-miR-19a-3p(1), mmu-miR-203-3p(1), mmu-miR-721(1), mmu-miR-539-5p(1), mmu-miR-335-3p(1), mmu-miR-544-5p(1)	8
circSrbd1_445	chr17|86416654|86428174|-	mmu-miR-19b-3p(1), mmu-miR-19a-3p(1)	2
circPrkce_614	chr17|86795587|86803539|+	mmu-miR-23b-3p(1), mmu-miR-16-5p(1), mmu-miR-15a-5p(1), mmu-miR-322-5p(1), mmu-miR-15b-5p(1), mmu-miR-181b-5p(1), mmu-miR-24-3p(1), mmu-miR-29b-2-5p(1), mmu-miR-181d-5p(1)	9
circEpcam_306	chr17|87950969|87953768|+	mmu-miR-425-5p(1), mmu-miR-335-3p(1)	2
circFoxn2_551	chr17|88770140|88770691|+	mmu-miR-324-3p(1)	1
circNrxn1_1833	chr17|90366912|90905057|-	mmu-miR-137-3p(1), mmu-miR-23b-3p(1), mmu-miR-27b-3p(1), mmu-miR-27a-3p(1), mmu-miR-135a-5p(1), mmu-miR-34c-5p(1), mmu-miR-34a-5p(1), mmu-miR-328-3p(1), mmu-miR-217-5p(1), mmu-miR-196a-5p(1), mmu-miR-23a-3p(1), mmu-miR-138-5p(1), mmu-miR-541-5p(1), mmu-miR-224-5p(1), mmu-miR-673-5p(1), mmu-miR-5101(1), mmu-miR-3470b(1), mmu-miR-3061-5p(1), mmu-miR-296-3p(1)	19
circNrxn1_1172	chr17|90670187|90905057|-	mmu-miR-137-3p(1), mmu-miR-23b-3p(1), mmu-miR-27b-3p(1), mmu-miR-27a-3p(1), mmu-miR-135a-5p(1), mmu-miR-196a-5p(1), mmu-miR-23a-3p(1), mmu-miR-138-5p(1), mmu-miR-541-5p(1), mmu-miR-224-5p(1), mmu-miR-673-5p(1), mmu-miR-5101(1), mmu-miR-3061-5p(1)	13
circNrxn1_464	chr17|91008171|91011795|-	mmu-miR-23b-3p(1), mmu-miR-23a-3p(1), mmu-miR-136-5p(1), mmu-miR-127-3p(1), mmu-miR-382-3p(1), mmu-miR-382-5p(1), mmu-miR-335-3p(1), mmu-miR-338-3p(1)	8
circHspa14_669	chr2|3497600|3503822|-	mmu-miR-205-5p(1), mmu-miR-96-5p(1), mmu-miR-207(1), mmu-miR-1904(1)	4
circSec61a2_770	chr2|5881651|5898032|-	mmu-miR-16-5p(1), mmu-miR-15a-5p(1), mmu-miR-200a-3p(1), mmu-miR-141-3p(1), mmu-miR-15b-5p(1), mmu-miR-217-5p(1), mmu-miR-29b-1-5p(1), mmu-miR-29b-2-5p(1), mmu-miR-300-3p(1), mmu-miR-3065-5p(1)	10
circUpf2_696	chr2|5978279|5993283|+	mmu-miR-9-5p(1), mmu-miR-335-3p(1)	2
circUpf2_413	chr2|5987802|6015239|+	mmu-miR-221-3p(1), mmu-miR-222-3p(1)	2
circCelf2_902	chr2|6590784|6726424|-	mmu-miR-16-5p(1), mmu-miR-199a-5p(1), mmu-miR-135a-5p(1), mmu-miR-34c-5p(1), mmu-miR-34a-5p(1), mmu-miR-322-5p(1), mmu-miR-33-5p(1), mmu-miR-324-5p(1), mmu-miR-24-3p(1), mmu-miR-434-5p(1), mmu-miR-501-3p(1), mmu-miR-370-3p(1), mmu-miR-34b-5p(1), mmu-miR-680(1)	14
circCelf2_280	chr2|6668925|6726424|-	mmu-miR-680(1)	1
circTaf3_1915	chr2|9945737|9957756|-	mmu-miR-207(5), mmu-miR-705(2), mmu-miR-338-3p(2), mmu-miR-103-3p(1), mmu-miR-135a-5p(1), mmu-miR-34a-5p(1), mmu-miR-211-5p(1), mmu-miR-204-5p(1), mmu-miR-298-5p(1), mmu-miR-709(1), mmu-miR-185-5p(1), mmu-miR-339-5p(1), mmu-miR-149-5p(1), mmu-miR-34b-5p(1), mmu-miR-107-3p(1), mmu-miR-29b-2-5p(1)	16
circAnkrd16_393	chr2|11786287|11791113|+	mmu-miR-296-5p(1), mmu-miR-135a-5p(1), mmu-miR-217-5p(1)	3
circMindy3_967	chr2|12360087|12414891|-	mmu-miR-20b-5p(1), mmu-miR-429-3p(1), mmu-miR-326-3p(1), mmu-miR-182-5p(1), mmu-miR-362-5p(1), mmu-miR-1904(1)	6
circStam_404	chr2|14107211|14122346|+	mmu-miR-153-3p(1), mmu-miR-3087-3p(1)	2
circMrc1_561	chr2|14293797|14299755|+	mmu-miR-27b-3p(1), mmu-miR-27a-3p(1), mmu-miR-29b-1-5p(1), mmu-miR-335-3p(1)	4
circCacnb2_437	chr2|14986116|14989250|+	mmu-miR-31-5p(1), mmu-miR-296-3p(1)	2
circMllt10_1461	chr2|18075935|18167697|+	mmu-miR-5101(2), mmu-miR-9-5p(1), mmu-miR-31-5p(1), mmu-miR-211-5p(1), mmu-miR-204-5p(1), mmu-miR-7a-5p(1), mmu-miR-132-3p(1), mmu-miR-503-5p(1), mmu-miR-433-3p(1), mmu-miR-212-3p(1), mmu-miR-370-3p(1), mmu-miR-499-5p(1), mmu-miR-300-3p(1), mmu-miR-350-3p(1), mmu-miR-202-3p(1)	15
circMllt10_510	chr2|18097594|18131040|+	mmu-miR-27b-3p(1), mmu-miR-27a-3p(1), mmu-miR-433-3p(1), mmu-miR-300-3p(1), mmu-miR-350-3p(1), mmu-miR-296-3p(1)	6
circMllt10_606	chr2|18097594|18151683|+	mmu-miR-27b-3p(1), mmu-miR-27a-3p(1), mmu-miR-433-3p(1), mmu-miR-300-3p(1), mmu-miR-5101(1), mmu-miR-350-3p(1), mmu-miR-296-3p(1)	7
circMllt10_459	chr2|18106268|18131040|+	mmu-miR-433-3p(1), mmu-miR-300-3p(1), mmu-miR-350-3p(1)	3
circMllt10_555	chr2|18106268|18151683|+	mmu-miR-433-3p(1), mmu-miR-300-3p(1), mmu-miR-5101(1), mmu-miR-350-3p(1)	4
circMllt10_404	chr2|18114592|18131040|+	mmu-miR-433-3p(1), mmu-miR-300-3p(1), mmu-miR-350-3p(1)	3
circMllt10_1000	chr2|18151587|18175886|+	mmu-miR-5101(2), mmu-miR-9-5p(1), mmu-miR-31-5p(1), mmu-miR-211-5p(1), mmu-miR-204-5p(1), mmu-miR-217-5p(1), mmu-miR-7a-5p(1), mmu-miR-132-3p(1), mmu-miR-503-5p(1), mmu-miR-212-3p(1), mmu-miR-370-3p(1), mmu-miR-499-5p(1), mmu-miR-202-3p(1)	13
circMllt10_904	chr2|18164266|18175886|+	mmu-miR-9-5p(1), mmu-miR-31-5p(1), mmu-miR-211-5p(1), mmu-miR-204-5p(1), mmu-miR-217-5p(1), mmu-miR-7a-5p(1), mmu-miR-132-3p(1), mmu-miR-503-5p(1), mmu-miR-212-3p(1), mmu-miR-370-3p(1), mmu-miR-499-5p(1), mmu-miR-5101(1), mmu-miR-202-3p(1)	13
circDnajc1_613	chr2|18289433|18313760|-	mmu-miR-9-5p(1), mmu-miR-335-5p(1), mmu-miR-383-5p(1), mmu-miR-338-3p(1)	4
circEtl4_1096	chr2|20782836|20793422|+	mmu-miR-23b-3p(1), mmu-miR-211-5p(1), mmu-miR-204-5p(1), mmu-miR-23a-3p(1), mmu-miR-139-5p(1), mmu-miR-181b-5p(1), mmu-miR-127-3p(1), mmu-miR-433-3p(1), mmu-miR-96-5p(1), mmu-miR-680(1), mmu-miR-207(1), mmu-miR-335-3p(1), mmu-miR-3065-5p(1)	13
circArhgap21_2055	chr2|20884771|20894764|-	mmu-miR-136-5p(3), mmu-miR-138-5p(2), mmu-miR-150-5p(1), mmu-miR-34c-5p(1), mmu-miR-204-5p(1), mmu-miR-196a-5p(1), mmu-miR-127-5p(1), mmu-miR-342-3p(1), mmu-miR-129-5p(1)	9
circGpr158_327	chr2|21558109|21581857|+	mmu-miR-15a-5p(1), mmu-miR-103-3p(1), mmu-miR-322-5p(1), mmu-miR-15b-5p(1), mmu-miR-382-5p(1), mmu-miR-107-3p(1)	6
circMyo3a_723	chr2|22337181|22366954|+	mmu-miR-29b-3p(1), mmu-miR-29c-3p(1), mmu-miR-130a-3p(1), mmu-miR-152-3p(1), mmu-miR-148a-3p(1), mmu-miR-128-3p(1), mmu-miR-431-5p(1), mmu-miR-130b-3p(1), mmu-miR-301b-3p(1), mmu-miR-721(1), mmu-miR-425-5p(1), mmu-miR-301a-3p(1), mmu-miR-188-3p(1), mmu-miR-338-3p(1)	14
circYme1l1_394	chr2|23050203|23054609|+	#N/A	#N/A
circYme1l1_739	chr2|23050203|23065264|+	mmu-miR-218-5p(1), mmu-miR-335-3p(1)	2
circYme1l1_444	chr2|23054510|23065264|+	mmu-miR-218-5p(1), mmu-miR-335-3p(1)	2
circSpopl_322	chr2|23405159|23427395|-	mmu-miR-19b-3p(1), mmu-miR-19a-3p(1), mmu-miR-7a-1-3p(1), mmu-miR-7a-2-3p(1)	4
circSpopl_772	chr2|23427339|23435591|-	mmu-miR-211-5p(2), mmu-miR-204-5p(2), mmu-miR-16-5p(1), mmu-miR-135a-5p(1), mmu-miR-322-5p(1), mmu-miR-298-5p(1), mmu-miR-669d-5p(1)	7
circCacna1b_548	chr2|24521910|24529222|-	mmu-miR-206-3p(1), mmu-miR-34a-5p(1), mmu-miR-138-5p(1), mmu-miR-382-5p(1), mmu-miR-499-5p(1), mmu-miR-802-5p(1)	6
circEhmt1_330	chr2|24703538|24715079|-	mmu-miR-140-5p(1), mmu-miR-322-5p(1), mmu-miR-15b-5p(1), mmu-miR-217-5p(1), mmu-miR-127-3p(1)	5
circEhmt1_1730	chr2|24703538|24753920|-	mmu-miR-322-5p(2), mmu-miR-15b-5p(2), mmu-miR-207(2), mmu-miR-9-5p(1), mmu-miR-140-5p(1), mmu-miR-16-5p(1), mmu-miR-15a-5p(1), mmu-miR-103-3p(1), mmu-miR-298-5p(1), mmu-miR-217-5p(1), mmu-miR-128-3p(1), mmu-miR-136-5p(1), mmu-miR-127-3p(1), mmu-miR-107-3p(1), mmu-miR-539-5p(1), mmu-miR-484(1), mmu-miR-338-3p(1)	17
circEhmt1_1682	chr2|24714956|24753941|-	mmu-miR-207(2), mmu-miR-9-5p(1), mmu-miR-140-5p(1), mmu-miR-16-5p(1), mmu-miR-15a-5p(1), mmu-miR-7b-5p(1), mmu-miR-103-3p(1), mmu-miR-322-5p(1), mmu-miR-15b-5p(1), mmu-miR-298-5p(1), mmu-miR-217-5p(1), mmu-miR-7a-5p(1), mmu-miR-128-3p(1), mmu-miR-136-5p(1), mmu-miR-127-3p(1), mmu-miR-107-3p(1), mmu-miR-539-5p(1), mmu-miR-484(1), mmu-miR-338-3p(1)	19
circEhmt1_830	chr2|24737955|24753941|-	mmu-miR-7b-5p(1), mmu-miR-7a-5p(1), mmu-miR-128-3p(1), mmu-miR-207(1), mmu-miR-539-5p(1)	5
circEhmt1_624	chr2|24774157|24777081|-	mmu-miR-103-3p(1), mmu-miR-322-5p(1), mmu-miR-431-5p(1), mmu-miR-107-3p(1), mmu-miR-129-5p(1), mmu-miR-335-3p(1), mmu-miR-574-5p(1)	7
circNelfb_748	chr2|25093152|25096357|-	mmu-miR-150-5p(1), mmu-miR-34c-5p(1), mmu-miR-34a-5p(1), mmu-miR-29b-3p(1), mmu-miR-328-3p(1), mmu-miR-139-5p(1), mmu-miR-214-3p(1), mmu-miR-128-3p(1), mmu-miR-24-3p(1), mmu-miR-127-5p(1), mmu-miR-199b-3p(1), mmu-miR-199a-3p(1), mmu-miR-34b-5p(1), mmu-miR-574-5p(1)	14
circRabl6_340	chr2|25486444|25492562|-	mmu-miR-138-5p(1), mmu-miR-669d-5p(1), mmu-miR-3105-3p(1)	3
circCamsap1_2545	chr2|25827957|25831481|-	mmu-miR-103-3p(1), mmu-miR-92a-3p(1), mmu-miR-122-5p(1), mmu-miR-211-5p(1), mmu-miR-204-5p(1), mmu-miR-217-5p(1), mmu-miR-25-3p(1), mmu-miR-138-5p(1), mmu-miR-214-3p(1), mmu-miR-676-3p(1), mmu-miR-218-5p(1), mmu-miR-370-3p(1), mmu-miR-541-5p(1), mmu-miR-107-3p(1), mmu-miR-705(1), mmu-miR-680(1), mmu-miR-129-5p(1), mmu-miR-207(1), mmu-miR-673-5p(1), mmu-miR-3065-5p(1), mmu-miR-540-3p(1), mmu-miR-6…	23
circCamsap1_648	chr2|25842689|25856960|-	mmu-miR-134-5p(1), mmu-miR-103-3p(1), mmu-miR-503-5p(1), mmu-miR-107-3p(1)	4
circCamsap1_425	chr2|25855674|25856960|-	mmu-miR-103-3p(1), mmu-miR-107-3p(1)	2
circTsc1_880	chr2|28542180|28555641|+	mmu-miR-141-3p(1), mmu-miR-503-5p(1), mmu-miR-29b-1-5p(1)	3
circTsc1_402	chr2|28551593|28553656|+	mmu-miR-503-5p(1), mmu-miR-29b-1-5p(1)	2
circDdx31_548	chr2|28764142|28782553|+	mmu-miR-200a-3p(1), mmu-miR-141-3p(1), mmu-miR-429-3p(1), mmu-miR-211-5p(1), mmu-miR-204-5p(1), mmu-miR-338-3p(1)	6
circSptan1_435	chr2|29907209|29910059|+	mmu-miR-382-5p(1), mmu-miR-207(1)	2
circZer1_804	chr2|30000216|30001344|-	mmu-miR-20b-5p(1), mmu-miR-106a-5p(1), mmu-miR-93-5p(1), mmu-miR-20a-5p(1), mmu-miR-17-5p(1), mmu-miR-135a-5p(1), mmu-miR-106b-5p(1)	7
circUsp20_1336	chr2|30894415|30902413|+	mmu-miR-16-5p(2), mmu-miR-15a-5p(1), mmu-miR-103-3p(1), mmu-miR-205-5p(1), mmu-miR-322-5p(1), mmu-miR-217-5p(1), mmu-miR-143-3p(1), mmu-miR-339-5p(1), mmu-miR-411-3p(1), mmu-miR-96-5p(1), mmu-miR-194-5p(1), mmu-miR-370-3p(1), mmu-miR-107-3p(1), mmu-miR-705(1)	14
circFubp3_204	chr2|31494625|31495355|+	mmu-miR-495-3p(1), mmu-miR-29b-1-5p(1)	2
circPrrc2b_347	chr2|32072469|32073312|+	mmu-miR-431-5p(1), mmu-miR-362-5p(1)	2
circPrrc2b_523	chr2|32072469|32077565|+	mmu-miR-9-5p(1), mmu-miR-431-5p(1), mmu-miR-362-5p(1)	3
circStxbp1_347	chr2|32692765|32698074|-	mmu-miR-199a-5p(1), mmu-miR-18a-5p(1), mmu-miR-139-5p(1)	3
circStxbp1_324	chr2|32699112|32702117|-	mmu-miR-223-3p(1), mmu-miR-30e-5p(1), mmu-miR-30a-5p(1), mmu-miR-30c-5p(1), mmu-miR-30d-5p(1), mmu-miR-30b-5p(1), mmu-miR-669d-5p(1)	7
circRalgps1_445	chr2|33150489|33214715|-	mmu-miR-155-5p(1), mmu-miR-196a-5p(1)	2
circRalgps1_267	chr2|33163572|33174920|-	mmu-miR-155-5p(1)	1
circMapkap1_567	chr2|34322014|34334418|+	mmu-miR-134-5p(1), mmu-miR-298-5p(1), mmu-miR-129-5p(1), mmu-miR-452-3p(1), mmu-miR-670-5p(1)	5
circGapvd1_1692	chr2|34594177|34615525|-	mmu-miR-27b-3p(1), mmu-miR-27a-3p(1), mmu-miR-146a-5p(1), mmu-miR-130a-3p(1), mmu-miR-196a-5p(1), mmu-miR-320-3p(1), mmu-miR-339-5p(1), mmu-miR-503-5p(1), mmu-miR-182-5p(1), mmu-miR-130b-3p(1), mmu-miR-301b-3p(1), mmu-miR-190b-5p(1), mmu-miR-669d-5p(1), mmu-miR-490-3p(1), mmu-miR-1904(1), mmu-miR-146b-5p(1), mmu-miR-339-3p(1), mmu-miR-542-5p(1)	18
circRabgap1_800	chr2|37359388|37365478|+	mmu-miR-434-5p(1), mmu-miR-127-5p(1), mmu-miR-758-3p(1), mmu-miR-325-3p(1), mmu-miR-29b-2-5p(1), mmu-miR-335-3p(1)	6
circRabgap1_1678	chr2|37359388|37392973|+	mmu-miR-101a-3p(1), mmu-miR-322-5p(1), mmu-miR-434-5p(1), mmu-miR-127-5p(1), mmu-miR-758-3p(1), mmu-miR-325-3p(1), mmu-miR-29b-2-5p(1), mmu-miR-673-5p(1), mmu-miR-335-3p(1)	9
circStrbp_2064	chr2|37480668|37537297|-	mmu-miR-137-3p(2), mmu-miR-181a-5p(2), mmu-miR-324-3p(2), mmu-miR-211-5p(1), mmu-miR-125b-5p(1), mmu-miR-181b-5p(1), mmu-miR-125a-5p(1), mmu-miR-29b-1-5p(1), mmu-miR-182-5p(1), mmu-miR-467b-5p(1), mmu-miR-362-5p(1), mmu-miR-29b-2-5p(1), mmu-miR-129-5p(1), mmu-miR-5101(1), mmu-miR-335-3p(1), mmu-miR-181d-5p(1)	16
circStrbp_1940	chr2|37486715|37537297|-	mmu-miR-137-3p(2), mmu-miR-181a-5p(2), mmu-miR-125b-5p(1), mmu-miR-181b-5p(1), mmu-miR-125a-5p(1), mmu-miR-29b-1-5p(1), mmu-miR-182-5p(1), mmu-miR-467b-5p(1), mmu-miR-362-5p(1), mmu-miR-324-3p(1), mmu-miR-29b-2-5p(1), mmu-miR-129-5p(1), mmu-miR-5101(1), mmu-miR-335-3p(1), mmu-miR-181d-5p(1)	15
circStrbp_1212	chr2|37514184|37537297|-	mmu-miR-181a-5p(1), mmu-miR-29b-1-5p(1), mmu-miR-182-5p(1), mmu-miR-467b-5p(1), mmu-miR-362-5p(1), mmu-miR-29b-2-5p(1), mmu-miR-129-5p(1), mmu-miR-5101(1)	8
circStrbp_557	chr2|37530862|37537297|-	mmu-miR-181a-5p(1), mmu-miR-29b-1-5p(1), mmu-miR-182-5p(1), mmu-miR-362-5p(1), mmu-miR-29b-2-5p(1), mmu-miR-5101(1)	6
circDennd1a_148	chr2|37851652|37873117|-	mmu-miR-136-5p(1)	1
circDennd1a_214	chr2|38016540|38049862|-	mmu-miR-326-3p(1)	1
circGtdc1_733	chr2|44460430|44525328|-	mmu-miR-16-5p(1), mmu-miR-103-3p(1), mmu-miR-130a-3p(1), mmu-miR-152-3p(1), mmu-miR-148b-3p(1), mmu-miR-148a-3p(1), mmu-miR-143-3p(1), mmu-miR-139-5p(1), mmu-miR-130b-3p(1), mmu-miR-382-5p(1), mmu-miR-107-3p(1)	11
circAcvr2a_473	chr2|48760300|48763485|+	mmu-miR-802-5p(1), mmu-miR-335-3p(1), mmu-miR-3065-5p(1), mmu-miR-3061-5p(1)	4
circOrc4_596	chr2|48817107|48830412|-	mmu-miR-1a-3p(1), mmu-miR-221-3p(1), mmu-miR-23a-3p(1), mmu-miR-5101(1)	4
ciRif1_2223	chr2|51972815|51975038|+	mmu-miR-466d-3p(4), mmu-miR-466b-3p(4), mmu-miR-1187(2), mmu-miR-5101(2), mmu-miR-335-3p(2), mmu-miR-29b-3p(1), mmu-miR-29a-3p(1), mmu-miR-29c-3p(1), mmu-miR-709(1), mmu-miR-495-3p(1), mmu-miR-494-3p(1), mmu-miR-340-5p(1), mmu-miR-297a-5p(1), mmu-miR-690(1), mmu-miR-377-3p(1), mmu-miR-466a-5p(1), mmu-miR-1198-5p(1), mmu-miR-466p-5p(1), mmu-miR-300-3p(1), mmu-miR-3065-5p(1), mmu-miR-574-5p(1)	21
circGalnt13_311	chr2|54367659|54406693|+	mmu-miR-18a-5p(1)	1
circGpd2_282	chr2|57157984|57180028|+	mmu-miR-10b-5p(1), mmu-miR-10a-5p(1), mmu-miR-680(1), mmu-miR-484(1)	4
circGpd2_559	chr2|57179856|57197107|+	mmu-miR-10b-5p(1), mmu-miR-10a-5p(1), mmu-miR-433-3p(1), mmu-miR-680(1), mmu-miR-202-3p(1)	5
circGpd2_387	chr2|57194372|57197107|+	mmu-miR-433-3p(1), mmu-miR-202-3p(1)	2
circCcdc148_856	chr2|58870381|58894076|-	mmu-miR-135a-5p(1), mmu-miR-339-5p(1), mmu-miR-181b-5p(1), mmu-miR-382-3p(1), mmu-miR-350-3p(1)	5
circBaz2b_2219	chr2|59787973|59836533|-	mmu-miR-1199-5p(3), mmu-miR-298-5p(2), mmu-miR-574-5p(2), mmu-miR-9-5p(1), mmu-miR-93-5p(1), mmu-let-7b-5p(1), mmu-miR-211-5p(1), mmu-miR-709(1), mmu-miR-185-5p(1), mmu-miR-214-3p(1), mmu-miR-136-5p(1), mmu-miR-370-3p(1), mmu-miR-324-3p(1), mmu-miR-342-5p(1), mmu-miR-29b-2-5p(1), mmu-miR-207(1), mmu-miR-532-5p(1), mmu-miR-484(1), mmu-miR-188-3p(1), mmu-miR-3470b(1), mmu-miR-1904(1)	21
circBaz2b_1764	chr2|59792364|59836533|-	mmu-miR-1199-5p(3), mmu-miR-9-5p(1), mmu-miR-93-5p(1), mmu-let-7b-5p(1), mmu-miR-298-5p(1), mmu-miR-709(1), mmu-miR-185-5p(1), mmu-miR-136-5p(1), mmu-miR-370-3p(1), mmu-miR-342-5p(1), mmu-miR-29b-2-5p(1), mmu-miR-532-5p(1), mmu-miR-484(1), mmu-miR-3470b(1), mmu-miR-1904(1)	15
circBaz2b_198	chr2|59831849|59836533|-	#N/A	#N/A
circDpp4_614	chr2|62184882|62193050|-	mmu-miR-103-3p(1), mmu-miR-31-5p(1), mmu-miR-107-3p(1), mmu-miR-680(1), mmu-miR-1198-5p(1), mmu-miR-369-3p(1), mmu-miR-540-3p(1)	7
circGcg_144	chr2|62306059|62306203|-	mmu-miR-31-5p(1)	1
ciIfih1_1049	chr2|62441004|62442053|-	mmu-miR-466a-5p(3), mmu-miR-1187(3), mmu-miR-466p-5p(3), mmu-miR-574-5p(2), mmu-miR-141-3p(1), mmu-miR-150-5p(1), mmu-miR-101a-3p(1), mmu-miR-339-5p(1), mmu-miR-127-5p(1), mmu-miR-297a-5p(1), mmu-miR-466d-3p(1), mmu-miR-335-3p(1), mmu-miR-466b-3p(1)	13
circCobll1_989	chr2|64937355|64966890|-	mmu-miR-15a-5p(1), mmu-miR-211-5p(1), mmu-miR-204-5p(1), mmu-miR-143-3p(1)	4
circCobll1_754	chr2|64956236|64966890|-	mmu-miR-15a-5p(1), mmu-miR-211-5p(1), mmu-miR-204-5p(1)	3
circStk39_1287	chr2|68093578|68240485|-	mmu-miR-134-5p(1), mmu-miR-298-5p(1), mmu-miR-128-3p(1), mmu-miR-136-5p(1), mmu-miR-382-3p(1), mmu-miR-224-5p(1), mmu-miR-335-3p(1), mmu-miR-1904(1), mmu-miR-338-3p(1)	9
circStk39_881	chr2|68189157|68240485|-	mmu-miR-128-3p(1), mmu-miR-136-5p(1), mmu-miR-224-5p(1), mmu-miR-335-3p(1), mmu-miR-1904(1)	5
circStk39_766	chr2|68196417|68240485|-	mmu-miR-128-3p(1), mmu-miR-136-5p(1), mmu-miR-224-5p(1), mmu-miR-335-3p(1)	4
circStk39_420	chr2|68221257|68240485|-	mmu-miR-136-5p(1), mmu-miR-224-5p(1)	2
circSpc25_570	chr2|69027478|69035522|-	mmu-miR-27a-5p(1), mmu-miR-3105-3p(1)	2
circSpc25_471	chr2|69030328|69035522|-	mmu-miR-27a-5p(1), mmu-miR-3105-3p(1)	2
circUbr3_920	chr2|69744757|69768656|+	mmu-miR-199a-5p(1), mmu-miR-128-3p(1), mmu-miR-22-3p(1), mmu-miR-697(1), mmu-miR-3105-3p(1)	5
circUbr3_700	chr2|69781686|69786450|+	mmu-miR-135a-5p(1), mmu-miR-122-5p(1), mmu-miR-29b-3p(1), mmu-miR-29c-3p(1), mmu-miR-125b-5p(1), mmu-miR-351-5p(1), mmu-miR-673-5p(1), mmu-miR-532-5p(1)	8
circUbr3_228	chr2|69784619|69786450|+	mmu-miR-122-5p(1), mmu-miR-125b-5p(1), mmu-miR-351-5p(1), mmu-miR-532-5p(1)	4
circUbr3_822	chr2|69808062|69824156|+	mmu-miR-200a-3p(1), mmu-miR-141-3p(1), mmu-miR-181b-5p(1), mmu-miR-194-5p(1), mmu-miR-29b-2-5p(1), mmu-miR-3470b(1), mmu-miR-1904(1), mmu-miR-193b-3p(1)	8
circGad1_608	chr2|70394111|70404655|+	mmu-miR-139-5p(1)	1
circTlk1_620	chr2|70572397|70580868|-	mmu-miR-9-5p(1), mmu-miR-20b-5p(1), mmu-miR-106a-5p(1), mmu-miR-93-5p(1), mmu-miR-20a-5p(1), mmu-miR-17-5p(1), mmu-miR-26a-5p(1), mmu-miR-211-5p(1), mmu-miR-204-5p(1), mmu-miR-106b-5p(1), mmu-miR-196a-5p(1), mmu-miR-203-3p(1), mmu-miR-136-5p(1), mmu-miR-351-5p(1), mmu-miR-26b-5p(1), mmu-miR-705(1), mmu-miR-207(1), mmu-miR-669d-5p(1)	18
circTlk1_294	chr2|70576277|70580868|-	mmu-miR-9-5p(1), mmu-miR-26a-5p(1), mmu-miR-196a-5p(1), mmu-miR-351-5p(1), mmu-miR-26b-5p(1), mmu-miR-207(1)	6
circTlk1_662	chr2|70579578|70617339|-	mmu-miR-9-5p(1), mmu-miR-206-3p(1), mmu-miR-127-5p(1), mmu-miR-207(1), mmu-miR-574-5p(1)	5
circTlk1_260	chr2|70599205|70617339|-	mmu-miR-127-5p(1)	1
circTlk1_191	chr2|70600347|70617339|-	mmu-miR-127-5p(1)	1
circTlk1_119	chr2|70617220|70617339|-	mmu-miR-127-5p(1)	1
circDcaf17_332	chr2|70886838|70893839|+	mmu-miR-200a-3p(1), mmu-miR-141-3p(1)	2
circDync1i2_481	chr2|71049644|71077128|+	mmu-miR-221-3p(1), mmu-miR-127-5p(1)	2
circMetap1d_500	chr2|71337128|71342512|+	mmu-miR-211-5p(1), mmu-miR-204-5p(1), mmu-miR-185-5p(1), mmu-miR-431-5p(1), mmu-miR-669d-5p(1)	5
circRapgef4_379	chr2|71861376|71875592|+	mmu-miR-134-5p(1)	1
circSp3_1360	chr2|72800498|72801858|-	mmu-miR-670-5p(2), mmu-miR-16-5p(1), mmu-miR-15a-5p(1), mmu-miR-199a-5p(1), mmu-miR-203-3p(1), mmu-miR-96-5p(1), mmu-miR-182-5p(1), mmu-miR-194-5p(1), mmu-miR-382-5p(1), mmu-miR-370-3p(1), mmu-miR-190b-5p(1), mmu-miR-5099(1)	12
circScrn3_1088	chr2|73145775|73161501|+	mmu-miR-93-5p(1), mmu-miR-20a-5p(1), mmu-miR-17-5p(1), mmu-miR-135a-5p(1), mmu-miR-203-3p(1), mmu-miR-320-3p(1), mmu-miR-96-5p(1), mmu-miR-466a-5p(1), mmu-miR-1187(1), mmu-miR-466p-5p(1), mmu-miR-300-3p(1)	11
circAtf2_1335	chr2|73653544|73710725|-	mmu-miR-335-3p(2), mmu-miR-134-5p(1), mmu-miR-16-5p(1), mmu-miR-15a-5p(1), mmu-miR-34a-5p(1), mmu-miR-101a-3p(1), mmu-miR-15b-5p(1), mmu-miR-152-3p(1), mmu-miR-148b-3p(1), mmu-miR-148a-3p(1), mmu-miR-101b-3p(1), mmu-miR-129-5p(1), mmu-miR-1199-5p(1), mmu-miR-1904(1), mmu-miR-193b-3p(1)	15
circAtf2_726	chr2|73672703|73684235|-	mmu-miR-134-5p(1), mmu-miR-16-5p(1), mmu-miR-15a-5p(1), mmu-miR-101a-3p(1), mmu-miR-15b-5p(1), mmu-miR-101b-3p(1), mmu-miR-425-5p(1), mmu-miR-129-5p(1), mmu-miR-335-3p(1), mmu-miR-193b-3p(1)	10
ciAtf2_2809	chr2|73681329|73684138|-	mmu-miR-101a-3p(2), mmu-miR-101b-3p(2), mmu-miR-140-5p(1), mmu-miR-106a-5p(1), mmu-miR-181a-5p(1), mmu-miR-211-5p(1), mmu-miR-204-5p(1), mmu-miR-7a-5p(1), mmu-miR-196a-5p(1), mmu-miR-181b-5p(1), mmu-miR-29b-1-5p(1), mmu-miR-382-5p(1), mmu-miR-466d-3p(1), mmu-miR-539-5p(1), mmu-miR-466b-3p(1), mmu-miR-181d-5p(1), mmu-miR-7a-1-3p(1)	17
circAgps_412	chr2|75722135|75735292|+	mmu-miR-211-5p(1), mmu-miR-339-5p(1)	2
circCerkl_206	chr2|79168884|79171745|-	#N/A	#N/A
circCerkl_545	chr2|79168884|79173635|-	mmu-miR-181b-5p(1), mmu-miR-574-5p(1)	2
circCerkl_582	chr2|79185265|79223529|-	mmu-miR-23b-3p(1), mmu-miR-27b-3p(1), mmu-miR-27a-3p(1), mmu-miR-298-5p(1), mmu-miR-23a-3p(1), mmu-miR-127-5p(1), mmu-miR-370-3p(1), mmu-miR-541-5p(1), mmu-miR-452-3p(1)	9
circFrzb_335	chr2|80248236|80255008|-	mmu-let-7a-5p(1), mmu-miR-1a-3p(1), mmu-miR-206-3p(1), mmu-let-7e-5p(1), mmu-miR-532-5p(1), mmu-miR-490-3p(1)	6
circNckap1_611	chr2|80350715|80356022|-	mmu-miR-9-5p(1), mmu-miR-20b-5p(1), mmu-miR-141-3p(1), mmu-miR-106a-5p(1), mmu-miR-93-5p(1), mmu-miR-20a-5p(1), mmu-miR-17-5p(1), mmu-miR-135a-5p(1), mmu-miR-211-5p(1), mmu-miR-106b-5p(1), mmu-miR-153-3p(1), mmu-miR-127-5p(1), mmu-miR-690(1), mmu-miR-5101(1), mmu-miR-188-3p(1)	15
circFam171b_654	chr2|83683713|83690921|+	mmu-miR-495-3p(1), mmu-miR-136-5p(1)	2
circSlc43a3_747	chr2|84774585|84780884|+	mmu-miR-155-5p(1), mmu-miR-200a-3p(1), mmu-miR-141-3p(1), mmu-miR-7b-5p(1), mmu-miR-34c-5p(1), mmu-miR-7a-5p(1), mmu-miR-709(1), mmu-miR-136-5p(1), mmu-miR-490-3p(1)	9
circMadd_1542	chr2|90988329|90997512|-	mmu-miR-34c-5p(1), mmu-miR-211-5p(1), mmu-miR-33-5p(1), mmu-miR-709(1), mmu-miR-324-5p(1), mmu-miR-149-5p(1), mmu-miR-370-3p(1), mmu-miR-362-5p(1), mmu-miR-666-5p(1), mmu-miR-484(1)	10
circ1110051M20Rik_370	chr2|91109534|91113005|-	mmu-miR-138-5p(1)	1
circCkap5_401	chr2|91379118|91381103|+	mmu-miR-33-5p(1), mmu-miR-216a-5p(1), mmu-miR-217-5p(1), mmu-miR-434-3p(1)	4
circCkap5_599	chr2|91398481|91403412|+	mmu-miR-9-5p(1), mmu-miR-103-3p(1), mmu-miR-135a-5p(1), mmu-miR-33-5p(1), mmu-miR-149-5p(1), mmu-miR-136-5p(1), mmu-miR-107-3p(1)	7
circCkap5_684	chr2|91425027|91426900|+	mmu-miR-9-5p(1), mmu-miR-103-3p(1), mmu-miR-181b-5p(1), mmu-miR-494-3p(1), mmu-miR-107-3p(1), mmu-miR-3105-3p(1), mmu-miR-181d-5p(1)	7
circCkap5_468	chr2|91429550|91431471|+	mmu-miR-216a-5p(1), mmu-miR-669d-5p(1)	2
circCkap5_382	chr2|91445586|91446805|+	mmu-miR-216a-5p(1), mmu-miR-410-3p(1), mmu-miR-344d-3p(1), mmu-miR-335-3p(1)	4
circAtg13_389	chr2|91518985|91524350|-	mmu-miR-16-5p(1), mmu-miR-15a-5p(1), mmu-miR-19b-3p(1), mmu-miR-19a-3p(1), mmu-miR-214-3p(1), mmu-miR-434-3p(1), mmu-miR-335-3p(1), mmu-miR-542-5p(1)	8
circAmbra1_449	chr2|91635368|91655697|+	mmu-miR-429-3p(1), mmu-miR-200b-3p(1), mmu-miR-10b-5p(1), mmu-miR-10a-5p(1), mmu-miR-1904(1), mmu-miR-542-5p(1)	6
circPhf21a_284	chr2|92044393|92061069|+	mmu-miR-139-5p(1), mmu-miR-207(1)	2
circExt2_322	chr2|93569914|93593029|-	mmu-miR-34c-5p(1)	1
circTtc17_1728	chr2|94157042|94202242|-	mmu-let-7e-5p(2), mmu-miR-98-5p(2), mmu-let-7a-5p(1), mmu-miR-27b-3p(1), mmu-miR-1a-3p(1), mmu-miR-206-3p(1), mmu-let-7b-5p(1), mmu-miR-34c-5p(1), mmu-miR-223-3p(1), mmu-miR-34a-5p(1), mmu-let-7c-5p(1), mmu-miR-322-5p(1), mmu-miR-217-5p(1), mmu-miR-196a-5p(1), mmu-miR-326-3p(1), mmu-let-7d-5p(1), mmu-miR-370-3p(1), mmu-miR-34b-5p(1), mmu-miR-207(1), mmu-miR-5101(1), mmu-miR-452-3p(1), mmu-miR-544…	22
circPamr1_747	chr2|102411077|102445288|+	mmu-miR-181b-5p(1), mmu-miR-382-3p(1), mmu-miR-96-5p(1), mmu-miR-666-5p(1), mmu-miR-673-5p(1), mmu-miR-452-3p(1), mmu-miR-490-3p(1), mmu-miR-181d-5p(1)	8
circHipk3_1099	chr2|104301093|104302192|-	mmu-miR-134-5p(1), mmu-miR-106a-5p(1), mmu-miR-34c-5p(1), mmu-miR-34a-5p(1), mmu-miR-132-3p(1), mmu-miR-320-3p(1), mmu-miR-411-3p(1), mmu-miR-212-3p(1), mmu-miR-370-3p(1), mmu-miR-34b-5p(1), mmu-miR-29b-2-5p(1), mmu-miR-490-3p(1), mmu-miR-1904(1), mmu-miR-193b-3p(1), mmu-miR-338-3p(1)	15
ciCstf3_692	chr2|104482096|104482788|+	mmu-miR-20a-5p(1), mmu-miR-17-5p(1), mmu-miR-218-5p(1), mmu-miR-541-5p(1), mmu-miR-340-5p(1)	5
circQser1_1031	chr2|104596303|104610605|-	mmu-miR-9-5p(1), mmu-miR-7b-5p(1), mmu-miR-205-5p(1), mmu-miR-7a-5p(1), mmu-miR-709(1), mmu-miR-5101(1), mmu-miR-452-3p(1), mmu-miR-540-3p(1)	8
circQser1_795	chr2|104606516|104610605|-	mmu-miR-9-5p(1), mmu-miR-7b-5p(1), mmu-miR-7a-5p(1), mmu-miR-709(1), mmu-miR-5101(1), mmu-miR-452-3p(1), mmu-miR-540-3p(1)	7
circQser1_443	chr2|104608481|104610605|-	mmu-miR-7b-5p(1), mmu-miR-7a-5p(1), mmu-miR-709(1), mmu-miR-452-3p(1)	4
circPax6_714	chr2|105514172|105522068|+	mmu-miR-34c-5p(1), mmu-miR-34a-5p(1), mmu-miR-335-3p(1), mmu-miR-452-3p(1), mmu-miR-338-3p(1)	5
circElp4_490	chr2|105622560|105644695|-	mmu-miR-206-3p(1), mmu-miR-31-5p(1), mmu-miR-433-5p(1)	3
circElp4_881	chr2|105622560|105696425|-	mmu-miR-206-3p(1), mmu-miR-31-5p(1), mmu-miR-433-5p(1), mmu-miR-96-5p(1), mmu-miR-1198-5p(1)	5
circImmp1l_350	chr2|105761063|105767463|+	mmu-miR-323-3p(1)	1
circDcdc5_668	chr2|106166307|106182012|+	mmu-miR-199a-5p(1), mmu-miR-7b-5p(1), mmu-miR-135a-5p(1), mmu-miR-15b-5p(1), mmu-miR-7a-5p(1), mmu-miR-326-3p(1), mmu-miR-381-3p(1), mmu-miR-136-5p(1), mmu-miR-494-3p(1), mmu-miR-29b-1-5p(1), mmu-miR-673-5p(1), mmu-miR-338-3p(1)	12
circMeis2_655	chr2|115830611|115892073|-	mmu-miR-3470b(1), mmu-miR-296-3p(1)	2
circBub1b_901	chr2|118440263|118448416|+	mmu-miR-207(2), mmu-miR-217-5p(1), mmu-miR-320-3p(1), mmu-miR-433-5p(1), mmu-miR-431-5p(1), mmu-miR-363-3p(1), mmu-miR-342-5p(1), mmu-miR-673-5p(1), mmu-miR-146b-5p(1), mmu-miR-339-3p(1)	10
circIno80_449	chr2|119232810|119243108|-	mmu-miR-200a-3p(1), mmu-miR-141-3p(1), mmu-miR-7a-5p(1), mmu-miR-495-3p(1), mmu-miR-3065-5p(1)	5
circIno80_711	chr2|119264629|119276137|-	mmu-miR-103-3p(1), mmu-miR-10b-5p(1), mmu-miR-10a-5p(1), mmu-miR-107-3p(1)	4
circIno80_1311	chr2|119272093|119284698|-	mmu-miR-7b-5p(1), mmu-miR-103-3p(1), mmu-miR-298-5p(1), mmu-miR-709(1), mmu-miR-10b-5p(1), mmu-miR-10a-5p(1), mmu-miR-218-5p(1), mmu-miR-107-3p(1), mmu-miR-666-5p(1), mmu-miR-207(1), mmu-miR-3470b(1)	11
circMga_1128	chr2|119733086|119734214|+	mmu-miR-130a-3p(1), mmu-miR-216a-5p(1), mmu-miR-199b-3p(1), mmu-miR-130b-3p(1), mmu-miR-301b-3p(1), mmu-miR-199a-3p(1), mmu-miR-301a-3p(1), mmu-miR-802-5p(1), mmu-miR-190b-5p(1), mmu-miR-207(1), mmu-miR-1904(1)	11
circMga_237	chr2|119751846|119752323|+	mmu-miR-320-3p(1), mmu-miR-138-5p(1), mmu-miR-338-3p(1)	3
circMga_1239	chr2|119751846|119757202|+	mmu-miR-34c-5p(2), mmu-miR-320-3p(2), mmu-let-7d-5p(2), mmu-miR-9-5p(1), mmu-miR-140-5p(1), mmu-let-7a-5p(1), mmu-let-7e-5p(1), mmu-let-7b-5p(1), mmu-miR-34a-5p(1), mmu-miR-205-5p(1), mmu-let-7c-5p(1), mmu-miR-138-5p(1), mmu-miR-721(1), mmu-miR-34b-5p(1), mmu-miR-98-5p(1), mmu-miR-705(1), mmu-miR-207(1), mmu-miR-5101(1), mmu-miR-338-3p(1), mmu-miR-7a-2-3p(1)	20
circVps39_143	chr2|120159053|120159196|-	mmu-miR-207(1), mmu-miR-574-5p(1)	2
circTmem87a_479	chr2|120211247|120227928|-	mmu-miR-33-5p(1)	1
circCdan1_605	chr2|120603709|120620836|-	#N/A	#N/A
circTtbk2_358	chr2|120637239|120655796|-	mmu-let-7e-5p(1), mmu-let-7d-5p(1), mmu-miR-680(1)	3
circTtbk2_454	chr2|120637239|120667741|-	mmu-let-7e-5p(1), mmu-let-7d-5p(1), mmu-miR-680(1)	3
circUbr1_482	chr2|120732082|120737506|-	mmu-miR-199a-5p(1), mmu-miR-298-5p(1), mmu-miR-217-5p(1), mmu-miR-127-5p(1), mmu-miR-194-5p(1)	5
circTrp53bp1_624	chr2|121033023|121035592|-	mmu-miR-134-5p(1), mmu-miR-34c-5p(1), mmu-miR-328-3p(1), mmu-miR-1187(1)	4
circTrp53bp1_1621	chr2|121058125|121067350|-	mmu-miR-9-5p(1), mmu-miR-20b-5p(1), mmu-miR-106a-5p(1), mmu-miR-93-5p(1), mmu-miR-20a-5p(1), mmu-miR-17-5p(1), mmu-miR-223-3p(1), mmu-miR-204-5p(1), mmu-miR-143-3p(1), mmu-miR-339-5p(1), mmu-miR-139-5p(1), mmu-miR-26b-5p(1), mmu-miR-29b-1-5p(1), mmu-miR-676-3p(1), mmu-miR-29b-2-5p(1), mmu-miR-484(1)	16
circTrp53bp1_2213	chr2|121058125|121082515|-	mmu-miR-9-5p(1), mmu-miR-20b-5p(1), mmu-miR-16-5p(1), mmu-miR-15a-5p(1), mmu-miR-106a-5p(1), mmu-miR-93-5p(1), mmu-miR-20a-5p(1), mmu-miR-17-5p(1), mmu-miR-223-3p(1), mmu-miR-204-5p(1), mmu-miR-322-5p(1), mmu-miR-143-3p(1), mmu-miR-339-5p(1), mmu-miR-139-5p(1), mmu-miR-214-3p(1), mmu-miR-136-5p(1), mmu-miR-26b-5p(1), mmu-miR-29b-1-5p(1), mmu-miR-676-3p(1), mmu-miR-127-5p(1), mmu-miR-483-5p(1), mm…	24
circTrp53bp1_1297	chr2|121066053|121067350|-	mmu-miR-9-5p(1), mmu-miR-20b-5p(1), mmu-miR-106a-5p(1), mmu-miR-93-5p(1), mmu-miR-20a-5p(1), mmu-miR-17-5p(1), mmu-miR-223-3p(1), mmu-miR-143-3p(1), mmu-miR-339-5p(1), mmu-miR-139-5p(1), mmu-miR-26b-5p(1), mmu-miR-29b-1-5p(1), mmu-miR-676-3p(1), mmu-miR-29b-2-5p(1)	14
circTrp53bp1_1500	chr2|121066053|121074577|-	mmu-miR-9-5p(1), mmu-miR-20b-5p(1), mmu-miR-106a-5p(1), mmu-miR-93-5p(1), mmu-miR-20a-5p(1), mmu-miR-17-5p(1), mmu-miR-223-3p(1), mmu-miR-143-3p(1), mmu-miR-339-5p(1), mmu-miR-139-5p(1), mmu-miR-214-3p(1), mmu-miR-136-5p(1), mmu-miR-26b-5p(1), mmu-miR-29b-1-5p(1), mmu-miR-676-3p(1), mmu-miR-127-5p(1), mmu-miR-483-5p(1), mmu-miR-29b-2-5p(1)	18
circPdia3_305	chr2|121252929|121257183|+	mmu-miR-34c-5p(1), mmu-miR-148a-3p(1), mmu-miR-301b-3p(1), mmu-miR-34b-5p(1), mmu-miR-301a-3p(1), mmu-miR-296-3p(1)	6
circPdia3_481	chr2|121257075|121262880|+	mmu-miR-19b-3p(1), mmu-miR-19a-3p(1), mmu-miR-184-3p(1), mmu-miR-199b-3p(1), mmu-miR-199a-3p(1), mmu-miR-541-5p(1), mmu-miR-544-5p(1)	7
circPdia3_421	chr2|121263997|121265398|+	mmu-miR-338-3p(1)	1
circSqor_589	chr2|122639957|122646025|+	mmu-miR-320-3p(1), mmu-miR-680(1), mmu-miR-207(1)	3
circMyef2_824	chr2|124950875|124958793|-	mmu-miR-27b-3p(1), mmu-miR-27a-3p(1), mmu-miR-206-3p(1), mmu-miR-153-3p(1), mmu-miR-411-3p(1), mmu-miR-362-5p(1), mmu-miR-188-3p(1)	7
circMyef2_262	chr2|124957357|124958793|-	mmu-miR-411-3p(1)	1
circCops2_240	chr2|125675643|125678159|-	mmu-miR-669d-5p(1)	1
circTrpm7_639	chr2|126639030|126641154|-	mmu-miR-146a-5p(1), mmu-miR-148b-3p(1), mmu-miR-370-3p(1), mmu-miR-532-5p(1), mmu-miR-146b-5p(1)	5
circTrpm7_429	chr2|126665895|126667709|-	mmu-miR-136-5p(2), mmu-miR-335-3p(2), mmu-miR-340-5p(1)	3
circAp4e1_597	chr2|126861205|126879779|+	mmu-let-7a-5p(1), mmu-let-7e-5p(1), mmu-let-7c-5p(1), mmu-miR-467b-5p(1), mmu-miR-98-5p(1), mmu-miR-350-3p(1)	6
circAp4e1_523	chr2|126870091|126879779|+	mmu-let-7a-5p(1), mmu-let-7e-5p(1), mmu-let-7c-5p(1), mmu-miR-467b-5p(1), mmu-miR-98-5p(1), mmu-miR-350-3p(1)	6
circSnrnp200_686	chr2|127079380|127080740|+	mmu-miR-15a-5p(1), mmu-miR-322-5p(1), mmu-miR-15b-5p(1), mmu-miR-33-5p(1), mmu-miR-222-3p(1), mmu-miR-705(1)	6
circAnapc1_1437	chr2|128510844|128526583|-	mmu-miR-9-5p(1), mmu-miR-134-5p(1), mmu-miR-103-3p(1), mmu-miR-135a-5p(1), mmu-miR-322-5p(1), mmu-miR-216a-5p(1), mmu-miR-351-5p(1), mmu-miR-107-3p(1), mmu-miR-539-5p(1), mmu-miR-338-3p(1)	10
circStk35_750	chr2|129652407|129653157|+	mmu-miR-342-5p(2), mmu-miR-16-5p(1), mmu-miR-15a-5p(1), mmu-miR-101a-3p(1), mmu-miR-15b-5p(1), mmu-miR-758-3p(1), mmu-miR-339-3p(1), mmu-miR-181d-5p(1)	8
circVps16_309	chr2|130280226|130280750|+	mmu-miR-214-3p(1), mmu-miR-466a-5p(1), mmu-miR-1187(1), mmu-miR-466p-5p(1)	4
circDnaaf9_607	chr2|130648790|130664420|-	mmu-miR-19b-3p(1), mmu-miR-101a-3p(1), mmu-miR-205-5p(1), mmu-miR-19a-3p(1), mmu-miR-101b-3p(1), mmu-miR-132-3p(1), mmu-miR-139-5p(1), mmu-miR-301b-3p(1), mmu-miR-301a-3p(1), mmu-miR-532-5p(1), mmu-miR-490-3p(1)	11
circPank2_353	chr2|131115830|131116183|+	mmu-miR-18a-5p(1)	1
circPank2_607	chr2|131115830|131122330|+	mmu-miR-18a-5p(1), mmu-miR-298-5p(1), mmu-miR-125a-5p(1)	3
circPank2_908	chr2|131115830|131129517|+	mmu-miR-9-5p(1), mmu-miR-31-5p(1), mmu-miR-335-5p(1), mmu-miR-18a-5p(1), mmu-miR-298-5p(1), mmu-miR-125a-5p(1), mmu-miR-207(1)	7
circPlcb4_419	chr2|135749418|135774222|+	mmu-miR-429-3p(1), mmu-miR-382-5p(1), mmu-miR-5101(1)	3
circTasp1_636	chr2|139827048|139899419|-	mmu-miR-15a-5p(2), mmu-miR-322-5p(2), mmu-miR-207(2), mmu-miR-181a-5p(1), mmu-miR-31-5p(1), mmu-miR-15b-5p(1), mmu-miR-335-5p(1), mmu-miR-217-5p(1), mmu-miR-181b-5p(1), mmu-miR-501-3p(1), mmu-miR-377-3p(1)	11
circTasp1_556	chr2|139837992|139899419|-	mmu-miR-15a-5p(2), mmu-miR-322-5p(2), mmu-miR-207(2), mmu-miR-181a-5p(1), mmu-miR-15b-5p(1), mmu-miR-335-5p(1), mmu-miR-217-5p(1), mmu-miR-181b-5p(1), mmu-miR-501-3p(1), mmu-miR-377-3p(1)	10
circTasp1_471_2	chr2|139850618|139899419|-	mmu-miR-15a-5p(2), mmu-miR-322-5p(2), mmu-miR-207(2), mmu-miR-181a-5p(1), mmu-miR-15b-5p(1), mmu-miR-335-5p(1), mmu-miR-217-5p(1), mmu-miR-181b-5p(1), mmu-miR-501-3p(1)	9
circTasp1_350	chr2|139884013|139899419|-	mmu-miR-15a-5p(2), mmu-miR-322-5p(2), mmu-miR-207(2), mmu-miR-15b-5p(1), mmu-miR-335-5p(1), mmu-miR-217-5p(1), mmu-miR-501-3p(1)	7
circEsf1_483	chr2|139998974|140002416|-	mmu-miR-196a-5p(1), mmu-miR-27a-5p(1)	2
circKif16b_1071	chr2|142675996|142699347|-	mmu-miR-29b-2-5p(2), mmu-miR-140-5p(1), mmu-miR-181a-5p(1), mmu-miR-320-3p(1), mmu-miR-181b-5p(1), mmu-miR-433-3p(1), mmu-miR-680(1), mmu-miR-5101(1), mmu-miR-296-3p(1), mmu-miR-181d-5p(1)	10
circKif16b_1185	chr2|142675996|142704460|-	mmu-miR-29b-2-5p(2), mmu-miR-140-5p(1), mmu-miR-181a-5p(1), mmu-miR-320-3p(1), mmu-miR-181b-5p(1), mmu-miR-433-3p(1), mmu-miR-680(1), mmu-miR-5101(1), mmu-miR-296-3p(1), mmu-miR-181d-5p(1)	10
circPcsk2_105	chr2|143415362|143415467|+	#N/A	#N/A
circPcsk2_366	chr2|143415362|143538614|+	mmu-miR-199a-5p(1), mmu-let-7d-5p(1), mmu-miR-98-5p(1), mmu-miR-129-5p(1)	4
circPcsk2_261	chr2|143529483|143538614|+	mmu-miR-199a-5p(1), mmu-let-7d-5p(1), mmu-miR-98-5p(1), mmu-miR-129-5p(1)	4
circPcsk2_1148	chr2|143529483|143643151|+	mmu-miR-27b-3p(1), mmu-miR-27a-3p(1), mmu-miR-199a-5p(1), mmu-miR-122-5p(1), mmu-miR-381-3p(1), mmu-let-7d-5p(1), mmu-miR-434-3p(1), mmu-miR-127-3p(1), mmu-miR-29b-1-5p(1), mmu-miR-362-5p(1), mmu-miR-98-5p(1), mmu-miR-377-3p(1), mmu-miR-129-5p(1), mmu-miR-207(1), mmu-miR-335-3p(1), mmu-miR-188-3p(1), mmu-miR-338-3p(1)	17
circPcsk2_493	chr2|143626447|143637964|+	mmu-miR-27b-3p(1), mmu-miR-27a-3p(1), mmu-miR-122-5p(1), mmu-miR-381-3p(1), mmu-miR-338-3p(1)	5
circRrbp1_1042	chr2|143805023|143816529|-	mmu-miR-9-5p(1), mmu-miR-216a-5p(1), mmu-miR-324-5p(1), mmu-miR-127-3p(1), mmu-miR-22-3p(1), mmu-miR-370-3p(1), mmu-miR-207(1)	7
circSnx5_402	chr2|144097259|144099913|-	mmu-miR-362-5p(1), mmu-miR-690(1)	2
circSec23b_1012	chr2|144404051|144414522|+	mmu-miR-7b-5p(1), mmu-miR-7a-5p(1), mmu-miR-149-5p(1), mmu-miR-351-5p(1), mmu-miR-362-5p(1), mmu-miR-383-5p(1), mmu-miR-680(1), mmu-miR-673-5p(1), mmu-miR-338-3p(1)	9
circCfap61_626	chr2|145984932|145995837|+	mmu-miR-138-5p(1), mmu-miR-296-3p(1)	2
circRalgapa2_844	chr2|146182298|146184669|-	mmu-miR-138-5p(2), mmu-miR-32-5p(1), mmu-miR-125b-5p(1), mmu-miR-351-5p(1), mmu-miR-26b-5p(1), mmu-miR-125a-5p(1), mmu-miR-342-5p(1), mmu-miR-670-5p(1), mmu-miR-1904(1), mmu-miR-296-3p(1), mmu-miR-7a-1-3p(1)	11
circKiz_950	chr2|146730940|146733204|+	mmu-miR-22-3p(1), mmu-miR-207(1), mmu-miR-669d-5p(1), mmu-miR-540-3p(1), mmu-miR-670-5p(1)	5
circKiz_311	chr2|146777722|146784899|+	mmu-miR-192-5p(1), mmu-miR-215-5p(1)	2
circKiz_561	chr2|146777722|146798216|+	mmu-miR-192-5p(1), mmu-miR-215-5p(1), mmu-miR-335-3p(1), mmu-miR-146b-5p(1)	4
ci9030622O22Rik_5383	chr2|147809211|147814594|-	mmu-miR-297a-5p(6), mmu-miR-466a-5p(5), mmu-miR-1187(5), mmu-miR-466p-5p(5), mmu-miR-3470b(2), mmu-miR-1904(2), mmu-miR-574-5p(2), mmu-miR-16-5p(1), mmu-miR-15a-5p(1), mmu-miR-34c-5p(1), mmu-miR-106b-5p(1), mmu-miR-29a-3p(1), mmu-miR-335-5p(1), mmu-miR-29c-3p(1), mmu-miR-148b-3p(1), mmu-miR-148a-3p(1), mmu-miR-222-3p(1), mmu-miR-203-3p(1), mmu-miR-138-5p(1), mmu-miR-10b-5p(1), mmu-miR-10a-5p(1), …	42
circAsxl1_192	chr2|153194108|153199098|+	mmu-miR-1a-3p(1), mmu-miR-122-5p(1), mmu-miR-207(1)	3
circCbfa2t2_476	chr2|154342319|154352517|+	mmu-miR-705(2), mmu-miR-29a-3p(1), mmu-miR-29c-3p(1)	3
circItch_293	chr2|154999693|155005403|+	mmu-miR-3470b(1)	1
circItch_622	chr2|155024077|155034130|+	mmu-miR-9-5p(1), mmu-let-7a-5p(1), mmu-let-7e-5p(1), mmu-let-7b-5p(1), mmu-miR-30e-5p(1), mmu-let-7c-5p(1), mmu-miR-30a-5p(1), mmu-miR-30c-5p(1), mmu-miR-203-3p(1), mmu-miR-30d-5p(1), mmu-let-7d-5p(1), mmu-miR-30b-5p(1), mmu-miR-22-3p(1), mmu-miR-127-5p(1), mmu-miR-98-5p(1), mmu-miR-669d-5p(1), mmu-miR-670-5p(1), mmu-miR-7a-1-3p(1)	18
circPigu_567	chr2|155134609|155143275|-	#N/A	#N/A
circRbm39_1206	chr2|155992654|156014942|-	mmu-miR-183-5p(2), mmu-miR-155-5p(1), mmu-miR-200a-3p(1), mmu-miR-141-3p(1), mmu-miR-19b-3p(1), mmu-miR-211-5p(1), mmu-miR-204-5p(1), mmu-miR-19a-3p(1), mmu-miR-434-5p(1), mmu-miR-96-5p(1), mmu-miR-29b-2-5p(1), mmu-miR-5101(1), mmu-miR-3065-5p(1), mmu-miR-7a-1-3p(1)	14
circRbm39_127	chr2|156016016|156018377|-	mmu-let-7a-5p(1), mmu-let-7b-5p(1), mmu-let-7c-5p(1), mmu-miR-196a-5p(1), mmu-miR-709(1), mmu-miR-98-5p(1)	6
circRbm39_347	chr2|156019552|156020872|-	mmu-miR-204-5p(1), mmu-miR-705(1), mmu-miR-296-3p(1)	3
circPhf20_468	chr2|156106200|156109462|+	mmu-miR-23b-3p(1), mmu-miR-27b-3p(1), mmu-miR-27a-3p(1), mmu-miR-7b-5p(1), mmu-miR-324-5p(1), mmu-miR-23a-3p(1), mmu-miR-190b-5p(1)	7
circPhf20_951	chr2|156106200|156118588|+	mmu-miR-23b-3p(1), mmu-miR-27b-3p(1), mmu-miR-27a-3p(1), mmu-miR-7b-5p(1), mmu-miR-298-5p(1), mmu-miR-324-5p(1), mmu-miR-23a-3p(1), mmu-miR-96-5p(1), mmu-miR-362-5p(1), mmu-miR-190b-5p(1), mmu-miR-335-3p(1)	11
circRprd1b_501	chr2|157877915|157892133|+	mmu-miR-103-3p(1), mmu-miR-324-5p(1), mmu-miR-107-3p(1), mmu-miR-1904(1)	4
circRprd1b_677	chr2|157877915|157900747|+	mmu-miR-103-3p(1), mmu-miR-324-5p(1), mmu-miR-194-5p(1), mmu-miR-107-3p(1), mmu-miR-1904(1), mmu-miR-338-3p(1)	6
ciDhx35_76	chr2|158691473|158691549|+	mmu-miR-27a-5p(2)	1
circTop1_379	chr2|160512019|160529663|+	mmu-miR-135a-5p(1), mmu-miR-324-5p(1), mmu-miR-129-5p(1)	3
circZhx3_2979	chr2|160621320|160624299|-	mmu-miR-9-5p(2), mmu-miR-22-3p(2), mmu-miR-370-3p(2), mmu-miR-23b-3p(1), mmu-miR-20b-5p(1), mmu-miR-106a-5p(1), mmu-miR-93-5p(1), mmu-miR-20a-5p(1), mmu-miR-17-5p(1), mmu-miR-221-3p(1), mmu-miR-223-3p(1), mmu-miR-34a-5p(1), mmu-miR-31-5p(1), mmu-miR-106b-5p(1), mmu-miR-19a-3p(1), mmu-miR-18a-5p(1), mmu-miR-328-3p(1), mmu-miR-320-3p(1), mmu-miR-326-3p(1), mmu-miR-23a-3p(1), mmu-miR-10b-5p(1), mmu-…	40
ciChd6_343	chr2|160824634|160824977|-	mmu-miR-709(2), mmu-miR-1a-3p(1), mmu-miR-206-3p(1), mmu-miR-298-5p(1)	4
circChd6_1572	chr2|160850274|160868255|-	mmu-miR-15a-5p(1), mmu-miR-322-5p(1), mmu-miR-15b-5p(1), mmu-miR-29b-3p(1), mmu-miR-29a-3p(1), mmu-miR-29c-3p(1), mmu-miR-324-5p(1), mmu-miR-181b-5p(1), mmu-miR-370-3p(1), mmu-miR-1198-5p(1)	10
circStk4_1189	chr2|163925549|163960046|+	mmu-miR-206-3p(1), mmu-miR-135a-5p(1), mmu-miR-101a-3p(1), mmu-miR-181b-5p(1), mmu-miR-495-3p(1), mmu-miR-541-5p(1), mmu-miR-705(1), mmu-miR-673-5p(1), mmu-miR-369-3p(1), mmu-miR-335-3p(1), mmu-miR-452-3p(1), mmu-miR-350-3p(1)	12
circZmynd8_634	chr2|165629083|165638081|-	mmu-miR-138-5p(3), mmu-miR-218-5p(2), mmu-miR-370-3p(2), mmu-miR-207(2), mmu-miR-16-5p(1), mmu-miR-15a-5p(1), mmu-miR-27b-3p(1), mmu-miR-27a-3p(1), mmu-miR-96-5p(1), mmu-miR-182-5p(1), mmu-miR-680(1), mmu-miR-484(1), mmu-miR-3061-5p(1)	13
circZmynd8_446	chr2|165647106|165649849|-	mmu-miR-326-3p(1), mmu-miR-138-5p(1), mmu-miR-433-5p(1), mmu-miR-182-5p(1), mmu-miR-452-3p(1)	5
circZmynd8_1027	chr2|165670127|165684797|-	mmu-let-7e-5p(2), mmu-let-7a-5p(1), mmu-miR-16-5p(1), mmu-miR-103-3p(1), mmu-let-7b-5p(1), mmu-miR-135a-5p(1), mmu-let-7c-5p(1), mmu-miR-322-5p(1), mmu-let-7d-5p(1), mmu-miR-153-3p(1), mmu-miR-182-5p(1), mmu-miR-107-3p(1), mmu-miR-98-5p(1), mmu-miR-129-5p(1), mmu-miR-207(1), mmu-miR-5101(1), mmu-miR-484(1), mmu-miR-1904(1)	18
circNcoa3_1122	chr2|165889375|165894821|+	mmu-miR-143-3p(2), mmu-miR-339-5p(2), mmu-miR-7b-5p(1), mmu-miR-135a-5p(1), mmu-miR-136-5p(1), mmu-miR-127-3p(1), mmu-miR-29b-1-5p(1), mmu-miR-382-5p(1)	8
circNcoa3_555	chr2|165890374|165893626|+	mmu-miR-7b-5p(1), mmu-miR-135a-5p(1), mmu-miR-339-5p(1), mmu-miR-136-5p(1)	4
circArfgef2_738	chr2|166668846|166678377|+	mmu-miR-326-3p(2), mmu-miR-181a-5p(1), mmu-miR-181b-5p(1), mmu-miR-149-5p(1), mmu-miR-370-3p(1), mmu-miR-29b-2-5p(1), mmu-miR-466a-5p(1), mmu-miR-129-5p(1), mmu-miR-181d-5p(1)	9
circArfgef2_583	chr2|166676390|166678377|+	mmu-miR-326-3p(2), mmu-miR-181a-5p(1), mmu-miR-181b-5p(1), mmu-miR-149-5p(1), mmu-miR-370-3p(1), mmu-miR-29b-2-5p(1), mmu-miR-466a-5p(1), mmu-miR-129-5p(1), mmu-miR-181d-5p(1)	9
circArfgef2_652	chr2|166676390|166684673|+	mmu-miR-326-3p(2), mmu-miR-181a-5p(1), mmu-miR-181b-5p(1), mmu-miR-149-5p(1), mmu-miR-370-3p(1), mmu-miR-29b-2-5p(1), mmu-miR-466a-5p(1), mmu-miR-129-5p(1), mmu-miR-181d-5p(1)	9
circArfgef2_463	chr2|166708831|166710963|+	mmu-miR-22-3p(1), mmu-miR-325-3p(1), mmu-miR-207(1)	3
circCse1l_544	chr2|166781554|166783412|+	mmu-miR-7a-5p(2), mmu-miR-137-3p(1), mmu-miR-16-5p(1), mmu-miR-7b-5p(1), mmu-miR-101a-3p(1), mmu-miR-5101(1), mmu-miR-188-3p(1)	7
ciStau1_984	chr2|166805514|166806498|-	mmu-miR-124-3p(1), mmu-miR-15b-5p(1), mmu-miR-29b-3p(1), mmu-miR-29a-3p(1), mmu-miR-29c-3p(1), mmu-miR-216a-5p(1), mmu-miR-132-3p(1), mmu-miR-320-3p(1), mmu-miR-381-3p(1), mmu-miR-212-3p(1), mmu-miR-452-3p(1), mmu-miR-1904(1)	12
circRnf114_373	chr2|167348966|167353246|+	mmu-miR-188-3p(1)	1
circRnf114_330	chr2|167352795|167354544|+	#N/A	#N/A
circNfatc2_873	chr2|168346364|168349290|-	mmu-miR-149-5p(2), mmu-miR-93-5p(1), mmu-miR-150-5p(1), mmu-miR-101a-3p(1), mmu-miR-106b-5p(1), mmu-miR-125b-5p(1), mmu-miR-214-3p(1), mmu-miR-351-5p(1), mmu-miR-125a-5p(1), mmu-miR-501-3p(1), mmu-miR-218-5p(1), mmu-miR-370-3p(1), mmu-miR-705(1), mmu-miR-466a-5p(1), mmu-miR-1187(1), mmu-miR-466p-5p(1), mmu-miR-3065-5p(1), mmu-miR-542-5p(1)	18
circNfatc2_1725	chr2|168365157|168413553|-	mmu-miR-298-5p(2), mmu-miR-296-5p(1), mmu-miR-184-3p(1), mmu-miR-676-3p(1), mmu-miR-127-5p(1), mmu-miR-370-3p(1), mmu-miR-666-5p(1), mmu-miR-705(1), mmu-miR-3061-5p(1), mmu-miR-296-3p(1)	10
circNfatc2_1208	chr2|168409058|168413553|-	mmu-miR-298-5p(2), mmu-miR-296-5p(1), mmu-miR-184-3p(1), mmu-miR-676-3p(1), mmu-miR-127-5p(1), mmu-miR-370-3p(1), mmu-miR-666-5p(1), mmu-miR-705(1), mmu-miR-3061-5p(1), mmu-miR-296-3p(1)	10
circAtp9a_1438	chr2|168509925|168552896|-	mmu-miR-20b-5p(1), mmu-miR-106a-5p(1), mmu-miR-93-5p(1), mmu-miR-20a-5p(1), mmu-miR-17-5p(1), mmu-miR-1a-3p(1), mmu-miR-199a-5p(1), mmu-miR-206-3p(1), mmu-miR-106b-5p(1), mmu-miR-130a-3p(1), mmu-miR-214-3p(1), mmu-miR-130b-3p(1), mmu-miR-301b-3p(1), mmu-miR-382-5p(1), mmu-miR-301a-3p(1)	15
circAtp9a_655	chr2|168525632|168552896|-	mmu-miR-1a-3p(1), mmu-miR-206-3p(1), mmu-miR-214-3p(1), mmu-miR-382-5p(1)	4
circTshz2_3061	chr2|169725445|169728506|+	mmu-miR-24-3p(2), mmu-miR-207(2), mmu-miR-29b-3p(1), mmu-miR-29a-3p(1), mmu-miR-29c-3p(1), mmu-miR-196a-5p(1), mmu-miR-709(1), mmu-miR-326-3p(1), mmu-miR-494-3p(1), mmu-miR-125b-1-3p(1), mmu-miR-218-5p(1), mmu-miR-370-3p(1), mmu-miR-342-5p(1), mmu-miR-680(1), mmu-miR-377-3p(1), mmu-miR-129-5p(1), mmu-miR-540-3p(1)	17
circEdn3_243	chr2|174620380|174621544|+	mmu-miR-381-3p(1), mmu-miR-1904(1), mmu-miR-193b-3p(1)	3
circTaf4_177	chr2|179562944|179563760|-	mmu-miR-148a-3p(1), mmu-miR-326-3p(1), mmu-miR-149-5p(1)	3
circPrpf6_531	chr2|181257769|181264110|+	mmu-miR-211-5p(1), mmu-miR-204-5p(1), mmu-miR-182-5p(1), mmu-miR-338-3p(1), mmu-miR-542-5p(1)	5
circCwf19l2_1000	chr9|3441054|3460131|+	mmu-miR-129-5p(2), mmu-miR-135a-5p(1), mmu-miR-30c-5p(1), mmu-miR-149-5p(1), mmu-miR-382-5p(1), mmu-miR-207(1), mmu-miR-1904(1)	7
circGucy1a2_184	chr9|3579517|3582700|+	mmu-miR-200c-3p(1), mmu-miR-152-3p(1), mmu-miR-148b-3p(1), mmu-miR-148a-3p(1)	4
circGucy1a2_719	chr9|3634438|3635157|+	mmu-miR-132-3p(1), mmu-miR-434-3p(1), mmu-miR-212-3p(1), mmu-miR-382-5p(1)	4
circDync2h1_731	chr9|6955906|6994146|-	mmu-miR-26b-5p(2), mmu-miR-9-5p(1), mmu-miR-26a-5p(1), mmu-miR-185-5p(1), mmu-miR-29b-1-5p(1), mmu-miR-362-5p(1), mmu-miR-666-5p(1), mmu-miR-27a-5p(1), mmu-miR-542-5p(1)	9
circDync2h1_1815	chr9|7005489|7050483|-	mmu-miR-143-3p(2), mmu-miR-370-3p(2), mmu-miR-3470b(2), mmu-miR-103-3p(1), mmu-let-7e-5p(1), mmu-miR-503-5p(1), mmu-miR-183-5p(1), mmu-miR-541-5p(1), mmu-miR-324-3p(1), mmu-miR-107-3p(1), mmu-miR-490-3p(1), mmu-miR-1904(1)	12
circDync2h1_986	chr9|7023310|7049192|-	mmu-miR-143-3p(2), mmu-miR-503-5p(1), mmu-miR-370-3p(1), mmu-miR-541-5p(1), mmu-miR-3470b(1), mmu-miR-1904(1)	6
circDync2h1_1128	chr9|7023310|7050483|-	mmu-miR-143-3p(2), mmu-let-7e-5p(1), mmu-miR-503-5p(1), mmu-miR-370-3p(1), mmu-miR-541-5p(1), mmu-miR-3470b(1), mmu-miR-1904(1)	7
circDync2h1_603	chr9|7101073|7103785|-	mmu-miR-140-5p(1), mmu-miR-134-5p(1), mmu-miR-223-3p(1), mmu-miR-411-3p(1), mmu-miR-370-3p(1), mmu-miR-499-5p(1), mmu-miR-325-3p(1), mmu-miR-690(1), mmu-miR-29b-2-5p(1), mmu-miR-697(1)	10
circBirc2_128	chr9|7825615|7827010|-	mmu-miR-216a-5p(1), mmu-miR-495-3p(1), mmu-miR-207(1), mmu-miR-3065-5p(1)	4
circCep126_2296	chr9|8092244|8101842|-	mmu-miR-136-5p(2), mmu-miR-124-3p(1), mmu-miR-140-5p(1), mmu-miR-16-5p(1), mmu-miR-7b-5p(1), mmu-miR-211-5p(1), mmu-miR-7a-5p(1), mmu-miR-184-3p(1), mmu-miR-320-3p(1), mmu-miR-10a-5p(1), mmu-miR-434-5p(1), mmu-miR-96-5p(1), mmu-miR-199b-3p(1), mmu-miR-182-5p(1), mmu-miR-130b-3p(1), mmu-miR-721(1), mmu-miR-199a-3p(1), mmu-miR-541-5p(1), mmu-miR-224-5p(1), mmu-miR-5101(1)	20
circMaml2_1686	chr9|13531285|13532971|+	mmu-miR-127-5p(2), mmu-miR-1a-3p(1), mmu-miR-206-3p(1), mmu-miR-130a-3p(1), mmu-miR-298-5p(1), mmu-miR-149-5p(1), mmu-miR-29b-1-5p(1), mmu-miR-22-3p(1), mmu-miR-130b-3p(1), mmu-miR-382-5p(1), mmu-miR-541-5p(1), mmu-miR-342-5p(1), mmu-miR-325-3p(1), mmu-miR-680(1), mmu-miR-190b-5p(1), mmu-miR-3065-5p(1)	16
circMre11a_1078	chr9|14716651|14740711|+	mmu-miR-199a-5p(1), mmu-miR-200b-3p(1), mmu-miR-221-3p(1), mmu-miR-211-5p(1), mmu-miR-204-5p(1), mmu-miR-222-3p(1), mmu-miR-326-3p(1), mmu-miR-503-5p(1), mmu-miR-149-5p(1), mmu-miR-207(1), mmu-miR-673-5p(1), mmu-miR-296-3p(1), mmu-miR-99a-5p(1)	13
circFat3_3306	chr9|16286244|16289550|-	mmu-miR-335-3p(2), mmu-miR-150-5p(1), mmu-miR-34c-5p(1), mmu-miR-122-5p(1), mmu-miR-328-3p(1), mmu-miR-709(1), mmu-miR-320-3p(1), mmu-miR-143-3p(1), mmu-miR-185-5p(1), mmu-miR-339-5p(1), mmu-miR-136-5p(1), mmu-miR-434-3p(1), mmu-miR-382-3p(1), mmu-miR-127-5p(1), mmu-miR-182-5p(1), mmu-miR-183-5p(1), mmu-miR-34b-5p(1), mmu-miR-325-3p(1), mmu-miR-300-3p(1), mmu-miR-5099(1), mmu-miR-3087-3p(1), mmu-…	26
circZfp426_287	chr9|20384323|20387774|-	mmu-miR-338-3p(1)	1
circCarm1_338	chr9|21480750|21486814|+	mmu-miR-25-3p(1), mmu-miR-1904(1)	2
circAnln_1367	chr9|22262215|22275396|-	mmu-miR-1904(2), mmu-miR-27a-5p(1), mmu-miR-325-3p(1), mmu-miR-129-5p(1), mmu-miR-574-5p(1)	5
circBbs9_453	chr9|22402113|22425389|+	mmu-miR-150-5p(1), mmu-miR-125b-5p(1), mmu-miR-125a-5p(1), mmu-miR-29b-2-5p(1), mmu-miR-670-5p(1)	5
circBbs9_1480	chr9|22486406|22590360|+	mmu-miR-9-5p(1), mmu-miR-335-5p(1), mmu-miR-181b-5p(1), mmu-miR-212-3p(1), mmu-miR-29b-2-5p(1), mmu-miR-129-5p(1), mmu-miR-540-3p(1), mmu-miR-339-3p(1), mmu-miR-181d-5p(1)	9
circBbs9_445	chr9|22555040|22570441|+	mmu-miR-181b-5p(1), mmu-miR-339-3p(1), mmu-miR-181d-5p(1)	3
circBbs9_771	chr9|22555040|22590360|+	mmu-miR-9-5p(1), mmu-miR-181b-5p(1), mmu-miR-540-3p(1), mmu-miR-339-3p(1), mmu-miR-181d-5p(1)	5
circBbs9_563	chr9|22566520|22590360|+	mmu-miR-9-5p(1), mmu-miR-181b-5p(1), mmu-miR-540-3p(1), mmu-miR-339-3p(1), mmu-miR-181d-5p(1)	5
circBbs9_243	chr9|22798876|22799292|+	mmu-miR-30e-5p(1), mmu-miR-30d-5p(1), mmu-miR-96-5p(1)	3
circAcad8_458	chr9|26901415|26903556|-	mmu-miR-23b-3p(1), mmu-let-7a-5p(1), mmu-miR-103-3p(1), mmu-miR-34a-5p(1), mmu-miR-216a-5p(1), mmu-miR-709(1), mmu-miR-138-5p(1), mmu-let-7d-5p(1), mmu-miR-107-3p(1), mmu-miR-540-3p(1)	10
circArhgap32_286	chr9|32040865|32064420|+	mmu-miR-181a-5p(1), mmu-miR-211-5p(1), mmu-miR-204-5p(1), mmu-miR-181b-5p(1), mmu-miR-181d-5p(1)	5
circArhgap32_432	chr9|32093137|32101357|+	mmu-miR-223-3p(1), mmu-miR-143-3p(1), mmu-miR-218-5p(1), mmu-miR-29b-2-5p(1)	4
circArhgap32_514	chr9|32093137|32119561|+	mmu-miR-223-3p(1), mmu-miR-143-3p(1), mmu-miR-29b-1-5p(1), mmu-miR-96-5p(1), mmu-miR-218-5p(1), mmu-miR-29b-2-5p(1)	6
circArhgap32_679	chr9|32157742|32162083|+	mmu-miR-335-3p(2), mmu-miR-135a-5p(1), mmu-miR-146a-5p(1), mmu-miR-22-3p(1), mmu-miR-377-3p(1), mmu-miR-146b-5p(1)	6
circSrpr_931	chr9|35123643|35125569|+	mmu-miR-20b-5p(1), mmu-miR-106a-5p(1), mmu-miR-93-5p(1), mmu-miR-17-5p(1), mmu-miR-205-5p(1), mmu-miR-106b-5p(1), mmu-miR-136-5p(1), mmu-miR-434-5p(1), mmu-miR-182-5p(1), mmu-miR-342-5p(1), mmu-miR-188-3p(1)	11
circStt3a_774	chr9|36654711|36661029|-	mmu-miR-7b-5p(1), mmu-miR-7a-5p(1), mmu-miR-138-5p(1), mmu-miR-494-3p(1), mmu-miR-539-5p(1)	5
circCcdc15_1215	chr9|37225582|37253917|-	mmu-miR-16-5p(2), mmu-miR-322-5p(2), mmu-miR-149-5p(2), mmu-miR-15a-5p(1), mmu-miR-429-3p(1), mmu-miR-200b-3p(1), mmu-miR-103-3p(1), mmu-miR-200c-3p(1), mmu-miR-211-5p(1), mmu-miR-204-5p(1), mmu-miR-23a-3p(1), mmu-miR-138-5p(1), mmu-miR-185-5p(1), mmu-miR-541-5p(1), mmu-miR-107-3p(1), mmu-miR-29b-2-5p(1), mmu-miR-188-3p(1), mmu-miR-697(1), mmu-miR-344-3p(1), mmu-miR-7a-1-3p(1)	20
circSorl1_909	chr9|41911539|41925870|-	mmu-miR-27b-3p(2), mmu-miR-27a-3p(2), mmu-miR-34c-5p(2), mmu-miR-23b-3p(1), mmu-miR-32-5p(1), mmu-miR-92a-3p(1), mmu-miR-23a-3p(1), mmu-miR-25-3p(1), mmu-miR-139-5p(1), mmu-miR-431-5p(1), mmu-miR-363-3p(1), mmu-miR-34b-5p(1), mmu-miR-673-5p(1)	13
circTbcel_501	chr9|42348410|42354371|-	mmu-miR-124-3p(1), mmu-miR-31-5p(1), mmu-miR-214-3p(1), mmu-miR-494-3p(1), mmu-miR-384-3p(1), mmu-miR-323-3p(1)	6
circArhgef12_2278	chr9|42888931|42919404|-	mmu-miR-16-5p(2), mmu-miR-15a-5p(2), mmu-miR-322-5p(2), mmu-miR-15b-5p(2), mmu-miR-33-5p(2), mmu-miR-207(2), mmu-miR-7b-5p(1), mmu-miR-103-3p(1), mmu-miR-92a-3p(1), mmu-miR-211-5p(1), mmu-miR-204-5p(1), mmu-miR-29b-3p(1), mmu-miR-29a-3p(1), mmu-miR-29c-3p(1), mmu-miR-217-5p(1), mmu-miR-7a-5p(1), mmu-miR-25-3p(1), mmu-miR-24-3p(1), mmu-miR-182-5p(1), mmu-miR-107-3p(1), mmu-miR-802-5p(1), mmu-miR-6…	23
circVps11_515	chr9|44263893|44264651|-	mmu-miR-149-5p(1), mmu-miR-342-3p(1), mmu-miR-377-3p(1), mmu-miR-188-3p(1)	4
ciHyou1_154	chr9|44300924|44301078|+	mmu-miR-203-3p(1), mmu-miR-181b-5p(1), mmu-miR-382-3p(1)	3
circKmt2a_494	chr9|44735621|44738256|-	mmu-miR-7b-5p(1), mmu-miR-7a-5p(1), mmu-miR-132-3p(1), mmu-miR-138-5p(1), mmu-miR-350-3p(1)	5
circKmt2a_790	chr9|44735817|44741420|-	mmu-miR-7b-5p(1), mmu-miR-7a-5p(1), mmu-miR-138-5p(1), mmu-miR-128-3p(1), mmu-miR-149-5p(1), mmu-miR-136-5p(1), mmu-miR-434-5p(1), mmu-miR-350-3p(1), mmu-miR-338-3p(1)	9
circKmt2a_301	chr9|44740080|44740568|-	mmu-miR-128-3p(1), mmu-miR-149-5p(1), mmu-miR-434-5p(1)	3
ciGm39326_76	chr9|44791471|44791547|+	#N/A	#N/A
circRnf214_1227_1	chr9|45777863|45802241|-	mmu-miR-1904(2), mmu-let-7a-5p(1), mmu-let-7b-5p(1), mmu-let-7c-5p(1), mmu-miR-709(1), mmu-let-7d-5p(1), mmu-miR-149-5p(1), mmu-miR-136-5p(1), mmu-miR-127-3p(1), mmu-miR-466a-5p(1), mmu-miR-1187(1), mmu-miR-466p-5p(1), mmu-miR-207(1), mmu-miR-335-3p(1), mmu-miR-540-3p(1), mmu-miR-697(1)	16
circRnf214_763	chr9|45780476|45811554|-	mmu-miR-1904(2), mmu-miR-217-5p(1), mmu-miR-149-5p(1), mmu-miR-136-5p(1), mmu-miR-335-3p(1), mmu-miR-697(1)	6
circPafah1b2_418	chr9|45884239|45890027|-	mmu-miR-15a-5p(1), mmu-miR-15b-5p(1), mmu-miR-495-3p(1), mmu-miR-136-5p(1), mmu-miR-5101(1)	5
circGm31432_274	chr9|46444054|46445266|+	mmu-miR-7b-5p(1), mmu-miR-211-5p(1), mmu-miR-7a-5p(1), mmu-miR-143-3p(1)	4
circNxpe4_632	chr9|48272726|48301652|+	mmu-miR-15a-5p(1), mmu-miR-199a-5p(1), mmu-miR-103-3p(1), mmu-miR-34c-5p(1), mmu-miR-34a-5p(1), mmu-miR-322-5p(1), mmu-miR-15b-5p(1), mmu-miR-709(1), mmu-miR-107-3p(1), mmu-miR-690(1)	10
circZbtb16_185	chr9|48628582|48654861|-	mmu-miR-146a-5p(1), mmu-miR-377-3p(1), mmu-miR-146b-5p(1)	3
circZw10_931	chr9|48973492|48981112|+	mmu-miR-26a-5p(1), mmu-miR-152-3p(1), mmu-miR-148b-3p(1), mmu-miR-148a-3p(1), mmu-miR-298-5p(1), mmu-miR-216a-5p(1), mmu-miR-136-5p(1), mmu-miR-26b-5p(1), mmu-miR-697(1)	9
circAlg9_490	chr9|50694557|50703707|+	mmu-miR-370-3p(1), mmu-miR-183-5p(1), mmu-miR-350-3p(1), mmu-miR-338-3p(1)	4
circAlg9_1046	chr9|50694557|50717669|+	mmu-miR-335-5p(1), mmu-miR-185-5p(1), mmu-miR-370-3p(1), mmu-miR-183-5p(1), mmu-miR-188-3p(1), mmu-miR-350-3p(1), mmu-miR-338-3p(1)	7
circAlg9_1307	chr9|50694557|50734015|+	mmu-miR-335-5p(1), mmu-miR-132-3p(1), mmu-miR-138-5p(1), mmu-miR-185-5p(1), mmu-miR-22-3p(1), mmu-miR-370-3p(1), mmu-miR-183-5p(1), mmu-miR-188-3p(1), mmu-miR-350-3p(1), mmu-miR-338-3p(1)	10
circSik2_470	chr9|50826741|50828952|-	mmu-miR-132-3p(1), mmu-miR-212-3p(1), mmu-miR-697(1), mmu-miR-344-3p(1)	4
circZc3h12c_375	chr9|52031456|52038002|-	mmu-miR-433-5p(1), mmu-miR-29b-1-5p(1), mmu-miR-96-5p(1), mmu-miR-29b-2-5p(1)	4
circZc3h12c_752	chr9|52054974|52055726|-	mmu-miR-19b-3p(1), mmu-miR-211-5p(1), mmu-miR-33-5p(1), mmu-miR-433-3p(1), mmu-miR-431-5p(1), mmu-miR-301a-3p(1), mmu-miR-29b-2-5p(1), mmu-miR-5101(1)	8
circAcat1_197	chr9|53505705|53506089|-	mmu-miR-199a-5p(1), mmu-miR-135a-5p(1), mmu-miR-433-3p(1), mmu-miR-499-5p(1), mmu-miR-5101(1)	5
circDmxl2_769	chr9|54274837|54283645|-	mmu-miR-9-5p(1), mmu-miR-1a-3p(1), mmu-miR-206-3p(1), mmu-miR-33-5p(1), mmu-miR-676-3p(1), mmu-miR-224-5p(1), mmu-miR-342-3p(1), mmu-miR-296-3p(1)	8
circDmxl2_1084	chr9|54281936|54290005|-	mmu-miR-9-5p(1), mmu-miR-33-5p(1), mmu-miR-676-3p(1), mmu-miR-384-3p(1), mmu-miR-296-3p(1)	5
circDmxl2_678	chr9|54285997|54290005|-	mmu-miR-384-3p(1)	1
circDmxl2_334	chr9|54330513|54335407|-	mmu-miR-18a-5p(1)	1
circScaper_3188	chr9|55563188|55828622|-	mmu-miR-217-5p(2), mmu-miR-224-5p(2), mmu-miR-9-5p(1), mmu-miR-140-5p(1), mmu-miR-15a-5p(1), mmu-miR-181a-5p(1), mmu-miR-150-5p(1), mmu-miR-135a-5p(1), mmu-miR-30e-5p(1), mmu-miR-211-5p(1), mmu-miR-204-5p(1), mmu-miR-322-5p(1), mmu-miR-146a-5p(1), mmu-miR-33-5p(1), mmu-miR-298-5p(1), mmu-miR-132-3p(1), mmu-miR-203-3p(1), mmu-miR-181b-5p(1), mmu-miR-212-3p(1), mmu-miR-382-5p(1), mmu-miR-324-3p(1),…	28
circScaper_1706	chr9|55593163|55767202|-	mmu-miR-9-5p(1), mmu-miR-135a-5p(1), mmu-miR-211-5p(1), mmu-miR-204-5p(1), mmu-miR-146a-5p(1), mmu-miR-298-5p(1), mmu-miR-382-5p(1), mmu-miR-324-3p(1), mmu-miR-224-5p(1), mmu-miR-673-5p(1), mmu-miR-146b-5p(1)	11
circScaper_1260	chr9|55714296|55767202|-	mmu-miR-135a-5p(1), mmu-miR-211-5p(1), mmu-miR-204-5p(1), mmu-miR-146a-5p(1), mmu-miR-298-5p(1), mmu-miR-324-3p(1), mmu-miR-224-5p(1), mmu-miR-673-5p(1), mmu-miR-146b-5p(1)	9
circScaper_618	chr9|55745403|55767202|-	mmu-miR-135a-5p(1), mmu-miR-211-5p(1), mmu-miR-204-5p(1), mmu-miR-146a-5p(1), mmu-miR-324-3p(1), mmu-miR-224-5p(1), mmu-miR-146b-5p(1)	7
circScaper_678	chr9|55765364|55771888|-	mmu-miR-15a-5p(1), mmu-miR-135a-5p(1), mmu-miR-146a-5p(1), mmu-miR-217-5p(1), mmu-miR-203-3p(1), mmu-miR-324-3p(1), mmu-miR-224-5p(1), mmu-miR-146b-5p(1)	8
circRcn2_657	chr9|55949858|55964853|+	mmu-miR-495-3p(1), mmu-miR-382-3p(1), mmu-miR-673-5p(1), mmu-miR-7a-2-3p(1)	4
circTspan3_606	chr9|56052772|56054862|-	mmu-miR-34a-5p(1), mmu-miR-335-5p(1), mmu-miR-298-5p(1), mmu-miR-128-3p(1), mmu-miR-301b-3p(1), mmu-miR-301a-3p(1), mmu-miR-673-5p(1), mmu-miR-452-3p(1), mmu-miR-540-3p(1)	9
circPeak1_3236	chr9|56164810|56168046|-	mmu-miR-125a-5p(2), mmu-miR-5101(2), mmu-miR-140-5p(1), mmu-miR-134-5p(1), mmu-miR-103-3p(1), mmu-miR-135a-5p(1), mmu-miR-205-5p(1), mmu-miR-211-5p(1), mmu-miR-204-5p(1), mmu-miR-130a-3p(1), mmu-miR-152-3p(1), mmu-miR-148b-3p(1), mmu-miR-148a-3p(1), mmu-miR-324-5p(1), mmu-miR-326-3p(1), mmu-miR-125b-5p(1), mmu-miR-138-5p(1), mmu-miR-149-5p(1), mmu-miR-136-5p(1), mmu-miR-351-5p(1), mmu-miR-130b-3p…	31
circPtpn9_230	chr9|56963997|56965145|+	mmu-miR-150-5p(1), mmu-miR-221-3p(1), mmu-miR-127-3p(1), mmu-miR-224-5p(1), mmu-miR-207(1)	5
circSin3a_398	chr9|56993864|56996838|+	mmu-miR-326-3p(1)	1
circArih1_563	chr9|59302160|59313138|-	mmu-let-7e-5p(1), mmu-miR-298-5p(1), mmu-let-7d-5p(1), mmu-miR-758-3p(1), mmu-miR-98-5p(1), mmu-miR-5099(1), mmu-miR-574-5p(1)	7
circArih1_450	chr9|59303633|59313138|-	mmu-let-7e-5p(1), mmu-miR-298-5p(1), mmu-let-7d-5p(1), mmu-miR-758-3p(1), mmu-miR-98-5p(1), mmu-miR-5099(1), mmu-miR-574-5p(1)	7
circArih1_536	chr9|59319707|59361752|-	mmu-miR-32-5p(1), mmu-miR-181a-5p(1), mmu-miR-217-5p(1), mmu-miR-136-5p(1), mmu-miR-29b-1-5p(1), mmu-miR-207(1)	6
circArih1_362	chr9|59333405|59361752|-	mmu-miR-181a-5p(1), mmu-miR-217-5p(1), mmu-miR-136-5p(1), mmu-miR-207(1)	4
circParp6_1923	chr9|59525750|59548379|+	mmu-miR-370-3p(2), mmu-miR-7b-5p(1), mmu-let-7b-5p(1), mmu-miR-30e-5p(1), mmu-miR-101a-3p(1), mmu-let-7c-5p(1), mmu-miR-33-5p(1), mmu-miR-30a-5p(1), mmu-miR-30c-5p(1), mmu-miR-18a-5p(1), mmu-miR-196a-5p(1), mmu-miR-320-3p(1), mmu-miR-23a-3p(1), mmu-miR-143-3p(1), mmu-miR-139-5p(1), mmu-miR-30d-5p(1), mmu-miR-30b-5p(1), mmu-miR-434-3p(1), mmu-miR-494-3p(1), mmu-miR-541-5p(1), mmu-miR-224-5p(1), mm…	27
circMyo9a_1793	chr9|59686825|59722661|+	mmu-miR-9-5p(1), mmu-miR-141-3p(1), mmu-miR-429-3p(1), mmu-miR-200b-3p(1), mmu-miR-221-3p(1), mmu-miR-200c-3p(1), mmu-miR-298-5p(1), mmu-miR-222-3p(1), mmu-miR-24-3p(1), mmu-miR-218-5p(1), mmu-miR-466a-5p(1), mmu-miR-1187(1), mmu-miR-129-5p(1), mmu-miR-673-5p(1), mmu-miR-1904(1), mmu-miR-376a-3p(1), mmu-miR-99a-5p(1), mmu-miR-181d-5p(1), mmu-miR-7a-2-3p(1)	19
circLrrc49_716	chr9|60573571|60587985|-	mmu-miR-495-3p(1), mmu-miR-29b-1-5p(1), mmu-miR-182-5p(1), mmu-miR-29b-2-5p(1), mmu-miR-377-3p(1)	5
circPias1_539	chr9|62810040|62830937|-	mmu-miR-9-5p(1), mmu-miR-23b-3p(1), mmu-miR-30e-5p(1), mmu-miR-211-5p(1), mmu-miR-204-5p(1), mmu-miR-33-5p(1), mmu-miR-23a-3p(1), mmu-miR-503-5p(1), mmu-miR-29b-1-5p(1), mmu-miR-127-5p(1), mmu-miR-224-5p(1), mmu-miR-29b-2-5p(1), mmu-miR-490-3p(1), mmu-miR-296-3p(1)	14
circMap2k5_302	chr9|63188300|63210442|-	mmu-miR-199a-5p(1), mmu-miR-127-5p(1)	2
circAagab_462_1	chr9|63523967|63526513|+	mmu-miR-216a-5p(1), mmu-miR-326-3p(1), mmu-miR-96-5p(1), mmu-miR-3470b(1)	4
circMap2k1_488	chr9|64111712|64121891|-	mmu-miR-384-3p(1), mmu-miR-29b-2-5p(1), mmu-miR-1904(1)	3
circRab11a_471	chr9|64632783|64635711|-	mmu-miR-125b-5p(1), mmu-miR-182-5p(1), mmu-miR-490-3p(1)	3
circDennd4a_332	chr9|64746094|64746426|+	mmu-miR-203-3p(1), mmu-miR-541-5p(1)	2
circDennd4a_913	chr9|64764948|64780421|+	mmu-miR-155-5p(1), mmu-miR-103-3p(1), mmu-miR-135a-5p(1), mmu-miR-138-5p(1), mmu-miR-181b-5p(1), mmu-miR-107-3p(1), mmu-miR-690(1), mmu-miR-539-5p(1)	8
circDpp8_2122	chr9|64942156|64973778|+	mmu-miR-335-3p(2), mmu-miR-103-3p(1), mmu-let-7b-5p(1), mmu-miR-122-5p(1), mmu-miR-709(1), mmu-miR-191-5p(1), mmu-miR-182-5p(1), mmu-miR-107-3p(1), mmu-miR-383-5p(1), mmu-miR-499-5p(1), mmu-miR-207(1), mmu-miR-3470b(1), mmu-miR-574-5p(1)	13
circDpp8_369	chr9|64967484|64971236|+	mmu-let-7b-5p(1), mmu-miR-122-5p(1), mmu-miR-709(1), mmu-miR-207(1), mmu-miR-574-5p(1)	5
circDpp8_446	chr9|64973632|64983170|+	#N/A	#N/A
circIgdcc4_496	chr9|65020540|65021723|+	mmu-miR-93-5p(1), mmu-miR-17-5p(1), mmu-miR-106b-5p(1), mmu-miR-673-5p(1), mmu-miR-490-3p(1)	5
circClpx_473	chr9|65219379|65226033|+	mmu-miR-16-5p(1), mmu-miR-15a-5p(1), mmu-miR-322-5p(1), mmu-miR-15b-5p(1), mmu-miR-33-5p(1), mmu-miR-29b-1-5p(1), mmu-miR-182-5p(1), mmu-miR-218-5p(1), mmu-miR-382-5p(1), mmu-miR-370-3p(1), mmu-miR-207(1)	11
circClpx_393	chr9|65229825|65231581|+	mmu-miR-181a-5p(1), mmu-miR-29b-1-5p(1), mmu-miR-29b-2-5p(1), mmu-miR-802-5p(1)	4
circOaz2_416	chr9|65593477|65596188|+	mmu-miR-217-5p(1), mmu-miR-433-5p(1)	2
circZfp609_874	chr9|65701903|65702777|-	mmu-miR-322-5p(1), mmu-miR-15b-5p(1), mmu-miR-185-5p(1), mmu-miR-339-5p(1), mmu-miR-149-5p(1), mmu-miR-7a-2-3p(1)	6
circHerc1_1052	chr9|66279067|66283694|+	mmu-miR-20b-5p(1), mmu-miR-155-5p(1), mmu-miR-106a-5p(1), mmu-miR-20a-5p(1), mmu-miR-17-5p(1), mmu-miR-19b-3p(1), mmu-miR-322-5p(1), mmu-miR-15b-5p(1), mmu-miR-106b-5p(1), mmu-miR-130a-3p(1), mmu-miR-19a-3p(1), mmu-miR-495-3p(1), mmu-miR-130b-3p(1), mmu-miR-721(1), mmu-miR-340-5p(1), mmu-miR-680(1)	16
circHerc1_588	chr9|66377519|66382146|+	mmu-miR-324-5p(1), mmu-miR-136-5p(1), mmu-miR-153-3p(1)	3
circUsp3_477	chr9|66447343|66455237|-	mmu-miR-214-3p(1), mmu-miR-136-5p(1)	2
circUsp3_670	chr9|66447343|66474185|-	mmu-miR-214-3p(1), mmu-miR-136-5p(1)	2
circVps13c_285	chr9|67759772|67768167|+	mmu-miR-1904(1)	1
circVps13c_524	chr9|67759772|67778567|+	mmu-miR-351-5p(1), mmu-miR-27a-5p(1), mmu-miR-129-5p(1), mmu-miR-1904(1)	4
circIce2_730	chr9|69307758|69318171|+	mmu-miR-7b-5p(1), mmu-miR-152-3p(1), mmu-miR-148b-3p(1), mmu-miR-148a-3p(1), mmu-miR-7a-5p(1), mmu-miR-185-5p(1), mmu-miR-324-3p(1), mmu-miR-5101(1), mmu-miR-335-3p(1), mmu-miR-3065-5p(1), mmu-miR-1904(1), mmu-miR-7a-1-3p(1)	12
circRnf111_1661	chr9|70348036|70376763|-	mmu-miR-34a-5p(2), mmu-miR-137-3p(1), mmu-miR-20b-5p(1), mmu-miR-140-5p(1), mmu-let-7a-5p(1), mmu-miR-15a-5p(1), mmu-miR-20a-5p(1), mmu-let-7e-5p(1), mmu-let-7b-5p(1), mmu-miR-122-5p(1), mmu-let-7c-5p(1), mmu-miR-15b-5p(1), mmu-miR-214-3p(1), mmu-let-7d-5p(1), mmu-miR-434-3p(1), mmu-miR-501-3p(1), mmu-miR-212-3p(1), mmu-miR-370-3p(1), mmu-miR-98-5p(1), mmu-miR-1198-5p(1), mmu-miR-1199-5p(1), mmu-…	23
circRnf111_1020	chr9|70376636|70383950|-	mmu-miR-335-3p(2), mmu-miR-34a-5p(1), mmu-miR-185-5p(1), mmu-miR-495-3p(1), mmu-miR-503-5p(1), mmu-miR-212-3p(1), mmu-miR-1904(1)	7
circRnf111_893	chr9|70383057|70383950|-	mmu-miR-185-5p(1), mmu-miR-495-3p(1), mmu-miR-503-5p(1), mmu-miR-335-3p(1), mmu-miR-1904(1)	5
circAdam10_429	chr9|70610568|70630053|+	mmu-miR-138-5p(1), mmu-miR-149-5p(1)	2
circAdam10_973	chr9|70625939|70661607|+	mmu-miR-135a-5p(1), mmu-miR-322-5p(1), mmu-miR-29a-3p(1), mmu-miR-29c-3p(1), mmu-miR-18a-5p(1), mmu-miR-138-5p(1), mmu-miR-149-5p(1), mmu-miR-433-3p(1), mmu-miR-199b-3p(1), mmu-miR-199a-3p(1), mmu-miR-673-5p(1)	11
circAdam10_695	chr9|70647356|70661607|+	mmu-miR-135a-5p(1), mmu-miR-322-5p(1), mmu-miR-29a-3p(1), mmu-miR-29c-3p(1), mmu-miR-18a-5p(1), mmu-miR-138-5p(1), mmu-miR-433-3p(1), mmu-miR-199b-3p(1), mmu-miR-199a-3p(1), mmu-miR-673-5p(1)	10
circCgnl1_1806	chr9|71628877|71633364|-	mmu-miR-7b-5p(1), mmu-miR-34c-5p(1), mmu-miR-34a-5p(1), mmu-miR-31-5p(1), mmu-miR-122-5p(1), mmu-miR-146a-5p(1), mmu-miR-7a-5p(1), mmu-miR-29b-1-5p(1), mmu-miR-96-5p(1), mmu-miR-370-3p(1), mmu-miR-34b-5p(1), mmu-miR-29b-2-5p(1), mmu-miR-129-5p(1)	13
ciTcf12_976	chr9|71776379|71777355|-	mmu-miR-200a-3p(1), mmu-miR-141-3p(1), mmu-miR-335-5p(1), mmu-miR-212-3p(1), mmu-miR-218-5p(1), mmu-miR-340-5p(1), mmu-miR-532-5p(1), mmu-miR-669d-5p(1), mmu-miR-3065-5p(1)	9
circZfp280d_399	chr9|72215232|72220042|+	mmu-miR-200a-3p(1), mmu-miR-141-3p(1), mmu-miR-382-5p(1), mmu-miR-3105-3p(1)	4
circZfp280d_832	chr9|72230281|72238715|+	mmu-miR-211-5p(1), mmu-miR-204-5p(1), mmu-miR-139-5p(1), mmu-miR-127-5p(1), mmu-miR-29b-2-5p(1), mmu-miR-5101(1), mmu-miR-490-3p(1)	7
circRfx7_206	chr9|72499032|72500642|+	mmu-let-7a-5p(1), mmu-let-7e-5p(1), mmu-let-7b-5p(1), mmu-let-7c-5p(1), mmu-let-7d-5p(1)	5
circNedd4_357	chr9|72577233|72584813|+	mmu-miR-149-5p(1)	1
circNedd4_1074	chr9|72577233|72628943|+	mmu-miR-335-3p(2), mmu-miR-134-5p(1), mmu-miR-216a-5p(1), mmu-miR-149-5p(1), mmu-miR-192-5p(1), mmu-miR-484(1), mmu-miR-697(1)	7
circNedd4_411	chr9|72577233|72593396|+	mmu-miR-149-5p(1), mmu-miR-335-3p(1)	2
circNedd4_326	chr9|72647449|72650918|+	mmu-miR-22-3p(1), mmu-miR-335-3p(1), mmu-miR-350-3p(1)	3
circMyo5a_1262	chr9|75051354|75071686|+	mmu-miR-298-5p(1), mmu-miR-351-5p(1), mmu-miR-218-5p(1), mmu-miR-370-3p(1), mmu-miR-297a-5p(1), mmu-miR-466a-5p(1), mmu-miR-1187(1), mmu-miR-466p-5p(1), mmu-miR-5101(1), mmu-miR-202-3p(1)	10
circScg3_891	chr9|75558912|75584093|-	mmu-miR-135a-5p(1), mmu-miR-433-3p(1), mmu-miR-199b-3p(1), mmu-miR-199a-3p(1)	4
circScg3_517	chr9|75568534|75576674|-	mmu-miR-135a-5p(1), mmu-miR-433-3p(1), mmu-miR-199b-3p(1), mmu-miR-199a-3p(1)	4
circScg3_810	chr9|75568534|75584093|-	mmu-miR-135a-5p(1), mmu-miR-433-3p(1), mmu-miR-199b-3p(1), mmu-miR-199a-3p(1)	4
circScg3_379	chr9|75570474|75576674|-	mmu-miR-135a-5p(1), mmu-miR-433-3p(1), mmu-miR-199b-3p(1), mmu-miR-199a-3p(1)	4
ciScg3_749	chr9|75589470|75590219|-	mmu-miR-9-5p(1), mmu-miR-148a-3p(1), mmu-miR-101b-3p(1), mmu-miR-215-5p(1)	4
circHmgcll1_687	chr9|75963452|75991773|+	mmu-miR-15a-5p(2), mmu-miR-16-5p(1), mmu-miR-7b-5p(1), mmu-miR-322-5p(1), mmu-miR-15b-5p(1), mmu-miR-7a-5p(1), mmu-miR-431-5p(1), mmu-miR-335-3p(1)	8
circSlc17a5_411	chr9|78464738|78468088|-	mmu-miR-34a-5p(1)	1
circFilip1_282	chr9|79805476|79805758|-	mmu-miR-129-5p(1)	1
circSenp6_474	chr9|79994711|80011046|+	mmu-miR-322-5p(1), mmu-miR-433-3p(1)	2
circSenp6_531	chr9|80018592|80021396|+	mmu-miR-20b-5p(1), mmu-miR-106a-5p(1), mmu-miR-20a-5p(1), mmu-miR-17-5p(1), mmu-miR-19b-3p(1), mmu-miR-106b-5p(1), mmu-miR-19a-3p(1), mmu-miR-709(1), mmu-miR-320-3p(1), mmu-miR-139-5p(1), mmu-miR-297a-5p(1)	11
circPhip_2580	chr9|82782674|82841904|-	mmu-miR-29b-1-5p(3), mmu-miR-146a-5p(2), mmu-miR-207(2), mmu-miR-9-5p(1), mmu-miR-23b-3p(1), mmu-miR-20b-5p(1), mmu-let-7a-5p(1), mmu-miR-106a-5p(1), mmu-miR-93-5p(1), mmu-miR-20a-5p(1), mmu-miR-17-5p(1), mmu-let-7e-5p(1), mmu-miR-101a-3p(1), mmu-miR-211-5p(1), mmu-miR-204-5p(1), mmu-miR-322-5p(1), mmu-miR-106b-5p(1), mmu-miR-148b-3p(1), mmu-miR-148a-3p(1), mmu-miR-18a-5p(1), mmu-miR-23a-3p(1), m…	35
circPhip_924	chr9|82808449|82815120|-	mmu-miR-146a-5p(2), mmu-miR-23b-3p(1), mmu-miR-322-5p(1), mmu-miR-18a-5p(1), mmu-miR-23a-3p(1), mmu-miR-495-3p(1), mmu-miR-370-3p(1), mmu-miR-532-5p(1)	8
circPhip_1085	chr9|82808449|82827971|-	mmu-miR-146a-5p(2), mmu-miR-23b-3p(1), mmu-miR-101a-3p(1), mmu-miR-322-5p(1), mmu-miR-18a-5p(1), mmu-miR-23a-3p(1), mmu-miR-495-3p(1), mmu-miR-370-3p(1), mmu-miR-532-5p(1), mmu-miR-7a-2-3p(1)	10
circBckdhb_546	chr9|83834576|83873875|+	mmu-miR-135a-5p(1), mmu-miR-152-3p(1), mmu-miR-148b-3p(1), mmu-miR-148a-3p(1), mmu-miR-377-3p(1), mmu-miR-188-3p(1)	6
circBckdhb_608	chr9|83870828|83894672|+	mmu-miR-135a-5p(1), mmu-miR-377-3p(1), mmu-miR-188-3p(1)	3
circUbe2cbp_1009	chr9|86254393|86334063|-	mmu-miR-298-5p(2), mmu-miR-9-5p(1), mmu-miR-20b-5p(1), mmu-miR-15a-5p(1), mmu-miR-20a-5p(1), mmu-miR-17-5p(1), mmu-miR-150-5p(1), mmu-miR-29b-3p(1), mmu-miR-29a-3p(1), mmu-miR-29c-3p(1), mmu-miR-709(1), mmu-miR-503-5p(1), mmu-miR-351-5p(1), mmu-miR-370-3p(1)	14
circUbe2cbp_582	chr9|86304893|86322807|-	mmu-miR-9-5p(1), mmu-miR-20b-5p(1), mmu-miR-20a-5p(1), mmu-miR-17-5p(1), mmu-miR-150-5p(1), mmu-miR-29b-3p(1), mmu-miR-29a-3p(1), mmu-miR-29c-3p(1), mmu-miR-298-5p(1), mmu-miR-503-5p(1), mmu-miR-351-5p(1)	11
circUbe2cbp_870	chr9|86304893|86334063|-	mmu-miR-9-5p(1), mmu-miR-20b-5p(1), mmu-miR-20a-5p(1), mmu-miR-17-5p(1), mmu-miR-150-5p(1), mmu-miR-29b-3p(1), mmu-miR-29a-3p(1), mmu-miR-29c-3p(1), mmu-miR-298-5p(1), mmu-miR-503-5p(1), mmu-miR-351-5p(1), mmu-miR-370-3p(1)	12
circZfp949_535	chr9|88434768|88449653|+	mmu-miR-5101(2), mmu-miR-200a-3p(1), mmu-miR-141-3p(1), mmu-miR-27b-3p(1), mmu-miR-27a-3p(1), mmu-miR-298-5p(1), mmu-miR-128-3p(1), mmu-miR-494-3p(1), mmu-miR-666-5p(1), mmu-miR-338-3p(1)	10
circXrn1_2028	chr9|95846023|95873340|+	mmu-miR-207(2), mmu-miR-140-5p(1), mmu-miR-155-5p(1), mmu-let-7a-5p(1), mmu-let-7e-5p(1), mmu-miR-211-5p(1), mmu-miR-138-5p(1), mmu-let-7d-5p(1), mmu-miR-705(1), mmu-miR-29b-2-5p(1), mmu-miR-335-3p(1), mmu-miR-452-3p(1), mmu-miR-544-5p(1)	13
circXrn1_269	chr9|95903858|95906273|+	mmu-miR-27b-3p(1), mmu-miR-29b-1-5p(1), mmu-miR-29b-2-5p(1)	3
circXrn1_365	chr9|95903858|95908986|+	mmu-miR-27b-3p(1), mmu-miR-29b-1-5p(1), mmu-miR-29b-2-5p(1)	3
circXrn1_441	chr9|95917687|95921897|+	mmu-let-7a-5p(1), mmu-let-7c-5p(1), mmu-miR-217-5p(1), mmu-let-7d-5p(1), mmu-miR-98-5p(1)	5
circTfdp2_267	chr9|96084183|96155995|+	mmu-miR-155-5p(1), mmu-miR-203-3p(1), mmu-miR-181b-5p(1), mmu-miR-129-5p(1), mmu-miR-181d-5p(1)	5
circTfdp2_172	chr9|96105146|96114801|+	mmu-miR-129-5p(1)	1
circRasa2_730	chr9|96458338|96493552|-	mmu-miR-23b-3p(1), mmu-miR-23a-3p(1), mmu-miR-511-3p(1), mmu-miR-673-5p(1), mmu-miR-335-3p(1), mmu-miR-670-5p(1)	6
circRasa2_478	chr9|96464795|96493552|-	mmu-miR-511-3p(1), mmu-miR-673-5p(1), mmu-miR-670-5p(1)	3
circRasa2_394	chr9|96474002|96493552|-	mmu-miR-670-5p(1)	1
circRasa2_317	chr9|96484765|96493552|-	#N/A	#N/A
circCep70_783	chr9|99163080|99179746|+	mmu-miR-223-3p(1), mmu-miR-342-3p(1)	2
circArmc8_330	chr9|99379295|99384651|-	#N/A	#N/A
circArmc8_390	chr9|99417847|99433672|-	mmu-miR-103-3p(1), mmu-miR-181b-5p(1), mmu-miR-107-3p(1), mmu-miR-335-3p(1), mmu-miR-181d-5p(1)	5
circStag1_370	chr9|100587205|100620195|+	mmu-miR-32-5p(1), mmu-miR-101a-3p(1), mmu-miR-92a-3p(1), mmu-miR-25-3p(1), mmu-miR-363-3p(1), mmu-miR-199b-3p(1), mmu-miR-199a-3p(1), mmu-miR-1904(1), mmu-miR-338-3p(1)	9
circStag1_975	chr9|100587205|100685407|+	mmu-miR-200a-3p(1), mmu-miR-141-3p(1), mmu-miR-32-5p(1), mmu-miR-181a-5p(1), mmu-miR-200c-3p(1), mmu-miR-101a-3p(1), mmu-miR-92a-3p(1), mmu-miR-25-3p(1), mmu-miR-181b-5p(1), mmu-miR-363-3p(1), mmu-miR-199b-3p(1), mmu-miR-199a-3p(1), mmu-miR-697(1), mmu-miR-1904(1), mmu-miR-338-3p(1)	15
circStag1_339	chr9|100620030|100658885|+	mmu-miR-200a-3p(1), mmu-miR-141-3p(1), mmu-miR-32-5p(1), mmu-miR-92a-3p(1), mmu-miR-25-3p(1), mmu-miR-363-3p(1), mmu-miR-697(1), mmu-miR-1904(1)	8
circPpp2r3a_785	chr9|101002221|101031073|-	mmu-miR-135a-5p(1), mmu-miR-503-5p(1), mmu-miR-490-3p(1), mmu-miR-376a-3p(1)	4
circPpp2r3a_383	chr9|101021509|101031073|-	#N/A	#N/A
circRyk_411	chr9|102739072|102748980|+	mmu-miR-217-5p(1), mmu-miR-382-5p(1)	2
circRab6b_425	chr9|103017580|103041102|+	mmu-miR-676-3p(1), mmu-miR-324-3p(1), mmu-miR-383-5p(1), mmu-miR-544-5p(1)	4
circDnajc13_1404	chr9|104069304|104090103|-	mmu-miR-23b-3p(1), mmu-miR-134-5p(1), mmu-miR-135a-5p(1), mmu-miR-223-3p(1), mmu-miR-26a-5p(1), mmu-miR-152-3p(1), mmu-miR-148b-3p(1), mmu-miR-148a-3p(1), mmu-miR-30c-5p(1), mmu-miR-298-5p(1), mmu-miR-23a-3p(1), mmu-miR-143-3p(1), mmu-miR-381-3p(1), mmu-miR-30b-5p(1), mmu-miR-26b-5p(1), mmu-miR-212-3p(1), mmu-miR-425-5p(1), mmu-miR-325-3p(1), mmu-miR-680(1), mmu-miR-335-3p(1), mmu-miR-532-5p(1), …	24
circDnajc13_1013	chr9|104105621|104110933|-	mmu-miR-137-3p(1), mmu-miR-32-5p(1), mmu-miR-92a-3p(1), mmu-miR-217-5p(1), mmu-miR-25-3p(1), mmu-miR-149-5p(1), mmu-miR-434-5p(1), mmu-miR-673-5p(1), mmu-miR-3470b(1), mmu-miR-350-3p(1)	10
circAtp2c1_581	chr9|105316539|105326087|-	mmu-miR-199a-5p(1), mmu-miR-92a-3p(1), mmu-miR-335-5p(1), mmu-miR-194-5p(1), mmu-miR-384-3p(1), mmu-miR-1904(1), mmu-miR-323-3p(1), mmu-miR-7a-1-3p(1)	8
circAtp2c1_706	chr9|105329002|105347346|-	mmu-miR-20b-5p(1), mmu-miR-15a-5p(1), mmu-miR-20a-5p(1), mmu-miR-103-3p(1), mmu-miR-106b-5p(1), mmu-miR-298-5p(1), mmu-miR-222-3p(1), mmu-miR-203-3p(1), mmu-miR-128-3p(1), mmu-miR-136-5p(1), mmu-miR-107-3p(1)	11
circRbm6_489	chr9|107668203|107673736|-	mmu-miR-199b-3p(1), mmu-miR-199a-3p(1)	2
circRbm6_1895	chr9|107710632|107737658|-	mmu-miR-680(2), mmu-miR-27b-3p(1), mmu-miR-27a-3p(1), mmu-miR-125b-5p(1), mmu-miR-381-3p(1), mmu-miR-199b-3p(1), mmu-miR-199a-3p(1), mmu-miR-383-5p(1), mmu-miR-29b-2-5p(1), mmu-miR-300-3p(1), mmu-miR-338-3p(1)	11
circUsp4_314	chr9|108256463|108258751|+	mmu-miR-205-5p(1)	1
circUsp19_465	chr9|108373503|108375235|+	mmu-miR-298-5p(1), mmu-miR-193b-3p(1)	2
circQrich1_1362	chr9|108405787|108411817|+	mmu-miR-433-5p(2), mmu-miR-370-3p(2), mmu-miR-210-3p(1), mmu-miR-134-5p(1), mmu-miR-206-3p(1), mmu-miR-328-3p(1), mmu-miR-138-5p(1), mmu-miR-351-5p(1), mmu-miR-22-3p(1), mmu-miR-758-3p(1), mmu-miR-129-5p(1), mmu-miR-207(1), mmu-miR-7a-2-3p(1)	13
circQrich1_1810	chr9|108405787|108422176|+	mmu-miR-433-5p(2), mmu-miR-370-3p(2), mmu-miR-758-3p(2), mmu-miR-210-3p(1), mmu-miR-134-5p(1), mmu-miR-206-3p(1), mmu-miR-328-3p(1), mmu-miR-298-5p(1), mmu-miR-138-5p(1), mmu-miR-24-3p(1), mmu-miR-351-5p(1), mmu-miR-22-3p(1), mmu-miR-383-5p(1), mmu-miR-129-5p(1), mmu-miR-207(1), mmu-miR-7a-2-3p(1)	16
circQrich1_1032	chr9|108410785|108411817|+	mmu-miR-433-5p(2), mmu-miR-210-3p(1), mmu-miR-206-3p(1), mmu-miR-328-3p(1), mmu-miR-138-5p(1), mmu-miR-351-5p(1), mmu-miR-22-3p(1), mmu-miR-370-3p(1), mmu-miR-129-5p(1), mmu-miR-207(1), mmu-miR-7a-2-3p(1)	11
circQrich1_333	chr9|108418886|108419785|+	mmu-miR-298-5p(1), mmu-miR-24-3p(1), mmu-miR-758-3p(1)	3
circQrich1_448	chr9|108418886|108422176|+	mmu-miR-298-5p(1), mmu-miR-24-3p(1), mmu-miR-758-3p(1), mmu-miR-383-5p(1)	4
circArih2_350	chr9|108488831|108492345|-	mmu-let-7a-5p(1), mmu-miR-32-5p(1), mmu-let-7e-5p(1), mmu-let-7b-5p(1), mmu-miR-92a-3p(1), mmu-let-7c-5p(1), mmu-miR-25-3p(1), mmu-let-7d-5p(1), mmu-miR-363-3p(1), mmu-miR-98-5p(1)	10
circArih2_283	chr9|108493876|108497325|-	mmu-miR-29b-3p(1), mmu-miR-190b-5p(1)	2
circArih2_405	chr9|108521224|108522193|-	mmu-miR-27b-3p(1), mmu-miR-1198-5p(1), mmu-miR-188-3p(1)	3
circSmarcc1_400	chr9|110042576|110051224|+	mmu-miR-136-5p(1), mmu-miR-370-3p(1), mmu-miR-680(1)	3
circSetd2_663	chr9|110402679|110403342|+	mmu-miR-149-5p(2), mmu-miR-128-3p(1), mmu-miR-362-5p(1), mmu-miR-705(1), mmu-miR-29b-2-5p(1), mmu-miR-452-3p(1)	6
circLrrfip2_381	chr9|111019235|111034915|+	mmu-miR-135a-5p(1), mmu-miR-143-3p(1), mmu-miR-1198-5p(1)	3
circClasp2_520	chr9|113590657|113615702|+	mmu-miR-103-3p(1), mmu-miR-320-3p(1), mmu-miR-218-5p(1), mmu-miR-107-3p(1)	4
circClasp2_1485	chr9|113664242|113699798|+	mmu-miR-16-5p(2), mmu-miR-96-5p(2), mmu-miR-670-5p(2), mmu-miR-140-5p(1), mmu-miR-15a-5p(1), mmu-miR-322-5p(1), mmu-miR-15b-5p(1), mmu-miR-320-3p(1), mmu-miR-495-3p(1), mmu-miR-149-5p(1), mmu-miR-434-5p(1), mmu-miR-382-3p(1), mmu-miR-541-5p(1), mmu-miR-297a-5p(1), mmu-miR-335-3p(1), mmu-miR-544-5p(1)	16
circClasp2_1916	chr9|113673141|113719189|+	mmu-miR-16-5p(2), mmu-miR-96-5p(2), mmu-miR-140-5p(1), mmu-miR-15a-5p(1), mmu-miR-322-5p(1), mmu-miR-15b-5p(1), mmu-miR-320-3p(1), mmu-miR-495-3p(1), mmu-miR-214-3p(1), mmu-miR-149-5p(1), mmu-miR-434-5p(1), mmu-miR-382-3p(1), mmu-miR-183-5p(1), mmu-miR-541-5p(1), mmu-miR-297a-5p(1), mmu-miR-670-5p(1), mmu-miR-544-5p(1)	17
circDync1li1_518	chr9|114534121|114538382|+	mmu-miR-140-5p(1), mmu-miR-200a-3p(1), mmu-miR-141-3p(1), mmu-miR-205-5p(1), mmu-miR-339-5p(1), mmu-miR-149-5p(1), mmu-miR-136-5p(1), mmu-miR-1187(1), mmu-miR-207(1), mmu-miR-1904(1), mmu-miR-574-5p(1)	11
circGolga4_1132	chr9|118351585|118368092|+	mmu-miR-132-3p(1), mmu-miR-181b-5p(1), mmu-miR-676-3p(1), mmu-miR-212-3p(1), mmu-miR-541-5p(1), mmu-miR-335-3p(1), mmu-miR-181d-5p(1)	7
circItga9_1504	chr9|118455515|118527542|+	mmu-let-7a-5p(2), mmu-let-7e-5p(2), mmu-let-7b-5p(2), mmu-let-7c-5p(2), mmu-let-7d-5p(2), mmu-miR-98-5p(2), mmu-miR-296-3p(2), mmu-miR-9-5p(1), mmu-miR-20b-5p(1), mmu-miR-93-5p(1), mmu-miR-20a-5p(1), mmu-miR-328-3p(1), mmu-miR-222-3p(1), mmu-miR-196a-5p(1), mmu-miR-324-5p(1), mmu-miR-326-3p(1), mmu-miR-181b-5p(1), mmu-miR-433-5p(1), mmu-miR-351-5p(1), mmu-miR-153-3p(1), mmu-miR-680(1), mmu-miR-11…	25
circMyrip_523	chr9|120282592|120294027|+	mmu-miR-34a-5p(1), mmu-miR-328-3p(1), mmu-miR-149-5p(1), mmu-miR-452-3p(1), mmu-miR-296-3p(1)	5
circUlk4_927	chr9|120955515|120997377|-	mmu-miR-16-5p(2), mmu-miR-15a-5p(2), mmu-miR-322-5p(2), mmu-miR-15b-5p(2), mmu-miR-103-3p(1), mmu-miR-26a-5p(1), mmu-miR-184-3p(1), mmu-miR-26b-5p(1), mmu-miR-107-3p(1), mmu-miR-1904(1)	10
circSec22c_463	chr9|121517264|121522139|-	mmu-miR-222-3p(1), mmu-miR-370-3p(1), mmu-miR-183-5p(1), mmu-miR-425-5p(1), mmu-miR-484(1)	5
circNktr_344	chr9|121556381|121560631|+	mmu-miR-335-3p(2), mmu-miR-1a-3p(1), mmu-miR-206-3p(1)	3
circAbhd5_454	chr9|122204970|122208073|+	mmu-miR-134-5p(1), mmu-miR-1a-3p(1), mmu-miR-206-3p(1), mmu-miR-323-3p(1)	4
circZfp105_434	chr9|122754072|122755519|+	mmu-miR-15a-5p(1), mmu-miR-150-5p(1), mmu-miR-322-5p(1), mmu-miR-15b-5p(1), mmu-miR-29a-3p(1), mmu-miR-339-5p(1), mmu-miR-127-5p(1), mmu-miR-425-5p(1), mmu-miR-362-5p(1)	9
circLars2_378	chr9|123200919|123206894|+	mmu-miR-326-3p(1), mmu-miR-185-5p(1), mmu-miR-207(1)	3
circSacm1l_451	chr9|123371408|123381882|+	mmu-miR-181a-5p(1), mmu-miR-130a-3p(1), mmu-miR-298-5p(1), mmu-miR-181b-5p(1), mmu-miR-382-3p(1), mmu-miR-301b-3p(1), mmu-miR-194-5p(1), mmu-miR-301a-3p(1), mmu-miR-181d-5p(1)	9
circUty_1806	chrY|1151947|1176584|-	mmu-miR-335-3p(3), mmu-miR-136-5p(2), mmu-let-7a-5p(1), mmu-let-7e-5p(1), mmu-let-7b-5p(1), mmu-let-7c-5p(1), mmu-miR-709(1), mmu-miR-324-5p(1), mmu-miR-676-3p(1), mmu-miR-127-5p(1), mmu-miR-382-5p(1), mmu-miR-98-5p(1), mmu-miR-466a-5p(1), mmu-miR-1187(1), mmu-miR-1198-5p(1), mmu-miR-466p-5p(1), mmu-miR-190b-5p(1), mmu-miR-3470b(1), mmu-miR-1904(1), mmu-miR-146b-5p(1), mmu-miR-344-3p(1)	21
circGm47283_122	chrY|90804564|90804686|+	mmu-miR-676-3p(1), mmu-miR-1187(1)	2
circGm47283_93	chrY|90804593|90804686|+	mmu-miR-676-3p(1), mmu-miR-1187(1)	2
circPpp6r3_1218	chr19|3528277|3568382|-	mmu-miR-9-5p(1), mmu-miR-32-5p(1), mmu-miR-375-3p(1), mmu-miR-92a-3p(1), mmu-miR-335-5p(1), mmu-miR-25-3p(1), mmu-miR-138-5p(1), mmu-miR-149-5p(1), mmu-miR-136-5p(1), mmu-miR-802-5p(1), mmu-miR-670-5p(1), mmu-miR-544-5p(1), mmu-miR-296-3p(1)	13
circKmt5b_277	chr19|3852787|3854561|+	mmu-miR-223-3p(1), mmu-miR-30e-5p(1), mmu-miR-30a-5p(1), mmu-miR-30d-5p(1), mmu-miR-214-3p(1), mmu-miR-136-5p(1)	6
circKdm2a_366	chr19|4411565|4444920|-	mmu-miR-382-3p(1)	1
circCdc42bpg_773	chr19|6360247|6362227|+	mmu-miR-23b-3p(1), mmu-miR-34a-5p(1), mmu-miR-328-3p(1), mmu-miR-23a-3p(1), mmu-miR-138-5p(1), mmu-miR-214-3p(1), mmu-miR-24-3p(1), mmu-miR-503-5p(1), mmu-miR-342-5p(1), mmu-miR-705(1), mmu-miR-338-3p(1)	11
circMap4k2_169	chr19|6391932|6392687|+	mmu-miR-351-5p(1), mmu-miR-670-5p(1)	2
circMap4k2_417	chr19|6391932|6393416|+	mmu-miR-223-3p(1), mmu-miR-351-5p(1), mmu-miR-670-5p(1)	3
circTtc9c_432	chr19|8793217|8796048|-	mmu-miR-16-5p(1), mmu-miR-15a-5p(1), mmu-miR-322-5p(1), mmu-miR-15b-5p(1), mmu-miR-125b-5p(1), mmu-miR-149-5p(1), mmu-miR-431-5p(1), mmu-miR-690(1), mmu-miR-207(1), mmu-miR-673-5p(1)	10
circCep78_725	chr19|15936895|15948395|-	mmu-miR-29b-1-5p(2), mmu-miR-31-5p(1), mmu-miR-205-5p(1), mmu-miR-709(1), mmu-miR-129-5p(1), mmu-miR-207(1), mmu-miR-539-5p(1), mmu-miR-335-3p(1), mmu-miR-1904(1), mmu-miR-296-3p(1)	10
circVps13a_1049	chr19|16623212|16633455|-	mmu-miR-429-3p(1), mmu-miR-150-5p(1), mmu-miR-205-5p(1), mmu-miR-29b-3p(1), mmu-miR-29a-3p(1), mmu-miR-29c-3p(1), mmu-miR-130a-3p(1), mmu-miR-431-5p(1), mmu-miR-130b-3p(1), mmu-miR-721(1), mmu-miR-758-3p(1), mmu-miR-207(1), mmu-miR-369-3p(1), mmu-miR-335-3p(1), mmu-miR-1199-5p(1)	15
circVps13a_2041	chr19|16631204|16646065|-	mmu-miR-9-5p(1), mmu-miR-199a-5p(1), mmu-miR-150-5p(1), mmu-miR-29b-3p(1), mmu-miR-29a-3p(1), mmu-miR-29c-3p(1), mmu-miR-433-3p(1), mmu-miR-29b-1-5p(1), mmu-miR-224-5p(1), mmu-miR-325-3p(1), mmu-miR-207(1), mmu-miR-369-3p(1), mmu-miR-539-5p(1), mmu-miR-335-3p(1), mmu-miR-532-5p(1), mmu-miR-1199-5p(1), mmu-miR-1904(1), mmu-miR-544-5p(1), mmu-miR-146b-5p(1)	19
circVps13a_5556	chr19|16641115|16718269|-	mmu-miR-29b-1-5p(3), mmu-miR-196a-5p(2), mmu-miR-326-3p(2), mmu-miR-153-3p(2), mmu-miR-212-3p(2), mmu-miR-29b-2-5p(2), mmu-miR-539-5p(2), mmu-miR-335-3p(2), mmu-miR-532-5p(2), mmu-miR-3065-5p(2), mmu-miR-1904(2), mmu-miR-20b-5p(1), mmu-miR-200a-3p(1), mmu-miR-141-3p(1), mmu-miR-106a-5p(1), mmu-miR-93-5p(1), mmu-miR-20a-5p(1), mmu-miR-17-5p(1), mmu-miR-199a-5p(1), mmu-miR-7b-5p(1), mmu-miR-135a-5p…	47
ciVps13a_440	chr19|16664007|16664447|-	mmu-miR-7b-5p(1), mmu-miR-25-3p(1), mmu-miR-127-5p(1), mmu-miR-369-3p(1)	4
circVps13a_918	chr19|16687634|16703057|-	mmu-miR-196a-5p(1), mmu-miR-153-3p(1), mmu-miR-425-5p(1), mmu-miR-466a-5p(1), mmu-miR-466p-5p(1), mmu-miR-532-5p(1)	6
circTrpm3_285	chr19|22674785|22676297|+	mmu-miR-20b-5p(1), mmu-miR-17-5p(1), mmu-miR-574-5p(1)	3
circTrpm3_1168	chr19|22674785|22834114|+	mmu-miR-9-5p(1), mmu-miR-20b-5p(1), mmu-miR-155-5p(1), mmu-miR-17-5p(1), mmu-miR-7b-5p(1), mmu-miR-433-5p(1), mmu-miR-511-3p(1), mmu-miR-680(1), mmu-miR-574-5p(1)	9
circTrpm3_299	chr19|22743997|22770818|+	#N/A	#N/A
circPtar1_853	chr19|23671684|23697718|+	mmu-miR-20b-5p(2), mmu-miR-106a-5p(2), mmu-miR-20a-5p(2), mmu-miR-17-5p(2), mmu-miR-106b-5p(1), mmu-miR-33-5p(1), mmu-miR-298-5p(1), mmu-miR-29b-2-5p(1)	8
circTjp2_724	chr19|24091439|24102085|-	mmu-miR-7b-5p(1), mmu-miR-429-3p(1), mmu-miR-200b-3p(1), mmu-miR-200c-3p(1), mmu-miR-7a-5p(1), mmu-miR-185-5p(1), mmu-miR-434-3p(1), mmu-miR-431-5p(1), mmu-miR-383-5p(1)	9
circPip5k1b_575	chr19|24323600|24337515|-	mmu-miR-135a-5p(1), mmu-miR-324-5p(1)	2
circPip5k1b_430	chr19|24332481|24337515|-	mmu-miR-135a-5p(1), mmu-miR-324-5p(1)	2
circKank1_2679	chr19|25386449|25389128|+	mmu-miR-207(3), mmu-miR-670-5p(2), mmu-miR-9-5p(1), mmu-miR-7b-5p(1), mmu-miR-135a-5p(1), mmu-miR-211-5p(1), mmu-miR-204-5p(1), mmu-miR-132-3p(1), mmu-miR-138-5p(1), mmu-miR-136-5p(1), mmu-miR-127-3p(1), mmu-miR-96-5p(1), mmu-miR-183-5p(1), mmu-miR-362-5p(1), mmu-miR-297a-5p(1), mmu-miR-224-5p(1), mmu-miR-673-5p(1), mmu-miR-335-3p(1), mmu-miR-669d-5p(1), mmu-miR-188-3p(1)	20
circRfx3_871	chr19|27790977|27827369|-	mmu-miR-140-5p(1), mmu-miR-134-5p(1), mmu-let-7a-5p(1), mmu-miR-199a-5p(1), mmu-let-7e-5p(1), mmu-let-7b-5p(1), mmu-miR-34c-5p(1), mmu-miR-34a-5p(1), mmu-let-7c-5p(1), mmu-miR-298-5p(1), mmu-miR-196a-5p(1), mmu-let-7d-5p(1), mmu-miR-136-5p(1), mmu-miR-34b-5p(1), mmu-miR-98-5p(1), mmu-miR-499-5p(1), mmu-miR-29b-2-5p(1), mmu-miR-207(1), mmu-miR-484(1)	19
circRfx3_798	chr19|27808010|27900666|-	mmu-miR-136-5p(2), mmu-miR-370-3p(2), mmu-miR-140-5p(1), mmu-miR-134-5p(1), mmu-let-7a-5p(1), mmu-miR-199a-5p(1), mmu-miR-375-3p(1), mmu-let-7e-5p(1), mmu-let-7b-5p(1), mmu-miR-34c-5p(1), mmu-miR-34a-5p(1), mmu-let-7c-5p(1), mmu-let-7d-5p(1), mmu-miR-382-5p(1), mmu-miR-34b-5p(1), mmu-miR-98-5p(1), mmu-miR-29b-2-5p(1), mmu-miR-484(1)	18
circRfx3_482	chr19|27827110|27878303|-	mmu-miR-136-5p(2), mmu-miR-370-3p(2), mmu-miR-134-5p(1), mmu-miR-199a-5p(1), mmu-miR-375-3p(1), mmu-miR-382-5p(1)	6
circRfx3_541	chr19|27827110|27900666|-	mmu-miR-136-5p(2), mmu-miR-370-3p(2), mmu-miR-134-5p(1), mmu-miR-199a-5p(1), mmu-miR-375-3p(1), mmu-miR-382-5p(1), mmu-miR-29b-2-5p(1)	7
circGlis3_273	chr19|28331605|28335352|-	mmu-miR-135a-5p(1), mmu-miR-697(1)	2
circGlis3_1114	chr19|28508272|28509386|-	mmu-miR-124-3p(1), mmu-miR-199a-5p(1), mmu-miR-709(1), mmu-miR-125a-5p(1), mmu-miR-22-3p(1), mmu-miR-697(1), mmu-miR-3061-5p(1)	7
circGlis3_1322	chr19|28508272|28517808|-	mmu-miR-22-3p(2), mmu-miR-124-3p(1), mmu-miR-199a-5p(1), mmu-miR-181a-5p(1), mmu-miR-709(1), mmu-miR-181b-5p(1), mmu-miR-434-3p(1), mmu-miR-125a-5p(1), mmu-miR-324-3p(1), mmu-miR-697(1), mmu-miR-3061-5p(1), mmu-miR-181d-5p(1)	12
circGlis3_484	chr19|28643152|28643636|-	mmu-miR-185-5p(1), mmu-miR-24-3p(1), mmu-miR-351-5p(1), mmu-miR-125a-5p(1), mmu-miR-183-5p(1), mmu-miR-499-5p(1), mmu-miR-190b-5p(1), mmu-miR-129-5p(1)	8
circPlgrkt_439	chr19|29327759|29338327|-	mmu-miR-122-5p(1), mmu-miR-216a-5p(1), mmu-miR-153-3p(1), mmu-miR-127-5p(1), mmu-miR-335-3p(1), mmu-miR-540-3p(1)	6
circRic1_2489	chr19|29561866|29580180|+	mmu-miR-9-5p(2), mmu-miR-7a-5p(2), mmu-miR-1a-3p(1), mmu-miR-7b-5p(1), mmu-miR-429-3p(1), mmu-miR-206-3p(1), mmu-miR-181a-5p(1), mmu-miR-200c-3p(1), mmu-miR-205-5p(1), mmu-miR-152-3p(1), mmu-miR-148b-3p(1), mmu-miR-148a-3p(1), mmu-miR-196a-5p(1), mmu-miR-143-3p(1), mmu-miR-181b-5p(1), mmu-miR-128-3p(1), mmu-miR-503-5p(1), mmu-miR-136-5p(1), mmu-miR-433-3p(1), mmu-miR-212-3p(1), mmu-miR-199b-3p(1)…	27
circ9930021J03Rik_1588	chr19|29712515|29732417|-	mmu-miR-188-3p(2), mmu-miR-31-5p(1), mmu-miR-19b-3p(1), mmu-miR-19a-3p(1), mmu-miR-185-5p(1), mmu-miR-22-3p(1), mmu-miR-130b-3p(1), mmu-miR-721(1), mmu-miR-499-5p(1), mmu-miR-207(1), mmu-miR-335-3p(1), mmu-miR-669d-5p(1), mmu-miR-350-3p(1), mmu-miR-670-5p(1)	14
circ9930021J03Rik_1789	chr19|29712515|29763849|-	mmu-miR-207(2), mmu-miR-188-3p(2), mmu-miR-31-5p(1), mmu-miR-19b-3p(1), mmu-miR-19a-3p(1), mmu-miR-185-5p(1), mmu-miR-434-3p(1), mmu-miR-22-3p(1), mmu-miR-130b-3p(1), mmu-miR-721(1), mmu-miR-499-5p(1), mmu-miR-335-3p(1), mmu-miR-669d-5p(1), mmu-miR-350-3p(1), mmu-miR-670-5p(1)	15
circ9930021J03Rik_1498	chr19|29720932|29732417|-	mmu-miR-188-3p(2), mmu-miR-31-5p(1), mmu-miR-185-5p(1), mmu-miR-22-3p(1), mmu-miR-499-5p(1), mmu-miR-207(1), mmu-miR-335-3p(1), mmu-miR-669d-5p(1), mmu-miR-350-3p(1)	9
circ9930021J03Rik_1699	chr19|29720932|29763849|-	mmu-miR-207(2), mmu-miR-188-3p(2), mmu-miR-31-5p(1), mmu-miR-185-5p(1), mmu-miR-434-3p(1), mmu-miR-22-3p(1), mmu-miR-499-5p(1), mmu-miR-335-3p(1), mmu-miR-669d-5p(1), mmu-miR-350-3p(1)	10
circ9930021J03Rik_1418	chr19|29730999|29732417|-	mmu-miR-188-3p(2), mmu-miR-31-5p(1), mmu-miR-185-5p(1), mmu-miR-22-3p(1), mmu-miR-499-5p(1), mmu-miR-207(1), mmu-miR-335-3p(1), mmu-miR-669d-5p(1), mmu-miR-350-3p(1)	9
circ9930021J03Rik_1619	chr19|29730999|29763849|-	mmu-miR-207(2), mmu-miR-188-3p(2), mmu-miR-31-5p(1), mmu-miR-185-5p(1), mmu-miR-434-3p(1), mmu-miR-22-3p(1), mmu-miR-499-5p(1), mmu-miR-335-3p(1), mmu-miR-669d-5p(1), mmu-miR-350-3p(1)	10
circA1cf_670	chr19|31886191|31898386|+	mmu-miR-16-5p(1), mmu-miR-7b-5p(1), mmu-miR-429-3p(1), mmu-let-7c-5p(1), mmu-miR-7a-5p(1), mmu-miR-29b-1-5p(1), mmu-miR-182-5p(1), mmu-miR-377-3p(1), mmu-miR-335-3p(1), mmu-miR-3105-3p(1)	10
circA1cf_768	chr19|31886191|31904605|+	mmu-miR-16-5p(1), mmu-miR-7b-5p(1), mmu-miR-429-3p(1), mmu-let-7c-5p(1), mmu-miR-7a-5p(1), mmu-miR-29b-1-5p(1), mmu-miR-182-5p(1), mmu-miR-377-3p(1), mmu-miR-335-3p(1), mmu-miR-3105-3p(1)	10
circAsah2_1061	chr19|32020880|32038802|-	mmu-miR-140-5p(1), mmu-miR-150-5p(1), mmu-miR-322-5p(1), mmu-miR-495-3p(1), mmu-miR-433-5p(1), mmu-miR-29b-1-5p(1), mmu-miR-370-3p(1), mmu-miR-183-5p(1), mmu-miR-466d-3p(1), mmu-miR-350-3p(1), mmu-miR-574-5p(1), mmu-miR-338-3p(1)	12
circAsah2_1119	chr19|32020880|32038860|-	mmu-miR-140-5p(1), mmu-miR-150-5p(1), mmu-miR-322-5p(1), mmu-miR-495-3p(1), mmu-miR-433-5p(1), mmu-miR-29b-1-5p(1), mmu-miR-370-3p(1), mmu-miR-183-5p(1), mmu-miR-466d-3p(1), mmu-miR-350-3p(1), mmu-miR-574-5p(1), mmu-miR-338-3p(1)	12
circAsah2_1176	chr19|32020880|32046015|-	mmu-miR-140-5p(1), mmu-miR-150-5p(1), mmu-miR-322-5p(1), mmu-miR-495-3p(1), mmu-miR-433-5p(1), mmu-miR-29b-1-5p(1), mmu-miR-370-3p(1), mmu-miR-183-5p(1), mmu-miR-466d-3p(1), mmu-miR-350-3p(1), mmu-miR-574-5p(1), mmu-miR-338-3p(1)	12
circSgms1_840	chr19|32136923|32137763|-	mmu-miR-20b-5p(1), mmu-miR-106a-5p(1), mmu-miR-20a-5p(1), mmu-miR-17-5p(1), mmu-miR-181a-5p(1), mmu-miR-31-5p(1), mmu-miR-181b-5p(1), mmu-miR-431-5p(1), mmu-miR-669d-5p(1), mmu-miR-181d-5p(1)	10
circTnks2_596	chr19|36822933|36832357|+	mmu-miR-181a-5p(1), mmu-miR-181b-5p(1), mmu-miR-24-3p(1), mmu-miR-301b-3p(1), mmu-miR-181d-5p(1)	5
circBtaf1_1273	chr19|36928433|36947438|+	mmu-miR-16-5p(1), mmu-miR-15a-5p(1), mmu-miR-93-5p(1), mmu-miR-322-5p(1), mmu-miR-15b-5p(1), mmu-miR-106b-5p(1), mmu-miR-217-5p(1), mmu-miR-324-5p(1), mmu-miR-127-5p(1), mmu-miR-218-5p(1), mmu-miR-541-5p(1), mmu-miR-499-5p(1), mmu-miR-5101(1), mmu-miR-369-3p(1), mmu-miR-335-3p(1), mmu-miR-1199-5p(1), mmu-miR-697(1)	17
circBtaf1_500	chr19|36933770|36939899|+	mmu-miR-217-5p(1), mmu-miR-324-5p(1), mmu-miR-541-5p(1), mmu-miR-5101(1)	4
circBtaf1_2027	chr19|36933770|36961052|+	mmu-miR-16-5p(2), mmu-miR-322-5p(2), mmu-miR-15b-5p(2), mmu-miR-217-5p(2), mmu-miR-369-3p(2), mmu-miR-134-5p(1), mmu-miR-15a-5p(1), mmu-miR-93-5p(1), mmu-miR-200b-3p(1), mmu-miR-26a-5p(1), mmu-miR-106b-5p(1), mmu-miR-324-5p(1), mmu-miR-181b-5p(1), mmu-miR-191-5p(1), mmu-miR-29b-1-5p(1), mmu-miR-676-3p(1), mmu-miR-127-5p(1), mmu-miR-194-5p(1), mmu-miR-218-5p(1), mmu-miR-541-5p(1), mmu-miR-499-5p(1…	26
circBtaf1_965	chr19|36935772|36947438|+	mmu-miR-16-5p(1), mmu-miR-15a-5p(1), mmu-miR-93-5p(1), mmu-miR-322-5p(1), mmu-miR-15b-5p(1), mmu-miR-106b-5p(1), mmu-miR-217-5p(1), mmu-miR-324-5p(1), mmu-miR-127-5p(1), mmu-miR-218-5p(1), mmu-miR-541-5p(1), mmu-miR-499-5p(1), mmu-miR-369-3p(1), mmu-miR-1199-5p(1), mmu-miR-697(1)	15
circBtaf1_698	chr19|36939830|36947438|+	mmu-miR-16-5p(1), mmu-miR-15a-5p(1), mmu-miR-93-5p(1), mmu-miR-322-5p(1), mmu-miR-15b-5p(1), mmu-miR-106b-5p(1), mmu-miR-127-5p(1), mmu-miR-218-5p(1), mmu-miR-541-5p(1), mmu-miR-499-5p(1), mmu-miR-369-3p(1), mmu-miR-1199-5p(1), mmu-miR-697(1)	13
circIde_563	chr19|37302546|37308011|-	#N/A	#N/A
circExoc6_787	chr19|37558830|37570709|+	mmu-miR-210-3p(1), mmu-miR-141-3p(1), mmu-miR-122-5p(1), mmu-miR-381-3p(1), mmu-miR-467b-5p(1), mmu-miR-383-5p(1), mmu-miR-335-3p(1), mmu-miR-669d-5p(1)	8
circExoc6_1852	chr19|37558830|37597553|+	mmu-miR-210-3p(1), mmu-miR-15a-5p(1), mmu-miR-141-3p(1), mmu-miR-30e-5p(1), mmu-miR-122-5p(1), mmu-miR-322-5p(1), mmu-miR-15b-5p(1), mmu-miR-148a-3p(1), mmu-miR-30c-5p(1), mmu-miR-381-3p(1), mmu-miR-30b-5p(1), mmu-miR-467b-5p(1), mmu-miR-362-5p(1), mmu-miR-383-5p(1), mmu-miR-499-5p(1), mmu-miR-539-5p(1), mmu-miR-335-3p(1), mmu-miR-669d-5p(1), mmu-miR-670-5p(1), mmu-miR-7a-1-3p(1)	20
circExoc6_885	chr19|37574258|37588141|+	mmu-miR-15a-5p(1), mmu-miR-322-5p(1), mmu-miR-15b-5p(1), mmu-miR-148a-3p(1), mmu-miR-30c-5p(1), mmu-miR-30b-5p(1), mmu-miR-362-5p(1), mmu-miR-499-5p(1), mmu-miR-539-5p(1), mmu-miR-670-5p(1)	10
circFra10ac1_246	chr19|38201808|38204355|-	mmu-miR-207(1)	1
circTbc1d12_170	chr19|38896215|38899539|+	mmu-miR-206-3p(1), mmu-miR-190b-5p(1)	2
circPik3ap1_945	chr19|41309940|41320784|-	mmu-miR-140-5p(1), mmu-miR-106a-5p(1), mmu-miR-199a-5p(1), mmu-miR-221-3p(1), mmu-miR-322-5p(1), mmu-miR-185-5p(1), mmu-miR-29b-2-5p(1), mmu-miR-466a-5p(1), mmu-miR-1187(1), mmu-miR-466p-5p(1), mmu-miR-673-5p(1), mmu-miR-1199-5p(1), mmu-miR-296-3p(1)	13
circLcor_279	chr19|41516459|41534446|+	mmu-miR-211-5p(1), mmu-miR-204-5p(1), mmu-miR-217-5p(1), mmu-miR-129-5p(1), mmu-miR-335-3p(1), mmu-miR-1904(1)	6
circLcor_515	chr19|41534313|41544140|+	mmu-miR-9-5p(1), mmu-miR-16-5p(1), mmu-miR-15a-5p(1), mmu-miR-93-5p(1), mmu-miR-322-5p(1), mmu-miR-15b-5p(1), mmu-miR-217-5p(1), mmu-miR-705(1), mmu-miR-129-5p(1), mmu-miR-1904(1)	10
circLcor_382	chr19|41540887|41544140|+	mmu-miR-9-5p(1), mmu-miR-16-5p(1), mmu-miR-15a-5p(1), mmu-miR-93-5p(1), mmu-miR-322-5p(1), mmu-miR-15b-5p(1), mmu-miR-705(1)	7
circR3hcc1l_1790	chr19|42550990|42552780|+	mmu-miR-7b-5p(2), mmu-miR-7a-5p(2), mmu-miR-124-3p(1), mmu-miR-16-5p(1), mmu-miR-199a-5p(1), mmu-miR-221-3p(1), mmu-miR-322-5p(1), mmu-miR-29b-3p(1), mmu-miR-29a-3p(1), mmu-miR-29c-3p(1), mmu-miR-222-3p(1), mmu-miR-132-3p(1), mmu-miR-139-5p(1), mmu-miR-29b-1-5p(1), mmu-miR-22-3p(1), mmu-miR-218-5p(1), mmu-miR-183-5p(1), mmu-miR-324-3p(1), mmu-miR-297a-5p(1), mmu-miR-383-5p(1), mmu-miR-29b-2-5p(1)…	24
circR3hcc1l_1966	chr19|42550990|42564640|+	mmu-miR-23b-3p(2), mmu-miR-7b-5p(2), mmu-miR-7a-5p(2), mmu-miR-23a-3p(2), mmu-miR-124-3p(1), mmu-miR-16-5p(1), mmu-miR-199a-5p(1), mmu-miR-181a-5p(1), mmu-miR-221-3p(1), mmu-miR-322-5p(1), mmu-miR-29b-3p(1), mmu-miR-29a-3p(1), mmu-miR-29c-3p(1), mmu-miR-222-3p(1), mmu-miR-132-3p(1), mmu-miR-139-5p(1), mmu-miR-181b-5p(1), mmu-miR-29b-1-5p(1), mmu-miR-382-3p(1), mmu-miR-22-3p(1), mmu-miR-218-5p(1),…	30
circDnmbp_908	chr19|43855027|43863459|-	mmu-miR-338-3p(2), mmu-let-7b-5p(1), mmu-miR-18a-5p(1), mmu-miR-328-3p(1), mmu-miR-196a-5p(1), mmu-miR-10a-5p(1), mmu-miR-503-5p(1), mmu-miR-127-3p(1), mmu-miR-370-3p(1), mmu-miR-297a-5p(1), mmu-miR-207(1)	11
circSlf2_1828	chr19|44923371|44931958|+	mmu-miR-130a-3p(2), mmu-miR-18a-5p(2), mmu-miR-301b-3p(2), mmu-miR-301a-3p(2), mmu-miR-9-5p(1), mmu-miR-199a-5p(1), mmu-miR-33-5p(1), mmu-miR-298-5p(1), mmu-miR-136-5p(1), mmu-miR-130b-3p(1), mmu-miR-721(1), mmu-miR-218-5p(1), mmu-miR-382-5p(1), mmu-miR-669d-5p(1)	14
circSlf2_179	chr19|44940507|44947519|+	#N/A	#N/A
circFbxw4_510	chr19|45619303|45628960|-	mmu-miR-34a-5p(1), mmu-miR-18a-5p(1), mmu-miR-217-5p(1), mmu-miR-324-3p(1), mmu-miR-705(1), mmu-miR-680(1), mmu-miR-540-3p(1)	7
circFbxw4_415	chr19|45624173|45628960|-	mmu-miR-34a-5p(1), mmu-miR-18a-5p(1), mmu-miR-217-5p(1), mmu-miR-705(1), mmu-miR-680(1)	5
circArmh3_365	chr19|45834546|45880587|-	mmu-miR-16-5p(1), mmu-miR-1a-3p(1), mmu-miR-206-3p(1), mmu-miR-322-5p(1), mmu-miR-218-5p(1)	5
circArmh3_680	chr19|45953602|45967151|-	mmu-miR-150-5p(1), mmu-miR-29b-3p(1), mmu-miR-29c-3p(1), mmu-miR-216a-5p(1), mmu-miR-467b-5p(1), mmu-miR-673-5p(1)	6
circArmh3_425	chr19|45961261|45967151|-	mmu-miR-150-5p(1), mmu-miR-29b-3p(1), mmu-miR-29c-3p(1), mmu-miR-216a-5p(1), mmu-miR-467b-5p(1), mmu-miR-673-5p(1)	6
circAs3mt_152	chr19|46700659|46703709|+	#N/A	#N/A
circAs3mt_492	chr19|46703627|46713477|+	mmu-miR-34a-5p(1), mmu-miR-31-5p(1), mmu-miR-30a-5p(1), mmu-miR-30c-5p(1), mmu-miR-149-5p(1), mmu-miR-382-3p(1), mmu-miR-339-3p(1)	7
circTaf5_616	chr19|47063251|47064571|+	mmu-miR-1a-3p(1), mmu-miR-375-3p(1), mmu-miR-206-3p(1), mmu-miR-30e-5p(1), mmu-miR-211-5p(1), mmu-miR-30a-5p(1), mmu-miR-324-5p(1), mmu-miR-129-5p(1), mmu-miR-207(1), mmu-miR-1904(1)	10
circRbm20_859	chr19|53838532|53842066|+	mmu-miR-669d-5p(1)	1
circShoc2_930	chr19|53975884|53976814|+	mmu-miR-211-5p(1), mmu-miR-146a-5p(1), mmu-miR-214-3p(1), mmu-miR-146b-5p(1), mmu-miR-296-3p(1)	5
circZdhhc6_472	chr19|55302732|55303204|-	mmu-miR-137-3p(1), mmu-miR-135a-5p(1), mmu-miR-425-5p(1), mmu-miR-340-5p(1), mmu-miR-466a-5p(1), mmu-miR-1187(1), mmu-miR-466p-5p(1), mmu-miR-532-5p(1), mmu-miR-7a-2-3p(1)	9
circDclre1a_1766	chr19|56531064|56534078|-	mmu-miR-322-5p(1), mmu-miR-15b-5p(1), mmu-miR-217-5p(1), mmu-miR-203-3p(1), mmu-miR-326-3p(1), mmu-miR-128-3p(1), mmu-miR-127-3p(1), mmu-miR-182-5p(1), mmu-miR-362-5p(1), mmu-miR-324-3p(1), mmu-miR-383-5p(1), mmu-miR-224-5p(1), mmu-miR-29b-2-5p(1), mmu-miR-1187(1), mmu-miR-300-3p(1), mmu-miR-673-5p(1), mmu-miR-3065-5p(1), mmu-miR-670-5p(1), mmu-miR-1904(1)	19
circAblim1_515	chr19|57121293|57143767|-	mmu-miR-7b-5p(1), mmu-miR-7a-5p(1)	2
circFam160b1_491	chr19|57366980|57367607|+	mmu-let-7a-5p(1), mmu-let-7e-5p(1), mmu-let-7b-5p(1), mmu-miR-34c-5p(1), mmu-let-7c-5p(1), mmu-miR-335-5p(1), mmu-miR-143-3p(1), mmu-let-7d-5p(1), mmu-miR-382-5p(1), mmu-miR-98-5p(1), mmu-miR-673-5p(1)	11
circAtrnl1_327	chr19|57617516|57627012|+	mmu-miR-18a-5p(1)	1
circAtrnl1_1239	chr19|57617516|57645670|+	mmu-miR-27b-3p(1), mmu-miR-27a-3p(1), mmu-miR-18a-5p(1), mmu-miR-136-5p(1), mmu-miR-382-3p(1), mmu-miR-182-5p(1), mmu-miR-499-5p(1), mmu-miR-669d-5p(1)	8
circAtrnl1_332	chr19|57740061|57744050|+	mmu-miR-34c-5p(1), mmu-miR-34a-5p(1), mmu-miR-382-5p(1), mmu-miR-34b-5p(1), mmu-miR-29b-2-5p(1)	5
circAtrnl1_473	chr19|57740061|57785935|+	mmu-miR-34c-5p(1), mmu-miR-34a-5p(1), mmu-miR-363-3p(1), mmu-miR-382-5p(1), mmu-miR-34b-5p(1), mmu-miR-29b-2-5p(1), mmu-miR-5101(1)	7
circGfra1_427	chr19|58252343|58258595|-	mmu-miR-34c-5p(1), mmu-miR-370-3p(1)	2
circPdzd8_266	chr19|59293589|59303792|-	#N/A	#N/A
circDennd10_558	chr19|60803029|60810844|+	mmu-miR-103-3p(1), mmu-miR-322-5p(1), mmu-miR-15b-5p(1), mmu-miR-146a-5p(1), mmu-miR-411-3p(1), mmu-miR-107-3p(1), mmu-miR-146b-5p(1), mmu-miR-338-3p(1)	8
circGrk5_96	chr19|60976139|60976235|+	mmu-miR-211-5p(1), mmu-miR-204-5p(1)	2
circThrb_261	chr14|4506374|4506635|-	mmu-miR-23b-3p(1), mmu-miR-148b-3p(1), mmu-miR-148a-3p(1)	3
circNgly1_351	chr14|6175089|6178992|-	mmu-miR-1904(1), mmu-miR-3105-3p(1)	2
circNgly1_1471	chr14|6175089|6215121|-	mmu-miR-3105-3p(2), mmu-miR-27b-3p(1), mmu-miR-27a-3p(1), mmu-miR-32-5p(1), mmu-miR-31-5p(1), mmu-miR-25-3p(1), mmu-miR-381-3p(1), mmu-miR-128-3p(1), mmu-miR-29b-2-5p(1), mmu-miR-5101(1), mmu-miR-335-3p(1), mmu-miR-188-3p(1), mmu-miR-1904(1)	13
circNek10_415	chr14|7531975|7539188|-	mmu-miR-211-5p(1), mmu-miR-149-5p(1), mmu-miR-96-5p(1), mmu-miR-680(1)	4
circNek10_491	chr14|7531975|7584710|-	mmu-miR-211-5p(1), mmu-miR-149-5p(1), mmu-miR-96-5p(1), mmu-miR-680(1), mmu-miR-129-5p(1)	5
circNek10_315	chr14|7633535|7642827|-	mmu-miR-339-5p(1)	1
circSlc4a7_834	chr14|7723679|7740561|-	mmu-miR-27b-3p(1), mmu-miR-27a-3p(1), mmu-miR-135a-5p(1), mmu-miR-101a-3p(1), mmu-miR-207(1), mmu-miR-338-3p(1)	6
circAtxn7_593	chr14|8379653|8382480|-	mmu-miR-200c-3p(1), mmu-miR-351-5p(1), mmu-miR-199b-3p(1), mmu-miR-199a-3p(1), mmu-miR-338-3p(1)	5
circGm281_458	chr14|8564494|8572890|+	mmu-miR-34c-5p(1), mmu-miR-34a-5p(1), mmu-miR-326-3p(1), mmu-miR-34b-5p(1), mmu-miR-188-3p(1), mmu-miR-3065-5p(1)	6
circGm281_2385	chr14|8564494|8646017|+	mmu-miR-9-5p(1), mmu-miR-34c-5p(1), mmu-miR-34a-5p(1), mmu-miR-130a-3p(1), mmu-miR-184-3p(1), mmu-miR-326-3p(1), mmu-miR-29b-1-5p(1), mmu-miR-127-5p(1), mmu-miR-130b-3p(1), mmu-miR-301b-3p(1), mmu-miR-34b-5p(1), mmu-miR-29b-2-5p(1), mmu-miR-532-5p(1), mmu-miR-452-3p(1), mmu-miR-188-3p(1), mmu-miR-3065-5p(1)	16
circGm281_1204	chr14|8570082|8613097|+	mmu-miR-9-5p(1), mmu-miR-34c-5p(1), mmu-miR-34a-5p(1), mmu-miR-130a-3p(1), mmu-miR-184-3p(1), mmu-miR-326-3p(1), mmu-miR-127-5p(1), mmu-miR-130b-3p(1), mmu-miR-301b-3p(1), mmu-miR-34b-5p(1), mmu-miR-532-5p(1)	11
circCadps_447	chr14|9754367|9764251|+	mmu-miR-216a-5p(1), mmu-miR-1198-5p(1), mmu-miR-3470b(1)	3
circCadps_356	chr14|9865907|9872393|+	mmu-miR-136-5p(2)	1
circCadps_909	chr14|10002583|10029892|+	mmu-miR-23b-3p(2), mmu-miR-32-5p(1), mmu-miR-23a-3p(1), mmu-miR-25-3p(1), mmu-miR-149-5p(1), mmu-miR-363-3p(1), mmu-miR-680(1), mmu-miR-129-5p(1)	8
circCadps_643	chr14|10011933|10051758|+	mmu-miR-23b-3p(2), mmu-miR-23a-3p(1), mmu-miR-680(1), mmu-miR-129-5p(1)	4
circCadps_159	chr14|10028847|10029892|+	#N/A	#N/A
circPpp3cb_1101	chr14|20565590|20581928|-	mmu-miR-7a-1-3p(2), mmu-miR-10b-5p(1), mmu-miR-10a-5p(1), mmu-miR-301b-3p(1), mmu-miR-721(1), mmu-miR-301a-3p(1), mmu-miR-383-5p(1), mmu-miR-224-5p(1), mmu-miR-697(1)	9
circUsp54_735	chr14|20636067|20641681|-	mmu-miR-9-5p(1), mmu-miR-155-5p(1), mmu-miR-141-3p(1), mmu-miR-103-3p(1), mmu-miR-107-3p(1), mmu-miR-335-3p(1), mmu-miR-3470b(1), mmu-miR-1199-5p(1), mmu-miR-338-3p(1)	9
circVcl_367	chr14|21053162|21057372|+	mmu-miR-339-5p(1), mmu-miR-540-3p(1)	2
circKat6b_873	chr14|21566693|21567566|+	mmu-miR-135a-5p(1), mmu-miR-211-5p(1), mmu-miR-204-5p(1), mmu-miR-298-5p(1), mmu-miR-184-3p(1), mmu-miR-673-5p(1), mmu-miR-323-3p(1)	7
circKat6b_1023	chr14|21668958|21687708|+	mmu-miR-211-5p(2), mmu-miR-204-5p(2), mmu-miR-9-5p(1), mmu-miR-429-3p(1), mmu-miR-200c-3p(1), mmu-miR-324-5p(1), mmu-miR-182-5p(1), mmu-miR-194-5p(1), mmu-miR-377-3p(1), mmu-miR-129-5p(1), mmu-miR-5101(1), mmu-miR-369-3p(1), mmu-miR-335-3p(1), mmu-miR-3105-3p(1)	14
circKat6b_636	chr14|21676786|21687708|+	mmu-miR-9-5p(1), mmu-miR-429-3p(1), mmu-miR-200c-3p(1), mmu-miR-182-5p(1), mmu-miR-377-3p(1), mmu-miR-5101(1), mmu-miR-369-3p(1), mmu-miR-335-3p(1), mmu-miR-3105-3p(1)	9
circZmiz1_667	chr14|25657169|25661945|+	mmu-miR-19a-3p(1), mmu-miR-382-5p(1), mmu-miR-370-3p(1), mmu-miR-362-5p(1), mmu-miR-705(1)	5
circSlmap_686	chr14|26143575|26149471|-	mmu-miR-207(2), mmu-miR-211-5p(1), mmu-miR-204-5p(1), mmu-miR-216a-5p(1), mmu-miR-324-5p(1)	5
circSlmap_716	chr14|26181196|26191555|-	mmu-miR-181b-5p(2), mmu-miR-29b-1-5p(2), mmu-miR-29b-2-5p(2), mmu-miR-181d-5p(2), mmu-miR-34c-5p(1), mmu-miR-122-5p(1), mmu-miR-322-5p(1), mmu-miR-15b-5p(1), mmu-miR-148b-3p(1), mmu-miR-148a-3p(1), mmu-miR-136-5p(1), mmu-miR-721(1), mmu-miR-34b-5p(1), mmu-miR-301a-3p(1), mmu-miR-129-5p(1), mmu-miR-335-3p(1)	16
circArf4_263	chr14|26367813|26374332|+	mmu-miR-15a-5p(1), mmu-miR-431-5p(1)	2
circTasor_566	chr14|27160555|27164577|+	mmu-miR-181b-5p(1), mmu-miR-181d-5p(1)	2
circTasor_1037	chr14|27160555|27172006|+	mmu-miR-30e-5p(1), mmu-miR-30a-5p(1), mmu-miR-30c-5p(1), mmu-miR-217-5p(1), mmu-miR-181b-5p(1), mmu-miR-30d-5p(1), mmu-miR-30b-5p(1), mmu-miR-410-3p(1), mmu-miR-129-5p(1), mmu-miR-369-3p(1), mmu-miR-181d-5p(1)	11
circTasor_208	chr14|27171713|27172006|+	mmu-miR-30e-5p(1), mmu-miR-30a-5p(1), mmu-miR-30c-5p(1), mmu-miR-30d-5p(1), mmu-miR-30b-5p(1), mmu-miR-129-5p(1)	6
circCcdc66_256	chr14|27211990|27212764|-	mmu-miR-33-5p(1)	1
circErc2_797	chr14|27374643|27375440|+	mmu-miR-7b-5p(1), mmu-miR-205-5p(1), mmu-miR-7a-5p(1)	3
circCacna1d_286	chr14|29767171|29769328|-	mmu-let-7a-5p(1), mmu-let-7e-5p(1), mmu-let-7b-5p(1), mmu-let-7c-5p(1), mmu-miR-709(1), mmu-let-7d-5p(1), mmu-miR-98-5p(1)	7
circCacna1d_737_2	chr14|29893912|29918820|-	mmu-miR-124-3p(1), mmu-miR-9-5p(1), mmu-miR-140-5p(1), mmu-miR-135a-5p(1), mmu-miR-132-3p(1), mmu-miR-125b-5p(1), mmu-miR-381-3p(1), mmu-miR-30b-5p(1), mmu-miR-351-5p(1), mmu-miR-29b-1-5p(1), mmu-miR-501-3p(1), mmu-miR-670-5p(1)	12
circPrkcd_838	chr14|30323125|30327858|-	mmu-miR-34c-5p(1), mmu-miR-326-3p(1), mmu-miR-181b-5p(1), mmu-miR-22-3p(1), mmu-miR-207(1), mmu-miR-532-5p(1)	6
circSfmbt1_589	chr14|30505899|30509564|+	mmu-miR-20a-5p(1), mmu-miR-199a-5p(1), mmu-miR-205-5p(1), mmu-miR-802-5p(1)	4
circGlt8d1_683	chr14|30728415|30732366|+	mmu-miR-15a-5p(1), mmu-miR-103-3p(1), mmu-miR-135a-5p(1), mmu-miR-19b-3p(1), mmu-miR-322-5p(1), mmu-miR-15b-5p(1), mmu-miR-19a-3p(1), mmu-miR-411-3p(1), mmu-miR-182-5p(1), mmu-miR-107-3p(1), mmu-miR-1199-5p(1), mmu-miR-697(1)	12
circPbrm1_1007	chr14|30747457|30767382|+	mmu-miR-7b-5p(1), mmu-miR-92a-3p(1), mmu-miR-7a-5p(1), mmu-miR-25-3p(1), mmu-miR-676-3p(1), mmu-miR-362-5p(1), mmu-miR-297a-5p(1), mmu-miR-207(1), mmu-miR-490-3p(1), mmu-miR-544-5p(1)	10
circPbrm1_409	chr14|30752800|30758016|+	mmu-miR-676-3p(1), mmu-miR-490-3p(1), mmu-miR-544-5p(1)	3
circNisch_401	chr14|30901792|30907382|-	mmu-miR-709(1), mmu-miR-324-5p(1), mmu-miR-495-3p(1), mmu-miR-128-3p(1)	4
circPhf7_586	chr14|30961587|30970091|-	mmu-miR-328-3p(1), mmu-miR-680(1), mmu-miR-466a-5p(1), mmu-miR-1187(1), mmu-miR-466p-5p(1), mmu-miR-539-5p(1)	6
circParg_1496	chr14|31930113|31939691|+	mmu-miR-135a-5p(1), mmu-miR-205-5p(1), mmu-miR-211-5p(1), mmu-miR-204-5p(1), mmu-miR-224-5p(1), mmu-miR-207(1), mmu-miR-484(1), mmu-miR-188-3p(1)	8
circParg_224	chr14|31980034|31984788|+	mmu-miR-3065-5p(1), mmu-miR-181d-5p(1)	2
circMapk8_497	chr14|33124580|33132981|-	mmu-miR-433-3p(2), mmu-miR-181a-5p(1), mmu-miR-135a-5p(1), mmu-miR-30e-5p(1), mmu-miR-30a-5p(1), mmu-miR-30c-5p(1), mmu-miR-30d-5p(1), mmu-miR-30b-5p(1), mmu-miR-182-5p(1), mmu-miR-541-5p(1), mmu-miR-1904(1)	11
circShld2_1518	chr14|33989457|33991493|-	mmu-miR-362-5p(2), mmu-miR-34c-5p(1), mmu-miR-29b-3p(1), mmu-miR-29a-3p(1), mmu-miR-29c-3p(1), mmu-miR-326-3p(1), mmu-miR-381-3p(1), mmu-miR-149-5p(1), mmu-miR-467b-5p(1), mmu-miR-183-5p(1), mmu-miR-34b-5p(1), mmu-miR-539-5p(1), mmu-miR-669d-5p(1), mmu-miR-670-5p(1), mmu-miR-490-3p(1)	15
circGlud1_752	chr14|34043724|34058533|+	mmu-miR-140-5p(1), mmu-miR-33-5p(1), mmu-miR-138-5p(1), mmu-miR-96-5p(1), mmu-miR-383-5p(1), mmu-miR-802-5p(1)	6
circWapl_1172	chr14|34413638|34417062|+	mmu-miR-9-5p(1), mmu-miR-205-5p(1), mmu-miR-101b-3p(1), mmu-miR-139-5p(1), mmu-miR-5101(1), mmu-miR-323-3p(1)	6
circWapl_402	chr14|34446662|34447968|+	mmu-miR-148a-3p(1)	1
circCcser2_457	chr14|36618211|36631169|-	mmu-miR-673-5p(1), mmu-miR-335-3p(1)	2
circCcser2_1650	chr14|36660540|36663221|-	mmu-miR-18a-5p(2), mmu-miR-9-5p(1), mmu-miR-16-5p(1), mmu-miR-15a-5p(1), mmu-miR-27b-3p(1), mmu-miR-27a-3p(1), mmu-miR-1a-3p(1), mmu-miR-7b-5p(1), mmu-miR-206-3p(1), mmu-miR-181a-5p(1), mmu-miR-103-3p(1), mmu-miR-211-5p(1), mmu-miR-204-5p(1), mmu-miR-15b-5p(1), mmu-miR-184-3p(1), mmu-miR-132-3p(1), mmu-miR-181b-5p(1), mmu-miR-22-3p(1), mmu-miR-382-5p(1), mmu-miR-758-3p(1), mmu-miR-425-5p(1), mmu-…	31
circGhitm_383	chr14|36853494|36855760|-	mmu-miR-433-5p(1), mmu-miR-431-5p(1), mmu-miR-370-3p(1), mmu-miR-3061-5p(1)	4
circPsmc6_721	chr14|45572109|45581184|+	mmu-miR-136-5p(1), mmu-miR-433-3p(1)	2
circDdhd1_558	chr14|45853986|45867210|-	mmu-miR-93-5p(1), mmu-miR-495-3p(1), mmu-miR-680(1), mmu-miR-1198-5p(1), mmu-miR-344d-3p(1)	5
circTmem260_240	chr14|48717760|48722510|+	mmu-miR-140-5p(1)	1
circTmem260_369	chr14|48720706|48724367|+	mmu-miR-140-5p(1), mmu-miR-3065-5p(1)	2
circArhgef40_394	chr14|52232336|52233864|+	mmu-miR-370-3p(1), mmu-miR-499-5p(1), mmu-miR-207(1)	3
circAcin1_1687	chr14|54899624|54904618|-	mmu-miR-9-5p(3), mmu-miR-149-5p(3), mmu-miR-29b-2-5p(2), mmu-miR-296-3p(2), mmu-miR-34c-5p(1), mmu-miR-34a-5p(1), mmu-miR-138-5p(1), mmu-miR-185-5p(1), mmu-miR-370-3p(1), mmu-miR-34b-5p(1), mmu-miR-342-5p(1), mmu-miR-3087-3p(1), mmu-miR-1904(1), mmu-miR-3105-3p(1), mmu-miR-338-3p(1)	15
circSlc7a8_357	chr14|54995895|54997202|-	mmu-miR-103-3p(1), mmu-miR-107-3p(1)	2
circCarmil3_310	chr14|55739681|55740488|+	mmu-miR-149-5p(1), mmu-miR-532-5p(1), mmu-miR-669d-5p(1)	3
circMdp1_305	chr14|55896656|55897555|-	mmu-miR-185-5p(1), mmu-miR-503-5p(1)	2
circRnf17_595	chr14|56751492|56761862|+	mmu-miR-101a-3p(1), mmu-miR-217-5p(1), mmu-miR-149-5p(1), mmu-miR-136-5p(1), mmu-miR-382-5p(1), mmu-miR-680(1), mmu-miR-544-5p(1)	7
circCenpj_2729	chr14|56789379|56802624|-	mmu-miR-324-5p(3), mmu-miR-140-5p(1), mmu-miR-135a-5p(1), mmu-miR-339-5p(1), mmu-miR-10a-5p(1), mmu-miR-149-5p(1), mmu-miR-136-5p(1), mmu-miR-182-5p(1), mmu-miR-27a-5p(1), mmu-miR-29b-2-5p(1), mmu-miR-207(1), mmu-miR-1199-5p(1), mmu-miR-1904(1), mmu-miR-338-3p(1)	14
circParp4_300	chr14|56871668|56875427|+	mmu-miR-211-5p(1), mmu-miR-541-5p(1), mmu-miR-29b-2-5p(1)	3
circZmym5_1193	chr14|57034060|57042320|-	mmu-miR-137-3p(1), mmu-miR-200a-3p(1), mmu-miR-221-3p(1), mmu-miR-211-5p(1), mmu-miR-181b-5p(1), mmu-miR-136-5p(1), mmu-miR-29b-1-5p(1), mmu-miR-182-5p(1), mmu-miR-362-5p(1), mmu-miR-499-5p(1), mmu-miR-466a-5p(1), mmu-miR-1187(1), mmu-miR-466p-5p(1), mmu-miR-129-5p(1), mmu-miR-181d-5p(1)	15
circZmym2_1822	chr14|57169545|57195759|+	mmu-miR-106a-5p(1), mmu-miR-93-5p(1), mmu-miR-17-5p(1), mmu-miR-7b-5p(1), mmu-miR-429-3p(1), mmu-miR-200b-3p(1), mmu-miR-106b-5p(1), mmu-miR-7a-5p(1), mmu-miR-320-3p(1), mmu-miR-149-5p(1), mmu-miR-136-5p(1), mmu-miR-431-5p(1), mmu-miR-153-3p(1), mmu-miR-29b-1-5p(1), mmu-miR-297a-5p(1), mmu-miR-5099(1), mmu-miR-540-3p(1), mmu-miR-296-3p(1)	18
circZmym2_960	chr14|57179454|57187785|+	mmu-miR-320-3p(1), mmu-miR-136-5p(1), mmu-miR-153-3p(1), mmu-miR-29b-1-5p(1), mmu-miR-297a-5p(1), mmu-miR-5099(1), mmu-miR-540-3p(1)	7
circZmym2_416	chr14|57185403|57187785|+	mmu-miR-320-3p(1), mmu-miR-136-5p(1), mmu-miR-5099(1)	3
circCryl1_357	chr14|57541049|57550586|-	mmu-miR-709(1)	1
circIft88_608	chr14|57681811|57693004|+	mmu-miR-135a-5p(2), mmu-miR-433-3p(2), mmu-miR-16-5p(1), mmu-miR-429-3p(1), mmu-miR-200b-3p(1), mmu-miR-200c-3p(1), mmu-miR-322-5p(1), mmu-miR-33-5p(1), mmu-miR-191-5p(1), mmu-miR-297a-5p(1), mmu-miR-1198-5p(1), mmu-miR-335-3p(1), mmu-miR-484(1)	13
circZdhhc20_618	chr14|58084377|58115916|-	mmu-miR-101a-3p(1), mmu-miR-138-5p(1), mmu-miR-431-5p(1), mmu-miR-182-5p(1), mmu-miR-342-3p(1), mmu-miR-410-3p(1), mmu-miR-3065-5p(1)	7
circMicu2_305	chr14|58169694|58192487|-	mmu-miR-211-5p(1), mmu-miR-204-5p(1)	2
circMicu2_239	chr14|58181044|58192487|-	mmu-miR-211-5p(1), mmu-miR-204-5p(1)	2
circRcbtb1_494	chr14|59443073|59455211|+	mmu-miR-96-5p(1), mmu-miR-183-5p(1), mmu-miR-384-3p(1), mmu-miR-207(1), mmu-miR-532-5p(1)	5
circNupl1_808	chr14|60475900|60484915|-	mmu-let-7a-5p(1), mmu-miR-7b-5p(1), mmu-let-7e-5p(1), mmu-let-7b-5p(1), mmu-miR-223-3p(1), mmu-let-7c-5p(1), mmu-miR-7a-5p(1), mmu-miR-138-5p(1), mmu-let-7d-5p(1), mmu-miR-382-5p(1), mmu-miR-98-5p(1), mmu-miR-188-3p(1)	12
circNupl1_633	chr14|60476929|60484915|-	mmu-let-7a-5p(1), mmu-let-7e-5p(1), mmu-let-7b-5p(1), mmu-let-7c-5p(1), mmu-miR-138-5p(1), mmu-let-7d-5p(1), mmu-miR-382-5p(1), mmu-miR-98-5p(1), mmu-miR-188-3p(1)	9
circMipep_1659	chr14|61024743|61083952|+	mmu-miR-27a-3p(1), mmu-miR-181a-5p(1), mmu-miR-19b-3p(1), mmu-miR-19a-3p(1), mmu-miR-143-3p(1), mmu-miR-181b-5p(1), mmu-miR-29b-2-5p(1), mmu-miR-190b-5p(1), mmu-miR-5101(1), mmu-miR-335-3p(1), mmu-miR-669d-5p(1), mmu-miR-3470b(1), mmu-miR-350-3p(1), mmu-miR-1904(1), mmu-miR-3105-3p(1), mmu-miR-181d-5p(1)	16
circRnaseh2b_375	chr14|62584016|62591086|+	mmu-miR-18a-5p(1), mmu-miR-216a-5p(1), mmu-miR-351-5p(1), mmu-miR-680(1)	4
circInts6_457	chr14|62933147|62934404|-	mmu-miR-335-3p(1)	1
circKif13b_448	chr14|64959755|64965773|+	mmu-miR-146a-5p(1), mmu-miR-217-5p(1), mmu-miR-541-5p(1), mmu-miR-1199-5p(1), mmu-miR-574-5p(1), mmu-miR-146b-5p(1), mmu-miR-296-3p(1)	7
circHmbox1_563	chr14|65125023|65134575|-	mmu-miR-34c-5p(1), mmu-miR-301b-3p(1), mmu-miR-721(1), mmu-miR-541-5p(1)	4
circHmbox1_477	chr14|65134098|65134575|-	mmu-miR-34c-5p(1), mmu-miR-301b-3p(1), mmu-miR-721(1), mmu-miR-541-5p(1)	4
circExtl3_2702	chr14|65313032|65317924|-	mmu-miR-103-3p(2), mmu-miR-107-3p(2), mmu-miR-124-3p(1), mmu-miR-429-3p(1), mmu-miR-200b-3p(1), mmu-miR-29a-3p(1), mmu-miR-298-5p(1), mmu-miR-132-3p(1), mmu-miR-203-3p(1), mmu-miR-125b-5p(1), mmu-miR-339-5p(1), mmu-miR-214-3p(1), mmu-miR-127-3p(1), mmu-miR-351-5p(1), mmu-miR-153-3p(1), mmu-miR-125a-5p(1), mmu-miR-212-3p(1), mmu-miR-483-5p(1), mmu-miR-194-5p(1), mmu-miR-383-5p(1), mmu-miR-690(1), …	23
circFbxo16_705	chr14|65531232|65540651|+	mmu-miR-27b-3p(1), mmu-miR-27a-3p(1), mmu-miR-149-5p(1), mmu-miR-362-5p(1), mmu-miR-342-5p(1)	5
circElp3_638	chr14|65797569|65815528|-	mmu-miR-433-3p(1), mmu-miR-29b-1-5p(1), mmu-miR-3470b(1), mmu-miR-296-3p(1)	4
circDpysl2_377	chr14|67066219|67071825|-	mmu-miR-183-5p(1), mmu-miR-207(1)	2
circKctd9_578	chr14|67962006|67967182|+	mmu-miR-20b-5p(1), mmu-miR-15a-5p(1), mmu-miR-106a-5p(1), mmu-miR-93-5p(1), mmu-miR-20a-5p(1), mmu-miR-17-5p(1), mmu-miR-15b-5p(1), mmu-miR-106b-5p(1), mmu-miR-495-3p(1), mmu-miR-342-3p(1), mmu-miR-377-3p(1), mmu-miR-490-3p(1)	12
circPpp3cc_368	chr14|70472588|70478430|-	mmu-miR-338-3p(1)	1
circPpp3cc_435	chr14|70493808|70504955|-	mmu-let-7a-5p(1), mmu-let-7e-5p(1), mmu-let-7b-5p(1), mmu-let-7c-5p(1), mmu-let-7d-5p(1), mmu-miR-433-3p(1), mmu-miR-98-5p(1), mmu-miR-207(1)	8
circGfra2_439	chr14|71138928|71163512|+	mmu-miR-339-5p(1), mmu-miR-351-5p(1), mmu-miR-125a-5p(1), mmu-miR-96-5p(1), mmu-miR-670-5p(1)	5
circFndc3a_589	chr14|72799037|72804924|-	mmu-miR-26a-5p(1), mmu-miR-136-5p(1), mmu-miR-29b-1-5p(1), mmu-miR-27a-5p(1)	4
circFndc3a_1335	chr14|72800923|72822284|-	mmu-miR-136-5p(2), mmu-miR-29b-1-5p(2), mmu-miR-26a-5p(1), mmu-miR-205-5p(1), mmu-miR-411-3p(1), mmu-miR-27a-5p(1), mmu-miR-207(1), mmu-miR-673-5p(1), mmu-miR-1904(1)	9
circFndc3a_214	chr14|72889455|72921211|-	mmu-miR-298-5p(1)	1
circRb1_283	chr14|73501732|73503072|-	mmu-miR-673-5p(1)	1
circLrch1_326	chr14|75013020|75023830|-	mmu-miR-298-5p(1), mmu-miR-207(1)	2
circCog3_1734	chr14|75945361|75978068|-	mmu-miR-34c-5p(1), mmu-miR-19b-3p(1), mmu-miR-19a-3p(1), mmu-miR-217-5p(1), mmu-miR-185-5p(1), mmu-miR-381-3p(1), mmu-miR-382-3p(1), mmu-miR-382-5p(1), mmu-miR-362-5p(1), mmu-miR-34b-5p(1), mmu-miR-129-5p(1), mmu-miR-207(1), mmu-miR-1904(1), mmu-miR-296-3p(1)	14
circCog3_1273	chr14|75965147|75981067|-	mmu-miR-19b-3p(1), mmu-miR-205-5p(1), mmu-miR-19a-3p(1), mmu-miR-217-5p(1), mmu-miR-127-3p(1), mmu-miR-382-3p(1), mmu-miR-207(1), mmu-miR-1904(1)	8
circVwa8_1077	chr14|79219675|79294162|+	mmu-miR-152-3p(1), mmu-miR-149-5p(1), mmu-miR-351-5p(1), mmu-miR-218-5p(1), mmu-miR-207(1), mmu-miR-670-5p(1), mmu-miR-490-3p(1), mmu-miR-376a-3p(1)	8
circNaa16_477	chr14|79606517|79614961|-	mmu-miR-342-5p(1)	1
circNaa16_483	chr14|79618934|79624546|-	#N/A	#N/A
circOlfm4_526	chr14|80243613|80251787|+	mmu-miR-200a-3p(1), mmu-miR-141-3p(1), mmu-miR-207(1), mmu-miR-3065-5p(1)	4
circTdrd3_2074	chr14|87694469|87749206|+	mmu-miR-137-3p(3), mmu-miR-181d-5p(3), mmu-miR-181a-5p(2), mmu-miR-181b-5p(2), mmu-miR-16-5p(1), mmu-miR-15a-5p(1), mmu-miR-106a-5p(1), mmu-miR-93-5p(1), mmu-miR-19b-3p(1), mmu-miR-205-5p(1), mmu-miR-322-5p(1), mmu-miR-15b-5p(1), mmu-miR-106b-5p(1), mmu-miR-29b-3p(1), mmu-miR-29a-3p(1), mmu-miR-29c-3p(1), mmu-miR-19a-3p(1), mmu-miR-298-5p(1), mmu-miR-139-5p(1), mmu-miR-136-5p(1), mmu-miR-301b-3p(…	29
circTdrd3_949	chr14|87709511|87724723|+	mmu-miR-181d-5p(2), mmu-miR-137-3p(1), mmu-miR-16-5p(1), mmu-miR-15a-5p(1), mmu-miR-181a-5p(1), mmu-miR-322-5p(1), mmu-miR-15b-5p(1), mmu-miR-29b-3p(1), mmu-miR-29c-3p(1), mmu-miR-181b-5p(1), mmu-miR-382-5p(1), mmu-miR-362-5p(1), mmu-miR-1198-5p(1)	13
circTdrd3_1923	chr14|87709511|87749206|+	mmu-miR-137-3p(3), mmu-miR-181d-5p(3), mmu-miR-181a-5p(2), mmu-miR-181b-5p(2), mmu-miR-16-5p(1), mmu-miR-15a-5p(1), mmu-miR-106a-5p(1), mmu-miR-93-5p(1), mmu-miR-19b-3p(1), mmu-miR-205-5p(1), mmu-miR-322-5p(1), mmu-miR-15b-5p(1), mmu-miR-106b-5p(1), mmu-miR-29b-3p(1), mmu-miR-29a-3p(1), mmu-miR-29c-3p(1), mmu-miR-19a-3p(1), mmu-miR-298-5p(1), mmu-miR-139-5p(1), mmu-miR-136-5p(1), mmu-miR-301b-3p(…	29
circTdrd3_1762	chr14|87712134|87749206|+	mmu-miR-137-3p(3), mmu-miR-181d-5p(3), mmu-miR-181a-5p(2), mmu-miR-181b-5p(2), mmu-miR-16-5p(1), mmu-miR-15a-5p(1), mmu-miR-106a-5p(1), mmu-miR-93-5p(1), mmu-miR-19b-3p(1), mmu-miR-205-5p(1), mmu-miR-322-5p(1), mmu-miR-15b-5p(1), mmu-miR-106b-5p(1), mmu-miR-29b-3p(1), mmu-miR-29a-3p(1), mmu-miR-29c-3p(1), mmu-miR-19a-3p(1), mmu-miR-298-5p(1), mmu-miR-139-5p(1), mmu-miR-136-5p(1), mmu-miR-301b-3p(…	28
circDach1_278	chr14|98207242|98256429|-	mmu-miR-137-3p(1), mmu-miR-205-5p(1), mmu-miR-33-5p(1)	3
circPibf1_511	chr14|99416750|99433887|+	mmu-miR-9-5p(1), mmu-miR-452-3p(1)	2
circKlf5_934	chr14|99538816|99540913|+	mmu-miR-370-3p(2), mmu-miR-705(2), mmu-miR-7b-5p(1), mmu-miR-103-3p(1), mmu-miR-7a-5p(1), mmu-miR-143-3p(1), mmu-miR-136-5p(1), mmu-miR-107-3p(1), mmu-miR-532-5p(1)	9
circKlf12_683	chr14|100224866|100260604|-	mmu-miR-23b-3p(2), mmu-miR-23a-3p(2), mmu-miR-200a-3p(1), mmu-miR-141-3p(1), mmu-miR-34c-5p(1), mmu-miR-34a-5p(1), mmu-miR-326-3p(1), mmu-miR-24-3p(1), mmu-miR-149-5p(1), mmu-miR-136-5p(1), mmu-miR-541-5p(1)	11
circMycbp2_518	chr14|103446184|103450165|-	mmu-miR-199a-5p(1), mmu-miR-136-5p(1), mmu-miR-29b-1-5p(1), mmu-miR-670-5p(1)	4
circNdfip2_391	chr14|105525050|105532326|+	mmu-let-7a-5p(1), mmu-miR-200a-3p(1), mmu-miR-141-3p(1), mmu-let-7e-5p(1), mmu-let-7b-5p(1), mmu-let-7c-5p(1), mmu-miR-18a-5p(1), mmu-miR-138-5p(1), mmu-let-7d-5p(1), mmu-miR-22-3p(1), mmu-miR-183-5p(1), mmu-miR-98-5p(1), mmu-miR-3087-3p(1), mmu-miR-338-3p(1)	14
circAbcc4_1200	chr14|118737377|118771554|-	mmu-miR-207(2), mmu-miR-124-3p(1), mmu-miR-23b-3p(1), mmu-miR-7a-5p(1), mmu-miR-23a-3p(1), mmu-miR-128-3p(1), mmu-miR-541-5p(1), mmu-miR-673-5p(1), mmu-miR-574-5p(1), mmu-miR-338-3p(1)	10
circAbcc4_1294	chr14|118832173|118856402|-	mmu-miR-16-5p(1), mmu-miR-15a-5p(1), mmu-miR-375-3p(1), mmu-let-7b-5p(1), mmu-miR-135a-5p(1), mmu-miR-15b-5p(1), mmu-miR-328-3p(1), mmu-miR-326-3p(1), mmu-miR-339-5p(1), mmu-miR-22-3p(1), mmu-miR-335-3p(1), mmu-miR-697(1)	12
circAbcc4_1196	chr14|118848848|118869599|-	mmu-let-7b-5p(2), mmu-miR-134-5p(1), mmu-let-7a-5p(1), mmu-miR-16-5p(1), mmu-miR-15a-5p(1), mmu-let-7e-5p(1), mmu-miR-135a-5p(1), mmu-let-7c-5p(1), mmu-miR-298-5p(1), mmu-miR-216a-5p(1), mmu-miR-709(1), mmu-miR-339-5p(1), mmu-let-7d-5p(1), mmu-miR-22-3p(1), mmu-miR-182-5p(1), mmu-miR-301b-3p(1), mmu-miR-194-5p(1), mmu-miR-301a-3p(1), mmu-miR-98-5p(1), mmu-miR-335-3p(1)	20
circUggt2_683	chr14|119250887|119266454|-	mmu-miR-27b-3p(1), mmu-miR-27a-3p(1), mmu-miR-320-3p(1), mmu-miR-501-3p(1), mmu-miR-188-3p(1), mmu-miR-1904(1), mmu-miR-193b-3p(1)	7
circMbnl2_619	chr14|120562205|120562824|+	mmu-miR-155-5p(1), mmu-miR-7b-5p(1), mmu-miR-206-3p(1), mmu-miR-7a-5p(1), mmu-miR-149-5p(1), mmu-miR-183-5p(1), mmu-miR-673-5p(1), mmu-miR-338-3p(1)	8
circStk24_555	chr14|121539597|121575064|-	mmu-miR-149-5p(1), mmu-miR-541-5p(1), mmu-miR-362-5p(1), mmu-miR-532-5p(1)	4
circTmtc4_333	chr14|123209151|123210697|-	mmu-miR-101a-3p(1), mmu-miR-196a-5p(1), mmu-miR-138-5p(1), mmu-miR-338-3p(1)	4
circNalcn_683	chr14|123830093|123837401|-	mmu-miR-103-3p(1), mmu-miR-135a-5p(1), mmu-miR-223-3p(1), mmu-miR-709(1), mmu-miR-107-3p(1)	5
circNsmaf_2609	chr4|6398318|6440989|-	mmu-miR-23b-3p(1), mmu-miR-296-5p(1), mmu-let-7a-5p(1), mmu-miR-16-5p(1), mmu-miR-15a-5p(1), mmu-miR-27b-3p(1), mmu-miR-27a-3p(1), mmu-miR-103-3p(1), mmu-let-7e-5p(1), mmu-miR-19b-3p(1), mmu-miR-322-5p(1), mmu-miR-15b-5p(1), mmu-miR-19a-3p(1), mmu-miR-18a-5p(1), mmu-miR-23a-3p(1), mmu-miR-138-5p(1), mmu-let-7d-5p(1), mmu-miR-136-5p(1), mmu-miR-212-3p(1), mmu-miR-107-3p(1), mmu-miR-384-3p(1), mmu-…	26
circCar8_491	chr4|8169595|8189392|-	mmu-miR-205-5p(1), mmu-miR-130a-3p(1), mmu-miR-298-5p(1), mmu-miR-130b-3p(1), mmu-miR-301b-3p(1)	5
circCar8_321	chr4|8183252|8189392|-	mmu-miR-205-5p(1), mmu-miR-130a-3p(1), mmu-miR-298-5p(1), mmu-miR-130b-3p(1), mmu-miR-301b-3p(1)	5
circRab2a_288	chr4|8577954|8582493|+	mmu-miR-224-5p(1), mmu-miR-680(1)	2
circClvs1_625	chr4|9281387|9282012|+	mmu-miR-181a-5p(1), mmu-miR-181b-5p(1), mmu-miR-214-3p(1), mmu-miR-483-5p(1), mmu-miR-335-3p(1), mmu-miR-181d-5p(1)	6
circAsph_219	chr4|9635900|9639347|-	mmu-miR-384-3p(1), mmu-miR-207(1)	2
ciCcne2_422	chr4|11194077|11194499|+	mmu-miR-1904(1)	1
circInts8_153	chr4|11218611|11219926|-	mmu-miR-127-5p(1)	1
circInts8_307	chr4|11221112|11223887|-	#N/A	#N/A
circInts8_712	chr4|11239306|11248311|-	mmu-miR-16-5p(1), mmu-miR-103-3p(1), mmu-miR-30e-5p(1), mmu-miR-30a-5p(1), mmu-miR-503-5p(1), mmu-miR-149-5p(1), mmu-miR-22-3p(1), mmu-miR-107-3p(1), mmu-miR-335-3p(1), mmu-miR-323-3p(1)	10
circEsrp1_1164	chr4|11353294|11365484|-	mmu-miR-20b-5p(1), mmu-let-7a-5p(1), mmu-miR-93-5p(1), mmu-miR-1a-3p(1), mmu-miR-7b-5p(1), mmu-miR-206-3p(1), mmu-miR-103-3p(1), mmu-let-7b-5p(1), mmu-miR-34c-5p(1), mmu-let-7c-5p(1), mmu-miR-106b-5p(1), mmu-miR-335-5p(1), mmu-miR-185-5p(1), mmu-let-7d-5p(1), mmu-miR-182-5p(1), mmu-miR-511-3p(1), mmu-miR-370-3p(1), mmu-miR-107-3p(1), mmu-miR-98-5p(1), mmu-miR-705(1), mmu-miR-680(1), mmu-miR-1187(…	24
ciCibar1_1285	chr4|12166937|12168222|-	mmu-miR-141-3p(1), mmu-miR-335-5p(1), mmu-miR-495-3p(1), mmu-miR-29b-1-5p(1), mmu-miR-324-3p(1), mmu-miR-466d-3p(1), mmu-miR-5101(1), mmu-miR-181d-5p(1)	8
circRunx1t1_822	chr4|13771375|13846957|+	mmu-miR-181a-5p(1), mmu-miR-181b-5p(1), mmu-miR-483-5p(1), mmu-miR-129-5p(1)	4
circRunx1t1_470	chr4|13835632|13841887|+	mmu-miR-181a-5p(1), mmu-miR-181b-5p(1), mmu-miR-483-5p(1), mmu-miR-129-5p(1)	4
circRunx1t1_652	chr4|13835632|13846957|+	mmu-miR-181a-5p(1), mmu-miR-181b-5p(1), mmu-miR-483-5p(1), mmu-miR-129-5p(1)	4
circRunx1t1_1191	chr4|13835632|13866032|+	mmu-miR-9-5p(1), mmu-miR-155-5p(1), mmu-miR-181a-5p(1), mmu-miR-19b-3p(1), mmu-miR-19a-3p(1), mmu-miR-181b-5p(1), mmu-miR-351-5p(1), mmu-miR-125a-5p(1), mmu-miR-483-5p(1), mmu-miR-301b-3p(1), mmu-miR-301a-3p(1), mmu-miR-129-5p(1), mmu-miR-670-5p(1)	13
circRunx1t1_799	chr4|13859810|13881240|+	mmu-miR-155-5p(1), mmu-miR-19b-3p(1), mmu-miR-19a-3p(1), mmu-miR-351-5p(1), mmu-miR-125a-5p(1), mmu-miR-382-3p(1), mmu-miR-301b-3p(1), mmu-miR-370-3p(1), mmu-miR-541-5p(1), mmu-miR-301a-3p(1), mmu-miR-129-5p(1), mmu-miR-673-5p(1), mmu-miR-670-5p(1)	13
circUsp45_1067	chr4|21781735|21816938|+	mmu-miR-18a-5p(1), mmu-miR-217-5p(1), mmu-miR-320-3p(1), mmu-miR-214-3p(1), mmu-miR-128-3p(1), mmu-miR-29b-1-5p(1), mmu-miR-183-5p(1), mmu-miR-362-5p(1), mmu-miR-539-5p(1), mmu-miR-335-3p(1)	10
circFaxc_333	chr4|21936632|21948888|+	mmu-miR-19b-3p(1), mmu-miR-19a-3p(1), mmu-miR-431-5p(1), mmu-miR-335-3p(1)	4
circFbxl4_1497	chr4|22375660|22403745|+	mmu-miR-7b-5p(1), mmu-miR-223-3p(1), mmu-miR-335-5p(1), mmu-miR-146a-5p(1), mmu-miR-7a-5p(1), mmu-miR-324-5p(1), mmu-miR-143-3p(1), mmu-miR-138-5p(1), mmu-miR-381-3p(1), mmu-miR-149-5p(1), mmu-miR-127-5p(1), mmu-miR-182-5p(1), mmu-miR-541-5p(1), mmu-miR-224-5p(1), mmu-miR-673-5p(1), mmu-miR-146b-5p(1)	16
circKlhl32_347	chr4|24626896|24632701|-	#N/A	#N/A
circKlhl32_1074	chr4|24626896|24650266|-	mmu-miR-34c-5p(1), mmu-miR-363-3p(1), mmu-miR-96-5p(1), mmu-miR-182-5p(1), mmu-miR-183-5p(1), mmu-miR-342-5p(1), mmu-miR-335-3p(1), mmu-miR-202-3p(1)	8
circKlhl32_504	chr4|24626896|24682270|-	mmu-miR-326-3p(1), mmu-miR-26b-5p(1), mmu-miR-1904(1)	3
circKlhl32_315	chr4|24682054|24709051|-	mmu-miR-326-3p(1), mmu-let-7d-5p(1), mmu-miR-26b-5p(1), mmu-miR-705(1), mmu-miR-3065-5p(1), mmu-miR-697(1), mmu-miR-1904(1)	7
circMap3k7_620	chr4|31988588|32002153|+	mmu-miR-132-3p(1), mmu-miR-194-5p(1), mmu-miR-27a-5p(1)	3
circMdn1_259	chr4|32691179|32691824|+	mmu-miR-298-5p(1), mmu-miR-1198-5p(1)	2
circRngtt_1274	chr4|33320518|33379437|+	mmu-miR-27b-3p(1), mmu-miR-27a-3p(1), mmu-miR-33-5p(1), mmu-miR-136-5p(1), mmu-miR-494-3p(1), mmu-miR-342-3p(1)	6
circOrc3_803	chr4|34579742|34595236|-	mmu-miR-30e-5p(1), mmu-miR-30a-5p(1), mmu-miR-30c-5p(1), mmu-miR-30d-5p(1), mmu-miR-539-5p(1)	5
circZfp292_370	chr4|34839331|34839986|-	mmu-miR-199a-5p(1), mmu-miR-214-3p(1), mmu-miR-690(1), mmu-miR-673-5p(1), mmu-miR-452-3p(1), mmu-miR-3105-3p(1)	6
circUbap2_578	chr4|41216565|41229848|-	mmu-miR-532-5p(1)	1
circKif24_2430	chr4|41392877|41397656|-	mmu-miR-1a-3p(1), mmu-miR-206-3p(1), mmu-miR-135a-5p(1), mmu-miR-31-5p(1), mmu-miR-122-5p(1), mmu-miR-205-5p(1), mmu-miR-211-5p(1), mmu-miR-204-5p(1), mmu-miR-328-3p(1), mmu-miR-216a-5p(1), mmu-miR-709(1), mmu-miR-143-3p(1), mmu-miR-138-5p(1), mmu-miR-339-5p(1), mmu-miR-128-3p(1), mmu-miR-224-5p(1), mmu-miR-29b-2-5p(1), mmu-miR-207(1), mmu-miR-335-3p(1), mmu-miR-452-3p(1), mmu-miR-3470b(1), mmu-m…	23
circVcp_509	chr4|42988661|42993828|-	mmu-miR-27b-3p(1), mmu-miR-27a-3p(1), mmu-miR-324-5p(1), mmu-miR-339-5p(1), mmu-miR-128-3p(1), mmu-miR-351-5p(1), mmu-miR-383-5p(1)	7
circUnc13b_446	chr4|43087902|43101874|+	mmu-miR-199a-5p(1), mmu-miR-130a-3p(1), mmu-miR-148a-3p(1), mmu-miR-326-3p(1), mmu-miR-721(1), mmu-miR-1904(1)	6
circUnc13b_504	chr4|43087902|43115160|+	mmu-miR-200a-3p(1), mmu-miR-141-3p(1), mmu-miR-199a-5p(1), mmu-miR-135a-5p(1), mmu-miR-130a-3p(1), mmu-miR-148a-3p(1), mmu-miR-326-3p(1), mmu-miR-721(1), mmu-miR-1904(1)	9
circUnc13b_1145	chr4|43087902|43182859|+	mmu-miR-23b-3p(1), mmu-miR-200a-3p(1), mmu-miR-141-3p(1), mmu-miR-199a-5p(1), mmu-miR-135a-5p(1), mmu-miR-29b-3p(1), mmu-miR-29a-3p(1), mmu-miR-29c-3p(1), mmu-miR-130a-3p(1), mmu-miR-148a-3p(1), mmu-miR-326-3p(1), mmu-miR-23a-3p(1), mmu-miR-153-3p(1), mmu-miR-29b-1-5p(1), mmu-miR-22-3p(1), mmu-miR-721(1), mmu-miR-207(1), mmu-miR-1904(1), mmu-miR-323-3p(1)	19
circRnf38_1223	chr4|44133639|44152553|-	mmu-miR-103-3p(1), mmu-miR-320-3p(1), mmu-miR-138-5p(1), mmu-miR-351-5p(1), mmu-miR-676-3p(1), mmu-miR-22-3p(1), mmu-miR-511-3p(1), mmu-miR-467b-5p(1), mmu-miR-297a-5p(1), mmu-miR-107-3p(1), mmu-miR-342-5p(1), mmu-miR-207(1), mmu-miR-335-3p(1), mmu-miR-452-3p(1)	14
circRnf38_339	chr4|44142294|44143615|-	mmu-miR-103-3p(1), mmu-miR-467b-5p(1), mmu-miR-107-3p(1), mmu-miR-342-5p(1)	4
circZcchc7_335	chr4|44893532|44895989|+	mmu-miR-298-5p(1), mmu-miR-709(1), mmu-miR-214-3p(1)	3
circGabbr2_596	chr4|46718785|46739874|-	mmu-miR-199a-5p(1), mmu-miR-122-5p(1), mmu-miR-324-5p(1), mmu-miR-362-5p(1)	4
circErp44_730	chr4|48204143|48219527|-	mmu-miR-149-5p(1), mmu-miR-136-5p(1), mmu-miR-296-3p(1)	3
circErp44_476	chr4|48208696|48219527|-	mmu-miR-149-5p(1), mmu-miR-136-5p(1), mmu-miR-296-3p(1)	3
circInvs_849	chr4|48389958|48398279|+	mmu-miR-106b-5p(1), mmu-miR-298-5p(1), mmu-miR-153-3p(1), mmu-miR-676-3p(1), mmu-miR-301b-3p(1), mmu-miR-301a-3p(1), mmu-miR-540-3p(1)	7
circTex10_223	chr4|48451925|48452981|-	#N/A	#N/A
circTmeff1_579	chr4|48604580|48639045|+	mmu-miR-136-5p(1), mmu-miR-183-5p(1), mmu-miR-541-5p(1), mmu-miR-3087-3p(1), mmu-miR-466b-3p(1)	5
circTmeff1_339	chr4|48636839|48650418|+	mmu-miR-23b-3p(1), mmu-miR-211-5p(1), mmu-miR-204-5p(1), mmu-miR-30c-5p(1), mmu-miR-23a-3p(1), mmu-miR-541-5p(1), mmu-miR-3087-3p(1), mmu-miR-466b-3p(1)	8
circElp1_425	chr4|56762840|56771078|-	mmu-miR-20a-5p(1), mmu-miR-17-5p(1), mmu-miR-15b-5p(1), mmu-miR-214-3p(1), mmu-miR-22-3p(1), mmu-miR-218-5p(1), mmu-miR-207(1)	7
circTmem245_370	chr4|56890799|56899428|-	mmu-miR-134-5p(1), mmu-miR-322-5p(1), mmu-miR-214-3p(1), mmu-miR-34b-5p(1), mmu-miR-484(1)	5
circTmem245_591	chr4|56899025|56910247|-	mmu-miR-134-5p(1), mmu-miR-322-5p(1), mmu-miR-214-3p(1), mmu-miR-34b-5p(1), mmu-miR-5101(1), mmu-miR-484(1), mmu-miR-188-3p(1)	7
circTmem245_273	chr4|56906214|56912130|-	mmu-miR-5101(1), mmu-miR-188-3p(1)	2
circEcpas_655	chr4|58836121|58844202|-	mmu-miR-7b-5p(1), mmu-miR-152-3p(1), mmu-miR-7a-5p(1), mmu-miR-680(1), mmu-miR-29b-2-5p(1), mmu-miR-3105-3p(1)	6
circEcpas_664	chr4|58861524|58875573|-	mmu-miR-9-5p(1), mmu-miR-18a-5p(1), mmu-miR-143-3p(1), mmu-miR-363-3p(1), mmu-miR-29b-2-5p(1)	5
circEcpas_517	chr4|58875423|58885498|-	mmu-miR-9-5p(1), mmu-miR-370-3p(1), mmu-miR-29b-2-5p(1)	3
circPtbp3_482	chr4|59501309|59517755|-	mmu-miR-122-5p(1), mmu-miR-194-5p(1)	2
circPtbp3_399	chr4|59514273|59524476|-	mmu-miR-122-5p(1), mmu-miR-298-5p(1), mmu-miR-194-5p(1)	3
circFkbp15_1356	chr4|62230494|62252497|-	mmu-miR-298-5p(1), mmu-miR-709(1), mmu-miR-149-5p(1), mmu-miR-351-5p(1), mmu-miR-382-5p(1), mmu-miR-362-5p(1), mmu-miR-1904(1)	7
circFkbp15_556	chr4|62247584|62254784|-	mmu-miR-709(1)	1
circRgs3_695	chr4|62543333|62549557|+	mmu-miR-328-3p(1), mmu-miR-541-5p(1), mmu-miR-466a-5p(1), mmu-miR-466p-5p(1)	4
circCdk5rap2_410	chr4|70208081|70217185|-	mmu-miR-192-5p(1), mmu-miR-215-5p(1), mmu-miR-3470b(1)	3
circCdk5rap2_1277	chr4|70208081|70255796|-	mmu-miR-137-3p(1), mmu-miR-27a-3p(1), mmu-miR-7b-5p(1), mmu-miR-181a-5p(1), mmu-miR-216a-5p(1), mmu-miR-7a-5p(1), mmu-miR-434-5p(1), mmu-miR-192-5p(1), mmu-miR-215-5p(1), mmu-miR-335-3p(1), mmu-miR-3470b(1), mmu-miR-697(1), mmu-miR-490-3p(1)	13
circKdm4c_452	chr4|74181045|74199248|+	mmu-miR-27b-3p(1), mmu-miR-135a-5p(1), mmu-miR-31-5p(1), mmu-miR-132-3p(1), mmu-miR-212-3p(1), mmu-miR-467b-5p(1), mmu-miR-1187(1)	7
circKdm4c_601	chr4|74199133|74233886|+	mmu-miR-200c-3p(1), mmu-miR-467b-5p(1), mmu-miR-673-5p(1), mmu-miR-202-3p(1)	4
circKdm4c_242_2	chr4|74266636|74277765|+	mmu-miR-15a-5p(1)	1
circPtprd_575_2	chr4|75968563|75990271|-	mmu-miR-15a-5p(1), mmu-miR-135a-5p(1), mmu-miR-322-5p(1), mmu-miR-15b-5p(1), mmu-miR-340-5p(1)	5
circMpdz_1491	chr4|81266866|81284252|-	mmu-miR-429-3p(1), mmu-miR-34c-5p(1), mmu-miR-34a-5p(1), mmu-miR-211-5p(1), mmu-miR-204-5p(1), mmu-miR-146a-5p(1), mmu-miR-152-3p(1), mmu-miR-298-5p(1), mmu-miR-185-5p(1), mmu-miR-214-3p(1), mmu-miR-351-5p(1), mmu-miR-494-3p(1), mmu-miR-382-3p(1), mmu-miR-362-5p(1), mmu-miR-705(1), mmu-miR-188-3p(1), mmu-miR-146b-5p(1), mmu-miR-338-3p(1)	18
circMpdz_2836	chr4|81266866|81304715|-	mmu-miR-155-5p(1), mmu-miR-429-3p(1), mmu-miR-34c-5p(1), mmu-miR-34a-5p(1), mmu-miR-122-5p(1), mmu-miR-211-5p(1), mmu-miR-204-5p(1), mmu-miR-146a-5p(1), mmu-miR-33-5p(1), mmu-miR-152-3p(1), mmu-miR-298-5p(1), mmu-miR-138-5p(1), mmu-miR-185-5p(1), mmu-miR-214-3p(1), mmu-miR-351-5p(1), mmu-miR-494-3p(1), mmu-miR-382-3p(1), mmu-miR-370-3p(1), mmu-miR-362-5p(1), mmu-miR-324-3p(1), mmu-miR-705(1), mmu…	31
circZdhhc21_694	chr4|82753682|82772352|-	#N/A	#N/A
circCntln_1016	chr4|84889367|84924761|+	mmu-miR-434-3p(1), mmu-miR-207(1)	2
circDennd4c_815	chr4|86692474|86699948|+	mmu-miR-196a-5p(1), mmu-miR-326-3p(1), mmu-miR-10b-5p(1), mmu-miR-10a-5p(1), mmu-miR-214-3p(1), mmu-miR-433-3p(1), mmu-miR-199b-3p(1), mmu-miR-199a-3p(1), mmu-miR-5101(1), mmu-miR-188-3p(1), mmu-miR-697(1), mmu-miR-338-3p(1)	12
circDennd4c_240	chr4|86698071|86699948|+	mmu-miR-10b-5p(1), mmu-miR-10a-5p(1), mmu-miR-214-3p(1), mmu-miR-338-3p(1)	4
circDennd4c_913	chr4|86707061|86721289|+	mmu-miR-16-5p(1), mmu-miR-15a-5p(1), mmu-miR-322-5p(1), mmu-miR-10b-5p(1), mmu-miR-10a-5p(1), mmu-miR-1198-5p(1)	6
circDennd4c_928	chr4|86723606|86732165|+	mmu-miR-155-5p(1), mmu-miR-7b-5p(1), mmu-miR-103-3p(1), mmu-miR-370-3p(1), mmu-miR-107-3p(1), mmu-miR-499-5p(1)	6
circSlc24a2_619	chr4|86914749|86950528|-	mmu-miR-146a-5p(1), mmu-miR-138-5p(1), mmu-miR-183-5p(1), mmu-miR-680(1), mmu-miR-490-3p(1)	5
circSlc24a2_670	chr4|86914749|86968171|-	mmu-miR-146a-5p(1), mmu-miR-138-5p(1), mmu-miR-183-5p(1), mmu-miR-680(1), mmu-miR-490-3p(1)	5
circSlc24a2_779	chr4|86914749|86991533|-	mmu-miR-146a-5p(1), mmu-miR-709(1), mmu-miR-138-5p(1), mmu-miR-183-5p(1), mmu-miR-680(1), mmu-miR-490-3p(1)	6
circSlc24a2_818	chr4|86914749|86994394|-	mmu-miR-146a-5p(1), mmu-miR-709(1), mmu-miR-138-5p(1), mmu-miR-183-5p(1), mmu-miR-362-5p(1), mmu-miR-680(1), mmu-miR-490-3p(1)	7
circMllt3_708	chr4|87758918|87759626|-	mmu-miR-140-5p(1), mmu-miR-433-5p(1)	2
circFocad_1487	chr4|88039506|88115253|+	mmu-miR-15a-5p(1), mmu-miR-141-3p(1), mmu-miR-34c-5p(1), mmu-miR-322-5p(1), mmu-miR-15b-5p(1), mmu-miR-320-3p(1), mmu-miR-192-5p(1), mmu-miR-215-5p(1), mmu-miR-34b-5p(1), mmu-miR-224-5p(1), mmu-miR-499-5p(1), mmu-miR-680(1), mmu-miR-532-5p(1), mmu-miR-188-3p(1)	14
circPlaa_1268	chr4|94470717|94478311|-	mmu-miR-199a-5p(1), mmu-miR-30e-5p(1), mmu-miR-205-5p(1), mmu-miR-29b-3p(1), mmu-miR-30a-5p(1), mmu-miR-30c-5p(1), mmu-miR-10a-5p(1), mmu-miR-30d-5p(1), mmu-miR-30b-5p(1), mmu-miR-149-5p(1), mmu-miR-340-5p(1), mmu-miR-297a-5p(1), mmu-miR-466d-3p(1), mmu-miR-224-5p(1), mmu-miR-466b-3p(1)	15
circFggy_480	chr4|95473468|95489353|+	mmu-miR-218-5p(1), mmu-miR-541-5p(1)	2
circPatj_660_1	chr4|98297391|98304996|+	mmu-miR-23b-3p(1), mmu-miR-23a-3p(1), mmu-miR-370-3p(1), mmu-miR-350-3p(1)	4
circPatj_3201	chr4|98312512|98499377|+	mmu-miR-141-3p(1), mmu-miR-27a-3p(1), mmu-miR-429-3p(1), mmu-miR-103-3p(1), mmu-miR-221-3p(1), mmu-miR-339-5p(1), mmu-miR-214-3p(1), mmu-miR-107-3p(1), mmu-miR-342-5p(1), mmu-miR-1187(1), mmu-miR-484(1), mmu-miR-1199-5p(1), mmu-miR-697(1), mmu-miR-338-3p(1), mmu-miR-7a-2-3p(1), mmu-miR-542-5p(1)	16
circPatj_429	chr4|98344366|98357841|+	mmu-miR-429-3p(1)	1
circPatj_1767	chr4|98379774|98457372|+	mmu-miR-27a-3p(1), mmu-miR-103-3p(1), mmu-miR-221-3p(1), mmu-miR-339-5p(1), mmu-miR-107-3p(1), mmu-miR-342-5p(1), mmu-miR-1187(1), mmu-miR-484(1), mmu-miR-1199-5p(1)	9
ciDock7_1603	chr4|98840499|98842102|-	mmu-miR-9-5p(1), mmu-miR-16-5p(1), mmu-miR-15a-5p(1), mmu-miR-27a-3p(1), mmu-miR-15b-5p(1), mmu-miR-130a-3p(1), mmu-miR-216a-5p(1), mmu-miR-101b-3p(1), mmu-miR-709(1), mmu-miR-185-5p(1), mmu-miR-381-3p(1), mmu-miR-495-3p(1), mmu-miR-191-5p(1), mmu-miR-127-5p(1), mmu-miR-199b-3p(1), mmu-miR-130b-3p(1), mmu-miR-301b-3p(1), mmu-miR-199a-3p(1), mmu-miR-301a-3p(1), mmu-miR-29b-2-5p(1), mmu-miR-369-3p(…	23
circDock7_1538	chr4|98943558|98971419|-	mmu-miR-9-5p(1), mmu-miR-26a-5p(1), mmu-miR-205-5p(1), mmu-miR-26b-5p(1), mmu-miR-22-3p(1), mmu-miR-194-5p(1), mmu-miR-382-5p(1), mmu-miR-207(1), mmu-miR-539-5p(1), mmu-miR-1904(1), mmu-miR-3105-3p(1)	11
circDock7_780	chr4|98967102|98977858|-	mmu-miR-9-5p(1), mmu-miR-26a-5p(1), mmu-miR-26b-5p(1), mmu-miR-1904(1)	4
circAtg4c_1148	chr4|99100813|99117801|+	mmu-miR-23b-3p(1), mmu-miR-185-5p(1), mmu-miR-431-5p(1), mmu-miR-351-5p(1), mmu-miR-127-5p(1), mmu-miR-499-5p(1), mmu-miR-532-5p(1), mmu-miR-350-3p(1), mmu-miR-670-5p(1), mmu-miR-697(1), mmu-miR-3105-3p(1)	11
circRor1_692	chr4|100265009|100269337|+	mmu-miR-27b-3p(1), mmu-miR-27a-3p(1), mmu-miR-181a-5p(1), mmu-miR-106b-5p(1), mmu-miR-181b-5p(1), mmu-miR-377-3p(1), mmu-miR-1187(1), mmu-miR-296-3p(1)	8
circDnai4_1302	chr4|102905406|102930040|-	mmu-miR-20b-5p(1), mmu-miR-16-5p(1), mmu-miR-106a-5p(1), mmu-miR-93-5p(1), mmu-miR-20a-5p(1), mmu-miR-17-5p(1), mmu-miR-322-5p(1), mmu-miR-15b-5p(1), mmu-miR-106b-5p(1), mmu-miR-146a-5p(1), mmu-miR-181b-5p(1), mmu-miR-494-3p(1), mmu-miR-382-3p(1), mmu-miR-127-5p(1), mmu-miR-182-5p(1), mmu-miR-382-5p(1), mmu-miR-383-5p(1), mmu-miR-146b-5p(1), mmu-miR-181d-5p(1)	19
circOma1_1222	chr4|103176218|103188576|+	mmu-miR-92a-3p(1), mmu-miR-25-3p(1), mmu-miR-138-5p(1), mmu-miR-363-3p(1), mmu-miR-199b-3p(1), mmu-miR-199a-3p(1), mmu-miR-193b-3p(1)	7
circOma1_1372	chr4|103176218|103210848|+	mmu-miR-92a-3p(1), mmu-miR-25-3p(1), mmu-miR-138-5p(1), mmu-miR-363-3p(1), mmu-miR-199b-3p(1), mmu-miR-199a-3p(1), mmu-miR-193b-3p(1)	7
circTtc4_300	chr4|106524692|106525451|-	mmu-miR-216a-5p(1), mmu-miR-143-3p(1), mmu-miR-149-5p(1), mmu-miR-1199-5p(1), mmu-miR-490-3p(1)	5
circZyg11b_921	chr4|108123014|108129580|-	mmu-miR-16-5p(1), mmu-miR-34c-5p(1), mmu-miR-34a-5p(1), mmu-miR-31-5p(1), mmu-miR-494-3p(1), mmu-miR-34b-5p(1), mmu-miR-670-5p(1), mmu-miR-338-3p(1)	8
circTut4_1033	chr4|108336069|108343814|+	mmu-miR-9-5p(1), mmu-miR-24-3p(1), mmu-miR-335-3p(1), mmu-miR-670-5p(1), mmu-miR-1904(1)	5
circTut4_1150	chr4|108336069|108348661|+	mmu-miR-9-5p(1), mmu-miR-24-3p(1), mmu-miR-1198-5p(1), mmu-miR-335-3p(1), mmu-miR-670-5p(1), mmu-miR-1904(1)	6
circZfyve9_2415	chr4|108546345|108577009|-	mmu-miR-155-5p(1), mmu-miR-181a-5p(1), mmu-miR-135a-5p(1), mmu-miR-92a-3p(1), mmu-miR-205-5p(1), mmu-miR-298-5p(1), mmu-miR-217-5p(1), mmu-miR-143-3p(1), mmu-miR-25-3p(1), mmu-miR-138-5p(1), mmu-miR-181b-5p(1), mmu-miR-214-3p(1), mmu-miR-149-5p(1), mmu-miR-136-5p(1), mmu-miR-431-5p(1), mmu-miR-382-3p(1), mmu-miR-199b-3p(1), mmu-miR-301b-3p(1), mmu-miR-199a-3p(1), mmu-miR-541-5p(1), mmu-miR-301a-3…	28
circZfyve9_2024	chr4|108574985|108577009|-	mmu-miR-135a-5p(1), mmu-miR-205-5p(1), mmu-miR-217-5p(1), mmu-miR-143-3p(1), mmu-miR-138-5p(1), mmu-miR-149-5p(1), mmu-miR-136-5p(1), mmu-miR-431-5p(1), mmu-miR-382-3p(1), mmu-miR-301b-3p(1), mmu-miR-541-5p(1), mmu-miR-301a-3p(1), mmu-miR-383-5p(1), mmu-miR-705(1), mmu-miR-539-5p(1), mmu-miR-335-3p(1), mmu-miR-188-3p(1), mmu-miR-542-5p(1)	18
circZfyve9_2220	chr4|108574985|108584742|-	mmu-miR-141-3p(1), mmu-miR-135a-5p(1), mmu-miR-205-5p(1), mmu-miR-217-5p(1), mmu-miR-143-3p(1), mmu-miR-138-5p(1), mmu-miR-149-5p(1), mmu-miR-136-5p(1), mmu-miR-433-3p(1), mmu-miR-431-5p(1), mmu-miR-382-3p(1), mmu-miR-301b-3p(1), mmu-miR-218-5p(1), mmu-miR-541-5p(1), mmu-miR-301a-3p(1), mmu-miR-383-5p(1), mmu-miR-705(1), mmu-miR-539-5p(1), mmu-miR-335-3p(1), mmu-miR-188-3p(1), mmu-miR-542-5p(1)	21
circFaf1_717	chr4|109614776|109719160|+	mmu-miR-680(1), mmu-miR-207(1)	2
circFaf1_601	chr4|109740832|109792895|+	mmu-miR-137-3p(1), mmu-miR-32-5p(1), mmu-miR-92a-3p(1), mmu-miR-25-3p(1), mmu-miR-363-3p(1), mmu-miR-301b-3p(1), mmu-miR-301a-3p(1), mmu-miR-802-5p(1), mmu-miR-484(1)	9
circFaf1_375	chr4|109782494|109792895|+	mmu-miR-137-3p(1), mmu-miR-802-5p(1), mmu-miR-484(1)	3
circSpata6_671	chr4|111624859|111642040|+	mmu-miR-200a-3p(1), mmu-miR-181a-5p(1), mmu-miR-33-5p(1), mmu-miR-181b-5p(1), mmu-miR-335-3p(1), mmu-miR-490-3p(1), mmu-miR-574-5p(1), mmu-miR-181d-5p(1)	8
circGm49337_515	chr4|116113364|116130061|+	mmu-miR-134-5p(1), mmu-miR-205-5p(1), mmu-miR-217-5p(1), mmu-miR-207(1), mmu-miR-669d-5p(1)	5
circEri3_547	chr4|117421817|117450359|+	mmu-miR-135a-5p(1), mmu-miR-452-3p(1), mmu-miR-7a-2-3p(1)	3
circEri3_620	chr4|117421817|117472438|+	mmu-miR-135a-5p(1), mmu-miR-183-5p(1), mmu-miR-452-3p(1), mmu-miR-7a-2-3p(1)	4
circEri3_720	chr4|117421817|117506603|+	mmu-miR-135a-5p(1), mmu-miR-183-5p(1), mmu-miR-452-3p(1), mmu-miR-7a-2-3p(1)	4
circEri3_269	chr4|117439796|117450359|+	mmu-miR-135a-5p(1), mmu-miR-452-3p(1)	2
circEri3_342	chr4|117439796|117472438|+	mmu-miR-135a-5p(1), mmu-miR-183-5p(1), mmu-miR-452-3p(1)	3
circPtprf_587	chr4|118067813|118069075|-	mmu-miR-320-3p(1), mmu-miR-339-5p(1), mmu-miR-96-5p(1), mmu-miR-207(1), mmu-miR-1904(1)	5
circHivep3_5630	chr4|119951160|119961051|+	mmu-miR-210-3p(1), mmu-miR-9-5p(1), mmu-let-7a-5p(1), mmu-miR-199a-5p(1), mmu-let-7b-5p(1), mmu-miR-31-5p(1), mmu-miR-29b-3p(1), mmu-miR-29a-3p(1), mmu-miR-29c-3p(1), mmu-miR-146a-5p(1), mmu-miR-19a-3p(1), mmu-miR-328-3p(1), mmu-miR-298-5p(1), mmu-miR-709(1), mmu-miR-320-3p(1), mmu-miR-125b-5p(1), mmu-miR-138-5p(1), mmu-miR-181b-5p(1), mmu-miR-214-3p(1), mmu-let-7d-5p(1), mmu-miR-24-3p(1), mmu-mi…	48
circScmh1_568	chr4|120325431|120341030|+	mmu-miR-9-5p(1), mmu-miR-27b-3p(1), mmu-miR-27a-3p(1), mmu-miR-136-5p(1), mmu-miR-199b-3p(1), mmu-miR-199a-3p(1), mmu-miR-382-5p(1), mmu-miR-324-3p(1)	8
circZmpste24_933	chr4|120923010|120944592|-	mmu-miR-199a-5p(1), mmu-miR-152-3p(1), mmu-miR-148a-3p(1), mmu-miR-214-3p(1), mmu-miR-383-5p(1), mmu-miR-705(1), mmu-miR-207(1), mmu-miR-3105-3p(1)	8
circRlf_573	chr4|121027814|121047455|-	mmu-miR-23b-3p(1), mmu-miR-181b-5p(1), mmu-miR-199b-3p(1), mmu-miR-199a-3p(1), mmu-miR-1198-5p(1), mmu-miR-3065-5p(1), mmu-miR-181d-5p(1)	7
circRlf_370	chr4|121039802|121047455|-	mmu-miR-23b-3p(1), mmu-miR-181b-5p(1), mmu-miR-199b-3p(1), mmu-miR-199a-3p(1), mmu-miR-1198-5p(1), mmu-miR-181d-5p(1)	6
circMacf1_636	chr4|123386878|123391675|-	mmu-miR-181b-5p(1), mmu-miR-511-3p(1), mmu-miR-680(1), mmu-miR-490-3p(1), mmu-miR-3061-5p(1), mmu-miR-181d-5p(1)	6
circInpp5b_546	chr4|124678965|124682997|+	mmu-miR-9-5p(1), mmu-miR-200a-3p(1), mmu-miR-141-3p(1), mmu-miR-1a-3p(1), mmu-miR-206-3p(1), mmu-miR-217-5p(1), mmu-miR-138-5p(1), mmu-miR-127-3p(1), mmu-miR-188-3p(1), mmu-miR-544-5p(1)	10
circAU040320_349	chr4|126708048|126710267|+	mmu-miR-149-5p(1), mmu-miR-1904(1)	2
circZmym4_491	chr4|126759289|126764087|-	mmu-miR-149-5p(1)	1
circZmym4_1056	chr4|126762509|126783968|-	mmu-miR-124-3p(1), mmu-miR-429-3p(1), mmu-miR-106b-5p(1), mmu-miR-152-3p(1), mmu-miR-298-5p(1), mmu-miR-339-5p(1), mmu-miR-149-5p(1)	7
circZmym4_769	chr4|126776007|126787259|-	mmu-miR-298-5p(1), mmu-miR-339-5p(1)	2
circZmym4_2351	chr4|126776007|126805077|-	mmu-miR-155-5p(1), mmu-miR-16-5p(1), mmu-miR-122-5p(1), mmu-miR-33-5p(1), mmu-miR-298-5p(1), mmu-miR-184-3p(1), mmu-miR-324-5p(1), mmu-miR-125b-5p(1), mmu-miR-339-5p(1), mmu-miR-495-3p(1), mmu-miR-503-5p(1), mmu-miR-434-3p(1), mmu-miR-125a-5p(1), mmu-miR-183-5p(1), mmu-miR-340-5p(1), mmu-miR-377-3p(1), mmu-miR-452-3p(1), mmu-miR-490-3p(1), mmu-miR-1904(1)	19
circZmym4_1480	chr4|126796335|126809458|-	mmu-miR-155-5p(1), mmu-miR-16-5p(1), mmu-miR-31-5p(1), mmu-miR-33-5p(1), mmu-miR-320-3p(1), mmu-miR-125b-5p(1), mmu-miR-339-5p(1), mmu-miR-503-5p(1), mmu-miR-125a-5p(1), mmu-miR-183-5p(1), mmu-miR-340-5p(1), mmu-miR-377-3p(1), mmu-miR-129-5p(1), mmu-miR-452-3p(1), mmu-miR-1904(1)	15
circZmym4_1484	chr4|126804582|126819816|-	mmu-miR-155-5p(1), mmu-miR-31-5p(1), mmu-miR-320-3p(1), mmu-miR-370-3p(1), mmu-miR-183-5p(1), mmu-miR-705(1), mmu-miR-129-5p(1), mmu-miR-5101(1), mmu-miR-335-3p(1)	9
circZmym4_755	chr4|126816856|126819816|-	mmu-miR-370-3p(1), mmu-miR-705(1), mmu-miR-5101(1), mmu-miR-335-3p(1)	4
circS100pbp_966	chr4|129072033|129076325|-	mmu-miR-130a-3p(1), mmu-miR-298-5p(1), mmu-miR-196a-5p(1), mmu-miR-24-3p(1), mmu-miR-130b-3p(1), mmu-miR-301b-3p(1), mmu-miR-362-5p(1), mmu-miR-301a-3p(1), mmu-miR-484(1), mmu-miR-697(1)	10
circS100pbp_1083	chr4|129072033|129077510|-	mmu-miR-130a-3p(1), mmu-miR-298-5p(1), mmu-miR-196a-5p(1), mmu-miR-24-3p(1), mmu-miR-130b-3p(1), mmu-miR-301b-3p(1), mmu-miR-362-5p(1), mmu-miR-301a-3p(1), mmu-miR-484(1), mmu-miR-697(1)	10
circRbbp4_902	chr4|129211440|129216662|-	mmu-miR-181a-5p(1), mmu-miR-34c-5p(1), mmu-miR-132-3p(1), mmu-miR-181b-5p(1), mmu-miR-29b-1-5p(1), mmu-miR-212-3p(1), mmu-miR-182-5p(1), mmu-miR-301b-3p(1), mmu-miR-511-3p(1), mmu-miR-467b-5p(1), mmu-miR-34b-5p(1), mmu-miR-301a-3p(1), mmu-miR-3087-3p(1), mmu-miR-188-3p(1), mmu-miR-181d-5p(1), mmu-miR-7a-1-3p(1)	16
circPum1_731	chr4|130396235|130446662|+	mmu-miR-31-5p(1), mmu-miR-101a-3p(1), mmu-miR-574-5p(1)	3
circPum1_288	chr4|130445464|130446662|+	mmu-miR-31-5p(1), mmu-miR-101a-3p(1)	2
circPum1_167	chr4|130455308|130455475|+	mmu-miR-324-5p(1), mmu-miR-335-3p(1)	2
circPum1_438	chr4|130455308|130457859|+	mmu-miR-324-5p(1), mmu-miR-539-5p(1), mmu-miR-335-3p(1)	3
circEpb41_1143	chr4|131695098|131727615|-	mmu-miR-31-5p(1), mmu-miR-328-3p(1), mmu-miR-298-5p(1), mmu-miR-24-3p(1), mmu-miR-207(1), mmu-miR-673-5p(1)	6
circEpb41_358	chr4|131724809|131731105|-	mmu-miR-211-5p(1), mmu-miR-152-3p(1), mmu-miR-326-3p(1), mmu-miR-139-5p(1), mmu-miR-207(1)	5
circYthdf2_1584	chr4|131931442|131933026|-	mmu-miR-200a-3p(1), mmu-miR-141-3p(1), mmu-miR-7b-5p(1), mmu-miR-146a-5p(1), mmu-miR-7a-5p(1), mmu-miR-125a-5p(1), mmu-miR-29b-1-5p(1), mmu-miR-22-3p(1), mmu-miR-182-5p(1), mmu-miR-218-5p(1), mmu-miR-192-5p(1), mmu-miR-215-5p(1), mmu-miR-324-3p(1), mmu-miR-342-5p(1), mmu-miR-325-3p(1), mmu-miR-3087-3p(1), mmu-miR-670-5p(1), mmu-miR-146b-5p(1)	18
circAhdc1_5348	chr4|132782323|132793588|+	mmu-miR-20b-5p(1), mmu-miR-296-5p(1), mmu-let-7a-5p(1), mmu-miR-16-5p(1), mmu-miR-27b-3p(1), mmu-miR-27a-3p(1), mmu-miR-106a-5p(1), mmu-miR-93-5p(1), mmu-miR-20a-5p(1), mmu-miR-17-5p(1), mmu-miR-103-3p(1), mmu-let-7e-5p(1), mmu-let-7b-5p(1), mmu-miR-34c-5p(1), mmu-miR-34a-5p(1), mmu-let-7c-5p(1), mmu-miR-322-5p(1), mmu-miR-106b-5p(1), mmu-miR-148a-3p(1), mmu-miR-328-3p(1), mmu-miR-298-5p(1), mmu-…	48
circArid1a_780	chr4|133446847|133450362|-	mmu-miR-328-3p(1), mmu-miR-326-3p(1), mmu-miR-431-5p(1), mmu-miR-370-3p(1), mmu-miR-3470b(1), mmu-miR-1199-5p(1)	6
circMaco1_269	chr4|134563633|134565301|-	mmu-miR-23b-3p(1), mmu-miR-20b-5p(1), mmu-miR-17-5p(1), mmu-miR-23a-3p(1), mmu-miR-503-5p(1), mmu-miR-7a-2-3p(1)	6
circTmem50a_284	chr4|134636923|134640572|-	mmu-miR-27b-3p(1), mmu-miR-27a-3p(1)	2
circNipal3_232	chr4|135204743|135207018|-	mmu-miR-214-3p(1), mmu-miR-503-5p(1), mmu-miR-136-5p(1), mmu-miR-350-3p(1)	4
ciSrsf10_2569	chr4|135586512|135589081|+	mmu-miR-23b-3p(1), mmu-miR-140-5p(1), mmu-miR-7b-5p(1), mmu-miR-29b-3p(1), mmu-miR-335-5p(1), mmu-miR-29c-3p(1), mmu-miR-7a-5p(1), mmu-miR-132-3p(1), mmu-miR-185-5p(1), mmu-miR-381-3p(1), mmu-miR-214-3p(1), mmu-miR-136-5p(1), mmu-miR-29b-1-5p(1), mmu-miR-22-3p(1), mmu-miR-96-5p(1), mmu-miR-212-3p(1), mmu-miR-467b-5p(1), mmu-miR-29b-2-5p(1), mmu-miR-342-3p(1), mmu-miR-377-3p(1), mmu-miR-335-3p(1),…	22
circLuzp1_3328	chr4|136267666|136272713|+	mmu-miR-155-5p(1), mmu-miR-296-5p(1), mmu-miR-135a-5p(1), mmu-miR-19b-3p(1), mmu-miR-19a-3p(1), mmu-miR-196a-5p(1), mmu-miR-320-3p(1), mmu-miR-324-5p(1), mmu-miR-326-3p(1), mmu-miR-181b-5p(1), mmu-miR-24-3p(1), mmu-miR-149-5p(1), mmu-miR-433-3p(1), mmu-miR-29b-1-5p(1), mmu-miR-182-5p(1), mmu-miR-194-5p(1), mmu-miR-370-3p(1), mmu-miR-425-5p(1), mmu-miR-29b-2-5p(1), mmu-miR-802-5p(1), mmu-miR-1198-…	29
circKdm1a_555_1	chr4|136284952|136288471|-	mmu-miR-199a-5p(1), mmu-miR-326-3p(1), mmu-miR-218-5p(1), mmu-miR-325-3p(1), mmu-miR-5101(1), mmu-miR-335-3p(1), mmu-miR-202-3p(1)	7
circCdc42_536	chr4|137056023|137063440|-	mmu-miR-134-5p(1), mmu-miR-29b-3p(1), mmu-miR-29a-3p(1), mmu-miR-153-3p(1), mmu-miR-494-3p(1), mmu-miR-5101(1)	6
circUsp48_621	chr4|137352470|137362319|+	mmu-miR-15a-5p(1), mmu-miR-7b-5p(1), mmu-miR-30e-5p(1), mmu-miR-322-5p(1), mmu-miR-15b-5p(1), mmu-miR-30a-5p(1), mmu-miR-30d-5p(1), mmu-miR-325-3p(1), mmu-miR-300-3p(1), mmu-miR-1904(1)	10
circUsp48_610	chr4|137362208|137371809|+	mmu-miR-181a-5p(1), mmu-miR-221-3p(1), mmu-miR-30e-5p(1), mmu-miR-30a-5p(1), mmu-miR-181b-5p(1), mmu-miR-30d-5p(1), mmu-miR-96-5p(1), mmu-miR-207(1)	8
circEce1_1073	chr4|137662571|137677544|+	mmu-miR-23b-3p(1), mmu-miR-93-5p(1), mmu-miR-26a-5p(1), mmu-miR-23a-3p(1), mmu-miR-676-3p(1), mmu-miR-382-5p(1), mmu-miR-342-3p(1), mmu-miR-377-3p(1), mmu-miR-207(1), mmu-miR-335-3p(1)	10
circEce1_370	chr4|137683768|137685500|+	mmu-miR-137-3p(1), mmu-miR-670-5p(1)	2
circEif4g3_934	chr4|137847656|137853945|+	mmu-miR-200a-3p(1), mmu-miR-141-3p(1), mmu-miR-103-3p(1), mmu-miR-322-5p(1), mmu-miR-138-5p(1), mmu-miR-503-5p(1), mmu-miR-136-5p(1), mmu-miR-107-3p(1), mmu-miR-342-5p(1), mmu-miR-680(1), mmu-miR-452-3p(1)	11
circEif4g3_753	chr4|137890757|137898602|+	mmu-miR-181a-5p(1), mmu-miR-223-3p(1), mmu-miR-214-3p(1), mmu-miR-149-5p(1), mmu-miR-433-3p(1), mmu-miR-1904(1)	6
circEif4g3_1180	chr4|137890757|137905321|+	mmu-miR-9-5p(1), mmu-miR-93-5p(1), mmu-miR-181a-5p(1), mmu-miR-223-3p(1), mmu-miR-205-5p(1), mmu-miR-152-3p(1), mmu-miR-328-3p(1), mmu-miR-214-3p(1), mmu-miR-149-5p(1), mmu-miR-433-3p(1), mmu-miR-22-3p(1), mmu-miR-207(1), mmu-miR-697(1), mmu-miR-1904(1)	14
circEif4g3_811	chr4|137897787|137905321|+	mmu-miR-9-5p(1), mmu-miR-93-5p(1), mmu-miR-205-5p(1), mmu-miR-152-3p(1), mmu-miR-328-3p(1), mmu-miR-214-3p(1), mmu-miR-433-3p(1), mmu-miR-22-3p(1), mmu-miR-207(1), mmu-miR-697(1), mmu-miR-1904(1)	11
circEif4g3_929	chr4|137897787|137907918|+	mmu-miR-9-5p(1), mmu-miR-93-5p(1), mmu-miR-205-5p(1), mmu-miR-152-3p(1), mmu-miR-18a-5p(1), mmu-miR-328-3p(1), mmu-miR-298-5p(1), mmu-miR-214-3p(1), mmu-miR-433-3p(1), mmu-miR-22-3p(1), mmu-miR-207(1), mmu-miR-697(1), mmu-miR-1904(1)	13
circHp1bp3_251	chr4|137961553|137964618|+	mmu-miR-203-3p(1), mmu-miR-207(1)	2
circEmc1_2376	chr4|139082122|139099117|+	mmu-miR-199a-5p(1), mmu-miR-34c-5p(1), mmu-miR-34a-5p(1), mmu-miR-15b-5p(1), mmu-miR-18a-5p(1), mmu-miR-503-5p(1), mmu-miR-149-5p(1), mmu-miR-382-3p(1), mmu-miR-199b-3p(1), mmu-miR-199a-3p(1), mmu-miR-183-5p(1), mmu-miR-34b-5p(1), mmu-miR-452-3p(1), mmu-miR-1904(1), mmu-miR-574-5p(1), mmu-miR-376a-3p(1)	16
circUbr4_1120	chr4|139118150|139124795|+	mmu-miR-211-5p(1), mmu-miR-204-5p(1), mmu-miR-148b-3p(1), mmu-miR-148a-3p(1), mmu-miR-10b-5p(1), mmu-miR-10a-5p(1), mmu-miR-22-3p(1), mmu-miR-690(1)	8
circFbxo42_382	chr4|140895023|140898251|+	mmu-miR-200a-3p(1), mmu-miR-425-5p(1), mmu-miR-705(1), mmu-miR-669d-5p(1)	4
circSpen_969	chr4|141211035|141221709|-	mmu-miR-429-3p(1), mmu-miR-200c-3p(1), mmu-miR-101a-3p(1), mmu-miR-669d-5p(1)	4
circSpen_804	chr4|141244146|141249703|-	mmu-miR-34c-5p(1), mmu-miR-34a-5p(1), mmu-miR-328-3p(1), mmu-miR-29b-1-5p(1), mmu-miR-370-3p(1), mmu-miR-34b-5p(1)	6
circPlekhm2_2042	chr4|141356391|141367173|-	mmu-miR-9-5p(1), mmu-let-7a-5p(1), mmu-miR-199a-5p(1), mmu-miR-221-3p(1), mmu-miR-135a-5p(1), mmu-miR-101a-3p(1), mmu-miR-92a-3p(1), mmu-let-7c-5p(1), mmu-miR-33-5p(1), mmu-miR-328-3p(1), mmu-miR-196a-5p(1), mmu-miR-326-3p(1), mmu-miR-25-3p(1), mmu-miR-214-3p(1), mmu-let-7d-5p(1), mmu-miR-149-5p(1), mmu-miR-431-5p(1), mmu-miR-363-3p(1), mmu-miR-342-5p(1), mmu-miR-29b-2-5p(1), mmu-miR-207(1), mmu-…	23
circDdi2_423	chr4|141419565|141426169|-	mmu-miR-135a-5p(1), mmu-miR-501-3p(1), mmu-miR-182-5p(1), mmu-miR-452-3p(1)	4
circDdi2_488	chr4|141422717|141433369|-	mmu-miR-326-3p(1), mmu-miR-501-3p(1), mmu-miR-182-5p(1), mmu-miR-207(1), mmu-miR-452-3p(1), mmu-miR-3470b(1)	6
circCela2a_663	chr4|141545175|141549638|-	mmu-miR-15a-5p(1), mmu-miR-34a-5p(1), mmu-miR-322-5p(1), mmu-miR-15b-5p(1), mmu-miR-214-3p(1), mmu-miR-705(1), mmu-miR-193b-3p(1)	7
circCela2a_459	chr4|141548635|141552935|-	mmu-miR-15a-5p(1), mmu-miR-34a-5p(1), mmu-miR-322-5p(1), mmu-miR-15b-5p(1), mmu-miR-214-3p(1), mmu-miR-705(1)	6
circPrdm2_446	chr4|142896605|142921304|-	mmu-miR-377-3p(1), mmu-miR-207(1), mmu-miR-188-3p(1)	3
circVps13d_246	chr4|144780686|144783136|-	mmu-miR-322-5p(1), mmu-miR-335-3p(1)	2
circVps13d_1184	chr4|144874886|144879368|-	mmu-miR-7b-5p(1), mmu-miR-31-5p(1), mmu-miR-29b-3p(1), mmu-miR-29a-3p(1), mmu-miR-29c-3p(1), mmu-miR-320-3p(1), mmu-miR-149-5p(1), mmu-miR-433-3p(1), mmu-miR-207(1)	9
circVps13d_2214	chr4|144881138|144883352|-	mmu-miR-9-5p(1), mmu-miR-23b-3p(1), mmu-miR-200a-3p(1), mmu-miR-141-3p(1), mmu-miR-1a-3p(1), mmu-miR-130a-3p(1), mmu-miR-709(1), mmu-miR-143-3p(1), mmu-miR-185-5p(1), mmu-miR-149-5p(1), mmu-miR-22-3p(1), mmu-miR-130b-3p(1), mmu-miR-721(1), mmu-miR-342-5p(1), mmu-miR-673-5p(1), mmu-miR-3470b(1), mmu-miR-350-3p(1), mmu-miR-99a-5p(1), mmu-miR-338-3p(1)	19
circPgd_580	chr4|149241063|149246151|-	mmu-miR-495-3p(1), mmu-miR-149-5p(1), mmu-miR-680(1), mmu-miR-673-5p(1), mmu-miR-350-3p(1)	5
circRere_540	chr4|150490652|150516050|+	mmu-miR-199a-5p(1), mmu-miR-433-3p(1), mmu-miR-433-5p(1), mmu-miR-1904(1)	4
circRere_666	chr4|150490652|150523925|+	mmu-miR-199a-5p(1), mmu-miR-433-3p(1), mmu-miR-433-5p(1), mmu-miR-1904(1)	4
circRere_869	chr4|150490652|150554848|+	mmu-miR-199a-5p(1), mmu-miR-103-3p(1), mmu-miR-433-3p(1), mmu-miR-433-5p(1), mmu-miR-107-3p(1), mmu-miR-335-3p(1), mmu-miR-1904(1)	7
circRere_974	chr4|150490652|150561925|+	mmu-miR-15a-5p(1), mmu-miR-199a-5p(1), mmu-miR-103-3p(1), mmu-miR-322-5p(1), mmu-miR-15b-5p(1), mmu-miR-433-3p(1), mmu-miR-433-5p(1), mmu-miR-107-3p(1), mmu-miR-335-3p(1), mmu-miR-1904(1)	10
circRere_1248	chr4|150490652|150594495|+	mmu-miR-15a-5p(1), mmu-miR-27b-3p(1), mmu-miR-27a-3p(1), mmu-miR-199a-5p(1), mmu-miR-103-3p(1), mmu-miR-322-5p(1), mmu-miR-15b-5p(1), mmu-miR-152-3p(1), mmu-miR-433-3p(1), mmu-miR-433-5p(1), mmu-miR-26b-5p(1), mmu-miR-107-3p(1), mmu-miR-335-3p(1), mmu-miR-1199-5p(1), mmu-miR-1904(1)	15
circRere_1347	chr4|150490652|150619402|+	mmu-miR-15a-5p(1), mmu-miR-27b-3p(1), mmu-miR-27a-3p(1), mmu-miR-199a-5p(1), mmu-miR-103-3p(1), mmu-miR-322-5p(1), mmu-miR-15b-5p(1), mmu-miR-152-3p(1), mmu-miR-433-3p(1), mmu-miR-433-5p(1), mmu-miR-26b-5p(1), mmu-miR-107-3p(1), mmu-miR-335-3p(1), mmu-miR-1199-5p(1), mmu-miR-1904(1)	15
circRere_505	chr4|150515979|150561925|+	mmu-miR-15a-5p(1), mmu-miR-103-3p(1), mmu-miR-322-5p(1), mmu-miR-15b-5p(1), mmu-miR-107-3p(1), mmu-miR-335-3p(1)	6
circRere_434	chr4|150523799|150561925|+	mmu-miR-15a-5p(1), mmu-miR-103-3p(1), mmu-miR-322-5p(1), mmu-miR-15b-5p(1), mmu-miR-107-3p(1), mmu-miR-335-3p(1)	6
circRere_708	chr4|150523799|150594495|+	mmu-miR-15a-5p(1), mmu-miR-27b-3p(1), mmu-miR-27a-3p(1), mmu-miR-103-3p(1), mmu-miR-322-5p(1), mmu-miR-15b-5p(1), mmu-miR-152-3p(1), mmu-miR-26b-5p(1), mmu-miR-107-3p(1), mmu-miR-335-3p(1), mmu-miR-1199-5p(1)	11
circRere_807	chr4|150523799|150619402|+	mmu-miR-15a-5p(1), mmu-miR-27b-3p(1), mmu-miR-27a-3p(1), mmu-miR-103-3p(1), mmu-miR-322-5p(1), mmu-miR-15b-5p(1), mmu-miR-152-3p(1), mmu-miR-26b-5p(1), mmu-miR-107-3p(1), mmu-miR-335-3p(1), mmu-miR-1199-5p(1)	11
circRere_308	chr4|150553151|150561925|+	mmu-miR-15a-5p(1), mmu-miR-103-3p(1), mmu-miR-322-5p(1), mmu-miR-15b-5p(1), mmu-miR-107-3p(1), mmu-miR-335-3p(1)	6
circRere_582	chr4|150553151|150594495|+	mmu-miR-15a-5p(1), mmu-miR-27b-3p(1), mmu-miR-27a-3p(1), mmu-miR-103-3p(1), mmu-miR-322-5p(1), mmu-miR-15b-5p(1), mmu-miR-152-3p(1), mmu-miR-26b-5p(1), mmu-miR-107-3p(1), mmu-miR-335-3p(1), mmu-miR-1199-5p(1)	11
circRere_274	chr4|150584459|150594495|+	mmu-miR-27b-3p(1), mmu-miR-27a-3p(1), mmu-miR-152-3p(1), mmu-miR-26b-5p(1), mmu-miR-1199-5p(1)	5
circRere_373	chr4|150584459|150619402|+	mmu-miR-27b-3p(1), mmu-miR-27a-3p(1), mmu-miR-152-3p(1), mmu-miR-26b-5p(1), mmu-miR-1199-5p(1)	5
circRere_81	chr4|150654672|150654753|+	#N/A	#N/A
circCamta1_189	chr4|151914874|151920340|-	mmu-miR-181a-5p(1), mmu-miR-181b-5p(1), mmu-miR-181d-5p(1)	3
circZbtb48_254	chr4|152104646|152105165|-	mmu-miR-298-5p(1), mmu-miR-218-5p(1)	2
circNphp4_1144	chr4|152581105|152608825|+	mmu-miR-146a-5p(1), mmu-miR-298-5p(1), mmu-miR-127-5p(1), mmu-miR-370-3p(1), mmu-miR-342-5p(1), mmu-miR-680(1), mmu-miR-146b-5p(1)	7
circNphp4_310	chr4|152602549|152608825|+	mmu-miR-146a-5p(1), mmu-miR-680(1), mmu-miR-146b-5p(1)	3
circGnb1_470	chr4|155611869|155627650|+	mmu-miR-152-3p(1), mmu-miR-148b-3p(1), mmu-miR-148a-3p(1), mmu-miR-298-5p(1), mmu-miR-5101(1)	5
circAtp6v1h_466	chr1|5159231|5171346|+	mmu-miR-20b-5p(1), mmu-miR-106a-5p(1), mmu-miR-93-5p(1), mmu-miR-20a-5p(1), mmu-miR-17-5p(1), mmu-miR-34c-5p(1), mmu-miR-34a-5p(1), mmu-miR-106b-5p(1), mmu-miR-153-3p(1), mmu-miR-34b-5p(1), mmu-miR-224-5p(1), mmu-miR-335-3p(1)	12
circSt18_202	chr1|6822519|6841198|+	#N/A	#N/A
circSt18_977	chr1|6865609|6873329|+	mmu-miR-7b-5p(1), mmu-miR-7a-5p(1), mmu-miR-218-5p(1), mmu-miR-297a-5p(1), mmu-miR-690(1), mmu-miR-802-5p(1), mmu-miR-484(1)	7
circSt18_1885	chr1|6872543|6903902|+	mmu-miR-7b-5p(2), mmu-miR-383-5p(2), mmu-miR-93-5p(1), mmu-miR-20a-5p(1), mmu-miR-103-3p(1), mmu-miR-7a-5p(1), mmu-miR-96-5p(1), mmu-miR-218-5p(1), mmu-miR-324-3p(1), mmu-miR-297a-5p(1), mmu-miR-107-3p(1), mmu-miR-690(1), mmu-miR-802-5p(1), mmu-miR-207(1), mmu-miR-335-3p(1), mmu-miR-484(1)	16
circPcmtd1_422	chr1|7190417|7190839|+	mmu-miR-135a-5p(1), mmu-miR-301b-3p(1), mmu-miR-297a-5p(1), mmu-miR-673-5p(1)	4
circPcmtd1_525	chr1|7190417|7217963|+	mmu-miR-135a-5p(1), mmu-miR-301b-3p(1), mmu-miR-297a-5p(1), mmu-miR-673-5p(1)	4
circSntg1_357	chr1|8484426|8518356|-	mmu-miR-217-5p(1), mmu-miR-214-3p(1), mmu-miR-431-5p(1), mmu-miR-153-3p(1)	4
circSntg1_1419	chr1|8484426|8874194|-	mmu-miR-137-3p(1), mmu-miR-9-5p(1), mmu-miR-211-5p(1), mmu-miR-217-5p(1), mmu-miR-196a-5p(1), mmu-miR-203-3p(1), mmu-miR-214-3p(1), mmu-miR-431-5p(1), mmu-miR-153-3p(1), mmu-miR-29b-1-5p(1), mmu-miR-382-3p(1), mmu-miR-541-5p(1), mmu-miR-362-5p(1), mmu-miR-666-5p(1), mmu-miR-377-3p(1), mmu-miR-207(1), mmu-miR-697(1), mmu-miR-3061-5p(1)	18
circSntg1_253	chr1|8852986|9069473|-	mmu-miR-16-5p(1), mmu-miR-135a-5p(1), mmu-miR-196a-5p(1), mmu-miR-214-3p(1), mmu-miR-503-5p(1), mmu-miR-697(1)	6
circSgk3_561	chr1|9949250|9955978|+	mmu-let-7a-5p(1), mmu-let-7e-5p(1), mmu-let-7b-5p(1), mmu-let-7c-5p(1), mmu-miR-335-5p(1), mmu-miR-130a-3p(1), mmu-let-7d-5p(1), mmu-miR-22-3p(1), mmu-miR-130b-3p(1), mmu-miR-721(1), mmu-miR-382-5p(1), mmu-miR-98-5p(1)	12
circCspp1_849	chr1|10152477|10166238|+	mmu-miR-140-5p(1), mmu-miR-29a-3p(1), mmu-miR-326-3p(1), mmu-miR-483-5p(1), mmu-miR-499-5p(1), mmu-miR-673-5p(1)	6
circPrex2_429	chr1|11335902|11359544|+	mmu-miR-135a-5p(1)	1
circNcoa2_335	chr1|13291530|13356249|-	mmu-miR-152-3p(1), mmu-miR-540-3p(1)	2
circEya1_494	chr1|14299716|14323326|-	mmu-miR-210-3p(1), mmu-miR-429-3p(1), mmu-miR-200b-3p(1), mmu-miR-200c-3p(1), mmu-miR-320-3p(1), mmu-miR-138-5p(1), mmu-miR-433-5p(1), mmu-miR-370-3p(1)	8
circKcnb2_668	chr1|15382586|15383254|+	#N/A	#N/A
circStau2_1120	chr1|16415927|16464434|-	mmu-miR-103-3p(2), mmu-miR-107-3p(2), mmu-miR-322-5p(1), mmu-miR-136-5p(1), mmu-miR-194-5p(1), mmu-miR-3470b(1)	6
circStau2_1256	chr1|16415927|16510682|-	mmu-miR-103-3p(2), mmu-miR-107-3p(2), mmu-miR-135a-5p(1), mmu-miR-322-5p(1), mmu-miR-136-5p(1), mmu-miR-194-5p(1), mmu-miR-484(1), mmu-miR-3470b(1)	8
circStau2_812	chr1|16436302|16464434|-	mmu-miR-103-3p(2), mmu-miR-107-3p(2), mmu-miR-322-5p(1), mmu-miR-136-5p(1), mmu-miR-194-5p(1)	5
circStau2_481	chr1|16460044|16464434|-	mmu-miR-103-3p(1), mmu-miR-136-5p(1), mmu-miR-107-3p(1)	3
circStau2_296	chr1|16510546|16533418|-	mmu-miR-135a-5p(1), mmu-miR-204-5p(1), mmu-miR-29b-2-5p(1), mmu-miR-484(1)	4
circStau2_427	chr1|16510546|16556374|-	mmu-miR-135a-5p(1), mmu-miR-204-5p(1), mmu-miR-29b-2-5p(1), mmu-miR-484(1)	4
circStau2_494	chr1|16510546|16579632|-	mmu-miR-135a-5p(1), mmu-miR-204-5p(1), mmu-miR-29b-2-5p(1), mmu-miR-673-5p(1), mmu-miR-484(1)	5
circStau2_358	chr1|16533258|16579632|-	mmu-miR-204-5p(1), mmu-miR-29b-2-5p(1), mmu-miR-673-5p(1)	3
circUbe2w_348	chr1|16652150|16672577|-	mmu-miR-339-3p(1)	1
circPkhd1_1242	chr1|20173438|20188171|-	mmu-miR-224-5p(2), mmu-miR-9-5p(1), mmu-miR-155-5p(1), mmu-miR-296-5p(1), mmu-miR-27b-3p(1), mmu-miR-27a-3p(1), mmu-miR-31-5p(1), mmu-miR-106b-5p(1), mmu-miR-24-3p(1), mmu-miR-96-5p(1), mmu-miR-194-5p(1), mmu-miR-382-5p(1), mmu-miR-29b-2-5p(1), mmu-miR-484(1), mmu-miR-1199-5p(1), mmu-miR-3105-3p(1)	16
circPkhd1_1511	chr1|20268241|20282215|-	mmu-miR-23b-3p(1), mmu-miR-199a-5p(1), mmu-miR-101a-3p(1), mmu-miR-33-5p(1), mmu-miR-18a-5p(1), mmu-miR-328-3p(1), mmu-miR-216a-5p(1), mmu-miR-217-5p(1), mmu-miR-101b-3p(1), mmu-miR-709(1), mmu-miR-23a-3p(1), mmu-miR-128-3p(1), mmu-miR-153-3p(1), mmu-miR-183-5p(1), mmu-miR-297a-5p(1), mmu-miR-207(1)	16
circPkhd1_1713	chr1|20268241|20293196|-	mmu-miR-23b-3p(1), mmu-miR-199a-5p(1), mmu-miR-101a-3p(1), mmu-miR-33-5p(1), mmu-miR-18a-5p(1), mmu-miR-328-3p(1), mmu-miR-216a-5p(1), mmu-miR-217-5p(1), mmu-miR-101b-3p(1), mmu-miR-709(1), mmu-miR-23a-3p(1), mmu-miR-128-3p(1), mmu-miR-153-3p(1), mmu-miR-183-5p(1), mmu-miR-297a-5p(1), mmu-miR-207(1)	16
circPkhd1_1851	chr1|20268241|20309662|-	mmu-miR-23b-3p(1), mmu-miR-20b-5p(1), mmu-miR-106a-5p(1), mmu-miR-93-5p(1), mmu-miR-20a-5p(1), mmu-miR-17-5p(1), mmu-miR-199a-5p(1), mmu-miR-101a-3p(1), mmu-miR-106b-5p(1), mmu-miR-33-5p(1), mmu-miR-18a-5p(1), mmu-miR-328-3p(1), mmu-miR-216a-5p(1), mmu-miR-217-5p(1), mmu-miR-101b-3p(1), mmu-miR-709(1), mmu-miR-23a-3p(1), mmu-miR-128-3p(1), mmu-miR-30b-5p(1), mmu-miR-153-3p(1), mmu-miR-183-5p(1), …	23
circPkhd1_2046	chr1|20268241|20358485|-	mmu-miR-23b-3p(1), mmu-miR-20b-5p(1), mmu-miR-106a-5p(1), mmu-miR-93-5p(1), mmu-miR-20a-5p(1), mmu-miR-17-5p(1), mmu-miR-199a-5p(1), mmu-miR-223-3p(1), mmu-miR-101a-3p(1), mmu-miR-106b-5p(1), mmu-miR-33-5p(1), mmu-miR-18a-5p(1), mmu-miR-328-3p(1), mmu-miR-216a-5p(1), mmu-miR-217-5p(1), mmu-miR-101b-3p(1), mmu-miR-709(1), mmu-miR-23a-3p(1), mmu-miR-128-3p(1), mmu-miR-30b-5p(1), mmu-miR-153-3p(1), …	25
circPkhd1_487	chr1|20420636|20434455|-	mmu-miR-203-3p(1), mmu-miR-381-3p(1), mmu-miR-382-5p(1)	3
circPkhd1_2117	chr1|20573165|20594489|-	mmu-miR-27b-3p(2), mmu-miR-27a-3p(2), mmu-miR-23b-3p(1), mmu-miR-322-5p(1), mmu-miR-15b-5p(1), mmu-miR-29b-3p(1), mmu-miR-29c-3p(1), mmu-miR-203-3p(1), mmu-miR-125b-5p(1), mmu-miR-23a-3p(1), mmu-miR-214-3p(1), mmu-miR-136-5p(1), mmu-miR-125a-5p(1), mmu-miR-342-3p(1), mmu-miR-300-3p(1), mmu-miR-452-3p(1), mmu-miR-7a-2-3p(1)	17
circFam135a_342	chr1|24060934|24063954|-	#N/A	#N/A
circFam135a_288	chr1|24106979|24125692|-	mmu-miR-495-3p(1), mmu-miR-194-5p(1), mmu-miR-335-3p(1)	3
circLmbrd1_855	chr1|24753989|24787959|+	mmu-miR-23b-3p(1), mmu-miR-200a-3p(1), mmu-miR-141-3p(1), mmu-miR-199a-5p(1), mmu-miR-34c-5p(1), mmu-miR-34a-5p(1), mmu-miR-23a-3p(1), mmu-miR-22-3p(1), mmu-miR-370-3p(1), mmu-miR-34b-5p(1), mmu-miR-680(1), mmu-miR-344d-3p(1), mmu-miR-539-5p(1), mmu-miR-540-3p(1)	14
circPhf3_1879	chr1|30868923|30876347|-	mmu-miR-205-5p(2), mmu-let-7a-5p(1), mmu-miR-106a-5p(1), mmu-miR-93-5p(1), mmu-miR-17-5p(1), mmu-miR-199a-5p(1), mmu-let-7e-5p(1), mmu-let-7b-5p(1), mmu-miR-135a-5p(1), mmu-let-7c-5p(1), mmu-miR-33-5p(1), mmu-miR-101b-3p(1), mmu-let-7d-5p(1), mmu-miR-149-5p(1), mmu-miR-22-3p(1), mmu-miR-96-5p(1), mmu-miR-182-5p(1), mmu-miR-370-3p(1), mmu-miR-183-5p(1), mmu-miR-98-5p(1), mmu-miR-325-3p(1), mmu-miR…	22
circPhf3_2148	chr1|30868923|30902336|-	mmu-miR-205-5p(2), mmu-let-7a-5p(1), mmu-miR-106a-5p(1), mmu-miR-93-5p(1), mmu-miR-17-5p(1), mmu-miR-199a-5p(1), mmu-let-7e-5p(1), mmu-let-7b-5p(1), mmu-miR-135a-5p(1), mmu-let-7c-5p(1), mmu-miR-33-5p(1), mmu-miR-101b-3p(1), mmu-let-7d-5p(1), mmu-miR-149-5p(1), mmu-miR-22-3p(1), mmu-miR-96-5p(1), mmu-miR-182-5p(1), mmu-miR-370-3p(1), mmu-miR-183-5p(1), mmu-miR-98-5p(1), mmu-miR-325-3p(1), mmu-miR…	23
circPhf3_431	chr1|30876185|30902336|-	mmu-miR-680(1)	1
circDst_323	chr1|34125322|34156605|+	mmu-miR-20a-5p(1), mmu-miR-301b-3p(1), mmu-miR-301a-3p(1), mmu-miR-207(1)	4
circDst_564	chr1|34191282|34195989|+	mmu-miR-20b-5p(1), mmu-let-7a-5p(1), mmu-miR-106a-5p(1), mmu-miR-93-5p(1), mmu-miR-20a-5p(1), mmu-miR-17-5p(1), mmu-miR-429-3p(1), mmu-let-7e-5p(1), mmu-let-7b-5p(1), mmu-let-7c-5p(1), mmu-miR-322-5p(1), mmu-miR-106b-5p(1), mmu-miR-18a-5p(1), mmu-miR-196a-5p(1), mmu-let-7d-5p(1), mmu-miR-136-5p(1), mmu-miR-98-5p(1), mmu-miR-207(1), mmu-miR-296-3p(1)	19
circDst_2168	chr1|34262884|34268327|+	mmu-miR-326-3p(2), mmu-miR-34c-5p(1), mmu-miR-34a-5p(1), mmu-miR-26a-5p(1), mmu-miR-211-5p(1), mmu-miR-24-3p(1), mmu-miR-351-5p(1), mmu-miR-199b-3p(1), mmu-miR-199a-3p(1), mmu-miR-34b-5p(1), mmu-miR-673-5p(1), mmu-miR-3470b(1), mmu-miR-338-3p(1)	13
circKansl3_580_1	chr1|36387605|36390871|-	mmu-miR-9-5p(1), mmu-miR-216a-5p(1), mmu-miR-24-3p(1), mmu-miR-697(1)	4
circTmem131_750	chr1|36854535|36862234|-	mmu-miR-210-3p(1), mmu-miR-324-5p(1), mmu-miR-149-5p(1)	3
circTmem131_813	chr1|36855189|36864427|-	mmu-miR-210-3p(1), mmu-miR-324-5p(1), mmu-miR-149-5p(1)	3
circInpp4a_1469	chr1|37396895|37416842|+	mmu-miR-200a-3p(1), mmu-miR-141-3p(1), mmu-miR-34c-5p(1), mmu-miR-34a-5p(1), mmu-miR-125b-5p(1), mmu-miR-433-3p(1), mmu-miR-351-5p(1), mmu-miR-125a-5p(1), mmu-miR-382-3p(1), mmu-miR-199b-3p(1), mmu-miR-199a-3p(1), mmu-miR-183-5p(1), mmu-miR-34b-5p(1), mmu-miR-297a-5p(1), mmu-miR-207(1), mmu-miR-3087-3p(1), mmu-miR-350-3p(1), mmu-miR-670-5p(1), mmu-miR-344-3p(1)	19
circTsga10_522	chr1|37840800|37850108|-	mmu-miR-5101(1), mmu-miR-1904(1), mmu-miR-544-5p(1)	3
circTsga10_793	chr1|37840800|37858721|-	mmu-miR-5101(1), mmu-miR-335-3p(1), mmu-miR-1904(1), mmu-miR-544-5p(1), mmu-miR-296-3p(1)	5
circTsga10_607	chr1|37843709|37858721|-	mmu-miR-5101(1), mmu-miR-335-3p(1), mmu-miR-544-5p(1), mmu-miR-296-3p(1)	4
circTsga10_738	chr1|37879579|37894454|-	mmu-miR-34a-5p(1), mmu-miR-18a-5p(1), mmu-miR-143-3p(1), mmu-miR-29b-1-5p(1), mmu-miR-34b-5p(1), mmu-miR-29b-2-5p(1), mmu-miR-335-3p(1)	7
circRev1_2431	chr1|38092696|38124733|-	mmu-miR-22-3p(2), mmu-miR-129-5p(2), mmu-miR-9-5p(1), mmu-miR-140-5p(1), mmu-miR-134-5p(1), mmu-miR-199a-5p(1), mmu-miR-200b-3p(1), mmu-miR-200c-3p(1), mmu-miR-205-5p(1), mmu-miR-19a-3p(1), mmu-miR-152-3p(1), mmu-miR-148b-3p(1), mmu-miR-148a-3p(1), mmu-miR-216a-5p(1), mmu-miR-214-3p(1), mmu-miR-136-5p(1), mmu-miR-127-5p(1), mmu-miR-194-5p(1), mmu-miR-125b-1-3p(1), mmu-miR-370-3p(1), mmu-miR-680(1…	26
circAff3_895	chr1|38573986|38578082|-	mmu-miR-9-5p(1), mmu-miR-32-5p(1), mmu-miR-375-3p(1), mmu-miR-92a-3p(1), mmu-miR-152-3p(1), mmu-miR-148b-3p(1), mmu-miR-148a-3p(1), mmu-miR-328-3p(1), mmu-miR-25-3p(1), mmu-miR-434-5p(1), mmu-miR-351-5p(1), mmu-miR-370-3p(1), mmu-miR-324-3p(1), mmu-miR-207(1), mmu-miR-1904(1), mmu-miR-296-3p(1)	16
circUxs1_363	chr1|43829623|43846537|-	mmu-miR-199a-5p(1), mmu-miR-136-5p(1), mmu-miR-382-5p(1)	3
circTpp2_444	chr1|43992416|43995785|+	mmu-miR-221-3p(1), mmu-miR-146a-5p(1), mmu-miR-222-3p(1), mmu-miR-136-5p(1)	4
circErcc5_2108	chr1|44196096|44212739|+	mmu-miR-124-3p(1), mmu-miR-23b-3p(1), mmu-miR-7b-5p(1), mmu-miR-181a-5p(1), mmu-miR-103-3p(1), mmu-miR-122-5p(1), mmu-miR-322-5p(1), mmu-miR-7a-5p(1), mmu-miR-196a-5p(1), mmu-miR-125b-5p(1), mmu-miR-23a-3p(1), mmu-miR-25-3p(1), mmu-miR-138-5p(1), mmu-miR-181b-5p(1), mmu-miR-503-5p(1), mmu-miR-149-5p(1), mmu-miR-136-5p(1), mmu-miR-125a-5p(1), mmu-miR-29b-1-5p(1), mmu-miR-107-3p(1), mmu-miR-383-5p(…	28
circWdr75_469	chr1|45858648|45862134|+	#N/A	#N/A
circGls_151	chr1|52238869|52246518|-	mmu-miR-224-5p(1), mmu-miR-338-3p(1)	2
circGls_303	chr1|52246459|52253716|-	mmu-miR-9-5p(1), mmu-miR-322-5p(1), mmu-miR-101b-3p(1), mmu-miR-139-5p(1), mmu-miR-194-5p(1), mmu-miR-224-5p(1), mmu-miR-338-3p(1)	7
ciGls_2111	chr1|52251525|52253636|-	mmu-miR-9-5p(1), mmu-miR-106a-5p(1), mmu-miR-93-5p(1), mmu-miR-150-5p(1), mmu-miR-221-3p(1), mmu-miR-29a-3p(1), mmu-miR-222-3p(1), mmu-miR-326-3p(1), mmu-miR-128-3p(1), mmu-miR-351-5p(1), mmu-miR-125a-5p(1), mmu-miR-370-3p(1), mmu-miR-680(1), mmu-miR-466a-5p(1), mmu-miR-1187(1), mmu-miR-466p-5p(1), mmu-miR-344d-3p(1), mmu-miR-452-3p(1), mmu-miR-670-5p(1)	19
circNab1_1021	chr1|52518396|52529914|-	mmu-miR-103-3p(1), mmu-miR-205-5p(1), mmu-miR-541-5p(1), mmu-miR-107-3p(1), mmu-miR-224-5p(1), mmu-miR-3470b(1), mmu-miR-490-3p(1), mmu-miR-3061-5p(1)	8
circMfsd6_1592	chr1|52747322|52748914|-	mmu-miR-211-5p(2), mmu-miR-204-5p(2), mmu-miR-9-5p(1), mmu-let-7a-5p(1), mmu-miR-32-5p(1), mmu-let-7e-5p(1), mmu-let-7b-5p(1), mmu-miR-135a-5p(1), mmu-miR-92a-3p(1), mmu-let-7c-5p(1), mmu-miR-146a-5p(1), mmu-miR-217-5p(1), mmu-miR-132-3p(1), mmu-miR-25-3p(1), mmu-let-7d-5p(1), mmu-miR-363-3p(1), mmu-miR-383-5p(1), mmu-miR-27a-5p(1), mmu-miR-539-5p(1), mmu-miR-1904(1)	20
circPms1_602	chr1|53295787|53321251|-	mmu-miR-29b-2-5p(1), mmu-miR-673-5p(1), mmu-miR-323-3p(1)	3
circPms1_647	chr1|53295787|53329582|-	mmu-miR-29b-2-5p(1), mmu-miR-673-5p(1), mmu-miR-323-3p(1)	3
circOsgepl1_485	chr1|53359101|53360369|+	mmu-miR-322-5p(1), mmu-miR-33-5p(1), mmu-miR-433-3p(1), mmu-miR-669d-5p(1)	4
circHecw2_566	chr1|53943407|53953791|-	mmu-miR-9-5p(2), mmu-miR-30c-5p(1), mmu-miR-196a-5p(1), mmu-miR-503-5p(1), mmu-miR-30b-5p(1), mmu-miR-136-5p(1), mmu-miR-194-5p(1), mmu-miR-183-5p(1), mmu-miR-5099(1)	9
circAnkrd44_550	chr1|54762172|54775471|-	mmu-miR-149-5p(2), mmu-miR-155-5p(1), mmu-miR-15a-5p(1), mmu-miR-103-3p(1), mmu-miR-221-3p(1), mmu-miR-322-5p(1), mmu-miR-130a-3p(1), mmu-miR-503-5p(1), mmu-miR-130b-3p(1), mmu-miR-301b-3p(1), mmu-miR-107-3p(1), mmu-miR-301a-3p(1)	12
circAnkrd44_665	chr1|54762172|54782587|-	mmu-miR-149-5p(2), mmu-miR-155-5p(1), mmu-miR-15a-5p(1), mmu-miR-103-3p(1), mmu-miR-221-3p(1), mmu-miR-322-5p(1), mmu-miR-130a-3p(1), mmu-miR-503-5p(1), mmu-miR-130b-3p(1), mmu-miR-301b-3p(1), mmu-miR-107-3p(1), mmu-miR-301a-3p(1)	12
circHspd1_795	chr1|55120231|55123944|-	mmu-miR-182-5p(2), mmu-miR-135a-5p(1), mmu-miR-335-5p(1), mmu-miR-136-5p(1), mmu-miR-433-5p(1), mmu-miR-676-3p(1), mmu-miR-382-3p(1), mmu-miR-194-5p(1), mmu-miR-425-5p(1)	9
circBoll_351	chr1|55379631|55394898|-	#N/A	#N/A
circBmpr2_734	chr1|59886216|59903112|+	mmu-miR-27b-3p(1), mmu-miR-27a-3p(1), mmu-miR-31-5p(1), mmu-miR-33-5p(1), mmu-miR-30d-5p(1), mmu-miR-212-3p(1), mmu-miR-199b-3p(1), mmu-miR-199a-3p(1), mmu-miR-224-5p(1), mmu-miR-705(1), mmu-miR-29b-2-5p(1), mmu-miR-673-5p(1), mmu-miR-669d-5p(1)	13
circCarf_1148	chr1|60144469|60178502|+	mmu-miR-29b-1-5p(2), mmu-miR-125b-5p(1), mmu-miR-138-5p(1), mmu-miR-181b-5p(1), mmu-miR-149-5p(1), mmu-miR-136-5p(1), mmu-miR-434-5p(1), mmu-miR-351-5p(1), mmu-miR-125a-5p(1), mmu-miR-183-5p(1), mmu-miR-541-5p(1), mmu-miR-29b-2-5p(1), mmu-miR-452-3p(1), mmu-miR-670-5p(1), mmu-miR-202-3p(1), mmu-miR-338-3p(1), mmu-miR-181d-5p(1), mmu-miR-7a-2-3p(1)	18
circNbeal1_547	chr1|60233662|60245575|+	mmu-miR-152-3p(1), mmu-miR-148b-3p(1), mmu-miR-128-3p(1), mmu-miR-676-3p(1)	4
circAbi2_529	chr1|60483143|60492921|+	mmu-miR-199a-5p(1), mmu-miR-149-5p(1), mmu-miR-136-5p(1), mmu-miR-207(1), mmu-miR-5101(1), mmu-miR-670-5p(1)	6
circRaph1_615	chr1|60564750|60566648|-	mmu-miR-27b-3p(1), mmu-miR-27a-3p(1), mmu-miR-298-5p(1), mmu-miR-138-5p(1), mmu-miR-382-5p(1), mmu-miR-370-3p(1), mmu-miR-452-3p(1)	7
circIno80d_840	chr1|63118111|63125557|-	mmu-miR-185-5p(2), mmu-miR-20b-5p(1), mmu-miR-27b-3p(1), mmu-miR-27a-3p(1), mmu-miR-93-5p(1), mmu-miR-20a-5p(1), mmu-miR-138-5p(1), mmu-miR-381-3p(1), mmu-miR-342-5p(1), mmu-miR-705(1), mmu-miR-680(1), mmu-miR-207(1), mmu-miR-574-5p(1)	13
circIno80d_1282	chr1|63118111|63144918|-	mmu-miR-185-5p(3), mmu-miR-23b-3p(1), mmu-miR-20b-5p(1), mmu-miR-27b-3p(1), mmu-miR-27a-3p(1), mmu-miR-93-5p(1), mmu-miR-20a-5p(1), mmu-miR-205-5p(1), mmu-miR-23a-3p(1), mmu-miR-138-5p(1), mmu-miR-381-3p(1), mmu-miR-503-5p(1), mmu-miR-342-5p(1), mmu-miR-705(1), mmu-miR-680(1), mmu-miR-207(1), mmu-miR-574-5p(1)	17
circNdufs1_176	chr1|63187554|63187730|-	mmu-miR-9-5p(1)	1
circKlf7_628	chr1|64117865|64118493|-	mmu-miR-138-5p(1), mmu-let-7d-5p(1), mmu-miR-383-5p(1)	3
circCreb1_847	chr1|64590007|64615488|+	mmu-miR-103-3p(1), mmu-miR-322-5p(1), mmu-miR-96-5p(1), mmu-miR-370-3p(1), mmu-miR-362-5p(1), mmu-miR-107-3p(1), mmu-miR-484(1)	7
circPikfyve_748	chr1|65229477|65244837|+	mmu-miR-135a-5p(2), mmu-miR-199a-5p(1), mmu-miR-429-3p(1), mmu-miR-150-5p(1), mmu-miR-26a-5p(1), mmu-miR-139-5p(1), mmu-miR-1198-5p(1), mmu-miR-207(1), mmu-miR-1904(1), mmu-miR-542-5p(1)	10
circPikfyve_784	chr1|65302038|65309135|+	mmu-miR-19b-3p(1), mmu-miR-19a-3p(1), mmu-miR-196a-5p(1), mmu-let-7d-5p(1), mmu-miR-130b-3p(1), mmu-miR-301b-3p(1), mmu-miR-301a-3p(1), mmu-miR-1904(1)	8
circUnc80_459	chr1|66511134|66512691|+	mmu-miR-135a-5p(1), mmu-miR-152-3p(1), mmu-miR-148b-3p(1), mmu-miR-148a-3p(1), mmu-miR-29b-1-5p(1)	5
circUnc80_741	chr1|66629353|66647651|+	mmu-miR-101a-3p(1), mmu-miR-101b-3p(1), mmu-miR-22-3p(1), mmu-miR-370-3p(1), mmu-miR-183-5p(1), mmu-miR-29b-2-5p(1), mmu-miR-335-3p(1), mmu-miR-484(1), mmu-miR-1199-5p(1)	9
circKansl1l_357	chr1|66812064|66817267|-	#N/A	#N/A
circKansl1l_1582	chr1|66812064|66841327|-	mmu-miR-32-5p(1), mmu-miR-19b-3p(1), mmu-miR-19a-3p(1), mmu-miR-139-5p(1), mmu-miR-136-5p(1), mmu-miR-363-3p(1), mmu-miR-382-3p(1), mmu-miR-182-5p(1), mmu-miR-377-3p(1), mmu-miR-5101(1), mmu-miR-335-3p(1), mmu-miR-338-3p(1)	12
circKansl1l_1262	chr1|66817125|66841327|-	mmu-miR-32-5p(1), mmu-miR-19b-3p(1), mmu-miR-19a-3p(1), mmu-miR-139-5p(1), mmu-miR-136-5p(1), mmu-miR-363-3p(1), mmu-miR-382-3p(1), mmu-miR-182-5p(1), mmu-miR-377-3p(1), mmu-miR-5101(1), mmu-miR-335-3p(1), mmu-miR-338-3p(1)	12
circKansl1l_1120	chr1|66840207|66841327|-	mmu-miR-32-5p(1), mmu-miR-19b-3p(1), mmu-miR-19a-3p(1), mmu-miR-139-5p(1), mmu-miR-136-5p(1), mmu-miR-363-3p(1), mmu-miR-382-3p(1), mmu-miR-182-5p(1), mmu-miR-377-3p(1), mmu-miR-5101(1), mmu-miR-335-3p(1), mmu-miR-338-3p(1)	12
circKansl1l_1200	chr1|66840207|66846763|-	mmu-miR-32-5p(1), mmu-miR-19b-3p(1), mmu-miR-19a-3p(1), mmu-miR-139-5p(1), mmu-miR-136-5p(1), mmu-miR-363-3p(1), mmu-miR-382-3p(1), mmu-miR-182-5p(1), mmu-miR-377-3p(1), mmu-miR-5101(1), mmu-miR-335-3p(1), mmu-miR-338-3p(1)	12
circBard1_1138	chr1|71113701|71128686|-	mmu-miR-335-3p(2), mmu-miR-27b-3p(1), mmu-miR-27a-3p(1), mmu-miR-34c-5p(1), mmu-miR-298-5p(1), mmu-miR-320-3p(1), mmu-miR-138-5p(1), mmu-miR-149-5p(1), mmu-miR-34b-5p(1), mmu-miR-325-3p(1), mmu-miR-344d-3p(1), mmu-miR-207(1), mmu-miR-181d-5p(1)	13
circXrcc5_356	chr1|72351566|72354740|+	mmu-miR-29b-2-5p(1)	1
circMarchf4_349	chr1|72486314|72491756|-	mmu-miR-138-5p(1), mmu-miR-434-3p(1), mmu-miR-27a-5p(1)	3
circNhej1_411	chr1|75084467|75094914|-	mmu-miR-3470b(2), mmu-miR-93-5p(1), mmu-miR-7b-5p(1), mmu-miR-7a-5p(1), mmu-miR-24-3p(1), mmu-miR-149-5p(1), mmu-miR-484(1)	7
circFarsb_1007	chr1|78431390|78449271|-	mmu-miR-324-3p(1), mmu-miR-384-3p(1), mmu-miR-190b-5p(1), mmu-miR-697(1), mmu-miR-544-5p(1)	5
circAp1s3_288	chr1|79601398|79603002|-	mmu-miR-32-5p(1), mmu-miR-363-3p(1), mmu-miR-129-5p(1), mmu-miR-574-5p(1), mmu-miR-7a-2-3p(1)	5
circRhbdd1_645	chr1|82318039|82320583|+	mmu-miR-211-5p(1), mmu-miR-204-5p(1), mmu-miR-335-5p(1), mmu-miR-182-5p(1), mmu-miR-342-5p(1), mmu-miR-673-5p(1)	6
ciAgfg1_844	chr1|82871303|82872147|+	mmu-miR-203-3p(2), mmu-miR-20b-5p(1), mmu-miR-200a-3p(1), mmu-miR-141-3p(1), mmu-miR-106a-5p(1), mmu-miR-93-5p(1), mmu-miR-20a-5p(1), mmu-miR-17-5p(1), mmu-miR-106b-5p(1), mmu-miR-324-3p(1)	10
circSphkap_4169	chr1|83253338|83268750|-	mmu-miR-29b-2-5p(3), mmu-miR-134-5p(2), mmu-miR-673-5p(2), mmu-miR-140-5p(1), mmu-miR-16-5p(1), mmu-miR-27b-3p(1), mmu-miR-27a-3p(1), mmu-miR-7b-5p(1), mmu-miR-181a-5p(1), mmu-miR-103-3p(1), mmu-miR-135a-5p(1), mmu-miR-122-5p(1), mmu-miR-211-5p(1), mmu-miR-322-5p(1), mmu-miR-15b-5p(1), mmu-miR-18a-5p(1), mmu-miR-328-3p(1), mmu-miR-132-3p(1), mmu-miR-143-3p(1), mmu-miR-138-5p(1), mmu-miR-185-5p(1)…	40
circTrip12_1226	chr1|84754037|84772048|-	mmu-miR-7b-5p(1), mmu-miR-7a-5p(1), mmu-miR-222-3p(1), mmu-miR-709(1), mmu-miR-203-3p(1), mmu-miR-326-3p(1), mmu-miR-143-3p(1), mmu-miR-370-3p(1), mmu-miR-680(1), mmu-miR-29b-2-5p(1)	10
circTrip12_1373	chr1|84754037|84792690|-	mmu-miR-7b-5p(1), mmu-miR-34c-5p(1), mmu-miR-34a-5p(1), mmu-miR-7a-5p(1), mmu-miR-222-3p(1), mmu-miR-709(1), mmu-miR-203-3p(1), mmu-miR-326-3p(1), mmu-miR-143-3p(1), mmu-miR-370-3p(1), mmu-miR-34b-5p(1), mmu-miR-680(1), mmu-miR-29b-2-5p(1)	13
circTrip12_1172	chr1|84760547|84773536|-	mmu-miR-92a-3p(1), mmu-miR-222-3p(1), mmu-miR-709(1), mmu-miR-203-3p(1), mmu-miR-326-3p(1), mmu-miR-143-3p(1), mmu-miR-25-3p(1), mmu-miR-370-3p(1), mmu-miR-680(1), mmu-miR-29b-2-5p(1), mmu-miR-1904(1)	11
circTrip12_950	chr1|84771245|84792690|-	mmu-miR-34c-5p(1), mmu-miR-34a-5p(1), mmu-miR-222-3p(1), mmu-miR-709(1), mmu-miR-203-3p(1), mmu-miR-326-3p(1), mmu-miR-143-3p(1), mmu-miR-370-3p(1), mmu-miR-34b-5p(1), mmu-miR-680(1), mmu-miR-29b-2-5p(1)	11
circPsmd1_1564	chr1|86006289|86054280|+	mmu-let-7b-5p(1), mmu-miR-135a-5p(1), mmu-miR-31-5p(1), mmu-miR-19b-3p(1), mmu-miR-19a-3p(1), mmu-miR-152-3p(1), mmu-miR-148b-3p(1), mmu-miR-139-5p(1), mmu-miR-433-3p(1), mmu-miR-153-3p(1), mmu-miR-676-3p(1), mmu-miR-22-3p(1), mmu-miR-127-5p(1), mmu-miR-98-5p(1), mmu-miR-690(1), mmu-miR-207(1), mmu-miR-673-5p(1), mmu-miR-532-5p(1), mmu-miR-3065-5p(1), mmu-miR-697(1), mmu-miR-7a-1-3p(1)	21
circDis3l2_578	chr1|86748943|86785096|+	mmu-miR-1199-5p(1)	1
circDis3l2_523	chr1|86782081|86806298|+	mmu-miR-181a-5p(1)	1
circGigyf2_494	chr1|87291825|87307730|+	mmu-miR-20b-5p(1), mmu-miR-106a-5p(1), mmu-miR-20a-5p(1), mmu-miR-17-5p(1), mmu-miR-181a-5p(1), mmu-miR-106b-5p(1), mmu-miR-181b-5p(1), mmu-miR-29b-1-5p(1), mmu-miR-383-5p(1), mmu-miR-181d-5p(1)	10
circDgkd_737	chr1|87842821|87846443|+	mmu-miR-20b-5p(1), mmu-miR-93-5p(1), mmu-miR-429-3p(1), mmu-miR-135a-5p(1), mmu-miR-200c-3p(1), mmu-miR-709(1), mmu-miR-324-5p(1), mmu-miR-351-5p(1), mmu-miR-96-5p(1), mmu-miR-705(1), mmu-miR-466a-5p(1), mmu-miR-466p-5p(1), mmu-miR-539-5p(1), mmu-miR-670-5p(1)	14
ciDgkd_744	chr1|87843346|87844090|+	mmu-miR-328-3p(1), mmu-miR-1199-5p(1), mmu-miR-1904(1), mmu-miR-3105-3p(1)	4
circSh3bp4_2602	chr1|89065280|89073628|+	mmu-miR-184-3p(2), mmu-miR-214-3p(2), mmu-miR-124-3p(1), mmu-miR-221-3p(1), mmu-miR-34a-5p(1), mmu-miR-205-5p(1), mmu-miR-15b-5p(1), mmu-miR-328-3p(1), mmu-miR-222-3p(1), mmu-miR-196a-5p(1), mmu-miR-433-5p(1), mmu-miR-382-5p(1), mmu-miR-362-5p(1), mmu-miR-383-5p(1), mmu-miR-27a-5p(1), mmu-miR-325-3p(1), mmu-miR-188-3p(1), mmu-miR-3470b(1), mmu-miR-296-3p(1)	19
circAgap1_510	chr1|89532319|89562016|+	mmu-miR-296-5p(1), mmu-miR-16-5p(1), mmu-miR-15a-5p(1), mmu-miR-7b-5p(1), mmu-miR-205-5p(1), mmu-miR-15b-5p(1)	6
circAgap1_377	chr1|89591382|89598993|+	mmu-miR-122-5p(1), mmu-miR-138-5p(1), mmu-miR-705(1), mmu-miR-5101(1), mmu-miR-296-3p(1)	5
circAgap1_469	chr1|89762155|89770965|+	mmu-miR-93-5p(1), mmu-miR-149-5p(1), mmu-miR-188-3p(1), mmu-miR-193b-3p(1)	4
circIlkap_740	chr1|91304039|91315063|-	mmu-miR-19b-3p(1), mmu-miR-19a-3p(1)	2
ciPer2_500	chr1|91360617|91361117|-	#N/A	#N/A
circHdac4_242	chr1|91957676|91957918|-	mmu-miR-34c-5p(1), mmu-miR-34a-5p(1), mmu-miR-146a-5p(1), mmu-miR-298-5p(1), mmu-miR-370-3p(1), mmu-miR-34b-5p(1), mmu-miR-190b-5p(1)	7
circHdac4_239	chr1|92075977|92076216|-	mmu-miR-26a-5p(1), mmu-miR-30c-5p(1), mmu-miR-26b-5p(1)	3
circKif1a_604	chr1|92969806|92974492|-	mmu-miR-93-5p(1), mmu-miR-199a-5p(1), mmu-miR-326-3p(1), mmu-miR-296-3p(1), mmu-miR-338-3p(1)	5
circHdlbp_799	chr1|93344222|93348009|-	mmu-miR-383-5p(1), mmu-miR-1198-5p(1), mmu-miR-3470b(1)	3
circCntnap5b_587	chr1|100068898|100091964|+	mmu-miR-16-5p(1), mmu-miR-15a-5p(1), mmu-miR-199a-5p(1), mmu-miR-322-5p(1), mmu-miR-15b-5p(1), mmu-miR-33-5p(1), mmu-miR-3087-3p(1)	7
circCntnap5b_900	chr1|100306775|100374643|+	mmu-miR-93-5p(1), mmu-miR-31-5p(1), mmu-miR-106b-5p(1), mmu-miR-326-3p(1), mmu-miR-411-3p(1), mmu-miR-499-5p(1), mmu-miR-207(1)	7
circZcchc2_1033	chr1|105928660|105955261|+	mmu-miR-134-5p(1), mmu-miR-429-3p(1), mmu-miR-200b-3p(1), mmu-miR-101a-3p(1), mmu-miR-211-5p(1), mmu-miR-204-5p(1), mmu-miR-184-3p(1), mmu-miR-128-3p(1), mmu-miR-136-5p(1), mmu-miR-127-5p(1), mmu-miR-452-3p(1), mmu-miR-338-3p(1)	12
circZcchc2_499	chr1|105931829|105947635|+	mmu-miR-134-5p(1), mmu-miR-127-5p(1), mmu-miR-338-3p(1)	3
circZcchc2_422	chr1|105933744|105947635|+	mmu-miR-134-5p(1), mmu-miR-127-5p(1), mmu-miR-338-3p(1)	3
circCdh7_883	chr1|110012649|110036685|+	mmu-miR-140-5p(1), mmu-miR-33-5p(1), mmu-miR-139-5p(1), mmu-miR-381-3p(1), mmu-miR-214-3p(1), mmu-miR-182-5p(1), mmu-miR-29b-2-5p(1), mmu-miR-5101(1), mmu-miR-542-5p(1)	9
circClasp1_699	chr1|118470831|118479886|+	mmu-miR-9-5p(1), mmu-miR-221-3p(1), mmu-miR-222-3p(1), mmu-miR-434-5p(1), mmu-miR-431-5p(1), mmu-miR-541-5p(1), mmu-miR-342-3p(1)	7
circClasp1_336	chr1|118518150|118528314|+	mmu-miR-101a-3p(1), mmu-miR-29b-1-5p(1), mmu-miR-705(1), mmu-miR-29b-2-5p(1)	4
circEpb41l5_456	chr1|119495525|119506807|-	mmu-miR-23a-3p(1), mmu-miR-181d-5p(1)	2
circEpb41l5_461	chr1|119526734|119537016|-	#N/A	#N/A
circPtpn4_824	chr1|119643676|119701001|-	mmu-let-7b-5p(1), mmu-miR-101a-3p(1), mmu-miR-10a-5p(1), mmu-miR-188-3p(1), mmu-miR-1904(1)	5
circPtpn4_633	chr1|119649593|119693652|-	mmu-let-7b-5p(1), mmu-miR-10a-5p(1), mmu-miR-1904(1)	3
circSlc35f5_571	chr1|125496283|125507064|+	mmu-miR-137-3p(1), mmu-miR-20b-5p(1), mmu-miR-27b-3p(1), mmu-miR-27a-3p(1), mmu-miR-93-5p(1), mmu-miR-20a-5p(1), mmu-miR-17-5p(1), mmu-miR-129-5p(1)	8
circTmem163_136	chr1|127479062|127480541|-	mmu-miR-298-5p(1)	1
circRab3gap1_823	chr1|127816892|127847378|+	mmu-miR-214-3p(2), mmu-miR-134-5p(1), mmu-miR-34c-5p(1), mmu-miR-30e-5p(1), mmu-miR-146a-5p(1), mmu-miR-33-5p(1), mmu-miR-217-5p(1), mmu-miR-22-3p(1), mmu-miR-1187(1), mmu-miR-3087-3p(1), mmu-miR-146b-5p(1)	11
circRab3gap1_403	chr1|127845957|127853178|+	mmu-miR-30e-5p(1), mmu-miR-24-3p(1), mmu-miR-149-5p(1), mmu-miR-802-5p(1)	4
circRab3gap1_597	chr1|127847304|127855858|+	mmu-miR-24-3p(1), mmu-miR-149-5p(1), mmu-miR-802-5p(1)	3
circR3hdm1_420	chr1|128079480|128081136|+	mmu-miR-434-3p(1)	1
circR3hdm1_576	chr1|128121196|128139096|+	mmu-miR-34c-5p(1), mmu-miR-31-5p(1), mmu-miR-709(1), mmu-miR-183-5p(1), mmu-miR-680(1), mmu-miR-1187(1)	6
circR3hdm1_728	chr1|128121196|128144289|+	mmu-miR-34c-5p(2), mmu-miR-31-5p(1), mmu-miR-709(1), mmu-miR-183-5p(1), mmu-miR-362-5p(1), mmu-miR-34b-5p(1), mmu-miR-680(1), mmu-miR-1187(1)	8
circR3hdm1_1005	chr1|128121196|128151378|+	mmu-miR-34c-5p(2), mmu-miR-27b-3p(1), mmu-miR-27a-3p(1), mmu-miR-31-5p(1), mmu-miR-709(1), mmu-miR-218-5p(1), mmu-miR-183-5p(1), mmu-miR-362-5p(1), mmu-miR-34b-5p(1), mmu-miR-680(1), mmu-miR-1187(1)	11
circUbxn4_965	chr1|128179939|128197708|+	mmu-let-7a-5p(1), mmu-let-7e-5p(1), mmu-let-7b-5p(1), mmu-let-7c-5p(1), mmu-miR-709(1), mmu-miR-138-5p(1), mmu-let-7d-5p(1), mmu-miR-382-5p(1), mmu-miR-541-5p(1), mmu-miR-340-5p(1), mmu-miR-383-5p(1), mmu-miR-98-5p(1), mmu-miR-5101(1), mmu-miR-335-3p(1), mmu-miR-669d-5p(1), mmu-miR-3065-5p(1), mmu-miR-350-3p(1), mmu-miR-1904(1)	18
circGm29427_1183	chr1|130626415|130642313|-	mmu-let-7a-5p(1), mmu-miR-199a-5p(1), mmu-let-7b-5p(1), mmu-let-7c-5p(1), mmu-miR-326-3p(1), mmu-let-7d-5p(1), mmu-miR-149-5p(1), mmu-miR-182-5p(1), mmu-miR-98-5p(1), mmu-miR-466a-5p(1), mmu-miR-1187(1), mmu-miR-466p-5p(1), mmu-miR-3470b(1), mmu-miR-338-3p(1), mmu-miR-181d-5p(1)	15
circGm29427_547	chr1|130633113|130635938|-	mmu-let-7a-5p(1), mmu-miR-199a-5p(1), mmu-let-7b-5p(1), mmu-let-7c-5p(1), mmu-let-7d-5p(1), mmu-miR-182-5p(1), mmu-miR-98-5p(1)	7
ciSrgap2_1714	chr1|131259880|131261594|-	mmu-miR-185-5p(2), mmu-miR-194-5p(2), mmu-miR-16-5p(1), mmu-miR-15a-5p(1), mmu-miR-7b-5p(1), mmu-let-7e-5p(1), mmu-miR-15b-5p(1), mmu-miR-29b-3p(1), mmu-miR-29c-3p(1), mmu-miR-216a-5p(1), mmu-miR-217-5p(1), mmu-miR-7a-5p(1), mmu-miR-212-3p(1), mmu-miR-705(1), mmu-miR-377-3p(1), mmu-miR-190b-5p(1), mmu-miR-3065-5p(1), mmu-miR-3470b(1)	18
circElk4_1203	chr1|131942120|131947204|+	mmu-miR-27b-3p(1), mmu-miR-7a-5p(1), mmu-miR-185-5p(1), mmu-miR-29b-1-5p(1), mmu-miR-183-5p(1), mmu-miR-297a-5p(1), mmu-miR-29b-2-5p(1), mmu-miR-574-5p(1)	8
circZc3h11a_159	chr1|133561499|133563794|-	mmu-miR-9-5p(1), mmu-miR-452-3p(1)	2
circAtp2b4_661	chr1|133680826|133681487|-	mmu-miR-18a-5p(1), mmu-miR-217-5p(1)	2
circDennd1b_486	chr1|138967737|138990709|+	mmu-miR-93-5p(1), mmu-miR-17-5p(1), mmu-miR-122-5p(1), mmu-miR-106b-5p(1), mmu-miR-26b-5p(1), mmu-miR-382-3p(1), mmu-miR-466d-3p(1), mmu-miR-7a-1-3p(1)	8
circDennd1b_316	chr1|138981083|138990709|+	mmu-miR-122-5p(1), mmu-miR-382-3p(1)	2
circDennd1b_642	chr1|138988012|139038223|+	mmu-miR-20b-5p(1), mmu-miR-106a-5p(1), mmu-miR-93-5p(1), mmu-miR-20a-5p(1), mmu-miR-17-5p(1), mmu-miR-122-5p(1), mmu-miR-106b-5p(1), mmu-miR-382-3p(1), mmu-miR-199b-3p(1), mmu-miR-199a-3p(1), mmu-miR-297a-5p(1), mmu-miR-3105-3p(1)	12
circDennd1b_477	chr1|139008910|139038223|+	mmu-miR-122-5p(1), mmu-miR-199b-3p(1), mmu-miR-199a-3p(1), mmu-miR-297a-5p(1), mmu-miR-3105-3p(1)	5
circDennd1b_376	chr1|139013620|139038223|+	mmu-miR-122-5p(1), mmu-miR-3105-3p(1)	2
circDennd1b_330	chr1|139018191|139038223|+	mmu-miR-3105-3p(1)	1
circCdc73_460	chr1|143543362|143553593|-	#N/A	#N/A
circCdc73_186	chr1|143567012|143571200|-	#N/A	#N/A
circTrmt1l_399	chr1|151315266|151319077|+	mmu-miR-322-5p(1), mmu-miR-15b-5p(1), mmu-miR-297a-5p(1), mmu-miR-29b-2-5p(1), mmu-miR-202-3p(1)	5
circRnf2_466	chr1|151351890|151354376|-	mmu-miR-30e-5p(1), mmu-miR-19b-3p(1), mmu-miR-30a-5p(1), mmu-miR-19a-3p(1), mmu-miR-30c-5p(1), mmu-miR-30b-5p(1)	6
circEdem3_517	chr1|151668078|151672658|+	mmu-miR-124-3p(1), mmu-miR-205-5p(1), mmu-miR-129-5p(1), mmu-miR-490-3p(1)	4
circRgl1_630	chr1|152424817|152433338|-	mmu-miR-138-5p(1)	1
circDhx9_997	chr1|153345345|153353935|-	mmu-miR-199a-5p(2), mmu-miR-139-5p(1), mmu-miR-363-3p(1), mmu-miR-127-5p(1), mmu-miR-207(1), mmu-miR-5101(1), mmu-miR-484(1)	7
circDhx9_274	chr1|153358487|153359618|-	mmu-miR-103-3p(1), mmu-miR-107-3p(1), mmu-miR-342-3p(1), mmu-miR-338-3p(1)	4
circStx6_656	chr1|155049731|155073181|+	mmu-miR-34c-5p(1), mmu-miR-34a-5p(1), mmu-miR-298-5p(1), mmu-miR-34b-5p(1), mmu-miR-705(1), mmu-miR-29b-2-5p(1), mmu-miR-539-5p(1), mmu-miR-670-5p(1)	8
circCep350_1016	chr1|155828899|155838306|-	mmu-miR-20b-5p(1), mmu-miR-93-5p(1), mmu-miR-20a-5p(1), mmu-miR-17-5p(1), mmu-miR-181a-5p(1), mmu-miR-322-5p(1), mmu-miR-15b-5p(1), mmu-miR-181b-5p(1), mmu-miR-351-5p(1), mmu-miR-215-5p(1), mmu-miR-673-5p(1), mmu-miR-335-3p(1), mmu-miR-193b-3p(1), mmu-miR-181d-5p(1)	14
circAbl2_1905	chr1|156448408|156468799|+	mmu-miR-298-5p(2), mmu-miR-106a-5p(1), mmu-miR-17-5p(1), mmu-miR-150-5p(1), mmu-miR-34c-5p(1), mmu-miR-26a-5p(1), mmu-miR-205-5p(1), mmu-miR-106b-5p(1), mmu-miR-19a-3p(1), mmu-miR-709(1), mmu-miR-324-5p(1), mmu-miR-138-5p(1), mmu-miR-339-5p(1), mmu-miR-503-5p(1), mmu-miR-136-5p(1), mmu-miR-22-3p(1), mmu-miR-96-5p(1), mmu-miR-130b-3p(1), mmu-miR-721(1), mmu-miR-370-3p(1), mmu-miR-680(1), mmu-miR-2…	24
circFam20b_500	chr1|156533237|156533737|-	mmu-miR-137-3p(1), mmu-miR-211-5p(1), mmu-miR-204-5p(1), mmu-miR-207(1)	4
circPappa2_2715	chr1|158609750|158699117|-	mmu-miR-23b-3p(1), mmu-miR-103-3p(1), mmu-miR-322-5p(1), mmu-miR-152-3p(1), mmu-miR-148b-3p(1), mmu-miR-148a-3p(1), mmu-miR-18a-5p(1), mmu-miR-23a-3p(1), mmu-miR-185-5p(1), mmu-miR-181b-5p(1), mmu-miR-149-5p(1), mmu-miR-382-5p(1), mmu-miR-183-5p(1), mmu-miR-107-3p(1), mmu-miR-325-3p(1), mmu-miR-802-5p(1), mmu-miR-207(1), mmu-miR-532-5p(1), mmu-miR-350-3p(1), mmu-miR-697(1), mmu-miR-490-3p(1), mmu…	22
circPappa2_1367	chr1|158660278|158682612|-	mmu-miR-322-5p(1), mmu-miR-152-3p(1), mmu-miR-148b-3p(1), mmu-miR-148a-3p(1), mmu-miR-18a-5p(1), mmu-miR-382-5p(1), mmu-miR-802-5p(1), mmu-miR-207(1), mmu-miR-532-5p(1), mmu-miR-350-3p(1), mmu-miR-490-3p(1)	11
circPappa2_711	chr1|158666118|158675995|-	mmu-miR-322-5p(1), mmu-miR-18a-5p(1), mmu-miR-207(1), mmu-miR-490-3p(1)	4
circPappa2_1072	chr1|158763515|158764587|-	mmu-miR-23b-3p(1), mmu-miR-27b-3p(1), mmu-miR-27a-3p(1), mmu-miR-181a-5p(1), mmu-miR-221-3p(1), mmu-miR-31-5p(1), mmu-miR-216a-5p(1), mmu-miR-222-3p(1), mmu-miR-23a-3p(1), mmu-miR-181b-5p(1), mmu-miR-127-3p(1), mmu-miR-351-5p(1), mmu-miR-22-3p(1), mmu-miR-199b-3p(1), mmu-miR-199a-3p(1), mmu-miR-452-3p(1), mmu-miR-670-5p(1), mmu-miR-181d-5p(1)	18
circCop1_898	chr1|159094326|159147410|+	mmu-miR-155-5p(1), mmu-miR-141-3p(1), mmu-miR-217-5p(1), mmu-miR-335-3p(1), mmu-miR-490-3p(1)	5
circCop1_309	chr1|159105658|159116610|+	mmu-miR-141-3p(1), mmu-miR-490-3p(1)	2
circRabgap1l_606	chr1|160528281|160551759|-	mmu-miR-200a-3p(1), mmu-miR-141-3p(1), mmu-miR-30e-5p(1), mmu-miR-30a-5p(1), mmu-miR-30c-5p(1), mmu-miR-30d-5p(1), mmu-miR-30b-5p(1), mmu-miR-149-5p(1)	8
circRabgap1l_1028	chr1|160549702|160568501|-	mmu-miR-200a-3p(2), mmu-miR-141-3p(2), mmu-miR-135a-5p(1), mmu-miR-223-3p(1), mmu-miR-30e-5p(1), mmu-miR-205-5p(1), mmu-miR-30a-5p(1), mmu-miR-30c-5p(1), mmu-miR-216a-5p(1), mmu-miR-30d-5p(1), mmu-miR-30b-5p(1), mmu-miR-136-5p(1), mmu-miR-127-3p(1), mmu-miR-182-5p(1), mmu-miR-194-5p(1), mmu-miR-362-5p(1), mmu-miR-680(1), mmu-miR-300-3p(1), mmu-miR-5101(1), mmu-miR-544-5p(1)	20
circRabgap1l_759	chr1|160561098|160568501|-	mmu-miR-200a-3p(1), mmu-miR-141-3p(1), mmu-miR-135a-5p(1), mmu-miR-223-3p(1), mmu-miR-205-5p(1), mmu-miR-216a-5p(1), mmu-miR-136-5p(1), mmu-miR-127-3p(1), mmu-miR-182-5p(1), mmu-miR-194-5p(1), mmu-miR-362-5p(1), mmu-miR-680(1), mmu-miR-300-3p(1), mmu-miR-5101(1), mmu-miR-544-5p(1)	15
circRc3h1_416	chr1|160767564|160768564|+	mmu-miR-134-5p(1), mmu-miR-29b-1-5p(1), mmu-miR-182-5p(1)	3
circKifap3_290	chr1|163710951|163715874|+	mmu-miR-381-3p(1)	1
circTiprl_508	chr1|165047667|165056016|-	mmu-miR-16-5p(1), mmu-miR-15a-5p(1)	2
ciMpc2_1143	chr1|165305874|165307017|+	mmu-miR-224-5p(2), mmu-miR-499-5p(2), mmu-miR-9-5p(1), mmu-miR-134-5p(1), mmu-miR-216a-5p(1), mmu-miR-381-3p(1), mmu-miR-301b-3p(1), mmu-miR-382-5p(1), mmu-miR-301a-3p(1), mmu-miR-466a-5p(1), mmu-miR-1187(1), mmu-miR-466p-5p(1), mmu-miR-3065-5p(1)	13
circMpzl1_514	chr1|165432178|165436173|-	mmu-miR-382-3p(1)	1
circUck2_547	chr1|167055300|167065217|-	mmu-miR-328-3p(1), mmu-miR-24-3p(1), mmu-miR-149-5p(1), mmu-miR-182-5p(1), mmu-miR-382-5p(1), mmu-miR-705(1), mmu-miR-690(1), mmu-miR-1904(1)	8
circAldh9a1_749	chr1|167180088|167185019|+	mmu-miR-9-5p(1), mmu-miR-425-5p(1), mmu-miR-324-3p(1), mmu-miR-29b-2-5p(1), mmu-miR-669d-5p(1)	5
circUap1_877	chr1|169984492|169994517|-	mmu-miR-370-3p(2), mmu-miR-181a-5p(1), mmu-miR-181b-5p(1), mmu-miR-136-5p(1), mmu-miR-324-3p(1), mmu-miR-1904(1), mmu-miR-181d-5p(1)	7
circAtf6_529	chr1|170614914|170627314|-	mmu-miR-140-5p(1), mmu-miR-29b-3p(1), mmu-miR-29a-3p(1), mmu-miR-29c-3p(1), mmu-miR-340-5p(1), mmu-miR-342-3p(1)	6
circAtf6_552	chr1|170662388|170669381|-	mmu-miR-9-5p(1), mmu-miR-181a-5p(1), mmu-miR-135a-5p(1), mmu-miR-298-5p(1), mmu-miR-132-3p(1), mmu-miR-181b-5p(1), mmu-miR-434-3p(1), mmu-miR-146b-5p(1), mmu-miR-181d-5p(1), mmu-miR-7a-1-3p(1)	10
circAtf6_653	chr1|170662388|170676786|-	mmu-miR-9-5p(1), mmu-miR-181a-5p(1), mmu-miR-135a-5p(1), mmu-miR-298-5p(1), mmu-miR-132-3p(1), mmu-miR-181b-5p(1), mmu-miR-434-3p(1), mmu-miR-146b-5p(1), mmu-miR-181d-5p(1), mmu-miR-7a-1-3p(1)	10
circDcaf8_528	chr1|172001509|172015027|+	mmu-miR-135a-5p(1), mmu-miR-680(1), mmu-miR-207(1), mmu-miR-335-3p(1)	4
circFmn2_1920	chr1|174409481|174440217|+	mmu-miR-298-5p(2), mmu-miR-574-5p(2), mmu-miR-106a-5p(1), mmu-miR-93-5p(1), mmu-let-7e-5p(1), mmu-miR-150-5p(1), mmu-miR-135a-5p(1), mmu-miR-326-3p(1), mmu-miR-10a-5p(1), mmu-miR-381-3p(1), mmu-miR-127-5p(1), mmu-miR-666-5p(1), mmu-miR-705(1), mmu-miR-29b-2-5p(1), mmu-miR-466a-5p(1), mmu-miR-466p-5p(1), mmu-miR-5101(1), mmu-miR-3470b(1), mmu-miR-3061-5p(1)	19
circFmn2_1772	chr1|174420626|174440217|+	mmu-miR-298-5p(2), mmu-miR-106a-5p(1), mmu-miR-93-5p(1), mmu-let-7e-5p(1), mmu-miR-150-5p(1), mmu-miR-135a-5p(1), mmu-miR-326-3p(1), mmu-miR-10a-5p(1), mmu-miR-381-3p(1), mmu-miR-127-5p(1), mmu-miR-666-5p(1), mmu-miR-705(1), mmu-miR-29b-2-5p(1), mmu-miR-5101(1), mmu-miR-3470b(1), mmu-miR-3061-5p(1), mmu-miR-574-5p(1)	17
circFmn2_1716	chr1|174435947|174440217|+	mmu-miR-298-5p(2), mmu-miR-106a-5p(1), mmu-miR-93-5p(1), mmu-let-7e-5p(1), mmu-miR-150-5p(1), mmu-miR-135a-5p(1), mmu-miR-326-3p(1), mmu-miR-10a-5p(1), mmu-miR-381-3p(1), mmu-miR-127-5p(1), mmu-miR-666-5p(1), mmu-miR-705(1), mmu-miR-29b-2-5p(1), mmu-miR-5101(1), mmu-miR-3470b(1), mmu-miR-3061-5p(1), mmu-miR-574-5p(1)	17
circFmn2_1804	chr1|174435947|174474759|+	mmu-miR-298-5p(2), mmu-miR-106a-5p(1), mmu-miR-93-5p(1), mmu-let-7e-5p(1), mmu-miR-150-5p(1), mmu-miR-135a-5p(1), mmu-miR-326-3p(1), mmu-miR-10a-5p(1), mmu-miR-381-3p(1), mmu-miR-127-5p(1), mmu-miR-758-3p(1), mmu-miR-297a-5p(1), mmu-miR-666-5p(1), mmu-miR-705(1), mmu-miR-29b-2-5p(1), mmu-miR-5101(1), mmu-miR-3470b(1), mmu-miR-3061-5p(1), mmu-miR-574-5p(1)	19
circFmn2_1866	chr1|174435947|174494270|+	mmu-miR-298-5p(2), mmu-miR-106a-5p(1), mmu-miR-93-5p(1), mmu-let-7e-5p(1), mmu-miR-150-5p(1), mmu-miR-135a-5p(1), mmu-miR-326-3p(1), mmu-miR-10a-5p(1), mmu-miR-381-3p(1), mmu-miR-127-5p(1), mmu-miR-758-3p(1), mmu-miR-297a-5p(1), mmu-miR-666-5p(1), mmu-miR-705(1), mmu-miR-29b-2-5p(1), mmu-miR-5101(1), mmu-miR-3470b(1), mmu-miR-3061-5p(1), mmu-miR-574-5p(1)	19
circFmn2_612	chr1|174494208|174527242|+	mmu-miR-7b-5p(1), mmu-miR-31-5p(1), mmu-miR-7a-5p(1), mmu-miR-690(1), mmu-miR-342-3p(1), mmu-miR-338-3p(1)	6
circFmn2_550	chr1|174521752|174527242|+	mmu-miR-7b-5p(1), mmu-miR-31-5p(1), mmu-miR-7a-5p(1), mmu-miR-690(1), mmu-miR-342-3p(1), mmu-miR-338-3p(1)	6
circFmn2_643	chr1|174521752|174547503|+	mmu-miR-7b-5p(1), mmu-miR-31-5p(1), mmu-miR-298-5p(1), mmu-miR-7a-5p(1), mmu-miR-690(1), mmu-miR-342-3p(1), mmu-miR-338-3p(1)	7
circFmn2_150_2	chr1|174618823|174618973|+	mmu-let-7a-5p(1), mmu-let-7e-5p(1), mmu-let-7b-5p(1), mmu-let-7c-5p(1), mmu-let-7d-5p(1), mmu-miR-29b-1-5p(1), mmu-miR-98-5p(1), mmu-miR-29b-2-5p(1)	8
circSdccag8_1273	chr1|176658622|176705672|+	mmu-miR-207(2), mmu-miR-140-5p(1), mmu-miR-185-5p(1), mmu-miR-136-5p(1), mmu-miR-362-5p(1), mmu-miR-297a-5p(1), mmu-miR-29b-2-5p(1), mmu-miR-342-3p(1), mmu-miR-490-3p(1)	9
circAkt3_467	chr1|176877603|176894899|-	#N/A	#N/A
circAkt3_1108	chr1|176886899|177076447|-	mmu-miR-9-5p(1), mmu-miR-93-5p(1), mmu-miR-20a-5p(1), mmu-miR-17-5p(1), mmu-miR-203-3p(1), mmu-miR-433-3p(1), mmu-miR-382-5p(1), mmu-miR-29b-2-5p(1), mmu-miR-539-5p(1), mmu-miR-335-3p(1), mmu-miR-350-3p(1), mmu-miR-574-5p(1)	12
circAkt3_979	chr1|176894776|177076447|-	mmu-miR-9-5p(1), mmu-miR-93-5p(1), mmu-miR-20a-5p(1), mmu-miR-17-5p(1), mmu-miR-203-3p(1), mmu-miR-433-3p(1), mmu-miR-382-5p(1), mmu-miR-29b-2-5p(1), mmu-miR-539-5p(1), mmu-miR-335-3p(1), mmu-miR-350-3p(1), mmu-miR-574-5p(1)	12
circAkt3_856	chr1|176906339|177076447|-	mmu-miR-9-5p(1), mmu-miR-93-5p(1), mmu-miR-20a-5p(1), mmu-miR-17-5p(1), mmu-miR-203-3p(1), mmu-miR-433-3p(1), mmu-miR-382-5p(1), mmu-miR-29b-2-5p(1), mmu-miR-539-5p(1), mmu-miR-335-3p(1), mmu-miR-350-3p(1), mmu-miR-574-5p(1)	12
circAkt3_515	chr1|176924532|176958662|-	mmu-miR-9-5p(1), mmu-miR-93-5p(1), mmu-miR-20a-5p(1), mmu-miR-17-5p(1), mmu-miR-203-3p(1), mmu-miR-382-5p(1), mmu-miR-29b-2-5p(1), mmu-miR-335-3p(1)	8
circAkt3_383	chr1|176930527|176958662|-	mmu-miR-9-5p(1), mmu-miR-203-3p(1), mmu-miR-382-5p(1), mmu-miR-29b-2-5p(1), mmu-miR-335-3p(1)	5
circAkt3_589	chr1|176930527|177076447|-	mmu-miR-9-5p(1), mmu-miR-203-3p(1), mmu-miR-433-3p(1), mmu-miR-382-5p(1), mmu-miR-29b-2-5p(1), mmu-miR-539-5p(1), mmu-miR-335-3p(1)	7
circAkt3_444	chr1|176937192|177076447|-	mmu-miR-9-5p(1), mmu-miR-203-3p(1), mmu-miR-433-3p(1), mmu-miR-382-5p(1), mmu-miR-29b-2-5p(1), mmu-miR-539-5p(1), mmu-miR-335-3p(1)	7
circAkt3_332	chr1|176958536|177076447|-	mmu-miR-433-3p(1), mmu-miR-382-5p(1), mmu-miR-29b-2-5p(1), mmu-miR-539-5p(1)	4
circDesi2_236	chr1|178070177|178072048|+	mmu-miR-26a-5p(1), mmu-miR-320-3p(1), mmu-miR-26b-5p(1), mmu-miR-384-3p(1)	4
ciDesi2_1602	chr1|178070271|178071873|+	mmu-miR-200c-3p(1), mmu-miR-33-5p(1), mmu-miR-320-3p(1), mmu-miR-10a-5p(1), mmu-miR-494-3p(1), mmu-miR-541-5p(1), mmu-miR-410-3p(1), mmu-miR-3087-3p(1), mmu-miR-3470b(1)	9
circHnrnpu_227	chr1|178150698|178152878|-	mmu-miR-15a-5p(1), mmu-miR-27b-3p(1), mmu-miR-15b-5p(1), mmu-miR-382-3p(1)	4
circSmyd3_545	chr1|178871301|178921967|-	mmu-let-7b-5p(1), mmu-miR-324-5p(1), mmu-miR-183-5p(1), mmu-miR-362-5p(1), mmu-miR-673-5p(1)	5
circSmyd3_303	chr1|179232847|179239350|-	mmu-miR-203-3p(1), mmu-miR-335-3p(1)	2
circAhctf1_2574	chr1|179593442|179615904|-	mmu-miR-15a-5p(2), mmu-miR-141-3p(2), mmu-miR-15b-5p(2), mmu-miR-541-5p(2), mmu-miR-5101(2), mmu-miR-210-3p(1), mmu-miR-134-5p(1), mmu-miR-16-5p(1), mmu-miR-200a-3p(1), mmu-miR-26a-5p(1), mmu-miR-322-5p(1), mmu-miR-324-5p(1), mmu-miR-138-5p(1), mmu-miR-495-3p(1), mmu-miR-214-3p(1), mmu-miR-26b-5p(1), mmu-miR-29b-1-5p(1), mmu-miR-411-3p(1), mmu-miR-125b-1-3p(1), mmu-miR-218-5p(1), mmu-miR-183-5p(1…	31
circCdc42bpa_421	chr1|179826926|179867765|+	mmu-miR-140-5p(1), mmu-miR-138-5p(1)	2
circCdc42bpa_903	chr1|179928589|179945308|+	mmu-miR-93-5p(1), mmu-miR-223-3p(1), mmu-miR-217-5p(1)	3
circAcbd3_617	chr1|180560730|180566202|+	mmu-miR-93-5p(1), mmu-miR-363-3p(1), mmu-miR-344d-3p(1)	3
circAcbd3_1089	chr1|180560730|180574643|+	mmu-miR-155-5p(1), mmu-miR-15a-5p(1), mmu-miR-93-5p(1), mmu-miR-103-3p(1), mmu-miR-322-5p(1), mmu-miR-149-5p(1), mmu-miR-363-3p(1), mmu-miR-107-3p(1), mmu-miR-344d-3p(1), mmu-miR-207(1), mmu-miR-3087-3p(1)	11
circNvl_900	chr1|180936724|180951549|-	mmu-miR-29a-3p(1), mmu-miR-495-3p(1), mmu-miR-24-3p(1), mmu-miR-22-3p(1), mmu-miR-369-3p(1)	5
circWdr26_655	chr1|181013512|181026509|-	mmu-miR-211-5p(1), mmu-miR-204-5p(1), mmu-miR-350-3p(1)	3
circEnah_710	chr1|181751124|181789484|-	mmu-miR-211-5p(2), mmu-miR-204-5p(1), mmu-miR-324-5p(1), mmu-miR-136-5p(1), mmu-miR-183-5p(1), mmu-miR-1198-5p(1), mmu-miR-673-5p(1)	7
circEnah_344	chr1|181783958|181789484|-	mmu-miR-324-5p(1), mmu-miR-183-5p(1), mmu-miR-1198-5p(1), mmu-miR-673-5p(1)	4
circMtarc2_444	chr1|184554531|184566225|-	mmu-miR-673-5p(1), mmu-miR-335-3p(1)	2
circIars2_1316	chr1|185027751|185055108|-	mmu-miR-140-5p(1), mmu-miR-205-5p(1), mmu-miR-132-3p(1), mmu-miR-149-5p(1), mmu-miR-434-3p(1), mmu-miR-212-3p(1), mmu-miR-544-5p(1), mmu-miR-338-3p(1)	8
circBpnt1_445	chr1|185078871|185086259|+	mmu-miR-135a-5p(1), mmu-miR-146a-5p(1), mmu-miR-216a-5p(1), mmu-miR-1198-5p(1), mmu-miR-188-3p(1), mmu-miR-146b-5p(1)	6
circEprs_492_2	chr1|185110971|185114168|+	mmu-miR-103-3p(1), mmu-miR-205-5p(1), mmu-miR-433-3p(1), mmu-miR-29b-1-5p(1), mmu-miR-107-3p(1), mmu-miR-335-3p(1), mmu-miR-188-3p(1)	7
circEprs_601	chr1|185118442|185129464|+	mmu-miR-20b-5p(1), mmu-miR-15a-5p(1), mmu-miR-205-5p(1), mmu-miR-322-5p(1), mmu-miR-15b-5p(1), mmu-miR-181b-5p(1), mmu-miR-351-5p(1), mmu-miR-125a-5p(1), mmu-miR-382-3p(1), mmu-miR-574-5p(1), mmu-miR-338-3p(1), mmu-miR-181d-5p(1)	12
circEprs_591	chr1|185130590|185133865|+	mmu-miR-184-3p(1), mmu-miR-132-3p(1), mmu-miR-673-5p(1), mmu-miR-3087-3p(1)	4
circUsh2a_1165	chr1|188111112|188132579|+	mmu-miR-27b-3p(2), mmu-miR-27a-3p(2), mmu-miR-221-3p(1), mmu-miR-29a-3p(1), mmu-miR-214-3p(1), mmu-miR-182-5p(1), mmu-miR-183-5p(1), mmu-miR-324-3p(1), mmu-miR-680(1)	9
circUsh2a_2743	chr1|188111112|188184075|+	mmu-miR-27b-3p(2), mmu-miR-27a-3p(2), mmu-miR-29a-3p(2), mmu-miR-146a-5p(2), mmu-miR-673-5p(2), mmu-miR-574-5p(2), mmu-miR-23b-3p(1), mmu-miR-134-5p(1), mmu-miR-200a-3p(1), mmu-miR-141-3p(1), mmu-miR-221-3p(1), mmu-miR-31-5p(1), mmu-miR-101a-3p(1), mmu-miR-122-5p(1), mmu-miR-298-5p(1), mmu-miR-217-5p(1), mmu-miR-203-3p(1), mmu-miR-320-3p(1), mmu-miR-23a-3p(1), mmu-miR-143-3p(1), mmu-miR-214-3p(1)…	31
circUsh2a_826	chr1|188131937|188148058|+	mmu-miR-221-3p(1), mmu-miR-31-5p(1), mmu-miR-29a-3p(1), mmu-miR-146a-5p(1), mmu-miR-182-5p(1), mmu-miR-324-3p(1), mmu-miR-673-5p(1)	7
circUsh2a_1800	chr1|188147874|188198537|+	mmu-miR-673-5p(3), mmu-miR-574-5p(2), mmu-miR-23b-3p(1), mmu-miR-134-5p(1), mmu-miR-200a-3p(1), mmu-miR-141-3p(1), mmu-miR-7b-5p(1), mmu-miR-31-5p(1), mmu-miR-101a-3p(1), mmu-miR-122-5p(1), mmu-miR-211-5p(1), mmu-miR-204-5p(1), mmu-miR-29a-3p(1), mmu-miR-146a-5p(1), mmu-miR-298-5p(1), mmu-miR-217-5p(1), mmu-miR-7a-5p(1), mmu-miR-203-3p(1), mmu-miR-320-3p(1), mmu-miR-23a-3p(1), mmu-miR-143-3p(1), …	27
circUsh2a_477	chr1|188282031|188285487|+	mmu-miR-19b-3p(1), mmu-miR-101a-3p(1), mmu-miR-326-3p(1), mmu-miR-138-5p(1), mmu-miR-214-3p(1), mmu-miR-127-3p(1), mmu-miR-127-5p(1), mmu-miR-207(1), mmu-miR-484(1), mmu-miR-3470b(1)	10
circUsh2a_480	chr1|188358773|188365925|+	mmu-miR-669d-5p(1), mmu-miR-484(1), mmu-miR-202-3p(1)	3
circUsh2a_894	chr1|188485709|188517003|+	mmu-miR-15a-5p(1), mmu-miR-322-5p(1), mmu-miR-15b-5p(1), mmu-miR-203-3p(1), mmu-miR-125b-5p(1), mmu-miR-138-5p(1), mmu-miR-351-5p(1), mmu-miR-125a-5p(1), mmu-miR-96-5p(1), mmu-miR-541-5p(1), mmu-miR-425-5p(1), mmu-miR-673-5p(1), mmu-miR-188-3p(1), mmu-miR-490-3p(1)	14
circUsh2a_429	chr1|188542369|188546588|+	mmu-miR-103-3p(1), mmu-miR-205-5p(1), mmu-miR-216a-5p(1), mmu-miR-495-3p(1), mmu-miR-149-5p(1), mmu-miR-29b-1-5p(1), mmu-miR-218-5p(1), mmu-miR-107-3p(1), mmu-miR-466a-5p(1), mmu-miR-466p-5p(1), mmu-miR-673-5p(1), mmu-miR-188-3p(1), mmu-miR-574-5p(1)	13
circPtpn14_1847	chr1|189582220|189589049|+	mmu-miR-484(2), mmu-miR-181a-5p(1), mmu-miR-26a-5p(1), mmu-miR-326-3p(1), mmu-miR-24-3p(1), mmu-miR-127-3p(1), mmu-miR-433-3p(1), mmu-miR-26b-5p(1), mmu-miR-127-5p(1), mmu-miR-758-3p(1), mmu-miR-342-5p(1), mmu-miR-705(1), mmu-miR-5101(1), mmu-miR-1904(1), mmu-miR-338-3p(1)	15
circProx1_1900	chr1|189885612|189894510|-	mmu-miR-134-5p(1), mmu-miR-7b-5p(1), mmu-miR-221-3p(1), mmu-miR-7a-5p(1), mmu-miR-222-3p(1), mmu-miR-203-3p(1), mmu-miR-138-5p(1), mmu-miR-183-5p(1), mmu-miR-324-3p(1), mmu-miR-680(1), mmu-miR-207(1), mmu-miR-335-3p(1), mmu-miR-484(1), mmu-miR-697(1), mmu-miR-339-3p(1)	15
circRps6kc1_209	chr1|190566202|190576799|-	mmu-miR-673-5p(1)	1
circRps6kc1_900	chr1|190566202|190631768|-	mmu-miR-200a-3p(1), mmu-miR-141-3p(1), mmu-miR-223-3p(1), mmu-miR-31-5p(1), mmu-miR-339-5p(1), mmu-miR-214-3p(1), mmu-miR-434-5p(1), mmu-miR-22-3p(1), mmu-miR-370-3p(1), mmu-miR-224-5p(1), mmu-miR-207(1), mmu-miR-673-5p(1)	12
circRps6kc1_691	chr1|190603788|190631768|-	mmu-miR-200a-3p(1), mmu-miR-141-3p(1), mmu-miR-223-3p(1), mmu-miR-31-5p(1), mmu-miR-339-5p(1), mmu-miR-214-3p(1), mmu-miR-22-3p(1), mmu-miR-370-3p(1), mmu-miR-224-5p(1), mmu-miR-207(1)	10
circRcor3_852	chr1|191792943|191814760|-	mmu-miR-136-5p(1), mmu-miR-29b-1-5p(1), mmu-miR-499-5p(1), mmu-miR-3105-3p(1)	4
circRcor3_794	chr1|191800568|191814760|-	mmu-miR-136-5p(1), mmu-miR-29b-1-5p(1), mmu-miR-499-5p(1), mmu-miR-3105-3p(1)	4
circKcnh1_1152	chr1|191921032|192020137|+	mmu-miR-20b-5p(1), mmu-miR-106a-5p(1), mmu-miR-20a-5p(1), mmu-miR-17-5p(1), mmu-miR-150-5p(1), mmu-miR-221-3p(1), mmu-miR-223-3p(1), mmu-miR-146a-5p(1), mmu-miR-130a-3p(1), mmu-miR-196a-5p(1), mmu-miR-214-3p(1), mmu-miR-433-3p(1), mmu-miR-125a-5p(1), mmu-miR-29b-1-5p(1), mmu-miR-130b-3p(1), mmu-miR-301b-3p(1), mmu-miR-721(1), mmu-miR-350-3p(1), mmu-miR-540-3p(1), mmu-miR-146b-5p(1)	20
circSyt14_1293	chr1|192584059|192669190|-	mmu-miR-30a-5p(1), mmu-miR-30c-5p(1), mmu-miR-216a-5p(1), mmu-miR-30d-5p(1), mmu-miR-149-5p(1), mmu-miR-153-3p(1), mmu-miR-362-5p(1), mmu-miR-532-5p(1), mmu-miR-484(1), mmu-miR-296-3p(1)	10
circSyt14_381	chr1|192662653|192669190|-	mmu-miR-30a-5p(1), mmu-miR-30c-5p(1), mmu-miR-30d-5p(1), mmu-miR-532-5p(1), mmu-miR-484(1)	5
circSyt14_429	chr1|192662653|192709325|-	mmu-miR-30a-5p(1), mmu-miR-30c-5p(1), mmu-miR-30d-5p(1), mmu-miR-532-5p(1), mmu-miR-484(1)	5
circAnkib1_1572	chr5|3772545|3822787|-	mmu-miR-103-3p(2), mmu-miR-29b-1-5p(2), mmu-miR-107-3p(2), mmu-miR-680(2), mmu-miR-335-3p(2), mmu-miR-3065-5p(2), mmu-miR-15a-5p(1), mmu-miR-429-3p(1), mmu-miR-200b-3p(1), mmu-miR-150-5p(1), mmu-miR-30e-5p(1), mmu-miR-200c-3p(1), mmu-miR-15b-5p(1), mmu-miR-29b-3p(1), mmu-miR-29a-3p(1), mmu-miR-30a-5p(1), mmu-miR-298-5p(1), mmu-miR-196a-5p(1), mmu-miR-339-5p(1), mmu-miR-30d-5p(1), mmu-miR-433-3p(1…	27
circAnkib1_873	chr5|3797020|3822787|-	mmu-miR-103-3p(2), mmu-miR-107-3p(2), mmu-miR-335-3p(2), mmu-miR-15a-5p(1), mmu-miR-30e-5p(1), mmu-miR-15b-5p(1), mmu-miR-29b-3p(1), mmu-miR-29a-3p(1), mmu-miR-30a-5p(1), mmu-miR-196a-5p(1), mmu-miR-30d-5p(1), mmu-miR-433-3p(1), mmu-miR-541-5p(1), mmu-miR-3065-5p(1), mmu-miR-7a-1-3p(1)	15
circAkap9_812	chr5|4058343|4080052|+	mmu-miR-425-5p(1), mmu-miR-325-3p(1), mmu-miR-29b-2-5p(1), mmu-miR-1198-5p(1), mmu-miR-673-5p(1), mmu-miR-335-3p(1)	6
circAkap9_376	chr5|4078373|4080052|+	mmu-miR-425-5p(1), mmu-miR-325-3p(1), mmu-miR-335-3p(1)	3
circCdk14_341	chr5|5277163|5299228|-	mmu-miR-20b-5p(1), mmu-miR-93-5p(1), mmu-miR-211-5p(1), mmu-miR-204-5p(1), mmu-miR-33-5p(1), mmu-miR-298-5p(1), mmu-miR-29b-1-5p(1), mmu-miR-29b-2-5p(1)	8
circElapor2_1510	chr5|9467984|9491807|+	mmu-miR-149-5p(2), mmu-miR-9-5p(1), mmu-miR-93-5p(1), mmu-miR-20a-5p(1), mmu-miR-17-5p(1), mmu-miR-150-5p(1), mmu-miR-135a-5p(1), mmu-miR-31-5p(1), mmu-miR-217-5p(1), mmu-miR-136-5p(1), mmu-miR-218-5p(1)	11
circElapor2_2371	chr5|9467984|9513034|+	mmu-miR-149-5p(2), mmu-miR-9-5p(1), mmu-miR-134-5p(1), mmu-miR-93-5p(1), mmu-miR-20a-5p(1), mmu-miR-17-5p(1), mmu-miR-7b-5p(1), mmu-miR-150-5p(1), mmu-miR-135a-5p(1), mmu-miR-34c-5p(1), mmu-miR-34a-5p(1), mmu-miR-31-5p(1), mmu-miR-18a-5p(1), mmu-miR-217-5p(1), mmu-miR-7a-5p(1), mmu-miR-136-5p(1), mmu-miR-218-5p(1), mmu-miR-34b-5p(1), mmu-miR-384-3p(1), mmu-miR-335-3p(1), mmu-miR-3065-5p(1), mmu-m…	22
circElapor2_504	chr5|9477689|9485429|+	mmu-miR-150-5p(1), mmu-miR-135a-5p(1), mmu-miR-31-5p(1), mmu-miR-149-5p(1)	4
circPclo_2410	chr5|14762430|14773338|+	mmu-miR-9-5p(1), mmu-miR-140-5p(1), mmu-miR-135a-5p(1), mmu-miR-34a-5p(1), mmu-miR-26a-5p(1), mmu-miR-33-5p(1), mmu-miR-26b-5p(1), mmu-miR-98-5p(1), mmu-miR-27a-5p(1), mmu-miR-1198-5p(1), mmu-miR-190b-5p(1), mmu-miR-207(1), mmu-miR-669d-5p(1)	13
circPclo_797	chr5|14768870|14820360|+	mmu-miR-33-5p(1), mmu-miR-370-3p(1), mmu-miR-670-5p(1), mmu-miR-1904(1)	4
circSema3c_804	chr5|17867917|17887081|+	mmu-miR-103-3p(1), mmu-miR-322-5p(1), mmu-miR-29b-3p(1), mmu-miR-326-3p(1), mmu-miR-495-3p(1), mmu-miR-107-3p(1), mmu-miR-1198-5p(1)	7
circGnai1_287	chr5|18494521|18496618|-	mmu-miR-370-3p(1), mmu-miR-697(1)	2
circGnai1_472	chr5|18494521|18513823|-	mmu-miR-370-3p(1), mmu-miR-697(1)	2
circRsbn1l_638	chr5|21124522|21125160|-	mmu-miR-19a-3p(1), mmu-miR-138-5p(1), mmu-miR-136-5p(1), mmu-miR-22-3p(1), mmu-miR-224-5p(1)	5
circGsap_215	chr5|21427387|21431831|+	mmu-miR-9-5p(1), mmu-miR-136-5p(1), mmu-miR-127-3p(1)	3
circFam185a_505	chr5|21638688|21664291|+	mmu-miR-9-5p(1), mmu-miR-101a-3p(1), mmu-miR-130a-3p(1), mmu-miR-214-3p(1), mmu-miR-130b-3p(1), mmu-miR-301b-3p(1), mmu-miR-301a-3p(1), mmu-miR-384-3p(1), mmu-miR-376a-3p(1)	9
circNapepld_310	chr5|21888153|21888463|-	mmu-miR-490-3p(1), mmu-miR-7a-1-3p(1)	2
circOrc5_325	chr5|22721701|22729866|-	mmu-miR-137-3p(1), mmu-miR-5101(1), mmu-miR-3470b(1)	3
circKmt2e_670	chr5|23655149|23676804|+	mmu-miR-200a-3p(1), mmu-miR-429-3p(1), mmu-miR-138-5p(1), mmu-miR-433-3p(1), mmu-miR-511-3p(1), mmu-miR-467b-5p(1), mmu-miR-705(1)	7
circSrpk2_1663	chr5|23723413|23770263|-	mmu-miR-20b-5p(1), mmu-miR-93-5p(1), mmu-miR-17-5p(1), mmu-miR-34c-5p(1), mmu-miR-298-5p(1), mmu-miR-203-3p(1), mmu-miR-501-3p(1), mmu-miR-129-5p(1), mmu-miR-207(1), mmu-miR-5101(1)	10
circSrpk2_1454	chr5|23729145|23770263|-	mmu-miR-20b-5p(1), mmu-miR-93-5p(1), mmu-miR-17-5p(1), mmu-miR-34c-5p(1), mmu-miR-298-5p(1), mmu-miR-129-5p(1), mmu-miR-207(1), mmu-miR-5101(1)	8
circSrpk2_710	chr5|23732894|23770263|-	mmu-miR-20b-5p(1), mmu-miR-93-5p(1), mmu-miR-17-5p(1), mmu-miR-34c-5p(1), mmu-miR-5101(1)	5
circSrpk2_544	chr5|23745372|23770263|-	mmu-miR-20b-5p(1), mmu-miR-93-5p(1), mmu-miR-17-5p(1), mmu-miR-34c-5p(1), mmu-miR-5101(1)	5
ciRint1_571	chr5|23999485|24000056|+	mmu-miR-155-5p(1), mmu-miR-152-3p(1), mmu-miR-148b-3p(1), mmu-miR-369-3p(1), mmu-miR-669d-5p(1), mmu-miR-3105-3p(1)	6
circKlhl7_322	chr5|24331819|24333102|+	mmu-miR-134-5p(1)	1
circKlhl7_816	chr5|24331819|24346291|+	mmu-miR-134-5p(1), mmu-miR-34a-5p(1), mmu-miR-203-3p(1), mmu-miR-3470b(1)	4
circKlhl7_1057	chr5|24331819|24354363|+	mmu-miR-134-5p(1), mmu-miR-150-5p(1), mmu-miR-34a-5p(1), mmu-miR-203-3p(1), mmu-miR-3470b(1), mmu-miR-1904(1)	6
circKlhl7_494	chr5|24339961|24346291|+	mmu-miR-34a-5p(1), mmu-miR-203-3p(1), mmu-miR-3470b(1)	3
circNub1_998	chr5|24894377|24906531|+	mmu-miR-23b-3p(1), mmu-miR-27b-3p(1), mmu-miR-709(1), mmu-miR-23a-3p(1), mmu-miR-128-3p(1), mmu-miR-153-3p(1), mmu-miR-362-5p(1), mmu-miR-673-5p(1)	8
circPrkag2_921	chr5|25071076|25094186|-	mmu-miR-20b-5p(1), mmu-miR-16-5p(1), mmu-miR-15a-5p(1), mmu-miR-93-5p(1), mmu-miR-17-5p(1), mmu-miR-199a-5p(1), mmu-miR-429-3p(1), mmu-miR-200c-3p(1), mmu-miR-320-3p(1), mmu-miR-138-5p(1), mmu-miR-382-3p(1), mmu-miR-369-3p(1), mmu-miR-669d-5p(1), mmu-miR-188-3p(1), mmu-miR-1904(1)	15
circKmt2c_7196	chr5|25503867|25535898|-	mmu-miR-138-5p(3), mmu-miR-1904(3), mmu-miR-146a-5p(2), mmu-miR-298-5p(2), mmu-miR-182-5p(2), mmu-miR-680(2), mmu-miR-146b-5p(2), mmu-miR-124-3p(1), mmu-miR-210-3p(1), mmu-miR-9-5p(1), mmu-miR-20b-5p(1), mmu-let-7a-5p(1), mmu-miR-141-3p(1), mmu-miR-106a-5p(1), mmu-miR-20a-5p(1), mmu-miR-17-5p(1), mmu-let-7e-5p(1), mmu-let-7b-5p(1), mmu-miR-135a-5p(1), mmu-miR-30e-5p(1), mmu-let-7c-5p(1), mmu-miR-…	58
circKmt2c_638	chr5|25552358|25558406|-	mmu-miR-27b-3p(1), mmu-miR-27a-3p(1), mmu-miR-221-3p(1), mmu-miR-222-3p(1), mmu-miR-434-5p(1), mmu-miR-758-3p(1)	6
circKmt2c_1135	chr5|25590642|25648906|-	mmu-miR-140-5p(1), mmu-miR-18a-5p(1), mmu-miR-184-3p(1), mmu-miR-125b-5p(1), mmu-miR-351-5p(1), mmu-miR-363-3p(1), mmu-miR-125a-5p(1), mmu-miR-29b-1-5p(1), mmu-miR-194-5p(1), mmu-miR-324-3p(1), mmu-miR-1198-5p(1), mmu-miR-207(1), mmu-miR-673-5p(1), mmu-miR-5101(1), mmu-miR-544-5p(1), mmu-miR-338-3p(1)	16
circActr3b_851	chr5|26014782|26037476|+	mmu-miR-135a-5p(2), mmu-miR-210-3p(1), mmu-miR-541-5p(1), mmu-miR-29b-2-5p(1), mmu-miR-1198-5p(1), mmu-miR-207(1)	6
circPaxip1_2186	chr5|27959482|27980677|-	mmu-miR-370-3p(2), mmu-miR-15a-5p(1), mmu-miR-199a-5p(1), mmu-miR-92a-3p(1), mmu-miR-15b-5p(1), mmu-miR-146a-5p(1), mmu-miR-298-5p(1), mmu-miR-25-3p(1), mmu-miR-214-3p(1), mmu-miR-128-3p(1), mmu-miR-351-5p(1), mmu-miR-96-5p(1), mmu-miR-541-5p(1), mmu-miR-29b-2-5p(1), mmu-miR-377-3p(1), mmu-miR-190b-5p(1), mmu-miR-207(1), mmu-miR-673-5p(1), mmu-miR-5101(1), mmu-miR-669d-5p(1), mmu-miR-3065-5p(1), …	24
circPaxip1_735	chr5|27977001|27980677|-	mmu-miR-214-3p(1), mmu-miR-351-5p(1), mmu-miR-207(1), mmu-miR-5101(1), mmu-miR-670-5p(1)	5
circRbm33_1188	chr5|28536108|28567232|+	mmu-miR-207(3), mmu-miR-205-5p(1), mmu-miR-146a-5p(1), mmu-miR-125b-5p(1), mmu-miR-541-5p(1), mmu-miR-362-5p(1), mmu-miR-3470b(1), mmu-miR-574-5p(1), mmu-miR-146b-5p(1), mmu-miR-296-3p(1)	10
circRbm33_498	chr5|28563271|28567232|+	mmu-miR-205-5p(1), mmu-miR-541-5p(1), mmu-miR-362-5p(1), mmu-miR-574-5p(1), mmu-miR-296-3p(1)	5
circRbm33_557	chr5|28563271|28573311|+	mmu-miR-205-5p(1), mmu-miR-541-5p(1), mmu-miR-362-5p(1), mmu-miR-574-5p(1), mmu-miR-296-3p(1)	5
circRbm33_2306	chr5|28563271|28599668|+	mmu-miR-138-5p(5), mmu-miR-541-5p(2), mmu-miR-200a-3p(1), mmu-miR-141-3p(1), mmu-miR-93-5p(1), mmu-miR-205-5p(1), mmu-miR-328-3p(1), mmu-miR-217-5p(1), mmu-miR-320-3p(1), mmu-miR-431-5p(1), mmu-miR-29b-1-5p(1), mmu-miR-22-3p(1), mmu-miR-362-5p(1), mmu-miR-705(1), mmu-miR-680(1), mmu-miR-29b-2-5p(1), mmu-miR-1198-5p(1), mmu-miR-300-3p(1), mmu-miR-670-5p(1), mmu-miR-1904(1), mmu-miR-574-5p(1), mmu-…	22
circLmbr1_334	chr5|29492388|29497947|-	mmu-miR-16-5p(2), mmu-miR-103-3p(2), mmu-miR-107-3p(2), mmu-miR-15a-5p(1), mmu-miR-322-5p(1), mmu-miR-15b-5p(1), mmu-miR-324-5p(1), mmu-miR-215-5p(1), mmu-miR-340-5p(1)	9
circLmbr1_244	chr5|29528799|29551904|-	#N/A	#N/A
circUbe3c_3015	chr5|29792272|29873042|+	mmu-miR-301b-3p(3), mmu-miR-301a-3p(3), mmu-miR-130a-3p(2), mmu-miR-802-5p(2), mmu-miR-532-5p(2), mmu-miR-181a-5p(1), mmu-miR-30e-5p(1), mmu-miR-31-5p(1), mmu-miR-26a-5p(1), mmu-miR-30a-5p(1), mmu-miR-19a-3p(1), mmu-miR-152-3p(1), mmu-miR-30c-5p(1), mmu-miR-18a-5p(1), mmu-miR-143-3p(1), mmu-miR-181b-5p(1), mmu-miR-30b-5p(1), mmu-miR-127-3p(1), mmu-miR-130b-3p(1), mmu-miR-192-5p(1), mmu-miR-183-5p…	33
circSelenoi_863	chr5|30457707|30470521|+	mmu-miR-182-5p(2), mmu-miR-30e-5p(1), mmu-miR-30a-5p(1), mmu-miR-30c-5p(1), mmu-miR-185-5p(1), mmu-miR-30d-5p(1), mmu-miR-30b-5p(1), mmu-miR-153-3p(1), mmu-miR-483-5p(1), mmu-miR-342-3p(1), mmu-miR-377-3p(1), mmu-miR-190b-5p(1), mmu-miR-3065-5p(1), mmu-miR-574-5p(1)	14
circSnx17_618	chr5|31351212|31353894|+	mmu-miR-206-3p(1), mmu-miR-322-5p(1), mmu-miR-15b-5p(1), mmu-miR-152-3p(1), mmu-miR-136-5p(1), mmu-miR-431-5p(1), mmu-miR-194-5p(1), mmu-miR-207(1), mmu-miR-540-3p(1), mmu-miR-1904(1)	10
circYes1_1425	chr5|32797674|32821744|+	mmu-miR-23b-3p(1), mmu-miR-155-5p(1), mmu-miR-34c-5p(1), mmu-miR-211-5p(1), mmu-miR-204-5p(1), mmu-miR-125b-5p(1), mmu-miR-23a-3p(1), mmu-miR-381-3p(1), mmu-miR-351-5p(1), mmu-miR-125a-5p(1), mmu-miR-362-5p(1), mmu-miR-34b-5p(1), mmu-miR-27a-5p(1), mmu-miR-344d-3p(1), mmu-miR-335-3p(1)	15
circNsd2_789	chr5|34000455|34003611|+	mmu-miR-9-5p(1), mmu-miR-16-5p(1), mmu-miR-27b-3p(1), mmu-miR-27a-3p(1), mmu-miR-375-3p(1), mmu-miR-15b-5p(1), mmu-miR-320-3p(1), mmu-miR-433-3p(1), mmu-miR-541-5p(1), mmu-miR-300-3p(1), mmu-miR-181d-5p(1)	11
circNsd2_1439	chr5|34000455|34013080|+	mmu-miR-9-5p(1), mmu-miR-16-5p(1), mmu-miR-27b-3p(1), mmu-miR-27a-3p(1), mmu-miR-375-3p(1), mmu-miR-150-5p(1), mmu-miR-135a-5p(1), mmu-miR-15b-5p(1), mmu-miR-320-3p(1), mmu-miR-433-3p(1), mmu-miR-96-5p(1), mmu-miR-541-5p(1), mmu-miR-300-3p(1), mmu-miR-1904(1), mmu-miR-193b-3p(1), mmu-miR-296-3p(1), mmu-miR-181d-5p(1)	17
circNsd2_1913	chr5|34000455|34026222|+	mmu-miR-135a-5p(2), mmu-miR-1904(2), mmu-miR-9-5p(1), mmu-miR-16-5p(1), mmu-miR-27b-3p(1), mmu-miR-27a-3p(1), mmu-miR-7b-5p(1), mmu-miR-375-3p(1), mmu-miR-150-5p(1), mmu-miR-15b-5p(1), mmu-miR-320-3p(1), mmu-miR-433-3p(1), mmu-miR-96-5p(1), mmu-miR-218-5p(1), mmu-miR-541-5p(1), mmu-miR-300-3p(1), mmu-miR-335-3p(1), mmu-miR-193b-3p(1), mmu-miR-296-3p(1), mmu-miR-181d-5p(1)	20
circFam193a_4156	chr5|34567924|34623791|+	mmu-miR-335-3p(3), mmu-miR-138-5p(2), mmu-miR-127-5p(2), mmu-miR-382-5p(2), mmu-miR-370-3p(2), mmu-miR-342-5p(2), mmu-miR-705(2), mmu-miR-207(2), mmu-miR-300-3p(2), mmu-miR-210-3p(1), mmu-miR-20b-5p(1), mmu-miR-16-5p(1), mmu-miR-15a-5p(1), mmu-miR-27b-3p(1), mmu-miR-27a-3p(1), mmu-miR-106a-5p(1), mmu-miR-20a-5p(1), mmu-miR-17-5p(1), mmu-miR-375-3p(1), mmu-miR-103-3p(1), mmu-miR-31-5p(1), mmu-miR-…	46
circAdd1_651	chr5|34767535|34771704|+	mmu-miR-370-3p(2), mmu-miR-20b-5p(1), mmu-miR-106a-5p(1), mmu-miR-93-5p(1), mmu-miR-20a-5p(1), mmu-miR-17-5p(1), mmu-miR-135a-5p(1), mmu-miR-433-3p(1), mmu-miR-680(1), mmu-miR-207(1), mmu-miR-490-3p(1)	11
circHtt_1199	chr5|34975041|34983411|+	mmu-miR-326-3p(1), mmu-miR-10b-5p(1), mmu-miR-433-3p(1), mmu-miR-494-3p(1), mmu-miR-194-5p(1), mmu-miR-224-5p(1), mmu-miR-325-3p(1), mmu-miR-802-5p(1), mmu-miR-1198-5p(1), mmu-miR-1904(1)	10
circHtt_1597	chr5|34991604|35022222|+	mmu-let-7a-5p(1), mmu-let-7e-5p(1), mmu-let-7b-5p(1), mmu-let-7c-5p(1), mmu-miR-709(1), mmu-miR-185-5p(1), mmu-let-7d-5p(1), mmu-miR-676-3p(1), mmu-miR-194-5p(1), mmu-miR-541-5p(1), mmu-miR-705(1), mmu-miR-193b-3p(1), mmu-miR-323-3p(1)	13
circLrpap1_402	chr5|35254874|35256622|-	mmu-miR-16-5p(1), mmu-miR-15a-5p(1), mmu-miR-322-5p(1), mmu-miR-15b-5p(1), mmu-miR-326-3p(1), mmu-miR-218-5p(1), mmu-miR-670-5p(1)	7
circTrmt44_875	chr5|35722704|35731538|-	mmu-miR-7b-5p(1), mmu-miR-211-5p(1), mmu-miR-29b-3p(1), mmu-miR-29a-3p(1), mmu-miR-29c-3p(1), mmu-miR-214-3p(1), mmu-miR-350-3p(1), mmu-miR-697(1)	8
circTbc1d14_914	chr5|36662368|36682392|-	mmu-miR-29b-3p(2), mmu-miR-23b-3p(1), mmu-miR-200a-3p(1), mmu-miR-141-3p(1), mmu-miR-429-3p(1), mmu-miR-200b-3p(1), mmu-miR-31-5p(1), mmu-miR-200c-3p(1), mmu-miR-29a-3p(1), mmu-miR-29c-3p(1), mmu-miR-203-3p(1), mmu-miR-23a-3p(1), mmu-miR-433-3p(1), mmu-miR-382-5p(1), mmu-miR-541-5p(1), mmu-miR-340-5p(1), mmu-miR-680(1), mmu-miR-29b-2-5p(1), mmu-miR-335-3p(1), mmu-miR-339-3p(1), mmu-miR-338-3p(1)	21
circTbc1d14_427	chr5|36676616|36682392|-	mmu-miR-29b-3p(2), mmu-miR-23b-3p(1), mmu-miR-31-5p(1), mmu-miR-29a-3p(1), mmu-miR-29c-3p(1), mmu-miR-23a-3p(1), mmu-miR-541-5p(1), mmu-miR-29b-2-5p(1), mmu-miR-339-3p(1)	9
circGm1043_585	chr5|37339424|37351648|+	mmu-miR-141-3p(1), mmu-miR-324-5p(1), mmu-miR-153-3p(1), mmu-miR-207(1), mmu-miR-670-5p(1), mmu-miR-490-3p(1)	6
circWdr1_420	chr5|38703016|38708810|-	mmu-miR-135a-5p(1), mmu-miR-207(1)	2
circGm7854_294	chr5|43323261|43348747|-	mmu-miR-1a-3p(1), mmu-miR-206-3p(1), mmu-miR-384-3p(1)	3
circCc2d2a_642	chr5|43842599|43852636|+	mmu-miR-205-5p(1), mmu-miR-433-3p(1), mmu-miR-431-5p(1), mmu-miR-666-5p(1)	4
circFbxl5_1760	chr5|43915563|43931001|-	mmu-miR-122-5p(2), mmu-miR-223-3p(1), mmu-miR-19b-3p(1), mmu-miR-335-5p(1), mmu-miR-10b-5p(1), mmu-miR-24-3p(1), mmu-miR-483-5p(1), mmu-miR-377-3p(1), mmu-miR-129-5p(1), mmu-miR-484(1)	10
circPpargc1a_1142	chr5|51629939|51631753|-	mmu-miR-210-3p(1), mmu-miR-375-3p(1), mmu-miR-328-3p(1), mmu-miR-196a-5p(1), mmu-miR-324-5p(1), mmu-miR-125b-5p(1), mmu-miR-381-3p(1), mmu-miR-431-5p(1), mmu-miR-351-5p(1), mmu-miR-199b-3p(1), mmu-miR-194-5p(1), mmu-miR-199a-3p(1), mmu-miR-705(1), mmu-miR-1187(1), mmu-miR-190b-5p(1), mmu-miR-1199-5p(1), mmu-miR-193b-3p(1)	17
circSepsecs_912	chr5|52813355|52826395|-	mmu-miR-29b-3p(2), mmu-miR-124-3p(1), mmu-miR-9-5p(1), mmu-miR-1a-3p(1), mmu-miR-211-5p(1), mmu-miR-204-5p(1), mmu-miR-29a-3p(1), mmu-miR-298-5p(1), mmu-miR-138-5p(1), mmu-miR-340-5p(1), mmu-miR-1198-5p(1), mmu-miR-673-5p(1), mmu-miR-188-3p(1), mmu-miR-7a-1-3p(1)	14
circAnapc4_554	chr5|52996963|53002749|+	mmu-miR-141-3p(1), mmu-miR-34c-5p(1), mmu-miR-335-5p(1), mmu-miR-381-3p(1), mmu-miR-182-5p(1), mmu-miR-342-5p(1), mmu-miR-377-3p(1)	7
circStim2_131	chr5|54210717|54210848|+	#N/A	#N/A
circPgm2_1201	chr5|64254321|64265606|+	mmu-miR-296-5p(1), mmu-miR-150-5p(1), mmu-miR-709(1), mmu-miR-138-5p(1), mmu-miR-185-5p(1), mmu-miR-433-3p(1), mmu-miR-433-5p(1), mmu-miR-34b-5p(1), mmu-miR-297a-5p(1), mmu-miR-1187(1), mmu-miR-207(1)	11
ciRpl9_777	chr5|65546953|65547730|-	mmu-miR-20b-5p(1), mmu-miR-106a-5p(1), mmu-miR-93-5p(1), mmu-miR-20a-5p(1), mmu-miR-17-5p(1), mmu-miR-106b-5p(1), mmu-miR-217-5p(1), mmu-miR-802-5p(1), mmu-miR-300-3p(1), mmu-miR-5101(1), mmu-miR-3065-5p(1)	11
circUbe2k_465	chr5|65723331|65751891|+	mmu-miR-190b-5p(1)	1
circN4bp2_390	chr5|65928729|65943704|+	mmu-miR-23b-3p(1), mmu-miR-217-5p(1), mmu-miR-188-3p(1)	3
circN4bp2_4265	chr5|65947360|65969493|+	mmu-miR-9-5p(2), mmu-miR-103-3p(2), mmu-miR-34a-5p(2), mmu-miR-298-5p(2), mmu-miR-136-5p(2), mmu-miR-107-3p(2), mmu-miR-207(2), mmu-miR-335-3p(2), mmu-miR-669d-5p(2), mmu-miR-20b-5p(1), mmu-miR-200a-3p(1), mmu-miR-106a-5p(1), mmu-miR-93-5p(1), mmu-miR-20a-5p(1), mmu-miR-17-5p(1), mmu-miR-135a-5p(1), mmu-miR-106b-5p(1), mmu-miR-146a-5p(1), mmu-miR-196a-5p(1), mmu-miR-709(1), mmu-miR-149-5p(1), mmu…	34
circN4bp2_971	chr5|65967106|65982738|+	mmu-miR-1904(2), mmu-miR-211-5p(1), mmu-miR-204-5p(1), mmu-miR-138-5p(1), mmu-miR-29b-1-5p(1), mmu-miR-370-3p(1), mmu-miR-207(1), mmu-miR-5101(1), mmu-miR-335-3p(1), mmu-miR-669d-5p(1), mmu-miR-3105-3p(1)	11
circApbb2_580	chr5|66464877|66470772|-	mmu-miR-183-5p(2), mmu-miR-27b-3p(1), mmu-miR-27a-3p(1), mmu-miR-199a-5p(1), mmu-miR-135a-5p(1), mmu-miR-34a-5p(1), mmu-miR-217-5p(1), mmu-miR-138-5p(1), mmu-miR-342-3p(1)	9
circApbb2_353	chr5|66548969|66557624|-	mmu-miR-19b-3p(1), mmu-miR-19a-3p(1), mmu-miR-203-3p(1), mmu-miR-370-3p(1)	4
circTmem33_555	chr5|67418306|67425987|+	mmu-miR-124-3p(1), mmu-miR-20b-5p(1), mmu-miR-155-5p(1), mmu-miR-103-3p(1), mmu-miR-92a-3p(1), mmu-miR-196a-5p(1), mmu-miR-709(1), mmu-miR-214-3p(1), mmu-miR-363-3p(1), mmu-miR-297a-5p(1), mmu-miR-107-3p(1), mmu-miR-673-5p(1), mmu-miR-1904(1)	13
circSlc30a9_674	chr5|67473020|67492011|+	mmu-miR-9-5p(1), mmu-miR-382-5p(1), mmu-miR-29b-2-5p(1), mmu-miR-5101(1), mmu-miR-539-5p(1), mmu-miR-1904(1), mmu-miR-376a-3p(1)	7
circSlc30a9_410	chr5|67505262|67510108|+	mmu-miR-342-5p(1)	1
circAtp8a1_173	chr5|67840100|67840273|-	mmu-miR-429-3p(1), mmu-miR-200b-3p(1), mmu-miR-200c-3p(1)	3
circAtp8a1_602	chr5|67840100|67889596|-	mmu-miR-429-3p(1), mmu-miR-200b-3p(1), mmu-miR-200c-3p(1), mmu-miR-122-5p(1), mmu-miR-216a-5p(1)	5
circAtp8a1_499	chr5|67860322|67895825|-	mmu-miR-122-5p(1), mmu-miR-216a-5p(1), mmu-miR-697(1)	3
circAtp8a1_1512	chr5|67860322|67932193|-	mmu-miR-23b-3p(1), mmu-miR-199a-5p(1), mmu-miR-122-5p(1), mmu-miR-216a-5p(1), mmu-miR-217-5p(1), mmu-miR-23a-3p(1), mmu-miR-384-3p(1), mmu-miR-539-5p(1), mmu-miR-3065-5p(1), mmu-miR-697(1)	10
circGuf1_420	chr5|69715527|69716970|+	mmu-miR-27b-3p(1), mmu-miR-93-5p(1), mmu-miR-20a-5p(1), mmu-miR-17-5p(1), mmu-miR-320-3p(1), mmu-miR-128-3p(1), mmu-miR-301b-3p(1)	7
circCorin_444	chr5|72511212|72518101|-	mmu-miR-377-3p(2), mmu-miR-32-5p(1), mmu-miR-128-3p(1)	3
circCorin_708	chr5|72529440|72611849|-	mmu-miR-27b-3p(1), mmu-miR-370-3p(1), mmu-miR-758-3p(1), mmu-miR-190b-5p(1)	4
circNfxl1_798	chr5|72696948|72710095|-	mmu-miR-96-5p(2), mmu-miR-140-5p(1), mmu-miR-16-5p(1), mmu-miR-1a-3p(1), mmu-miR-375-3p(1), mmu-miR-206-3p(1), mmu-miR-34a-5p(1), mmu-miR-322-5p(1), mmu-miR-29a-3p(1), mmu-miR-802-5p(1), mmu-miR-697(1)	11
circFryl_774	chr5|73184658|73198936|-	mmu-miR-429-3p(1), mmu-miR-200b-3p(1), mmu-miR-223-3p(1), mmu-miR-30e-5p(1), mmu-miR-30a-5p(1), mmu-miR-30c-5p(1), mmu-miR-132-3p(1), mmu-miR-125b-5p(1), mmu-miR-30d-5p(1), mmu-miR-30b-5p(1), mmu-miR-351-5p(1), mmu-miR-125a-5p(1), mmu-miR-212-3p(1), mmu-miR-697(1)	14
circFryl_513	chr5|73227225|73230264|-	mmu-miR-214-3p(1), mmu-miR-351-5p(1), mmu-miR-370-3p(1), mmu-miR-670-5p(1), mmu-miR-1904(1), mmu-miR-574-5p(1)	6
circFryl_293	chr5|73352328|73378415|-	mmu-miR-135a-5p(1), mmu-miR-322-5p(1), mmu-miR-490-3p(1)	3
circDcun1d4_318	chr5|73668228|73680087|+	mmu-miR-199a-5p(1), mmu-miR-298-5p(1)	2
circDcun1d4_481	chr5|73668228|73692040|+	mmu-miR-199a-5p(1), mmu-miR-298-5p(1), mmu-miR-207(1)	3
circDcun1d4_590	chr5|73668228|73701498|+	mmu-miR-23b-3p(1), mmu-miR-199a-5p(1), mmu-miR-19b-3p(1), mmu-miR-19a-3p(1), mmu-miR-298-5p(1), mmu-miR-23a-3p(1), mmu-miR-207(1)	7
circFip1l1_576	chr5|74701592|74717810|+	mmu-miR-9-5p(1), mmu-miR-27b-3p(1), mmu-miR-27a-3p(1), mmu-miR-136-5p(1), mmu-miR-335-3p(1)	5
circPpat_1041	chr5|77065880|77073727|-	mmu-miR-320-3p(1)	1
circSrp72_256	chr5|77128134|77128473|+	mmu-miR-103-3p(1), mmu-miR-31-5p(1), mmu-miR-148a-3p(1), mmu-miR-676-3p(1), mmu-miR-194-5p(1), mmu-miR-107-3p(1)	6
circAdgrl3_926	chr5|81613041|81660631|+	mmu-miR-9-5p(1), mmu-miR-34a-5p(1), mmu-miR-33-5p(1), mmu-miR-181b-5p(1), mmu-miR-1198-5p(1), mmu-miR-335-3p(1), mmu-miR-3470b(1), mmu-miR-7a-2-3p(1)	8
circAdgrl3_801	chr5|81659830|81660631|+	mmu-miR-9-5p(1), mmu-miR-34a-5p(1), mmu-miR-33-5p(1), mmu-miR-335-3p(1), mmu-miR-3470b(1), mmu-miR-7a-2-3p(1)	6
circAdgrl3_1702	chr5|81836355|81919527|+	mmu-miR-200c-3p(2), mmu-miR-670-5p(2), mmu-miR-137-3p(1), mmu-miR-200a-3p(1), mmu-miR-141-3p(1), mmu-miR-1a-3p(1), mmu-miR-200b-3p(1), mmu-miR-181a-5p(1), mmu-miR-31-5p(1), mmu-miR-92a-3p(1), mmu-miR-324-5p(1), mmu-miR-25-3p(1), mmu-miR-363-3p(1), mmu-miR-125a-5p(1), mmu-miR-494-3p(1), mmu-miR-676-3p(1), mmu-miR-218-5p(1), mmu-miR-340-5p(1), mmu-miR-1198-5p(1), mmu-miR-3470b(1), mmu-miR-181d-5p(1)	21
circRufy3_635	chr5|88764320|88780390|+	mmu-miR-181a-5p(1), mmu-miR-196a-5p(1), mmu-miR-181b-5p(1), mmu-miR-182-5p(1), mmu-miR-207(1), mmu-miR-3087-3p(1), mmu-miR-484(1)	7
circSlc4a4_1244	chr5|89232500|89318680|+	mmu-miR-27b-3p(1), mmu-miR-27a-3p(1), mmu-miR-216a-5p(1), mmu-miR-324-5p(1), mmu-miR-351-5p(1), mmu-miR-127-5p(1), mmu-miR-370-3p(1), mmu-miR-224-5p(1), mmu-miR-335-3p(1), mmu-miR-338-3p(1)	10
circAnkrd17_604	chr5|90400725|90401801|-	mmu-miR-138-5p(1), mmu-miR-136-5p(1), mmu-miR-411-3p(1), mmu-miR-1904(1)	4
circAnkrd17_893	chr5|90400725|90406409|-	mmu-miR-138-5p(1), mmu-miR-136-5p(1), mmu-miR-411-3p(1), mmu-miR-199b-3p(1), mmu-miR-199a-3p(1), mmu-miR-1904(1)	6
circAnkrd17_2692	chr5|90430709|90451924|-	mmu-miR-322-5p(5), mmu-miR-15a-5p(3), mmu-miR-15b-5p(3), mmu-miR-16-5p(2), mmu-miR-33-5p(2), mmu-miR-210-3p(1), mmu-miR-221-3p(1), mmu-miR-135a-5p(1), mmu-miR-34c-5p(1), mmu-miR-34a-5p(1), mmu-miR-19b-3p(1), mmu-miR-101a-3p(1), mmu-miR-222-3p(1), mmu-miR-339-5p(1), mmu-miR-10b-5p(1), mmu-miR-10a-5p(1), mmu-miR-153-3p(1), mmu-miR-125a-5p(1), mmu-miR-22-3p(1), mmu-miR-411-3p(1), mmu-miR-218-5p(1), …	27
circAnkrd17_1105	chr5|90435107|90445993|-	mmu-miR-15a-5p(3), mmu-miR-322-5p(3), mmu-miR-16-5p(2), mmu-miR-15b-5p(2), mmu-miR-33-5p(2), mmu-miR-210-3p(1), mmu-miR-221-3p(1), mmu-miR-222-3p(1), mmu-miR-339-5p(1), mmu-miR-22-3p(1), mmu-miR-499-5p(1), mmu-miR-335-3p(1)	12
circAnkrd17_459	chr5|90446398|90451924|-	mmu-miR-322-5p(1), mmu-miR-15b-5p(1), mmu-miR-338-3p(1)	3
circShroom3_916	chr5|93100397|93110222|+	mmu-miR-207(2), mmu-miR-322-5p(1), mmu-miR-181b-5p(1), mmu-miR-758-3p(1), mmu-miR-324-3p(1), mmu-miR-384-3p(1)	6
circSeptin11_349	chr5|93302728|93304871|+	#N/A	#N/A
circSeptin11_615	chr5|93302728|93310151|+	mmu-miR-140-5p(1), mmu-miR-27b-3p(1), mmu-miR-27a-3p(1), mmu-miR-101a-3p(1), mmu-miR-224-5p(1), mmu-miR-574-5p(1), mmu-miR-181d-5p(1)	7
circCnot6l_965	chr5|96227791|96246172|-	mmu-miR-7b-5p(1), mmu-miR-103-3p(1), mmu-miR-211-5p(1), mmu-miR-204-5p(1), mmu-miR-29a-3p(1), mmu-miR-7a-5p(1), mmu-miR-184-3p(1), mmu-miR-127-3p(1), mmu-miR-363-3p(1), mmu-miR-182-5p(1), mmu-miR-297a-5p(1), mmu-miR-107-3p(1), mmu-miR-335-3p(1)	13
circCnot6l_485	chr5|96254074|96281991|-	mmu-miR-125b-5p(1), mmu-miR-351-5p(1), mmu-miR-182-5p(1), mmu-miR-670-5p(1), mmu-miR-99a-5p(1)	5
circCnot6l_395	chr5|96276801|96281991|-	mmu-miR-125b-5p(1), mmu-miR-351-5p(1), mmu-miR-182-5p(1), mmu-miR-670-5p(1), mmu-miR-99a-5p(1)	5
circMrpl1_530	chr5|96371629|96379651|+	mmu-miR-135a-5p(1), mmu-miR-136-5p(1), mmu-miR-29b-1-5p(1)	3
circSec31a_1453	chr5|100517454|100536470|-	mmu-miR-429-3p(1), mmu-miR-200b-3p(1), mmu-miR-34c-5p(1), mmu-miR-34a-5p(1), mmu-miR-200c-3p(1), mmu-miR-15b-5p(1), mmu-miR-152-3p(1), mmu-miR-148b-3p(1), mmu-miR-298-5p(1), mmu-miR-709(1), mmu-miR-185-5p(1), mmu-miR-676-3p(1), mmu-miR-34b-5p(1), mmu-miR-98-5p(1), mmu-miR-680(1), mmu-miR-190b-5p(1), mmu-miR-490-3p(1)	17
circSec31a_2500	chr5|100526686|100555972|-	mmu-miR-181a-5p(1), mmu-miR-103-3p(1), mmu-miR-298-5p(1), mmu-miR-125b-5p(1), mmu-miR-185-5p(1), mmu-miR-181b-5p(1), mmu-miR-503-5p(1), mmu-miR-127-3p(1), mmu-miR-125a-5p(1), mmu-miR-676-3p(1), mmu-miR-370-3p(1), mmu-miR-107-3p(1), mmu-miR-224-5p(1), mmu-miR-680(1), mmu-miR-5101(1), mmu-miR-188-3p(1), mmu-miR-697(1), mmu-miR-193b-3p(1), mmu-miR-296-3p(1)	19
circSec31a_1223	chr5|100531655|100543760|-	mmu-miR-103-3p(1), mmu-miR-125b-5p(1), mmu-miR-503-5p(1), mmu-miR-127-3p(1), mmu-miR-125a-5p(1), mmu-miR-370-3p(1), mmu-miR-107-3p(1), mmu-miR-224-5p(1), mmu-miR-296-3p(1)	9
circSec31a_499	chr5|100551873|100555972|-	mmu-miR-181a-5p(1), mmu-miR-181b-5p(1), mmu-miR-193b-3p(1)	3
circSec31a_403	chr5|100553302|100555972|-	mmu-miR-181a-5p(1), mmu-miR-181b-5p(1), mmu-miR-193b-3p(1)	3
circLin54_983	chr5|100623547|100633714|-	mmu-miR-29b-3p(1), mmu-miR-29b-1-5p(1), mmu-miR-382-5p(1), mmu-miR-425-5p(1), mmu-miR-383-5p(1), mmu-miR-29b-2-5p(1)	6
circLin54_840	chr5|100628056|100633714|-	mmu-miR-29b-3p(1), mmu-miR-29b-1-5p(1), mmu-miR-382-5p(1), mmu-miR-425-5p(1), mmu-miR-383-5p(1), mmu-miR-29b-2-5p(1)	6
circAbraxas1_1108	chr5|100953763|100960068|-	mmu-miR-15a-5p(1), mmu-miR-34c-5p(1), mmu-miR-34a-5p(1), mmu-miR-322-5p(1), mmu-miR-15b-5p(1), mmu-miR-146a-5p(1), mmu-miR-433-3p(1), mmu-miR-370-3p(1), mmu-miR-34b-5p(1), mmu-miR-705(1), mmu-miR-673-5p(1), mmu-miR-146b-5p(1), mmu-miR-7a-2-3p(1)	13
circWdfy3_2106	chr5|102089305|102189609|-	mmu-let-7a-5p(1), mmu-miR-16-5p(1), mmu-miR-15a-5p(1), mmu-miR-32-5p(1), mmu-miR-103-3p(1), mmu-let-7e-5p(1), mmu-let-7b-5p(1), mmu-miR-19b-3p(1), mmu-miR-205-5p(1), mmu-let-7c-5p(1), mmu-miR-15b-5p(1), mmu-miR-29a-3p(1), mmu-miR-146a-5p(1), mmu-miR-324-5p(1), mmu-miR-138-5p(1), mmu-miR-185-5p(1), mmu-miR-10b-5p(1), mmu-miR-495-3p(1), mmu-miR-214-3p(1), mmu-let-7d-5p(1), mmu-miR-431-5p(1), mmu-mi…	36
circArhgap24_331	chr5|102989155|103008403|+	mmu-miR-433-3p(1)	1
circAff1_979	chr5|103930989|103932379|+	mmu-miR-1a-3p(1), mmu-miR-7b-5p(1), mmu-miR-206-3p(1), mmu-miR-205-5p(1), mmu-miR-33-5p(1), mmu-miR-29b-1-5p(1), mmu-miR-29b-2-5p(1), mmu-miR-207(1), mmu-miR-670-5p(1), mmu-miR-1904(1)	10
circKlhl8_384	chr5|104033772|104034156|-	mmu-miR-298-5p(1), mmu-miR-138-5p(1)	2
circZfp644_3735	chr5|106767405|106786501|-	mmu-miR-137-3p(1), mmu-miR-23b-3p(1), mmu-miR-20b-5p(1), mmu-let-7a-5p(1), mmu-miR-106a-5p(1), mmu-miR-93-5p(1), mmu-miR-20a-5p(1), mmu-miR-17-5p(1), mmu-miR-103-3p(1), mmu-let-7e-5p(1), mmu-let-7b-5p(1), mmu-miR-92a-3p(1), mmu-miR-205-5p(1), mmu-let-7c-5p(1), mmu-miR-29b-3p(1), mmu-miR-29a-3p(1), mmu-miR-29c-3p(1), mmu-miR-328-3p(1), mmu-miR-298-5p(1), mmu-miR-222-3p(1), mmu-miR-196a-5p(1), mmu-…	40
circZfp644_3632	chr5|106782696|106786501|-	mmu-miR-137-3p(1), mmu-miR-23b-3p(1), mmu-miR-20b-5p(1), mmu-let-7a-5p(1), mmu-miR-106a-5p(1), mmu-miR-93-5p(1), mmu-miR-20a-5p(1), mmu-miR-17-5p(1), mmu-miR-103-3p(1), mmu-let-7e-5p(1), mmu-let-7b-5p(1), mmu-miR-92a-3p(1), mmu-miR-205-5p(1), mmu-let-7c-5p(1), mmu-miR-29b-3p(1), mmu-miR-29a-3p(1), mmu-miR-29c-3p(1), mmu-miR-328-3p(1), mmu-miR-298-5p(1), mmu-miR-222-3p(1), mmu-miR-196a-5p(1), mmu-…	39
circZfp644_3026	chr5|106783475|106786501|-	mmu-miR-137-3p(1), mmu-miR-23b-3p(1), mmu-miR-20b-5p(1), mmu-let-7a-5p(1), mmu-miR-106a-5p(1), mmu-miR-93-5p(1), mmu-miR-20a-5p(1), mmu-miR-17-5p(1), mmu-miR-103-3p(1), mmu-let-7e-5p(1), mmu-let-7b-5p(1), mmu-miR-92a-3p(1), mmu-miR-205-5p(1), mmu-let-7c-5p(1), mmu-miR-29b-3p(1), mmu-miR-29a-3p(1), mmu-miR-29c-3p(1), mmu-miR-328-3p(1), mmu-miR-298-5p(1), mmu-miR-222-3p(1), mmu-miR-203-3p(1), mmu-m…	33
circHfm1_414	chr5|106995529|107004858|-	#N/A	#N/A
circEvi5_678	chr5|107936064|107947126|-	mmu-miR-16-5p(1), mmu-miR-27a-3p(1), mmu-miR-135a-5p(1), mmu-miR-211-5p(1), mmu-miR-152-3p(1), mmu-miR-148b-3p(1), mmu-miR-148a-3p(1), mmu-miR-207(1), mmu-miR-673-5p(1)	9
circEvi5_1009	chr5|107961411|107969760|-	mmu-miR-106a-5p(1), mmu-miR-93-5p(1), mmu-miR-429-3p(1), mmu-miR-181a-5p(1), mmu-miR-205-5p(1), mmu-miR-211-5p(1), mmu-miR-106b-5p(1), mmu-miR-381-3p(1), mmu-miR-382-3p(1), mmu-miR-382-5p(1), mmu-miR-680(1), mmu-miR-802-5p(1), mmu-miR-335-3p(1), mmu-miR-532-5p(1), mmu-miR-7a-1-3p(1)	15
circAnkle2_593	chr5|110384138|110386001|+	mmu-miR-324-3p(1), mmu-miR-383-5p(1), mmu-miR-5101(1), mmu-miR-697(1)	4
circAnkle2_743	chr5|110385523|110397366|+	mmu-miR-326-3p(1), mmu-miR-139-5p(1), mmu-miR-383-5p(1), mmu-miR-5101(1), mmu-miR-697(1), mmu-miR-1904(1)	6
circPgam5_528	chr5|110413377|110415131|-	mmu-miR-200b-3p(1), mmu-miR-207(1)	2
circEp400_393	chr5|110820974|110821480|-	mmu-miR-15a-5p(1), mmu-miR-34c-5p(1), mmu-miR-322-5p(1), mmu-miR-15b-5p(1), mmu-miR-673-5p(1), mmu-miR-574-5p(1)	6
circEp400_1467	chr5|110845074|110859033|-	mmu-miR-32-5p(1), mmu-miR-135a-5p(1), mmu-miR-34c-5p(1), mmu-miR-34a-5p(1), mmu-miR-148a-3p(1), mmu-miR-298-5p(1), mmu-miR-10b-5p(1), mmu-miR-10a-5p(1), mmu-miR-149-5p(1), mmu-miR-29b-1-5p(1), mmu-miR-370-3p(1), mmu-miR-34b-5p(1), mmu-miR-383-5p(1), mmu-miR-29b-2-5p(1), mmu-miR-1198-5p(1), mmu-miR-335-3p(1), mmu-miR-1199-5p(1), mmu-miR-3105-3p(1)	18
circEp400_2737	chr5|110851317|110887547|-	mmu-miR-135a-5p(1), mmu-miR-34c-5p(1), mmu-miR-34a-5p(1), mmu-miR-205-5p(1), mmu-miR-211-5p(1), mmu-miR-29b-3p(1), mmu-miR-29a-3p(1), mmu-miR-29c-3p(1), mmu-miR-148a-3p(1), mmu-miR-298-5p(1), mmu-miR-709(1), mmu-miR-320-3p(1), mmu-miR-339-5p(1), mmu-miR-10b-5p(1), mmu-miR-139-5p(1), mmu-miR-10a-5p(1), mmu-miR-495-3p(1), mmu-miR-149-5p(1), mmu-miR-433-3p(1), mmu-miR-29b-1-5p(1), mmu-miR-199b-3p(1)…	36
circEp400_901	chr5|110872287|110883512|-	mmu-miR-211-5p(1), mmu-miR-298-5p(1), mmu-miR-139-5p(1), mmu-miR-433-3p(1), mmu-miR-29b-1-5p(1), mmu-miR-199b-3p(1), mmu-miR-182-5p(1), mmu-miR-199a-3p(1), mmu-miR-5101(1), mmu-miR-3061-5p(1), mmu-miR-296-3p(1)	11
circEp400_270	chr5|110875394|110877829|-	mmu-miR-211-5p(1), mmu-miR-433-3p(1), mmu-miR-199b-3p(1), mmu-miR-199a-3p(1)	4
circEp400_703	chr5|110877099|110883512|-	mmu-miR-298-5p(1), mmu-miR-139-5p(1), mmu-miR-433-3p(1), mmu-miR-29b-1-5p(1), mmu-miR-199b-3p(1), mmu-miR-182-5p(1), mmu-miR-199a-3p(1), mmu-miR-5101(1), mmu-miR-3061-5p(1), mmu-miR-296-3p(1)	10
circEp400_1481	chr5|110901669|110904632|-	mmu-miR-16-5p(1), mmu-miR-15a-5p(1), mmu-miR-211-5p(1), mmu-miR-204-5p(1), mmu-miR-322-5p(1), mmu-miR-15b-5p(1), mmu-miR-203-3p(1), mmu-miR-320-3p(1), mmu-miR-503-5p(1), mmu-miR-149-5p(1), mmu-miR-136-5p(1), mmu-miR-29b-1-5p(1), mmu-miR-370-3p(1), mmu-miR-324-3p(1), mmu-miR-342-5p(1), mmu-miR-188-3p(1), mmu-miR-670-5p(1), mmu-miR-490-3p(1), mmu-miR-1904(1), mmu-miR-193b-3p(1)	20
circEp400_1370	chr5|110903262|110904632|-	mmu-miR-15a-5p(1), mmu-miR-211-5p(1), mmu-miR-204-5p(1), mmu-miR-322-5p(1), mmu-miR-15b-5p(1), mmu-miR-203-3p(1), mmu-miR-149-5p(1), mmu-miR-136-5p(1), mmu-miR-29b-1-5p(1), mmu-miR-324-3p(1), mmu-miR-342-5p(1), mmu-miR-188-3p(1), mmu-miR-670-5p(1), mmu-miR-490-3p(1), mmu-miR-1904(1), mmu-miR-193b-3p(1)	16
circPitpnb_436	chr5|111483360|111497440|+	mmu-miR-211-5p(1), mmu-miR-466a-5p(1), mmu-miR-466p-5p(1)	3
circPitpnb_259	chr5|111494348|111497440|+	#N/A	#N/A
circGrk3_605	chr5|113085574|113103121|-	mmu-miR-207(1)	1
circGrk3_719	chr5|113085574|113109514|-	mmu-miR-207(1)	1
circ2900026A02Rik_4630	chr5|113323070|113341773|-	mmu-miR-124-3p(1), mmu-miR-134-5p(1), mmu-miR-296-5p(1), mmu-miR-199a-5p(1), mmu-miR-135a-5p(1), mmu-miR-34c-5p(1), mmu-miR-211-5p(1), mmu-miR-328-3p(1), mmu-miR-298-5p(1), mmu-miR-709(1), mmu-miR-324-5p(1), mmu-miR-214-3p(1), mmu-miR-128-3p(1), mmu-miR-149-5p(1), mmu-miR-431-5p(1), mmu-miR-182-5p(1), mmu-miR-370-3p(1), mmu-miR-342-5p(1), mmu-miR-224-5p(1), mmu-miR-499-5p(1), mmu-miR-680(1), mmu-…	28
circSgsm1_588	chr5|113411114|113411702|-	mmu-miR-298-5p(1), mmu-miR-182-5p(1), mmu-miR-705(1), mmu-miR-690(1), mmu-miR-207(1)	5
circSgsm1_969_1	chr5|113411114|113416695|-	mmu-miR-103-3p(1), mmu-miR-298-5p(1), mmu-miR-182-5p(1), mmu-miR-107-3p(1), mmu-miR-705(1), mmu-miR-690(1), mmu-miR-207(1), mmu-miR-673-5p(1)	8
circUsp30_293	chr5|114240443|114241887|+	mmu-miR-503-5p(1), mmu-miR-574-5p(1)	2
circCoq5_372	chr5|115421624|115422671|+	#N/A	#N/A
circKsr2_292	chr5|117638777|117643704|+	mmu-miR-709(1), mmu-miR-149-5p(1), mmu-miR-207(1)	3
circFbxo21_406	chr5|118124163|118127325|+	mmu-miR-211-5p(1), mmu-miR-136-5p(1), mmu-miR-325-3p(1), mmu-miR-1904(1)	4
circFbxw8_404	chr5|118230560|118233794|-	mmu-miR-214-3p(1), mmu-miR-24-3p(1)	2
circMed13l_238	chr5|118731397|118731635|+	mmu-miR-139-5p(1), mmu-miR-433-3p(1), mmu-miR-129-5p(1)	3
circPtpn11_511	chr5|121302557|121310166|-	mmu-let-7a-5p(1), mmu-miR-199a-5p(1), mmu-miR-429-3p(1), mmu-let-7e-5p(1), mmu-let-7b-5p(1), mmu-let-7c-5p(1), mmu-miR-204-5p(1), mmu-miR-185-5p(1), mmu-let-7d-5p(1), mmu-miR-136-5p(1), mmu-miR-194-5p(1), mmu-miR-544-5p(1)	12
circHectd4_3435	chr5|121443734|121466574|+	mmu-miR-20b-5p(1), mmu-miR-16-5p(1), mmu-miR-27b-3p(1), mmu-miR-27a-3p(1), mmu-miR-106a-5p(1), mmu-miR-20a-5p(1), mmu-miR-17-5p(1), mmu-miR-1a-3p(1), mmu-miR-7b-5p(1), mmu-miR-206-3p(1), mmu-miR-103-3p(1), mmu-miR-135a-5p(1), mmu-miR-34a-5p(1), mmu-miR-322-5p(1), mmu-miR-15b-5p(1), mmu-miR-217-5p(1), mmu-miR-184-3p(1), mmu-miR-320-3p(1), mmu-miR-125b-5p(1), mmu-miR-143-3p(1), mmu-miR-24-3p(1), mm…	38
circHectd4_376	chr5|121491553|121492028|+	mmu-miR-138-5p(1), mmu-miR-484(1)	2
circNaa25_378	chr5|121564789|121569648|+	mmu-miR-103-3p(1), mmu-miR-130a-3p(1), mmu-miR-19a-3p(1), mmu-miR-709(1), mmu-miR-326-3p(1), mmu-miR-185-5p(1), mmu-miR-130b-3p(1), mmu-miR-301b-3p(1), mmu-miR-107-3p(1), mmu-miR-190b-5p(1)	10
circAtxn2_320	chr5|121883785|121887292|+	mmu-miR-103-3p(1), mmu-miR-26a-5p(1), mmu-miR-136-5p(1), mmu-miR-153-3p(1), mmu-miR-107-3p(1)	5
circPptc7_503	chr5|122446193|122455297|+	mmu-miR-27b-3p(1), mmu-miR-27a-3p(1), mmu-miR-122-5p(1), mmu-miR-29b-3p(1), mmu-miR-146a-5p(1), mmu-miR-670-5p(1), mmu-miR-146b-5p(1)	7
circIft81_776	chr5|122705323|122732751|-	mmu-miR-29b-2-5p(1), mmu-miR-207(1), mmu-miR-539-5p(1), mmu-miR-540-3p(1)	4
circTmem120b_363	chr5|123237899|123242574|+	mmu-miR-18a-5p(1), mmu-miR-10b-5p(1), mmu-miR-362-5p(1)	3
circRsrc2_598	chr5|123871618|123878925|-	mmu-miR-434-5p(1), mmu-miR-1904(1), mmu-miR-344-3p(1)	3
circGm43518_360	chr5|124072134|124074618|+	mmu-miR-185-5p(1), mmu-miR-22-3p(1), mmu-miR-325-3p(1), mmu-miR-3470b(1), mmu-miR-574-5p(1)	5
circMphosph9_460	chr5|124428908|124435773|-	mmu-miR-434-5p(1), mmu-miR-207(1)	2
circMphosph9_812	chr5|124435617|124445109|-	mmu-miR-103-3p(1), mmu-miR-211-5p(1), mmu-miR-204-5p(1), mmu-miR-335-5p(1), mmu-miR-19a-3p(1), mmu-miR-203-3p(1), mmu-miR-149-5p(1), mmu-miR-107-3p(1), mmu-miR-207(1)	9
circSbno1_271	chr5|124514160|124516609|-	mmu-miR-9-5p(1), mmu-miR-298-5p(1), mmu-miR-216a-5p(1), mmu-miR-466a-5p(1), mmu-miR-1187(1), mmu-miR-466p-5p(1)	6
circSbno1_745	chr5|124545153|124552590|-	mmu-miR-29b-3p(1), mmu-miR-29a-3p(1), mmu-miR-29c-3p(1), mmu-miR-138-5p(1), mmu-miR-503-5p(1), mmu-miR-149-5p(1), mmu-miR-370-3p(1), mmu-miR-690(1), mmu-miR-5101(1)	9
circTctn2_837	chr5|124737769|124748474|+	mmu-let-7a-5p(1), mmu-miR-15a-5p(1), mmu-miR-206-3p(1), mmu-miR-103-3p(1), mmu-let-7e-5p(1), mmu-let-7b-5p(1), mmu-miR-19b-3p(1), mmu-let-7c-5p(1), mmu-miR-322-5p(1), mmu-miR-106b-5p(1), mmu-miR-29b-3p(1), mmu-miR-29a-3p(1), mmu-miR-29c-3p(1), mmu-miR-130a-3p(1), mmu-miR-19a-3p(1), mmu-miR-184-3p(1), mmu-let-7d-5p(1), mmu-miR-433-3p(1), mmu-miR-301b-3p(1), mmu-miR-183-5p(1), mmu-miR-107-3p(1), mm…	26
circTctn2_843	chr5|124741810|124754609|+	mmu-let-7a-5p(1), mmu-miR-15a-5p(1), mmu-miR-206-3p(1), mmu-miR-181a-5p(1), mmu-miR-103-3p(1), mmu-let-7e-5p(1), mmu-let-7b-5p(1), mmu-miR-19b-3p(1), mmu-let-7c-5p(1), mmu-miR-322-5p(1), mmu-miR-106b-5p(1), mmu-miR-130a-3p(1), mmu-miR-19a-3p(1), mmu-miR-184-3p(1), mmu-miR-326-3p(1), mmu-miR-138-5p(1), mmu-miR-181b-5p(1), mmu-let-7d-5p(1), mmu-miR-433-3p(1), mmu-miR-301b-3p(1), mmu-miR-183-5p(1), …	26
circAtp6v0a2_390	chr5|124782904|124784756|+	mmu-miR-296-5p(1), mmu-miR-103-3p(1), mmu-miR-205-5p(1), mmu-miR-107-3p(1), mmu-miR-325-3p(1), mmu-miR-1904(1)	6
circNcor2_2016	chr5|125142903|125230716|-	mmu-miR-205-5p(1), mmu-miR-146a-5p(1), mmu-miR-328-3p(1), mmu-miR-24-3p(1), mmu-miR-136-5p(1), mmu-miR-29b-1-5p(1), mmu-miR-666-5p(1), mmu-miR-705(1), mmu-miR-27a-5p(1), mmu-miR-207(1), mmu-miR-335-3p(1), mmu-miR-484(1)	12
circNcor2_446	chr5|125161944|125165030|-	mmu-miR-205-5p(1), mmu-miR-328-3p(1), mmu-miR-136-5p(1), mmu-miR-666-5p(1), mmu-miR-207(1)	5
circAacs_437	chr5|125559893|125572068|+	mmu-let-7e-5p(1), mmu-let-7b-5p(1), mmu-miR-200c-3p(1), mmu-let-7c-5p(1), mmu-miR-98-5p(1), mmu-miR-542-5p(1)	6
circTmem132b_1039	chr5|125699524|125715392|+	mmu-miR-20b-5p(1), mmu-miR-106a-5p(1), mmu-miR-20a-5p(1), mmu-miR-17-5p(1), mmu-miR-221-3p(1), mmu-miR-30e-5p(1), mmu-miR-106b-5p(1), mmu-miR-30b-5p(1), mmu-miR-301b-3p(1), mmu-miR-324-3p(1), mmu-miR-301a-3p(1), mmu-miR-335-3p(1), mmu-miR-3061-5p(1), mmu-miR-99a-5p(1)	14
circGlt1d1_520	chr5|127721382|127741772|+	mmu-miR-135a-5p(1), mmu-miR-223-3p(1), mmu-miR-205-5p(1), mmu-miR-127-5p(1), mmu-miR-182-5p(1), mmu-miR-335-3p(1), mmu-miR-490-3p(1)	7
circRimbp2_1137	chr5|128874094|128881027|-	mmu-miR-22-3p(1), mmu-miR-680(1), mmu-miR-697(1)	3
circSfswap_688	chr5|129626517|129631772|+	mmu-miR-15a-5p(1), mmu-miR-199a-5p(1), mmu-miR-7b-5p(1), mmu-miR-15b-5p(1), mmu-miR-298-5p(1), mmu-miR-7a-5p(1), mmu-miR-207(1), mmu-miR-1904(1)	8
circAsl_395	chr5|130044937|130047757|-	mmu-miR-31-5p(1), mmu-miR-676-3p(1)	2
circTpst1_1145	chr5|130130430|130143507|+	mmu-miR-29b-1-5p(1), mmu-miR-183-5p(1), mmu-miR-344d-3p(1), mmu-miR-539-5p(1)	4
circRabgef1_353	chr5|130216241|130219884|+	mmu-miR-207(1), mmu-miR-484(1)	2
circRabgef1_520	chr5|130216241|130226957|+	mmu-miR-207(1), mmu-miR-484(1)	2
circTyw1_171	chr5|130306773|130310674|+	mmu-miR-326-3p(1)	1
circAuts2_351	chr5|132059828|132287975|-	mmu-miR-222-3p(1), mmu-miR-1199-5p(1)	2
circClip2_299	chr5|134525082|134529003|-	mmu-miR-139-5p(1), mmu-miR-431-5p(1), mmu-miR-351-5p(1)	3
circMlxipl_501	chr5|135150359|135152871|+	mmu-miR-16-5p(1), mmu-miR-15a-5p(1), mmu-miR-15b-5p(1), mmu-miR-326-3p(1), mmu-miR-370-3p(1)	5
circMlxipl_283	chr5|135152503|135152871|+	mmu-miR-16-5p(1), mmu-miR-15a-5p(1), mmu-miR-15b-5p(1)	3
circBaz1b_2401	chr5|135237896|135255466|+	mmu-miR-1a-3p(1), mmu-miR-7b-5p(1), mmu-miR-206-3p(1), mmu-let-7e-5p(1), mmu-let-7b-5p(1), mmu-miR-211-5p(1), mmu-miR-204-5p(1), mmu-miR-335-5p(1), mmu-miR-18a-5p(1), mmu-miR-431-5p(1), mmu-miR-199b-3p(1), mmu-miR-194-5p(1), mmu-miR-199a-3p(1), mmu-miR-98-5p(1), mmu-miR-207(1), mmu-miR-673-5p(1), mmu-miR-335-3p(1), mmu-miR-3065-5p(1), mmu-miR-1199-5p(1), mmu-miR-1904(1)	20
circBaz1b_1978	chr5|135245443|135252072|+	mmu-miR-1a-3p(1), mmu-miR-7b-5p(1), mmu-miR-206-3p(1), mmu-let-7b-5p(1), mmu-miR-211-5p(1), mmu-miR-204-5p(1), mmu-miR-335-5p(1), mmu-miR-431-5p(1), mmu-miR-199b-3p(1), mmu-miR-194-5p(1), mmu-miR-199a-3p(1), mmu-miR-207(1), mmu-miR-335-3p(1), mmu-miR-3065-5p(1), mmu-miR-1199-5p(1), mmu-miR-1904(1)	16
circSlc12a9_241	chr5|137323584|137323936|-	mmu-miR-138-5p(1)	1
circZan_593	chr5|137444878|137450789|-	mmu-miR-203-3p(1), mmu-miR-382-5p(1)	2
circGigyf1_372	chr5|137522223|137522675|+	mmu-miR-322-5p(1), mmu-miR-125b-5p(1), mmu-miR-125a-5p(1), mmu-miR-370-3p(1), mmu-miR-1904(1)	5
circFam20c_209	chr5|138778941|138780864|+	mmu-miR-135a-5p(1)	1
circMad1l1_515	chr5|140281541|140289452|-	mmu-miR-24-3p(1), mmu-miR-207(1), mmu-miR-697(1), mmu-miR-1904(1)	4
circMad1l1_999	chr5|140281541|140300907|-	mmu-let-7a-5p(1), mmu-let-7e-5p(1), mmu-let-7b-5p(1), mmu-let-7c-5p(1), mmu-miR-709(1), mmu-let-7d-5p(1), mmu-miR-24-3p(1), mmu-miR-136-5p(1), mmu-miR-351-5p(1), mmu-miR-382-5p(1), mmu-miR-98-5p(1), mmu-miR-207(1), mmu-miR-697(1), mmu-miR-1904(1)	14
circEif3b_658	chr5|140411016|140413322|+	mmu-miR-802-5p(1), mmu-miR-673-5p(1)	2
circSdk1_314_2	chr5|142031882|142037038|+	mmu-miR-210-3p(1), mmu-miR-138-5p(1), mmu-miR-574-5p(1)	3
circTnrc18_712	chr5|142719304|142726019|-	mmu-miR-34c-5p(1), mmu-miR-34a-5p(1), mmu-miR-31-5p(1), mmu-miR-433-5p(1), mmu-miR-34b-5p(1), mmu-miR-540-3p(1)	6
circRnf216_810	chr5|143075874|143076684|-	mmu-miR-135a-5p(1), mmu-miR-320-3p(1), mmu-miR-149-5p(1), mmu-miR-29b-1-5p(1), mmu-miR-370-3p(1), mmu-miR-207(1), mmu-miR-188-3p(1), mmu-miR-1904(1), mmu-miR-3105-3p(1)	9
circCcz1_342	chr5|143938194|143946104|-	mmu-miR-26a-5p(1), mmu-miR-26b-5p(1)	2
circLmtk2_622	chr5|144080343|144103237|+	mmu-miR-20b-5p(1), mmu-miR-106a-5p(1), mmu-miR-93-5p(1), mmu-miR-20a-5p(1), mmu-miR-17-5p(1), mmu-miR-106b-5p(1), mmu-miR-18a-5p(1), mmu-miR-216a-5p(1), mmu-miR-138-5p(1), mmu-miR-324-3p(1), mmu-miR-29b-2-5p(1)	11
circLmtk2_373	chr5|144119554|144120239|+	mmu-miR-34a-5p(1), mmu-miR-207(1)	2
circBaiap2l1_818	chr5|144215337|144222405|-	mmu-miR-9-5p(1), mmu-miR-134-5p(1), mmu-miR-24-3p(1), mmu-miR-325-3p(1), mmu-miR-5101(1)	5
circCdk8_328	chr5|146196314|146208545|+	mmu-miR-155-5p(1), mmu-miR-216a-5p(1)	2
circCdk8_460	chr5|146196314|146223049|+	mmu-miR-155-5p(1), mmu-miR-216a-5p(1)	2
circCdk8_384	chr5|146205024|146223049|+	mmu-miR-216a-5p(1)	1
circCdk8_1007	chr5|146205024|146236660|+	mmu-let-7a-5p(1), mmu-let-7b-5p(1), mmu-let-7c-5p(1), mmu-miR-216a-5p(1), mmu-miR-10b-5p(1), mmu-miR-10a-5p(1), mmu-let-7d-5p(1), mmu-miR-433-3p(1), mmu-miR-98-5p(1)	9
circCdk8_798	chr5|146220438|146236660|+	mmu-let-7a-5p(1), mmu-let-7b-5p(1), mmu-let-7c-5p(1), mmu-let-7d-5p(1), mmu-miR-433-3p(1), mmu-miR-98-5p(1)	6
circPan3_260	chr5|147387462|147391998|+	mmu-miR-135a-5p(1), mmu-miR-320-3p(1), mmu-miR-138-5p(1), mmu-miR-96-5p(1)	4
circSlc46a3_955	chr5|147821006|147823651|-	mmu-miR-184-3p(1), mmu-miR-143-3p(1), mmu-miR-214-3p(1), mmu-miR-191-5p(1), mmu-miR-324-3p(1), mmu-miR-377-3p(1), mmu-miR-1904(1)	7
circKatnal1_1155	chr5|148825688|148858222|-	mmu-miR-20b-5p(1), mmu-miR-106a-5p(1), mmu-miR-93-5p(1), mmu-miR-20a-5p(1), mmu-miR-17-5p(1), mmu-miR-1a-3p(1), mmu-miR-206-3p(1), mmu-miR-135a-5p(1), mmu-miR-34c-5p(1), mmu-miR-34a-5p(1), mmu-miR-31-5p(1), mmu-miR-106b-5p(1), mmu-miR-181b-5p(1), mmu-miR-136-5p(1), mmu-miR-34b-5p(1), mmu-miR-342-5p(1), mmu-miR-188-3p(1), mmu-miR-181d-5p(1)	18
circFry_255	chr5|150326906|150328507|+	#N/A	#N/A
circN4bp2l2_166	chr5|150570465|150571013|-	mmu-miR-669d-5p(1)	1
circPds5b_1981	chr5|150639867|150688471|+	mmu-miR-9-5p(1), mmu-miR-15a-5p(1), mmu-miR-199a-5p(1), mmu-miR-135a-5p(1), mmu-miR-34c-5p(1), mmu-miR-34a-5p(1), mmu-miR-26a-5p(1), mmu-miR-211-5p(1), mmu-miR-15b-5p(1), mmu-miR-709(1), mmu-miR-320-3p(1), mmu-miR-26b-5p(1), mmu-miR-96-5p(1), mmu-miR-199b-3p(1), mmu-miR-199a-3p(1), mmu-miR-324-3p(1), mmu-miR-34b-5p(1), mmu-miR-673-5p(1), mmu-miR-335-3p(1), mmu-miR-669d-5p(1), mmu-miR-490-3p(1), m…	24
circLeng8_2298	chr7|4141694|4148472|+	mmu-miR-705(2), mmu-miR-296-5p(1), mmu-miR-221-3p(1), mmu-miR-205-5p(1), mmu-miR-18a-5p(1), mmu-miR-328-3p(1), mmu-miR-326-3p(1), mmu-miR-128-3p(1), mmu-miR-351-5p(1), mmu-miR-29b-1-5p(1), mmu-miR-96-5p(1), mmu-miR-370-3p(1), mmu-miR-183-5p(1), mmu-miR-29b-2-5p(1), mmu-miR-207(1), mmu-miR-300-3p(1), mmu-miR-532-5p(1), mmu-miR-670-5p(1)	18
circRdh13_420	chr7|4433392|4438097|-	mmu-miR-33-5p(1), mmu-miR-152-3p(1), mmu-miR-217-5p(1), mmu-miR-24-3p(1)	4
circRdh13_380	chr7|4437992|4447320|-	mmu-miR-217-5p(1), mmu-miR-132-3p(1), mmu-miR-212-3p(1)	3
circPpp6r1_419	chr7|4638963|4642779|-	mmu-miR-328-3p(1), mmu-miR-136-5p(1)	2
circZfp28_384	chr7|6392431|6393559|+	mmu-miR-335-3p(1), mmu-miR-338-3p(1)	2
ciPeg3_529	chr7|6720895|6721424|-	mmu-miR-328-3p(1), mmu-miR-217-5p(1), mmu-miR-149-5p(1)	3
circNlrp5-ps_1316	chr7|14312660|14343264|-	mmu-miR-92a-3p(1), mmu-miR-363-3p(1), mmu-miR-199b-3p(1), mmu-miR-218-5p(1), mmu-miR-199a-3p(1), mmu-miR-467b-5p(1), mmu-miR-383-5p(1), mmu-miR-377-3p(1), mmu-miR-5101(1), mmu-miR-484(1)	10
circSympk_1073	chr7|18770586|18777500|+	mmu-miR-207(2), mmu-miR-23b-3p(1), mmu-miR-221-3p(1), mmu-miR-709(1), mmu-miR-431-5p(1), mmu-miR-680(1), mmu-miR-673-5p(1)	7
circRtn2_780	chr7|19020459|19021435|+	mmu-miR-326-3p(1), mmu-miR-138-5p(1), mmu-miR-149-5p(1), mmu-miR-342-5p(1), mmu-miR-207(1), mmu-miR-1199-5p(1)	6
circSars2_401	chr7|28448379|28449716|+	mmu-miR-301b-3p(1), mmu-miR-125b-1-3p(1), mmu-miR-301a-3p(1), mmu-miR-670-5p(1)	4
circSipa1l3_626	chr7|29082620|29087576|-	mmu-miR-326-3p(1)	1
circGarre1_1139	chr7|33944390|33947657|-	mmu-miR-199a-5p(1), mmu-miR-34c-5p(1), mmu-miR-223-3p(1), mmu-miR-34a-5p(1), mmu-miR-328-3p(1), mmu-miR-143-3p(1), mmu-miR-214-3p(1), mmu-miR-34b-5p(1), mmu-miR-193b-3p(1), mmu-miR-338-3p(1)	10
circGarre1_1252	chr7|33984126|33985378|-	mmu-miR-20b-5p(1), mmu-let-7a-5p(1), mmu-miR-106a-5p(1), mmu-miR-93-5p(1), mmu-miR-20a-5p(1), mmu-miR-17-5p(1), mmu-let-7e-5p(1), mmu-let-7b-5p(1), mmu-let-7c-5p(1), mmu-miR-106b-5p(1), mmu-miR-298-5p(1), mmu-miR-138-5p(1), mmu-let-7d-5p(1), mmu-miR-98-5p(1), mmu-miR-705(1), mmu-miR-207(1), mmu-miR-5101(1)	17
circAp2a1_406	chr7|44565264|44565894|-	mmu-miR-143-3p(1)	1
circRuvbl2_339	chr7|45077902|45079019|-	mmu-miR-324-3p(1)	1
circAbcc8_4217	chr7|45754887|45819414|-	mmu-miR-214-3p(4), mmu-miR-207(3), mmu-miR-298-5p(2), mmu-miR-128-3p(2), mmu-miR-574-5p(2), mmu-miR-124-3p(1), mmu-let-7a-5p(1), mmu-miR-7b-5p(1), mmu-miR-103-3p(1), mmu-let-7e-5p(1), mmu-let-7b-5p(1), mmu-miR-221-3p(1), mmu-miR-34a-5p(1), mmu-miR-122-5p(1), mmu-let-7c-5p(1), mmu-miR-15b-5p(1), mmu-miR-7a-5p(1), mmu-miR-196a-5p(1), mmu-miR-709(1), mmu-miR-324-5p(1), mmu-miR-125b-5p(1), mmu-let-7d…	34
circAbcc8_321	chr7|45762488|45765267|-	mmu-miR-124-3p(1), mmu-miR-298-5p(1)	2
circAbcc8_619	chr7|45800150|45806695|-	mmu-miR-214-3p(1), mmu-miR-342-5p(1)	2
circAbcc8_599	chr7|45815342|45819414|-	mmu-miR-7b-5p(1), mmu-miR-103-3p(1), mmu-miR-15b-5p(1), mmu-miR-7a-5p(1), mmu-miR-709(1), mmu-miR-324-5p(1), mmu-miR-214-3p(1), mmu-miR-149-5p(1), mmu-miR-431-5p(1), mmu-miR-107-3p(1)	10
circNav2_732	chr7|49107843|49141239|+	mmu-miR-298-5p(1), mmu-miR-676-3p(1), mmu-miR-34b-5p(1), mmu-miR-680(1), mmu-miR-29b-2-5p(1)	5
circNav2_1909	chr7|49195547|49208644|+	mmu-miR-138-5p(2), mmu-miR-136-5p(2), mmu-miR-199a-5p(1), mmu-miR-375-3p(1), mmu-miR-221-3p(1), mmu-miR-135a-5p(1), mmu-miR-34a-5p(1), mmu-miR-322-5p(1), mmu-miR-222-3p(1), mmu-miR-320-3p(1), mmu-miR-143-3p(1), mmu-miR-25-3p(1), mmu-miR-214-3p(1), mmu-miR-149-5p(1), mmu-miR-431-5p(1), mmu-miR-351-5p(1), mmu-miR-676-3p(1), mmu-miR-22-3p(1), mmu-miR-370-3p(1), mmu-miR-324-3p(1), mmu-miR-29b-2-5p(1)…	23
circPrmt3_590	chr7|49435814|49456374|+	mmu-miR-7b-5p(1), mmu-miR-7a-5p(1), mmu-miR-185-5p(1), mmu-miR-301b-3p(1), mmu-miR-218-5p(1), mmu-miR-301a-3p(1), mmu-miR-1187(1), mmu-miR-350-3p(1)	8
circNell1_322	chr7|49712365|49770448|+	mmu-miR-705(1), mmu-miR-3087-3p(1), mmu-miR-1904(1)	3
circNell1_312	chr7|49878539|49899462|+	mmu-miR-27b-3p(1), mmu-miR-27a-3p(1), mmu-miR-29b-3p(1), mmu-miR-29c-3p(1), mmu-miR-96-5p(1)	5
circNell1_129_2	chr7|49929265|49929394|+	mmu-miR-27b-3p(1), mmu-miR-27a-3p(1), mmu-miR-18a-5p(1), mmu-miR-129-5p(1)	4
circGas2_499	chr7|51537659|51547120|+	mmu-miR-150-5p(1), mmu-miR-34c-5p(1), mmu-miR-22-3p(1), mmu-miR-34b-5p(1), mmu-miR-5101(1)	5
circGas2_955	chr7|51537659|51603049|+	mmu-miR-150-5p(2), mmu-miR-34c-5p(1), mmu-miR-217-5p(1), mmu-miR-22-3p(1), mmu-miR-34b-5p(1), mmu-miR-5101(1), mmu-miR-3105-3p(1)	7
circTubgcp5_749	chr7|55454328|55458461|+	#N/A	#N/A
circTubgcp5_956	chr7|55463180|55468644|+	mmu-miR-9-5p(1), mmu-miR-296-5p(1), mmu-miR-33-5p(1), mmu-miR-181b-5p(1), mmu-miR-324-3p(1), mmu-miR-5101(1), mmu-miR-188-3p(1), mmu-miR-3105-3p(1), mmu-miR-574-5p(1), mmu-miR-181d-5p(1)	10
circHerc2_1676	chr7|55843957|55857654|+	mmu-miR-221-3p(1), mmu-miR-34a-5p(1), mmu-miR-122-5p(1), mmu-miR-222-3p(1), mmu-miR-709(1), mmu-miR-326-3p(1), mmu-miR-125b-5p(1), mmu-miR-185-5p(1), mmu-miR-149-5p(1), mmu-miR-351-5p(1), mmu-miR-125a-5p(1), mmu-miR-382-3p(1), mmu-miR-452-3p(1), mmu-miR-574-5p(1)	14
circUbe3a_112	chr7|58890714|58896965|+	mmu-miR-138-5p(1), mmu-miR-541-5p(1)	2
circUbe3a_1702	chr7|58893097|58926762|+	mmu-miR-335-3p(3), mmu-miR-23b-3p(2), mmu-miR-15a-5p(2), mmu-miR-15b-5p(2), mmu-miR-140-5p(1), mmu-miR-16-5p(1), mmu-miR-322-5p(1), mmu-miR-33-5p(1), mmu-miR-148b-3p(1), mmu-miR-196a-5p(1), mmu-miR-203-3p(1), mmu-miR-381-3p(1), mmu-miR-136-5p(1), mmu-miR-127-5p(1), mmu-miR-541-5p(1), mmu-miR-362-5p(1), mmu-miR-802-5p(1)	17
circUbe3a_1682	chr7|58921694|58934572|+	mmu-miR-335-3p(3), mmu-miR-23b-3p(2), mmu-miR-15a-5p(2), mmu-miR-15b-5p(2), mmu-miR-140-5p(1), mmu-miR-16-5p(1), mmu-miR-322-5p(1), mmu-miR-33-5p(1), mmu-miR-148b-3p(1), mmu-miR-196a-5p(1), mmu-miR-203-3p(1), mmu-miR-381-3p(1), mmu-miR-136-5p(1), mmu-miR-127-5p(1), mmu-miR-362-5p(1), mmu-miR-802-5p(1)	16
circA230057D06Rik_334	chr7|61386646|61463938|-	mmu-miR-709(1), mmu-miR-335-3p(1), mmu-miR-669d-5p(1)	3
circA230057D06Rik_236	chr7|61463009|61463938|-	mmu-miR-709(1), mmu-miR-335-3p(1)	2
circA230057D06Rik_810	chr7|61561110|61575168|-	mmu-miR-127-5p(2), mmu-miR-29b-2-5p(2), mmu-miR-146b-5p(2), mmu-miR-34a-5p(1), mmu-miR-146a-5p(1)	5
circTjp1_1172	chr7|64978671|64993487|-	mmu-miR-134-5p(1), mmu-miR-101a-3p(1), mmu-miR-29b-3p(1), mmu-miR-29a-3p(1), mmu-miR-29c-3p(1), mmu-miR-383-5p(1), mmu-miR-129-5p(1), mmu-miR-484(1), mmu-miR-3470b(1)	9
circChsy1_496	chr7|65774989|65775485|+	mmu-miR-29a-3p(1), mmu-miR-196a-5p(1), mmu-miR-24-3p(1), mmu-miR-136-5p(1), mmu-miR-484(1)	5
circLrrk1_847	chr7|65950609|65958635|-	mmu-miR-181a-5p(1), mmu-miR-34a-5p(1), mmu-miR-26a-5p(1), mmu-miR-196a-5p(1), mmu-miR-324-5p(1), mmu-miR-26b-5p(1), mmu-miR-29b-1-5p(1), mmu-miR-34b-5p(1), mmu-miR-29b-2-5p(1), mmu-miR-129-5p(1), mmu-miR-5099(1), mmu-miR-539-5p(1), mmu-miR-490-3p(1)	13
ciLrrc28_12768	chr7|67278083|67290851|-	mmu-miR-146a-5p(4), mmu-miR-146b-5p(4), mmu-miR-15a-5p(3), mmu-miR-297a-5p(3), mmu-miR-466a-5p(3), mmu-miR-1187(3), mmu-miR-669d-5p(3), mmu-miR-9-5p(2), mmu-miR-16-5p(2), mmu-miR-27b-3p(2), mmu-let-7b-5p(2), mmu-miR-322-5p(2), mmu-miR-15b-5p(2), mmu-miR-298-5p(2), mmu-miR-184-3p(2), mmu-miR-132-3p(2), mmu-miR-381-3p(2), mmu-miR-495-3p(2), mmu-miR-24-3p(2), mmu-miR-503-5p(2), mmu-miR-433-5p(2), mm…	107
circMctp2_540	chr7|71873768|71896918|-	mmu-miR-182-5p(1), mmu-miR-425-5p(1), mmu-miR-377-3p(1)	3
circChd2_2093	chr7|73113383|73143389|-	mmu-miR-33-5p(3), mmu-miR-429-3p(2), mmu-miR-211-5p(2), mmu-miR-204-5p(2), mmu-miR-155-5p(1), mmu-miR-200b-3p(1), mmu-miR-200c-3p(1), mmu-miR-326-3p(1), mmu-miR-138-5p(1), mmu-miR-185-5p(1), mmu-miR-149-5p(1), mmu-miR-351-5p(1), mmu-miR-125a-5p(1), mmu-miR-29b-1-5p(1), mmu-miR-182-5p(1), mmu-miR-383-5p(1), mmu-miR-342-5p(1), mmu-miR-29b-2-5p(1), mmu-miR-697(1), mmu-miR-1904(1)	20
circChd2_470	chr7|73134156|73141172|-	mmu-miR-429-3p(2), mmu-miR-155-5p(1), mmu-miR-200b-3p(1), mmu-miR-200c-3p(1), mmu-miR-211-5p(1), mmu-miR-204-5p(1), mmu-miR-33-5p(1), mmu-miR-351-5p(1), mmu-miR-125a-5p(1), mmu-miR-342-5p(1)	10
circChd2_1440	chr7|73147454|73169456|-	mmu-miR-199a-5p(1), mmu-miR-7b-5p(1), mmu-miR-136-5p(1), mmu-miR-182-5p(1), mmu-miR-207(1), mmu-miR-673-5p(1), mmu-miR-539-5p(1), mmu-miR-484(1), mmu-miR-3105-3p(1)	9
circChd2_381	chr7|73163837|73169456|-	#N/A	#N/A
circAkap13_730	chr7|75326853|75337069|+	mmu-miR-434-5p(2), mmu-miR-7b-5p(1), mmu-miR-135a-5p(1), mmu-miR-214-3p(1), mmu-miR-149-5p(1), mmu-miR-96-5p(1), mmu-miR-484(1), mmu-miR-350-3p(1), mmu-miR-697(1)	9
circAbhd2_300	chr7|78944255|78946955|+	mmu-miR-540-3p(1)	1
circAbhd2_344	chr7|78973216|78975349|+	mmu-miR-29a-3p(1), mmu-miR-29c-3p(1), mmu-miR-182-5p(1), mmu-miR-190b-5p(1)	4
circFurin_468	chr7|80045082|80046998|-	mmu-miR-181a-5p(1), mmu-miR-217-5p(1), mmu-miR-222-3p(1), mmu-miR-138-5p(1), mmu-miR-181b-5p(1), mmu-miR-149-5p(1), mmu-miR-433-3p(1), mmu-miR-431-5p(1), mmu-miR-382-3p(1), mmu-miR-181d-5p(1)	10
circFurin_736	chr7|80046676|80048676|-	mmu-miR-134-5p(1), mmu-miR-181a-5p(1), mmu-miR-181b-5p(1), mmu-miR-149-5p(1), mmu-miR-433-3p(1), mmu-miR-382-3p(1), mmu-miR-22-3p(1), mmu-miR-370-3p(1), mmu-miR-181d-5p(1)	9
circCpeb1_1197	chr7|81005622|81086125|-	mmu-miR-298-5p(2), mmu-miR-429-3p(1), mmu-miR-200b-3p(1), mmu-miR-200c-3p(1), mmu-miR-222-3p(1), mmu-miR-326-3p(1), mmu-miR-382-3p(1), mmu-miR-127-5p(1), mmu-miR-342-5p(1), mmu-miR-27a-5p(1), mmu-miR-673-5p(1), mmu-miR-1199-5p(1)	12
circAp3b2_857	chr7|81123134|81127402|-	mmu-miR-15a-5p(1), mmu-miR-34a-5p(1), mmu-miR-322-5p(1), mmu-miR-15b-5p(1), mmu-miR-149-5p(1), mmu-miR-666-5p(1)	6
circHdgfl3_519	chr7|81543546|81555384|-	mmu-miR-673-5p(1), mmu-miR-5101(1), mmu-miR-335-3p(1)	3
circNox4_481	chr7|87009935|87025490|+	mmu-miR-709(1), mmu-miR-377-3p(1), mmu-miR-544-5p(1)	3
circHikeshi_238	chr7|89584934|89585172|-	mmu-miR-7a-1-3p(1)	1
circEed_339	chr7|89604738|89611569|-	mmu-miR-338-3p(1)	1
circEed_473	chr7|89604738|89614070|-	mmu-miR-5101(1), mmu-miR-338-3p(1)	2
circPicalm_1278	chr7|89809655|89831576|+	mmu-miR-155-5p(1), mmu-miR-429-3p(1), mmu-miR-200b-3p(1), mmu-miR-181a-5p(1), mmu-miR-103-3p(1), mmu-miR-211-5p(1), mmu-miR-204-5p(1), mmu-miR-298-5p(1), mmu-miR-217-5p(1), mmu-miR-138-5p(1), mmu-miR-181b-5p(1), mmu-miR-495-3p(1), mmu-miR-136-5p(1), mmu-miR-351-5p(1), mmu-miR-483-5p(1), mmu-miR-370-3p(1), mmu-miR-362-5p(1), mmu-miR-107-3p(1), mmu-miR-1198-5p(1), mmu-miR-3065-5p(1), mmu-miR-540-3p…	22
circPicalm_197	chr7|89814721|89818483|+	mmu-miR-136-5p(1)	1
circPicalm_521	chr7|89838357|89846228|+	mmu-miR-9-5p(1), mmu-miR-140-5p(1), mmu-miR-7b-5p(1), mmu-miR-7a-5p(1), mmu-miR-182-5p(1), mmu-miR-574-5p(1), mmu-miR-376a-3p(1)	7
circPcf11_1900	chr7|92309005|92315073|-	mmu-miR-23b-3p(1), mmu-miR-134-5p(1), mmu-let-7a-5p(1), mmu-let-7e-5p(1), mmu-let-7c-5p(1), mmu-miR-709(1), mmu-miR-23a-3p(1), mmu-miR-10a-5p(1), mmu-let-7d-5p(1), mmu-miR-29b-1-5p(1), mmu-miR-382-5p(1), mmu-miR-183-5p(1), mmu-miR-680(1), mmu-miR-335-3p(1), mmu-miR-532-5p(1), mmu-miR-3105-3p(1)	16
circTenm4_1194	chr7|96343976|96386768|+	mmu-miR-18a-5p(1), mmu-miR-351-5p(1), mmu-miR-29b-1-5p(1), mmu-miR-96-5p(1), mmu-miR-370-3p(1), mmu-miR-29b-2-5p(1)	6
circNars2_372	chr7|96605150|96609018|+	mmu-miR-27b-3p(1), mmu-miR-27a-3p(1), mmu-miR-127-3p(1), mmu-miR-153-3p(1), mmu-miR-212-3p(1)	5
circNars2_453	chr7|96605150|96622769|+	mmu-miR-27b-3p(1), mmu-miR-27a-3p(1), mmu-miR-127-3p(1), mmu-miR-153-3p(1), mmu-miR-212-3p(1)	5
circNars2_337	chr7|96672824|96684504|+	mmu-miR-382-5p(1)	1
circNars2_475	chr7|96672824|96689243|+	mmu-miR-382-5p(1), mmu-miR-335-3p(1)	2
circRsf1_1976	chr7|97310019|97313973|+	mmu-miR-135a-5p(1), mmu-miR-298-5p(1), mmu-miR-139-5p(1), mmu-miR-136-5p(1), mmu-miR-22-3p(1), mmu-miR-705(1), mmu-miR-207(1), mmu-miR-673-5p(1), mmu-miR-335-3p(1), mmu-miR-350-3p(1)	10
circRsf1_3090	chr7|97310019|97320089|+	mmu-miR-155-5p(1), mmu-miR-221-3p(1), mmu-miR-135a-5p(1), mmu-miR-31-5p(1), mmu-miR-18a-5p(1), mmu-miR-298-5p(1), mmu-miR-10b-5p(1), mmu-miR-139-5p(1), mmu-miR-136-5p(1), mmu-miR-22-3p(1), mmu-miR-199b-3p(1), mmu-miR-182-5p(1), mmu-miR-199a-3p(1), mmu-miR-511-3p(1), mmu-miR-466d-3p(1), mmu-miR-705(1), mmu-miR-690(1), mmu-miR-377-3p(1), mmu-miR-1187(1), mmu-miR-207(1), mmu-miR-673-5p(1), mmu-miR-3…	26
circClns1a_607	chr7|97354795|97365746|+	mmu-miR-382-3p(1), mmu-miR-96-5p(1), mmu-miR-362-5p(1), mmu-miR-207(1), mmu-miR-300-3p(1), mmu-miR-335-3p(1)	6
circAcer3_394_2	chr7|97893155|97915454|-	mmu-miR-322-5p(1), mmu-miR-325-3p(1), mmu-miR-207(1), mmu-miR-532-5p(1)	4
circUvrag_633	chr7|98628842|98665881|-	mmu-miR-32-5p(1), mmu-miR-29b-3p(1), mmu-miR-29c-3p(1), mmu-miR-181b-5p(1), mmu-miR-181d-5p(1)	5
ciSpcs2_3463	chr7|99494042|99497505|-	mmu-miR-297a-5p(4), mmu-miR-1187(3), mmu-miR-709(2), mmu-miR-339-5p(2), mmu-miR-495-3p(2), mmu-miR-340-5p(2), mmu-miR-466a-5p(2), mmu-miR-466p-5p(2), mmu-miR-410-3p(2), mmu-miR-344d-3p(2), mmu-miR-7a-1-3p(2), mmu-miR-20a-5p(1), mmu-miR-30e-5p(1), mmu-miR-205-5p(1), mmu-miR-335-5p(1), mmu-miR-30a-5p(1), mmu-miR-130a-3p(1), mmu-miR-152-3p(1), mmu-miR-148b-3p(1), mmu-miR-148a-3p(1), mmu-miR-298-5p(1…	31
circRnf169_340	chr7|99584368|99604747|-	mmu-miR-207(1), mmu-miR-1904(1), mmu-miR-3105-3p(1)	3
circFchsd2_384	chr7|100899651|100908980|+	#N/A	#N/A
circAtg16l2_1657	chr7|100939376|100949418|-	mmu-miR-9-5p(2), mmu-miR-27b-3p(1), mmu-miR-27a-3p(1), mmu-miR-20a-5p(1), mmu-miR-328-3p(1), mmu-miR-709(1), mmu-miR-125b-5p(1), mmu-miR-138-5p(1), mmu-miR-495-3p(1), mmu-miR-363-3p(1), mmu-miR-125a-5p(1), mmu-miR-370-3p(1), mmu-miR-324-3p(1), mmu-miR-207(1), mmu-miR-673-5p(1), mmu-miR-5101(1), mmu-miR-669d-5p(1), mmu-miR-452-3p(1), mmu-miR-697(1), mmu-miR-490-3p(1), mmu-miR-574-5p(1)	21
circArap1_1020	chr7|101034068|101037927|+	mmu-miR-9-5p(1), mmu-miR-296-5p(1), mmu-miR-20a-5p(1), mmu-miR-17-5p(1), mmu-miR-181a-5p(1), mmu-miR-150-5p(1), mmu-miR-320-3p(1), mmu-miR-181b-5p(1), mmu-miR-370-3p(1), mmu-miR-342-5p(1), mmu-miR-705(1), mmu-miR-384-3p(1), mmu-miR-452-3p(1), mmu-miR-181d-5p(1)	14
circClpb_687	chr7|101434534|101436942|+	mmu-miR-221-3p(1), mmu-miR-211-5p(1), mmu-miR-204-5p(1), mmu-miR-101b-3p(1), mmu-miR-431-5p(1), mmu-miR-199b-3p(1), mmu-miR-199a-3p(1), mmu-miR-362-5p(1), mmu-miR-666-5p(1), mmu-miR-188-3p(1)	10
circNup98_1085	chr7|101778150|101784200|-	mmu-miR-122-5p(1), mmu-miR-143-3p(1), mmu-miR-296-3p(1)	3
circNup98_991	chr7|101801524|101813029|-	mmu-miR-370-3p(2), mmu-miR-9-5p(1), mmu-miR-16-5p(1), mmu-miR-15a-5p(1), mmu-miR-322-5p(1), mmu-miR-15b-5p(1), mmu-miR-381-3p(1), mmu-miR-136-5p(1), mmu-miR-182-5p(1), mmu-miR-297a-5p(1)	10
circStim1_683	chr7|102070559|102076524|+	mmu-miR-3061-5p(2), mmu-miR-298-5p(1), mmu-miR-433-3p(1), mmu-miR-182-5p(1), mmu-miR-207(1)	5
circStk33_1272	chr7|108920003|108940846|-	mmu-miR-211-5p(1), mmu-miR-136-5p(1), mmu-miR-362-5p(1), mmu-miR-1198-5p(1), mmu-miR-532-5p(1), mmu-miR-188-3p(1), mmu-miR-350-3p(1)	7
circTmem41b_328	chr7|109577916|109580324|-	mmu-miR-205-5p(1), mmu-miR-185-5p(1), mmu-miR-495-3p(1), mmu-miR-511-3p(1), mmu-miR-146b-5p(1)	5
circUsp47_457	chr7|111652423|111655820|+	mmu-miR-34c-5p(1), mmu-miR-322-5p(1), mmu-miR-136-5p(1), mmu-miR-34b-5p(1)	4
circUsp47_626	chr7|111673678|111682371|+	mmu-miR-15a-5p(1), mmu-miR-205-5p(1), mmu-miR-322-5p(1), mmu-miR-15b-5p(1), mmu-miR-130a-3p(1), mmu-miR-1198-5p(1), mmu-miR-539-5p(1), mmu-miR-670-5p(1), mmu-miR-1904(1)	9
circUsp47_492	chr7|111700944|111703675|+	mmu-miR-22-3p(1), mmu-miR-532-5p(1), mmu-miR-3065-5p(1), mmu-miR-670-5p(1)	4
ciUsp47_525	chr7|111701120|111701645|+	mmu-miR-30e-5p(1), mmu-miR-30a-5p(1), mmu-miR-30c-5p(1), mmu-miR-30b-5p(1), mmu-miR-297a-5p(1), mmu-miR-1187(1), mmu-miR-5101(1)	7
circMical2_583	chr7|111902794|111910678|+	mmu-miR-34c-5p(1), mmu-miR-34a-5p(1), mmu-miR-382-3p(1), mmu-miR-350-3p(1), mmu-miR-338-3p(1)	5
circParva_264	chr7|112143383|112146820|+	#N/A	#N/A
circParva_405	chr7|112143383|112159276|+	#N/A	#N/A
circArntl_407	chr7|112873832|112880009|+	mmu-miR-18a-5p(1), mmu-miR-326-3p(1), mmu-miR-541-5p(1), mmu-miR-705(1), mmu-miR-188-3p(1), mmu-miR-3061-5p(1)	6
circArntl_441	chr7|112886323|112894800|+	mmu-miR-205-5p(1)	1
circCopb1_1246	chr7|113831409|113846077|-	mmu-miR-16-5p(2), mmu-miR-15a-5p(1), mmu-miR-199a-5p(1), mmu-miR-7b-5p(1), mmu-miR-7a-5p(1), mmu-miR-433-5p(1), mmu-miR-382-3p(1), mmu-miR-411-3p(1), mmu-miR-802-5p(1), mmu-miR-207(1), mmu-miR-5101(1), mmu-miR-539-5p(1)	12
ciPsma1_480	chr7|113869087|113869567|-	mmu-miR-29b-3p(1), mmu-miR-29a-3p(1), mmu-miR-29c-3p(1), mmu-miR-300-3p(1), mmu-miR-673-5p(1)	5
circPde3b_392	chr7|114105421|114108147|+	mmu-miR-29b-3p(1), mmu-miR-29a-3p(1), mmu-miR-324-3p(1)	3
circPik3c2a_198	chr7|115957870|115959335|-	mmu-miR-7b-5p(1), mmu-miR-7a-5p(1)	2
circPik3c2a_1563	chr7|115957870|115975794|-	mmu-miR-7b-5p(2), mmu-miR-7a-5p(2), mmu-miR-199a-5p(1), mmu-miR-31-5p(1), mmu-miR-146a-5p(1), mmu-miR-326-3p(1), mmu-miR-143-3p(1), mmu-miR-182-5p(1), mmu-miR-362-5p(1), mmu-miR-297a-5p(1), mmu-miR-335-3p(1), mmu-miR-669d-5p(1), mmu-miR-188-3p(1), mmu-miR-3105-3p(1), mmu-miR-542-5p(1)	15
circPik3c2a_1327	chr7|115967278|115990628|-	mmu-miR-199a-5p(1), mmu-miR-335-5p(1), mmu-miR-146a-5p(1), mmu-miR-143-3p(1), mmu-miR-25-3p(1), mmu-miR-297a-5p(1), mmu-miR-335-3p(1), mmu-miR-669d-5p(1), mmu-miR-1904(1), mmu-miR-542-5p(1)	10
circPik3c2a_400	chr7|115977854|115989790|-	mmu-miR-335-5p(1), mmu-miR-25-3p(1), mmu-miR-1904(1)	3
circPik3c2a_377	chr7|115987078|115990628|-	mmu-miR-335-5p(1), mmu-miR-25-3p(1), mmu-miR-1904(1)	3
circPik3c2a_639	chr7|115987078|116005198|-	mmu-miR-335-5p(1), mmu-miR-25-3p(1), mmu-miR-139-5p(1), mmu-miR-3087-3p(1), mmu-miR-1904(1)	5
circPik3c2a_1233	chr7|116005094|116017816|-	mmu-miR-495-3p(1), mmu-miR-24-3p(1), mmu-miR-362-5p(1), mmu-miR-1904(1)	4
circPik3c2a_1129	chr7|116016687|116017816|-	mmu-miR-495-3p(1), mmu-miR-24-3p(1), mmu-miR-362-5p(1), mmu-miR-1904(1)	4
circSmg1_418	chr7|117777587|117779704|-	mmu-miR-152-3p(1), mmu-miR-148b-3p(1), mmu-miR-148a-3p(1), mmu-miR-26b-5p(1), mmu-miR-127-5p(1), mmu-miR-27a-5p(1), mmu-miR-3065-5p(1)	7
circVps35l_333	chr7|118411027|118425546|+	mmu-miR-140-5p(1), mmu-miR-363-3p(1), mmu-miR-29b-2-5p(1)	3
circRexo5_481	chr7|119398787|119404509|+	mmu-miR-27b-3p(1), mmu-miR-27a-3p(1), mmu-miR-217-5p(1), mmu-miR-203-3p(1), mmu-miR-320-3p(1), mmu-miR-342-3p(1), mmu-miR-335-3p(1)	7
circMettl9_586	chr7|120647060|120656622|+	mmu-miR-10a-5p(1), mmu-miR-495-3p(1), mmu-miR-22-3p(1), mmu-miR-384-3p(1), mmu-miR-3470b(1)	5
circMettl9_395	chr7|120651309|120656622|+	mmu-miR-10a-5p(1), mmu-miR-495-3p(1), mmu-miR-22-3p(1), mmu-miR-3470b(1)	4
circKatnip_477	chr7|125352144|125369875|+	mmu-miR-132-3p(1), mmu-miR-452-3p(1)	2
circKatnip_400	chr7|125359472|125369875|+	mmu-miR-132-3p(1), mmu-miR-452-3p(1)	2
circXpo6_402	chr7|125768300|125773420|-	mmu-miR-351-5p(1), mmu-miR-325-3p(1)	2
circEif3c_364	chr7|126151146|126151510|-	mmu-miR-134-5p(1), mmu-miR-15a-5p(1), mmu-miR-322-5p(1), mmu-miR-15b-5p(1), mmu-miR-33-5p(1), mmu-miR-96-5p(1), mmu-miR-666-5p(1)	7
circMapk3_512	chr7|126362912|126364049|+	mmu-miR-196a-5p(1), mmu-miR-5101(1)	2
ciTaok2_3242	chr7|126479835|126483077|-	mmu-miR-324-5p(2), mmu-miR-15a-5p(1), mmu-miR-200a-3p(1), mmu-miR-141-3p(1), mmu-miR-199a-5p(1), mmu-miR-103-3p(1), mmu-let-7e-5p(1), mmu-miR-135a-5p(1), mmu-miR-322-5p(1), mmu-miR-15b-5p(1), mmu-miR-335-5p(1), mmu-miR-217-5p(1), mmu-miR-7a-5p(1), mmu-miR-709(1), mmu-miR-138-5p(1), mmu-miR-185-5p(1), mmu-miR-339-5p(1), mmu-let-7d-5p(1), mmu-miR-351-5p(1), mmu-miR-125a-5p(1), mmu-miR-107-3p(1), mm…	33
circMvp_602	chr7|126597397|126601130|-	mmu-miR-9-5p(1), mmu-miR-199a-5p(1), mmu-miR-135a-5p(1), mmu-miR-30c-5p(1), mmu-miR-125b-5p(1), mmu-miR-136-5p(1), mmu-miR-532-5p(1)	7
circSrcap_825	chr7|127120647|127125077|+	mmu-miR-196a-5p(1), mmu-miR-326-3p(1), mmu-miR-370-3p(1), mmu-miR-362-5p(1), mmu-miR-5101(1), mmu-miR-335-3p(1), mmu-miR-697(1)	7
circSrcap_639	chr7|127121160|127125077|+	mmu-miR-326-3p(1), mmu-miR-370-3p(1), mmu-miR-362-5p(1), mmu-miR-5101(1), mmu-miR-697(1)	5
circSrcap_3129	chr7|127133719|127141879|+	mmu-let-7a-5p(2), mmu-let-7b-5p(2), mmu-let-7c-5p(2), mmu-miR-138-5p(2), mmu-let-7d-5p(2), mmu-miR-705(2), mmu-miR-7b-5p(1), mmu-miR-103-3p(1), mmu-let-7e-5p(1), mmu-miR-223-3p(1), mmu-miR-29b-3p(1), mmu-miR-29c-3p(1), mmu-miR-18a-5p(1), mmu-miR-298-5p(1), mmu-miR-217-5p(1), mmu-miR-709(1), mmu-miR-320-3p(1), mmu-miR-24-3p(1), mmu-miR-351-5p(1), mmu-miR-29b-1-5p(1), mmu-miR-183-5p(1), mmu-miR-362…	29
circSetd1a_352	chr7|127382800|127383374|+	mmu-miR-342-5p(2), mmu-miR-199b-3p(1), mmu-miR-199a-3p(1), mmu-miR-370-3p(1), mmu-miR-539-5p(1)	5
circTial1_630	chr7|128045530|128047994|-	mmu-miR-150-5p(1), mmu-miR-216a-5p(1), mmu-miR-149-5p(1)	3
circInpp5f_446	chr7|128281440|128287008|+	mmu-miR-322-5p(2), mmu-miR-196a-5p(2), mmu-let-7a-5p(1), mmu-miR-16-5p(1), mmu-miR-429-3p(1), mmu-miR-200b-3p(1), mmu-let-7b-5p(1), mmu-let-7c-5p(1), mmu-miR-15b-5p(1), mmu-let-7d-5p(1), mmu-miR-503-5p(1), mmu-miR-370-3p(1), mmu-miR-362-5p(1), mmu-miR-98-5p(1), mmu-miR-410-3p(1), mmu-miR-344d-3p(1), mmu-miR-3470b(1)	17
circInpp5f_518	chr7|128281440|128292422|+	mmu-miR-322-5p(3), mmu-miR-16-5p(2), mmu-miR-15b-5p(2), mmu-miR-196a-5p(2), mmu-let-7a-5p(1), mmu-miR-429-3p(1), mmu-miR-200b-3p(1), mmu-let-7b-5p(1), mmu-let-7c-5p(1), mmu-let-7d-5p(1), mmu-miR-503-5p(1), mmu-miR-370-3p(1), mmu-miR-362-5p(1), mmu-miR-98-5p(1), mmu-miR-410-3p(1), mmu-miR-344d-3p(1), mmu-miR-3470b(1)	17
circSec23ip_932	chr7|128351782|128355967|+	mmu-miR-574-5p(2), mmu-miR-134-5p(1), mmu-miR-106a-5p(1), mmu-miR-17-5p(1), mmu-miR-122-5p(1), mmu-miR-106b-5p(1), mmu-miR-29b-3p(1), mmu-miR-33-5p(1), mmu-miR-541-5p(1), mmu-miR-466a-5p(1), mmu-miR-1187(1), mmu-miR-466p-5p(1)	12
circFgfr2_639	chr7|129820727|129844374|-	mmu-miR-680(2), mmu-miR-296-5p(1), mmu-miR-29b-1-5p(1), mmu-miR-29b-2-5p(1)	4
circAte1_444_2	chr7|130065860|130106552|-	mmu-miR-155-5p(1), mmu-miR-101a-3p(1), mmu-miR-138-5p(1), mmu-miR-149-5p(1), mmu-miR-499-5p(1)	5
circAte1_766_1	chr7|130105451|130115554|-	mmu-miR-326-3p(1), mmu-miR-495-3p(1), mmu-miR-301b-3p(1), mmu-miR-340-5p(1), mmu-miR-301a-3p(1), mmu-miR-29b-2-5p(1), mmu-miR-544-5p(1)	7
circAte1_470	chr7|130109211|130110988|-	mmu-miR-495-3p(1), mmu-miR-301b-3p(1), mmu-miR-301a-3p(1), mmu-miR-29b-2-5p(1), mmu-miR-544-5p(1)	5
circAte1_701	chr7|130109211|130117898|-	mmu-miR-495-3p(1), mmu-miR-301b-3p(1), mmu-miR-301a-3p(1), mmu-miR-29b-2-5p(1), mmu-miR-544-5p(1)	5
circTacc2_5223	chr7|130223450|130229229|+	mmu-miR-1904(3), mmu-miR-135a-5p(2), mmu-miR-138-5p(2), mmu-miR-370-3p(2), mmu-miR-207(2), mmu-miR-335-3p(2), mmu-miR-484(2), mmu-miR-490-3p(2), mmu-miR-574-5p(2), mmu-miR-9-5p(1), mmu-miR-20b-5p(1), mmu-miR-140-5p(1), mmu-miR-106a-5p(1), mmu-miR-93-5p(1), mmu-miR-20a-5p(1), mmu-miR-17-5p(1), mmu-miR-181a-5p(1), mmu-miR-34c-5p(1), mmu-miR-34a-5p(1), mmu-miR-122-5p(1), mmu-let-7c-5p(1), mmu-miR-32…	44
circDmbt1_414	chr7|130642616|130648318|+	mmu-miR-205-5p(1), mmu-miR-125b-5p(1), mmu-miR-128-3p(1), mmu-miR-125a-5p(1)	4
circDmbt1_2079	chr7|130642616|130681275|+	mmu-miR-128-3p(4), mmu-miR-223-3p(3), mmu-miR-5101(3), mmu-miR-338-3p(3), mmu-miR-339-5p(2), mmu-miR-140-5p(1), mmu-miR-205-5p(1), mmu-miR-125b-5p(1), mmu-miR-125a-5p(1)	9
circDmbt1_897	chr7|130648285|130666826|+	mmu-miR-5101(2), mmu-miR-140-5p(1), mmu-miR-223-3p(1), mmu-miR-128-3p(1), mmu-miR-338-3p(1)	5
circDmbt1_450	chr7|130657876|130666826|+	mmu-miR-140-5p(1), mmu-miR-223-3p(1), mmu-miR-5101(1), mmu-miR-338-3p(1)	4
circDmbt1_867	chr7|130657876|130674613|+	mmu-miR-223-3p(2), mmu-miR-5101(2), mmu-miR-338-3p(2), mmu-miR-140-5p(1), mmu-miR-339-5p(1), mmu-miR-128-3p(1)	6
circFam53b_1081	chr7|132361117|132381114|-	mmu-miR-7b-5p(1), mmu-miR-7a-5p(1), mmu-miR-324-5p(1), mmu-miR-434-5p(1), mmu-miR-127-5p(1), mmu-miR-182-5p(1), mmu-miR-324-3p(1), mmu-miR-207(1)	8
circZranb1_1039	chr7|132551313|132568423|+	mmu-miR-29b-3p(1), mmu-miR-29a-3p(1), mmu-miR-29c-3p(1), mmu-miR-325-3p(1), mmu-miR-350-3p(1), mmu-miR-7a-2-3p(1)	6
circZranb1_1464	chr7|132551313|132575352|+	mmu-miR-20b-5p(1), mmu-miR-106a-5p(1), mmu-miR-20a-5p(1), mmu-miR-17-5p(1), mmu-miR-223-3p(1), mmu-miR-106b-5p(1), mmu-miR-29b-3p(1), mmu-miR-29a-3p(1), mmu-miR-29c-3p(1), mmu-miR-30a-5p(1), mmu-miR-30c-5p(1), mmu-miR-18a-5p(1), mmu-miR-132-3p(1), mmu-miR-138-5p(1), mmu-miR-30d-5p(1), mmu-miR-30b-5p(1), mmu-miR-431-5p(1), mmu-miR-212-3p(1), mmu-miR-467b-5p(1), mmu-miR-325-3p(1), mmu-miR-350-3p(1)…	22
circCtbp2_264	chr7|132627441|132683589|-	mmu-miR-218-5p(1), mmu-miR-350-3p(1)	2
circDhx32_514	chr7|133361128|133361642|-	mmu-miR-23b-3p(1), mmu-miR-135a-5p(1), mmu-miR-149-5p(1), mmu-miR-433-5p(1)	4
circFank1_348	chr7|133463831|133471816|+	mmu-miR-15a-5p(1), mmu-miR-322-5p(1), mmu-miR-15b-5p(1), mmu-miR-532-5p(1)	4
circPpp2r2d_982	chr7|138470138|138478446|+	mmu-miR-322-5p(2), mmu-miR-190b-5p(2), mmu-miR-16-5p(1), mmu-miR-103-3p(1), mmu-miR-30e-5p(1), mmu-miR-30a-5p(1), mmu-miR-30c-5p(1), mmu-miR-298-5p(1), mmu-miR-25-3p(1), mmu-miR-181b-5p(1), mmu-miR-381-3p(1), mmu-miR-30b-5p(1), mmu-miR-149-5p(1), mmu-miR-107-3p(1), mmu-miR-300-3p(1), mmu-miR-1904(1), mmu-miR-99a-5p(1), mmu-miR-7a-1-3p(1)	18
circBrsk2_874	chr7|141538585|141546037|+	mmu-miR-320-3p(1), mmu-miR-149-5p(1), mmu-miR-431-5p(1), mmu-miR-1198-5p(1), mmu-miR-207(1), mmu-miR-542-5p(1)	6
circBrsk2_475	chr7|141541487|141546037|+	mmu-miR-320-3p(1), mmu-miR-149-5p(1), mmu-miR-207(1), mmu-miR-542-5p(1)	4
ciIns2_488	chr7|142232595|142233083|-	mmu-miR-16-5p(1), mmu-miR-15a-5p(1), mmu-miR-15b-5p(1), mmu-miR-22-3p(1), mmu-miR-224-5p(1), mmu-miR-344-3p(1)	6
ciIns2_443	chr7|142232640|142233083|-	mmu-miR-22-3p(1), mmu-miR-224-5p(1), mmu-miR-344-3p(1)	3
circNap1l4_289	chr7|143077897|143081048|-	mmu-miR-20b-5p(1), mmu-miR-106a-5p(1), mmu-miR-20a-5p(1), mmu-miR-17-5p(1), mmu-miR-1904(1)	5
circAno1_614	chr7|144164579|144175487|-	mmu-miR-134-5p(1), mmu-miR-31-5p(1), mmu-miR-122-5p(1), mmu-miR-29b-1-5p(1), mmu-miR-483-5p(1), mmu-miR-362-5p(1), mmu-miR-207(1)	7
circCul2_595	chr18|3405684|3419642|+	mmu-miR-466d-3p(1)	1
circArhgap12_468	chr18|6061846|6070091|-	mmu-miR-429-3p(1), mmu-miR-200b-3p(1), mmu-miR-143-3p(1), mmu-miR-136-5p(1), mmu-miR-182-5p(1), mmu-miR-29b-2-5p(1)	6
circArhgap12_792	chr18|6111684|6115850|-	mmu-miR-135a-5p(1), mmu-miR-30e-5p(1), mmu-miR-30a-5p(1), mmu-miR-30c-5p(1), mmu-miR-23a-3p(1), mmu-miR-30d-5p(1), mmu-miR-30b-5p(1), mmu-miR-410-3p(1), mmu-miR-344d-3p(1), mmu-miR-532-5p(1)	10
circEpc1_353	chr18|6454186|6455334|-	#N/A	#N/A
circWac_336	chr18|7901495|7906044|+	mmu-miR-137-3p(1), mmu-miR-18a-5p(1), mmu-miR-339-5p(1), mmu-miR-29b-2-5p(1)	4
circUsp14_268	chr18|10012212|10018095|-	mmu-miR-127-5p(1), mmu-miR-411-3p(1), mmu-miR-680(1)	3
circRock1_735	chr18|10112343|10132272|-	mmu-miR-124-3p(1), mmu-miR-139-5p(1), mmu-miR-136-5p(1), mmu-miR-190b-5p(1), mmu-miR-1904(1)	5
circRock1_597	chr18|10119884|10132272|-	mmu-miR-124-3p(1), mmu-miR-139-5p(1), mmu-miR-190b-5p(1)	3
circRock1_682	chr18|10119884|10134500|-	mmu-miR-124-3p(1), mmu-miR-16-5p(1), mmu-miR-15a-5p(1), mmu-miR-103-3p(1), mmu-miR-322-5p(1), mmu-miR-15b-5p(1), mmu-miR-139-5p(1), mmu-miR-381-3p(1), mmu-miR-107-3p(1), mmu-miR-190b-5p(1)	10
circRock1_376	chr18|10129304|10132272|-	mmu-miR-124-3p(1), mmu-miR-190b-5p(1)	2
circRock1_876	chr18|10129304|10140888|-	mmu-miR-124-3p(1), mmu-miR-16-5p(1), mmu-miR-15a-5p(1), mmu-miR-103-3p(1), mmu-miR-204-5p(1), mmu-miR-322-5p(1), mmu-miR-15b-5p(1), mmu-miR-381-3p(1), mmu-miR-107-3p(1), mmu-miR-190b-5p(1), mmu-miR-207(1), mmu-miR-300-3p(1)	12
circRock1_500	chr18|10134415|10140888|-	mmu-miR-16-5p(1), mmu-miR-15a-5p(1), mmu-miR-103-3p(1), mmu-miR-204-5p(1), mmu-miR-322-5p(1), mmu-miR-15b-5p(1), mmu-miR-381-3p(1), mmu-miR-107-3p(1), mmu-miR-207(1), mmu-miR-300-3p(1)	10
circEsco1_545	chr18|10574874|10586041|-	mmu-miR-127-5p(1), mmu-miR-190b-5p(1), mmu-miR-335-3p(1)	3
circEsco1_657	chr18|10574874|10588550|-	mmu-miR-709(1), mmu-miR-127-5p(1), mmu-miR-190b-5p(1), mmu-miR-335-3p(1)	4
circEsco1_311	chr18|10582054|10586041|-	mmu-miR-127-5p(1), mmu-miR-335-3p(1)	2
circEsco1_2233	chr18|10593745|10596441|-	mmu-miR-20b-5p(1), mmu-miR-20a-5p(1), mmu-miR-26a-5p(1), mmu-miR-211-5p(1), mmu-miR-101b-3p(1), mmu-miR-320-3p(1), mmu-miR-143-3p(1), mmu-miR-26b-5p(1), mmu-miR-382-5p(1), mmu-miR-370-3p(1), mmu-miR-34b-5p(1), mmu-miR-669d-5p(1), mmu-miR-188-3p(1), mmu-miR-3065-5p(1), mmu-miR-3470b(1), mmu-miR-697(1)	16
circMib1_863	chr18|10740982|10755687|+	mmu-miR-10b-5p(2), mmu-miR-10a-5p(2), mmu-miR-495-3p(2), mmu-miR-152-3p(1), mmu-miR-148a-3p(1), mmu-miR-324-5p(1), mmu-miR-96-5p(1), mmu-miR-183-5p(1), mmu-miR-335-3p(1), mmu-miR-532-5p(1), mmu-miR-3470b(1), mmu-miR-1904(1)	12
circRbbp8_461	chr18|11826068|11848895|+	mmu-miR-377-3p(1), mmu-miR-300-3p(1), mmu-miR-335-3p(1)	3
circCables1_436	chr18|12038981|12059421|+	mmu-miR-218-5p(1), mmu-miR-484(1), mmu-miR-540-3p(1)	3
circOsbpl1a_411	chr18|13004134|13031358|-	mmu-miR-335-3p(1)	1
circCdh2_848	chr18|16773478|16783555|-	mmu-miR-134-5p(1), mmu-miR-103-3p(1), mmu-miR-34c-5p(1), mmu-miR-30e-5p(1), mmu-miR-205-5p(1), mmu-miR-30a-5p(1), mmu-miR-139-5p(1), mmu-miR-128-3p(1), mmu-miR-24-3p(1), mmu-miR-149-5p(1), mmu-miR-22-3p(1), mmu-miR-382-5p(1), mmu-miR-107-3p(1), mmu-miR-452-3p(1), mmu-miR-296-3p(1)	15
circDsc2_1819	chr18|20171109|20184317|-	mmu-miR-33-5p(2), mmu-miR-137-3p(1), mmu-miR-429-3p(1), mmu-miR-200b-3p(1), mmu-miR-34a-5p(1), mmu-miR-19b-3p(1), mmu-miR-19a-3p(1), mmu-miR-152-3p(1), mmu-miR-148b-3p(1), mmu-miR-148a-3p(1), mmu-miR-298-5p(1), mmu-miR-128-3p(1), mmu-miR-433-5p(1), mmu-miR-153-3p(1), mmu-miR-127-5p(1), mmu-miR-96-5p(1), mmu-miR-130b-3p(1), mmu-miR-301b-3p(1), mmu-miR-301a-3p(1), mmu-miR-499-5p(1), mmu-miR-377-3p(…	27
circB4galt6_242	chr18|20833795|20839586|-	mmu-miR-23b-3p(1), mmu-miR-146a-5p(1), mmu-miR-23a-3p(1), mmu-miR-146b-5p(1)	4
circRnf138_451	chr18|21141781|21154056|+	#N/A	#N/A
circGarem1_1173	chr18|21280788|21281961|-	mmu-miR-382-3p(2), mmu-miR-23b-3p(1), mmu-miR-7b-5p(1), mmu-let-7e-5p(1), mmu-miR-196a-5p(1), mmu-miR-709(1), mmu-miR-23a-3p(1), mmu-miR-130b-3p(1), mmu-miR-541-5p(1), mmu-miR-666-5p(1), mmu-miR-705(1), mmu-miR-3065-5p(1)	12
circNol4_294	chr18|22884983|22903917|-	mmu-miR-218-5p(1), mmu-miR-705(1), mmu-miR-207(1)	3
circNol4_792	chr18|22956343|23085367|-	mmu-miR-540-3p(2), mmu-miR-9-5p(1), mmu-miR-339-5p(1), mmu-miR-136-5p(1), mmu-miR-218-5p(1)	5
circNol4_358	chr18|23045638|23055014|-	mmu-miR-218-5p(1), mmu-miR-540-3p(1)	2
circNol4_508	chr18|23045638|23085367|-	mmu-miR-339-5p(1), mmu-miR-136-5p(1), mmu-miR-218-5p(1), mmu-miR-540-3p(1)	4
ciElp2_1374	chr18|24749083|24750457|+	mmu-miR-34c-5p(2), mmu-miR-34a-5p(2), mmu-miR-34b-5p(2), mmu-miR-705(2), mmu-miR-32-5p(1), mmu-miR-429-3p(1), mmu-miR-200c-3p(1), mmu-miR-146a-5p(1), mmu-miR-10b-5p(1), mmu-miR-10a-5p(1), mmu-miR-495-3p(1), mmu-miR-22-3p(1), mmu-miR-690(1), mmu-miR-384-3p(1), mmu-miR-377-3p(1), mmu-miR-410-3p(1), mmu-miR-190b-5p(1), mmu-miR-335-3p(1), mmu-miR-146b-5p(1)	19
circAW554918_770	chr18|25472770|25478019|+	mmu-miR-223-3p(1), mmu-miR-101a-3p(1)	2
circWdr33_747	chr18|31960314|31968534|+	mmu-miR-33-5p(1), mmu-miR-328-3p(1), mmu-miR-382-5p(1), mmu-miR-541-5p(1), mmu-miR-29b-2-5p(1), mmu-miR-5101(1), mmu-miR-193b-3p(1), mmu-miR-542-5p(1)	8
circErcc3_300	chr18|32390242|32394451|+	mmu-miR-143-3p(1), mmu-miR-218-5p(1), mmu-miR-383-5p(1)	3
circEpb41l4a_198	chr18|33943271|33957589|-	#N/A	#N/A
circApc_741	chr18|34394057|34412405|+	mmu-miR-217-5p(1), mmu-miR-136-5p(1), mmu-miR-127-5p(1), mmu-miR-362-5p(1), mmu-miR-452-3p(1), mmu-miR-3105-3p(1)	6
circFam13b_737	chr18|34581420|34590927|-	mmu-miR-93-5p(1), mmu-miR-20a-5p(1), mmu-miR-429-3p(1), mmu-miR-200c-3p(1), mmu-miR-18a-5p(1), mmu-miR-326-3p(1), mmu-miR-207(1), mmu-miR-697(1)	8
circFam13b_1053	chr18|34620031|34632905|-	mmu-miR-335-3p(2), mmu-miR-200a-3p(1), mmu-miR-141-3p(1), mmu-miR-221-3p(1), mmu-miR-222-3p(1), mmu-miR-320-3p(1), mmu-miR-24-3p(1), mmu-miR-433-3p(1), mmu-miR-191-5p(1), mmu-miR-22-3p(1), mmu-miR-129-5p(1), mmu-miR-207(1)	12
circFam13b_725	chr18|34627209|34631212|-	mmu-miR-221-3p(1), mmu-miR-222-3p(1), mmu-miR-320-3p(1), mmu-miR-24-3p(1), mmu-miR-433-3p(1), mmu-miR-191-5p(1), mmu-miR-22-3p(1), mmu-miR-129-5p(1), mmu-miR-207(1), mmu-miR-335-3p(1)	10
circKdm3b_5013	chr18|34926056|34967404|+	mmu-miR-185-5p(4), mmu-miR-298-5p(3), mmu-miR-196a-5p(2), mmu-miR-320-3p(2), mmu-miR-214-3p(2), mmu-miR-149-5p(2), mmu-miR-370-3p(2), mmu-miR-207(2), mmu-miR-9-5p(1), mmu-miR-23b-3p(1), mmu-let-7a-5p(1), mmu-miR-199a-5p(1), mmu-miR-181a-5p(1), mmu-miR-103-3p(1), mmu-let-7e-5p(1), mmu-let-7b-5p(1), mmu-miR-135a-5p(1), mmu-miR-92a-3p(1), mmu-let-7c-5p(1), mmu-miR-211-5p(1), mmu-miR-204-5p(1), mmu-m…	50
circHspa9_488	chr18|35080963|35084458|-	mmu-miR-103-3p(1), mmu-miR-15b-5p(1), mmu-miR-136-5p(1), mmu-miR-107-3p(1), mmu-miR-129-5p(1), mmu-miR-5101(1), mmu-miR-338-3p(1), mmu-miR-7a-2-3p(1)	8
circSil1_314	chr18|35450894|35458528|-	mmu-miR-452-3p(1)	1
circSil1_413	chr18|35458336|35481813|-	mmu-miR-297a-5p(1), mmu-miR-1187(1), mmu-miR-452-3p(1)	3
circUbe2d2a_374	chr18|35926517|35934420|+	mmu-miR-200a-3p(1), mmu-miR-141-3p(1), mmu-miR-377-3p(1)	3
circUbe2d2a_310	chr18|35932893|35934420|+	mmu-miR-377-3p(1)	1
circAnkhd1_1936	chr18|36708071|36747870|+	mmu-miR-148b-3p(2), mmu-miR-574-5p(2), mmu-miR-23b-3p(1), mmu-miR-34c-5p(1), mmu-miR-34a-5p(1), mmu-miR-122-5p(1), mmu-miR-29b-3p(1), mmu-miR-29a-3p(1), mmu-miR-335-5p(1), mmu-miR-29c-3p(1), mmu-miR-152-3p(1), mmu-miR-148a-3p(1), mmu-miR-125b-5p(1), mmu-miR-23a-3p(1), mmu-miR-351-5p(1), mmu-miR-22-3p(1), mmu-miR-34b-5p(1), mmu-miR-297a-5p(1), mmu-miR-335-3p(1), mmu-miR-1904(1), mmu-miR-344-3p(1)	21
circAnkhd1_530	chr18|36714120|36722634|+	mmu-miR-122-5p(1), mmu-miR-22-3p(1), mmu-miR-297a-5p(1), mmu-miR-335-3p(1), mmu-miR-574-5p(1), mmu-miR-344-3p(1)	6
circAnkhd1_715	chr18|36716664|36727375|+	mmu-miR-34c-5p(1), mmu-miR-34a-5p(1), mmu-miR-122-5p(1), mmu-miR-29b-3p(1), mmu-miR-29a-3p(1), mmu-miR-29c-3p(1), mmu-miR-22-3p(1), mmu-miR-34b-5p(1), mmu-miR-335-3p(1), mmu-miR-574-5p(1), mmu-miR-344-3p(1)	11
circAnkhd1_907	chr18|36716664|36728046|+	mmu-miR-34c-5p(1), mmu-miR-34a-5p(1), mmu-miR-122-5p(1), mmu-miR-29b-3p(1), mmu-miR-29a-3p(1), mmu-miR-29c-3p(1), mmu-miR-351-5p(1), mmu-miR-22-3p(1), mmu-miR-34b-5p(1), mmu-miR-335-3p(1), mmu-miR-574-5p(1), mmu-miR-344-3p(1)	12
circAnkhd1_3831	chr18|36765119|36781793|+	mmu-miR-322-5p(4), mmu-miR-146a-5p(3), mmu-miR-320-3p(3), mmu-miR-146b-5p(3), mmu-miR-199a-5p(2), mmu-miR-15b-5p(2), mmu-miR-33-5p(2), mmu-miR-136-5p(2), mmu-miR-382-5p(2), mmu-miR-1904(2), mmu-miR-124-3p(1), mmu-miR-16-5p(1), mmu-miR-15a-5p(1), mmu-miR-31-5p(1), mmu-miR-217-5p(1), mmu-miR-324-5p(1), mmu-miR-181b-5p(1), mmu-miR-434-3p(1), mmu-miR-370-3p(1), mmu-miR-541-5p(1), mmu-miR-680(1), mmu-…	27
circAnkhd1_435	chr18|36771257|36773413|+	mmu-miR-124-3p(1), mmu-miR-33-5p(1), mmu-miR-217-5p(1), mmu-miR-544-5p(1)	4
circAnkhd1_1760	chr18|36779743|36781793|+	mmu-miR-320-3p(2), mmu-miR-16-5p(1), mmu-miR-15a-5p(1), mmu-miR-199a-5p(1), mmu-miR-31-5p(1), mmu-miR-322-5p(1), mmu-miR-146a-5p(1), mmu-miR-33-5p(1), mmu-miR-136-5p(1), mmu-miR-382-5p(1), mmu-miR-680(1), mmu-miR-532-5p(1), mmu-miR-3061-5p(1), mmu-miR-146b-5p(1)	14
circIk_718	chr18|36880400|36884320|+	mmu-miR-298-5p(1), mmu-miR-216a-5p(1), mmu-miR-680(1), mmu-miR-29b-2-5p(1), mmu-miR-673-5p(1)	5
circArhgap26_443	chr18|39230682|39244953|+	mmu-miR-7b-5p(1), mmu-miR-322-5p(1), mmu-miR-15b-5p(1), mmu-miR-18a-5p(1), mmu-miR-7a-5p(1), mmu-miR-680(1), mmu-miR-29b-2-5p(1)	7
circArhgap26_874	chr18|39230682|39265203|+	mmu-miR-207(2), mmu-miR-7b-5p(1), mmu-miR-322-5p(1), mmu-miR-15b-5p(1), mmu-miR-18a-5p(1), mmu-miR-7a-5p(1), mmu-miR-29b-1-5p(1), mmu-miR-199b-3p(1), mmu-miR-199a-3p(1), mmu-miR-224-5p(1), mmu-miR-680(1), mmu-miR-29b-2-5p(1), mmu-miR-5101(1)	13
circArhgap26_953	chr18|39230682|39283171|+	mmu-miR-207(2), mmu-miR-7b-5p(1), mmu-miR-322-5p(1), mmu-miR-15b-5p(1), mmu-miR-18a-5p(1), mmu-miR-7a-5p(1), mmu-miR-29b-1-5p(1), mmu-miR-199b-3p(1), mmu-miR-199a-3p(1), mmu-miR-224-5p(1), mmu-miR-680(1), mmu-miR-29b-2-5p(1), mmu-miR-5101(1)	13
ciArhgap26_109	chr18|39232455|39232564|+	mmu-miR-433-3p(2), mmu-miR-335-5p(1), mmu-miR-541-5p(1), mmu-miR-574-5p(1)	4
circArhgap26_510	chr18|39253171|39283171|+	mmu-miR-207(2), mmu-miR-29b-1-5p(1), mmu-miR-199b-3p(1), mmu-miR-199a-3p(1), mmu-miR-224-5p(1), mmu-miR-5101(1)	6
circLars_2667	chr18|42349916|42383974|-	mmu-miR-149-5p(2), mmu-miR-377-3p(2), mmu-miR-338-3p(2), mmu-miR-9-5p(1), mmu-miR-16-5p(1), mmu-miR-15a-5p(1), mmu-miR-375-3p(1), mmu-miR-211-5p(1), mmu-miR-204-5p(1), mmu-miR-130a-3p(1), mmu-miR-148b-3p(1), mmu-miR-148a-3p(1), mmu-miR-132-3p(1), mmu-miR-203-3p(1), mmu-miR-136-5p(1), mmu-miR-22-3p(1), mmu-miR-127-5p(1), mmu-miR-130b-3p(1), mmu-miR-721(1), mmu-miR-218-5p(1), mmu-miR-541-5p(1), mmu…	27
circPpp2r2b_377	chr18|42864851|42874258|-	mmu-miR-1a-3p(1), mmu-miR-30c-5p(1), mmu-miR-30b-5p(1), mmu-miR-433-5p(1), mmu-miR-296-3p(1)	5
circStk32a_510	chr18|43375043|43430653|+	mmu-miR-103-3p(1), mmu-miR-107-3p(1)	2
circDcp2_374	chr18|44538276|44538827|+	mmu-miR-138-5p(1)	1
circMcc_771	chr18|44624190|44667367|-	mmu-miR-218-5p(1), mmu-miR-224-5p(1), mmu-miR-670-5p(1)	3
circDtwd2_627	chr18|49856688|49866228|-	mmu-miR-20b-5p(1), mmu-miR-106a-5p(1), mmu-miR-93-5p(1), mmu-miR-20a-5p(1), mmu-miR-17-5p(1), mmu-miR-106b-5p(1), mmu-miR-335-5p(1), mmu-miR-146a-5p(1), mmu-miR-18a-5p(1), mmu-miR-298-5p(1), mmu-miR-216a-5p(1), mmu-miR-217-5p(1), mmu-miR-149-5p(1), mmu-miR-3061-5p(1), mmu-miR-146b-5p(1)	15
circDmxl1_3566	chr18|50010749|50027364|+	mmu-miR-322-5p(3), mmu-miR-16-5p(2), mmu-miR-15a-5p(2), mmu-miR-15b-5p(2), mmu-miR-433-3p(2), mmu-miR-802-5p(2), mmu-miR-23b-3p(1), mmu-miR-134-5p(1), mmu-miR-200a-3p(1), mmu-miR-181a-5p(1), mmu-miR-103-3p(1), mmu-miR-223-3p(1), mmu-miR-130a-3p(1), mmu-miR-23a-3p(1), mmu-miR-181b-5p(1), mmu-miR-136-5p(1), mmu-miR-433-5p(1), mmu-miR-351-5p(1), mmu-miR-721(1), mmu-miR-297a-5p(1), mmu-miR-107-3p(1),…	33
circSnx2_614	chr18|53322726|53336191|+	mmu-miR-9-5p(1), mmu-miR-143-3p(1), mmu-miR-136-5p(1), mmu-miR-224-5p(1), mmu-miR-705(1), mmu-miR-574-5p(1)	6
circSnx2_490	chr18|53342659|53346030|+	mmu-miR-411-3p(1), mmu-miR-207(1), mmu-miR-532-5p(1)	3
circCsnk1g3_535	chr18|54028602|54039741|+	mmu-miR-3105-3p(1)	1
circGramd3_522	chr18|56621822|56630485|+	mmu-miR-181a-5p(1), mmu-miR-211-5p(1), mmu-miR-204-5p(1), mmu-miR-181b-5p(1), mmu-miR-136-5p(1), mmu-miR-680(1), mmu-miR-181d-5p(1)	7
circMarchf3_449	chr18|56940735|56945147|-	mmu-miR-31-5p(2), mmu-miR-27b-3p(1), mmu-miR-27a-3p(1), mmu-miR-181a-5p(1), mmu-miR-135a-5p(1), mmu-miR-138-5p(1), mmu-miR-181b-5p(1), mmu-miR-181d-5p(1)	8
circPrrc1_668	chr18|57495504|57498421|+	mmu-miR-709(2), mmu-miR-31-5p(1), mmu-let-7d-5p(1), mmu-miR-383-5p(1), mmu-miR-697(1)	5
circWdr7_411	chr18|63888106|63893856|+	mmu-miR-199a-5p(1), mmu-miR-324-5p(1), mmu-miR-363-3p(1)	3
circWdr7_1723	chr18|63888106|63958309|+	mmu-miR-137-3p(1), mmu-miR-199a-5p(1), mmu-miR-103-3p(1), mmu-miR-152-3p(1), mmu-miR-148b-3p(1), mmu-miR-709(1), mmu-miR-324-5p(1), mmu-miR-214-3p(1), mmu-miR-149-5p(1), mmu-miR-434-3p(1), mmu-miR-363-3p(1), mmu-miR-107-3p(1), mmu-miR-342-5p(1), mmu-miR-410-3p(1), mmu-miR-207(1), mmu-miR-5101(1)	16
circAtp8b1_346	chr18|64689911|64694807|-	mmu-miR-149-5p(1), mmu-miR-670-5p(1)	2
circAtp8b1_1841	chr18|64689911|64738471|-	mmu-miR-9-5p(1), mmu-miR-375-3p(1), mmu-miR-221-3p(1), mmu-miR-135a-5p(1), mmu-miR-26a-5p(1), mmu-miR-222-3p(1), mmu-miR-149-5p(1), mmu-miR-26b-5p(1), mmu-miR-297a-5p(1), mmu-miR-29b-2-5p(1), mmu-miR-5101(1), mmu-miR-539-5p(1), mmu-miR-670-5p(1), mmu-miR-490-3p(1)	14
circAtp8b1_410	chr18|64694650|64697622|-	mmu-miR-149-5p(1), mmu-miR-670-5p(1)	2
circMalt1_1400	chr18|65570892|65597912|+	mmu-miR-141-3p(2), mmu-miR-324-3p(2), mmu-miR-802-5p(2), mmu-miR-200a-3p(1), mmu-miR-34a-5p(1), mmu-miR-204-5p(1), mmu-miR-148a-3p(1), mmu-miR-214-3p(1), mmu-miR-149-5p(1), mmu-miR-434-3p(1), mmu-miR-96-5p(1), mmu-miR-183-5p(1), mmu-miR-342-5p(1), mmu-miR-377-3p(1), mmu-miR-1198-5p(1), mmu-miR-129-5p(1), mmu-miR-335-3p(1), mmu-miR-1904(1)	18
circZfp532_2351	chr18|65756054|65758405|+	mmu-miR-298-5p(2), mmu-miR-140-5p(1), mmu-miR-16-5p(1), mmu-miR-7b-5p(1), mmu-let-7e-5p(1), mmu-let-7b-5p(1), mmu-miR-223-3p(1), mmu-miR-33-5p(1), mmu-miR-18a-5p(1), mmu-miR-217-5p(1), mmu-miR-7a-5p(1), mmu-miR-709(1), mmu-miR-149-5p(1), mmu-miR-351-5p(1), mmu-miR-370-3p(1), mmu-miR-342-5p(1), mmu-miR-1198-5p(1), mmu-miR-3470b(1), mmu-miR-3105-3p(1), mmu-miR-339-3p(1)	20
circZfp532_804	chr18|65771820|65789703|+	mmu-miR-103-3p(1), mmu-miR-150-5p(1), mmu-miR-148b-3p(1), mmu-miR-148a-3p(1), mmu-miR-132-3p(1), mmu-miR-382-3p(1), mmu-miR-107-3p(1)	7
circSpire1_395	chr18|67678684|67720929|-	mmu-miR-16-5p(1), mmu-miR-15a-5p(1), mmu-miR-429-3p(1), mmu-miR-200b-3p(1), mmu-miR-200c-3p(1), mmu-miR-211-5p(1), mmu-miR-15b-5p(1), mmu-miR-24-3p(1), mmu-miR-541-5p(1), mmu-miR-129-5p(1), mmu-miR-540-3p(1)	11
circCep192_505	chr18|67951840|67953503|+	mmu-miR-136-5p(1), mmu-miR-511-3p(1)	2
circSmad4_1433	chr18|73781955|73811110|-	mmu-let-7a-5p(1), mmu-miR-1a-3p(1), mmu-miR-429-3p(1), mmu-miR-206-3p(1), mmu-miR-200b-3p(1), mmu-miR-200c-3p(1), mmu-miR-132-3p(1), mmu-miR-138-5p(1), mmu-miR-136-5p(1), mmu-miR-212-3p(1), mmu-miR-483-5p(1), mmu-miR-425-5p(1), mmu-miR-34b-5p(1), mmu-miR-1904(1), mmu-miR-193b-3p(1)	15
circSmad4_1080	chr18|73790265|73811110|-	mmu-miR-1a-3p(1), mmu-miR-429-3p(1), mmu-miR-206-3p(1), mmu-miR-200b-3p(1), mmu-miR-200c-3p(1), mmu-miR-132-3p(1), mmu-miR-138-5p(1), mmu-miR-136-5p(1), mmu-miR-212-3p(1), mmu-miR-483-5p(1), mmu-miR-425-5p(1), mmu-miR-34b-5p(1), mmu-miR-1904(1), mmu-miR-193b-3p(1)	14
circSmad4_582	chr18|73808231|73811110|-	mmu-miR-136-5p(1), mmu-miR-483-5p(1), mmu-miR-425-5p(1), mmu-miR-34b-5p(1)	4
circDym_354	chr18|75186051|75196244|+	mmu-miR-16-5p(1), mmu-miR-15a-5p(1), mmu-miR-7b-5p(1), mmu-miR-322-5p(1), mmu-miR-15b-5p(1)	5
circDym_269	chr18|75213273|75215578|+	mmu-miR-7b-5p(2), mmu-miR-7a-5p(2), mmu-miR-758-3p(1)	3
circDym_966	chr18|75213273|75259990|+	mmu-miR-7b-5p(2), mmu-miR-7a-5p(2), mmu-miR-16-5p(1), mmu-miR-15a-5p(1), mmu-miR-29a-3p(1), mmu-miR-216a-5p(1), mmu-miR-503-5p(1), mmu-miR-676-3p(1), mmu-miR-758-3p(1), mmu-miR-383-5p(1), mmu-miR-342-3p(1)	11
circDym_697	chr18|75247860|75259990|+	mmu-miR-16-5p(1), mmu-miR-15a-5p(1), mmu-miR-29a-3p(1), mmu-miR-216a-5p(1), mmu-miR-503-5p(1), mmu-miR-676-3p(1), mmu-miR-383-5p(1), mmu-miR-342-3p(1)	8
circCtif_862	chr18|75652809|75654940|-	mmu-miR-125b-5p(2), mmu-miR-351-5p(2), mmu-miR-125a-5p(2), mmu-miR-7b-5p(1), mmu-miR-7a-5p(1), mmu-miR-207(1), mmu-miR-540-3p(1), mmu-miR-670-5p(1), mmu-miR-296-3p(1)	9
circCtif_255	chr18|75738698|75744850|-	mmu-miR-211-5p(1), mmu-miR-204-5p(1), mmu-miR-338-3p(1)	3
circSmad2_782	chr18|76395510|76426055|+	mmu-miR-31-5p(2), mmu-miR-9-5p(1), mmu-miR-135a-5p(1), mmu-miR-370-3p(1), mmu-miR-344d-3p(1)	5
circPias2_560	chr18|77184944|77193585|+	mmu-miR-429-3p(1), mmu-miR-200b-3p(1), mmu-miR-200c-3p(1), mmu-miR-431-5p(1), mmu-miR-27a-5p(1), mmu-miR-350-3p(1)	6
circPias2_607	chr18|77220786|77232838|+	mmu-miR-9-5p(1), mmu-miR-503-5p(1), mmu-miR-224-5p(1), mmu-miR-190b-5p(1)	4
circSetbp1_3448	chr18|78899698|78903146|-	mmu-miR-138-5p(4), mmu-miR-129-5p(4), mmu-miR-9-5p(2), mmu-miR-342-5p(2), mmu-miR-29b-2-5p(2), mmu-miR-574-5p(2), mmu-miR-124-3p(1), mmu-miR-210-3p(1), mmu-miR-134-5p(1), mmu-miR-32-5p(1), mmu-miR-34a-5p(1), mmu-miR-92a-3p(1), mmu-miR-326-3p(1), mmu-miR-25-3p(1), mmu-miR-128-3p(1), mmu-miR-153-3p(1), mmu-miR-382-5p(1), mmu-miR-183-5p(1), mmu-miR-541-5p(1), mmu-miR-499-5p(1), mmu-miR-802-5p(1), mm…	26
circSetbp1_630	chr18|79129765|79130395|-	mmu-miR-33-5p(1), mmu-miR-149-5p(1), mmu-miR-676-3p(1), mmu-miR-29b-2-5p(1)	4
circNfatc1_706	chr18|80693046|80710375|-	mmu-miR-7b-5p(1), mmu-miR-92a-3p(1), mmu-miR-29b-3p(1), mmu-miR-29a-3p(1), mmu-miR-29c-3p(1), mmu-miR-7a-5p(1), mmu-miR-25-3p(1), mmu-miR-138-5p(1), mmu-miR-185-5p(1), mmu-miR-431-5p(1), mmu-miR-1904(1)	11
circAtp9b_710	chr18|80851826|80935138|-	mmu-miR-9-5p(1), mmu-miR-101a-3p(1), mmu-miR-101b-3p(1), mmu-miR-301b-3p(1), mmu-miR-301a-3p(1), mmu-miR-1198-5p(1), mmu-miR-452-3p(1)	7
circZfp236_929	chr18|82682962|82700412|-	mmu-miR-135a-5p(1), mmu-miR-25-3p(1), mmu-miR-433-5p(1), mmu-miR-218-5p(1), mmu-miR-680(1), mmu-miR-1198-5p(1), mmu-miR-669d-5p(1), mmu-miR-452-3p(1), mmu-miR-3470b(1)	9
circZfp516_1926	chr18|82973648|82975574|+	mmu-miR-149-5p(2), mmu-miR-27b-3p(1), mmu-miR-221-3p(1), mmu-miR-29b-3p(1), mmu-miR-29a-3p(1), mmu-miR-29c-3p(1), mmu-miR-30a-5p(1), mmu-miR-30c-5p(1), mmu-miR-328-3p(1), mmu-miR-222-3p(1), mmu-miR-326-3p(1), mmu-miR-30d-5p(1), mmu-miR-24-3p(1), mmu-miR-30b-5p(1), mmu-miR-127-3p(1), mmu-miR-22-3p(1), mmu-miR-182-5p(1), mmu-miR-690(1), mmu-miR-466a-5p(1), mmu-miR-466p-5p(1), mmu-miR-207(1), mmu-mi…	23
circZfp516_3381	chr18|82973648|83006323|+	mmu-miR-149-5p(2), mmu-miR-22-3p(2), mmu-miR-207(2), mmu-miR-27b-3p(1), mmu-let-7b-5p(1), mmu-miR-221-3p(1), mmu-miR-135a-5p(1), mmu-miR-19b-3p(1), mmu-miR-29b-3p(1), mmu-miR-29a-3p(1), mmu-miR-29c-3p(1), mmu-miR-30a-5p(1), mmu-miR-19a-3p(1), mmu-miR-30c-5p(1), mmu-miR-18a-5p(1), mmu-miR-328-3p(1), mmu-miR-222-3p(1), mmu-miR-326-3p(1), mmu-miR-10b-5p(1), mmu-miR-10a-5p(1), mmu-miR-30d-5p(1), mmu-…	37
circZfp516_1455	chr18|83004868|83006323|+	mmu-let-7b-5p(1), mmu-miR-135a-5p(1), mmu-miR-19b-3p(1), mmu-miR-19a-3p(1), mmu-miR-18a-5p(1), mmu-miR-10b-5p(1), mmu-miR-10a-5p(1), mmu-miR-29b-1-5p(1), mmu-miR-22-3p(1), mmu-miR-199b-3p(1), mmu-miR-199a-3p(1), mmu-miR-324-3p(1), mmu-miR-666-5p(1), mmu-miR-705(1), mmu-miR-207(1), mmu-miR-490-3p(1)	16
circZfp516_1643	chr18|83004868|83012662|+	mmu-let-7b-5p(1), mmu-miR-135a-5p(1), mmu-miR-19b-3p(1), mmu-miR-19a-3p(1), mmu-miR-18a-5p(1), mmu-miR-10b-5p(1), mmu-miR-10a-5p(1), mmu-miR-29b-1-5p(1), mmu-miR-22-3p(1), mmu-miR-199b-3p(1), mmu-miR-199a-3p(1), mmu-miR-324-3p(1), mmu-miR-666-5p(1), mmu-miR-705(1), mmu-miR-207(1), mmu-miR-490-3p(1)	16
circZfp407_372	chr18|84361070|84372816|-	mmu-miR-23b-3p(1), mmu-miR-134-5p(1), mmu-miR-199a-5p(1), mmu-miR-135a-5p(1), mmu-miR-23a-3p(1), mmu-miR-138-5p(1), mmu-miR-676-3p(1)	7
circZfp407_4835	chr18|84570994|84581171|-	mmu-miR-335-3p(3), mmu-miR-9-5p(2), mmu-miR-93-5p(2), mmu-miR-434-3p(2), mmu-miR-342-5p(2), mmu-miR-207(2), mmu-miR-484(2), mmu-miR-3470b(2), mmu-miR-210-3p(1), mmu-miR-20b-5p(1), mmu-miR-134-5p(1), mmu-miR-200a-3p(1), mmu-miR-141-3p(1), mmu-miR-20a-5p(1), mmu-miR-17-5p(1), mmu-miR-32-5p(1), mmu-miR-181a-5p(1), mmu-miR-30e-5p(1), mmu-miR-101a-3p(1), mmu-miR-92a-3p(1), mmu-miR-211-5p(1), mmu-miR-2…	53
circZfp407_4720	chr18|84576451|84581171|-	mmu-miR-335-3p(3), mmu-miR-9-5p(2), mmu-miR-93-5p(2), mmu-miR-434-3p(2), mmu-miR-342-5p(2), mmu-miR-207(2), mmu-miR-484(2), mmu-miR-3470b(2), mmu-miR-210-3p(1), mmu-miR-20b-5p(1), mmu-miR-134-5p(1), mmu-miR-200a-3p(1), mmu-miR-141-3p(1), mmu-miR-20a-5p(1), mmu-miR-17-5p(1), mmu-miR-32-5p(1), mmu-miR-181a-5p(1), mmu-miR-30e-5p(1), mmu-miR-101a-3p(1), mmu-miR-92a-3p(1), mmu-miR-211-5p(1), mmu-miR-2…	51
circRttn_1102	chr18|89045082|89066644|+	mmu-miR-130b-3p(2), mmu-miR-301b-3p(2), mmu-miR-301a-3p(2), mmu-miR-122-5p(1), mmu-miR-152-3p(1), mmu-miR-203-3p(1), mmu-miR-370-3p(1), mmu-miR-541-5p(1), mmu-miR-297a-5p(1), mmu-miR-802-5p(1), mmu-miR-207(1), mmu-miR-673-5p(1), mmu-miR-574-5p(1), mmu-miR-181d-5p(1)	14
circRttn_471	chr18|89078484|89084042|+	#N/A	#N/A
circSelenop_213	chr15|3305048|3305261|+	mmu-miR-135a-5p(1), mmu-miR-362-5p(1), mmu-miR-1198-5p(1)	3
circGhr_820	chr15|3357455|3487490|-	mmu-miR-134-5p(1), mmu-miR-204-5p(1), mmu-miR-138-5p(1), mmu-miR-1198-5p(1), mmu-miR-3087-3p(1), mmu-miR-202-3p(1)	6
circGhr_79	chr15|3487411|3487490|-	mmu-miR-134-5p(1), mmu-miR-138-5p(1), mmu-miR-1198-5p(1)	3
circOxct1_393	chr15|4076946|4087257|+	mmu-miR-23b-3p(1), mmu-miR-23a-3p(1), mmu-miR-138-5p(1), mmu-miR-127-3p(1), mmu-miR-351-5p(1), mmu-miR-182-5p(1), mmu-miR-188-3p(1)	7
circPrkaa1_839	chr15|5203688|5206686|+	mmu-miR-103-3p(1), mmu-miR-96-5p(1), mmu-miR-107-3p(1), mmu-miR-29b-2-5p(1)	4
circRictor_962	chr15|6797534|6805666|+	mmu-let-7e-5p(1), mmu-miR-149-5p(1), mmu-miR-27a-5p(1)	3
circRictor_705	chr15|6805530|6807798|+	mmu-miR-143-3p(1), mmu-miR-338-3p(1)	2
circLifr_300	chr15|7202336|7203041|+	mmu-miR-200b-3p(1), mmu-miR-200c-3p(1), mmu-miR-203-3p(1), mmu-miR-24-3p(1), mmu-miR-673-5p(1)	5
circNup155_414	chr15|8176626|8177935|+	mmu-miR-9-5p(1), mmu-miR-143-3p(1), mmu-miR-362-5p(1), mmu-miR-340-5p(1), mmu-miR-383-5p(1)	5
circCplane1_2617	chr15|8201176|8218361|+	mmu-miR-141-3p(1), mmu-miR-34c-5p(1), mmu-miR-26a-5p(1), mmu-miR-130a-3p(1), mmu-miR-152-3p(1), mmu-miR-148b-3p(1), mmu-miR-148a-3p(1), mmu-miR-298-5p(1), mmu-miR-326-3p(1), mmu-miR-24-3p(1), mmu-miR-199b-3p(1), mmu-miR-130b-3p(1), mmu-miR-301b-3p(1), mmu-miR-218-5p(1), mmu-miR-199a-3p(1), mmu-miR-758-3p(1), mmu-miR-34b-5p(1), mmu-miR-301a-3p(1), mmu-miR-29b-2-5p(1), mmu-miR-802-5p(1), mmu-miR-33…	23
circNipbl_589	chr15|8355167|8359800|-	mmu-miR-185-5p(1), mmu-miR-212-3p(1), mmu-miR-27a-5p(1), mmu-miR-129-5p(1), mmu-miR-207(1), mmu-miR-5101(1), mmu-miR-697(1)	7
circZfr_2698	chr15|12136481|12171940|+	mmu-miR-322-5p(3), mmu-miR-16-5p(2), mmu-miR-138-5p(2), mmu-miR-134-5p(1), mmu-let-7a-5p(1), mmu-miR-15a-5p(1), mmu-let-7b-5p(1), mmu-miR-135a-5p(1), mmu-miR-34c-5p(1), mmu-miR-298-5p(1), mmu-miR-7a-5p(1), mmu-miR-709(1), mmu-miR-320-3p(1), mmu-miR-339-5p(1), mmu-miR-503-5p(1), mmu-miR-136-5p(1), mmu-miR-29b-1-5p(1), mmu-miR-22-3p(1), mmu-miR-382-5p(1), mmu-miR-34b-5p(1), mmu-miR-29b-2-5p(1), mmu…	26
circZfr_369	chr15|12159684|12160776|+	mmu-miR-136-5p(1), mmu-miR-3061-5p(1)	2
circMtmr12_761	chr15|12245069|12263983|+	mmu-miR-150-5p(1), mmu-miR-122-5p(1), mmu-miR-205-5p(1), mmu-miR-101b-3p(1), mmu-miR-709(1), mmu-miR-758-3p(1), mmu-miR-383-5p(1), mmu-miR-3087-3p(1)	8
circCdh9_1025	chr15|16823244|16832364|+	mmu-miR-200a-3p(1), mmu-miR-141-3p(1), mmu-miR-26a-5p(1), mmu-miR-495-3p(1), mmu-miR-149-5p(1), mmu-miR-26b-5p(1), mmu-miR-705(1), mmu-miR-680(1)	8
circOtulin_316	chr15|27616409|27623444|-	mmu-miR-199b-3p(2), mmu-miR-199a-3p(2), mmu-miR-103-3p(1), mmu-miR-328-3p(1), mmu-miR-149-5p(1), mmu-miR-136-5p(1), mmu-miR-107-3p(1), mmu-miR-129-5p(1), mmu-miR-335-3p(1)	9
circTrio_1814	chr15|27871246|27912820|-	mmu-miR-541-5p(2), mmu-miR-33-5p(1), mmu-miR-138-5p(1), mmu-miR-382-5p(1), mmu-miR-370-3p(1), mmu-miR-425-5p(1), mmu-miR-297a-5p(1), mmu-miR-1198-5p(1), mmu-miR-207(1), mmu-miR-697(1)	10
circTrio_1021	chr15|27897919|27905417|-	mmu-miR-33-5p(1), mmu-miR-382-5p(1), mmu-miR-697(1)	3
circCtnnd2_729	chr15|30634789|30647470|+	mmu-miR-138-5p(1), mmu-miR-127-5p(1), mmu-miR-484(1), mmu-miR-3470b(1), mmu-miR-339-3p(1)	5
circCct5_1393	chr15|31592430|31598206|-	mmu-miR-29b-3p(1), mmu-miR-29a-3p(1), mmu-miR-29c-3p(1), mmu-miR-132-3p(1), mmu-miR-149-5p(1), mmu-miR-382-3p(1), mmu-miR-212-3p(1), mmu-miR-182-5p(1), mmu-miR-218-5p(1), mmu-miR-680(1), mmu-miR-129-5p(1), mmu-miR-673-5p(1), mmu-miR-338-3p(1)	13
circCpq_416	chr15|33250071|33302693|+	mmu-miR-673-5p(1), mmu-miR-669d-5p(1)	2
circCpq_822	chr15|33250071|33497510|+	mmu-miR-200b-3p(1), mmu-miR-200c-3p(1), mmu-miR-148a-3p(1), mmu-miR-433-3p(1), mmu-miR-673-5p(1), mmu-miR-669d-5p(1), mmu-miR-7a-2-3p(1)	7
circCpq_294	chr15|33466771|33497510|+	mmu-miR-200b-3p(1), mmu-miR-200c-3p(1), mmu-miR-433-3p(1)	3
circMtdh_374	chr15|34131309|34136973|+	mmu-miR-202-3p(1)	1
circStk3_1309	chr15|34945151|35115791|-	mmu-miR-335-3p(2), mmu-miR-137-3p(1), mmu-miR-200a-3p(1), mmu-miR-141-3p(1), mmu-miR-101a-3p(1), mmu-miR-152-3p(1), mmu-miR-148b-3p(1), mmu-miR-148a-3p(1), mmu-miR-149-5p(1), mmu-miR-207(1), mmu-miR-3105-3p(1)	11
circStk3_658	chr15|35072575|35115791|-	mmu-miR-137-3p(1), mmu-miR-101a-3p(1), mmu-miR-152-3p(1), mmu-miR-148b-3p(1), mmu-miR-148a-3p(1), mmu-miR-207(1), mmu-miR-3105-3p(1)	7
circVps13b_309	chr15|35533441|35534506|+	mmu-miR-96-5p(1), mmu-miR-199b-3p(1), mmu-miR-199a-3p(1), mmu-miR-541-5p(1)	4
circVps13b_567	chr15|35533441|35576672|+	mmu-miR-29b-3p(1), mmu-miR-101b-3p(1), mmu-miR-96-5p(1), mmu-miR-199b-3p(1), mmu-miR-194-5p(1), mmu-miR-199a-3p(1), mmu-miR-541-5p(1)	7
circVps13b_1554	chr15|35623747|35675098|+	mmu-miR-9-5p(1), mmu-miR-27b-3p(1), mmu-miR-27a-3p(1), mmu-miR-29b-3p(1), mmu-miR-29a-3p(1), mmu-miR-29c-3p(1), mmu-miR-217-5p(1), mmu-miR-138-5p(1), mmu-miR-434-3p(1), mmu-miR-29b-1-5p(1), mmu-miR-382-3p(1), mmu-miR-697(1)	12
circVps13b_475	chr15|35668846|35675098|+	mmu-miR-29b-1-5p(1)	1
circVps13b_1301	chr15|35668846|35745930|+	mmu-miR-200a-3p(1), mmu-miR-141-3p(1), mmu-miR-429-3p(1), mmu-miR-34c-5p(1), mmu-miR-29a-3p(1), mmu-miR-29c-3p(1), mmu-miR-222-3p(1), mmu-miR-132-3p(1), mmu-miR-351-5p(1), mmu-miR-29b-1-5p(1), mmu-miR-212-3p(1), mmu-miR-511-3p(1), mmu-miR-324-3p(1), mmu-miR-224-5p(1), mmu-miR-27a-5p(1), mmu-miR-670-5p(1), mmu-miR-3105-3p(1)	17
circVps13b_688	chr15|35709271|35709959|+	mmu-miR-200a-3p(1), mmu-miR-141-3p(1), mmu-miR-429-3p(1), mmu-miR-34c-5p(1), mmu-miR-29a-3p(1), mmu-miR-29c-3p(1), mmu-miR-222-3p(1), mmu-miR-351-5p(1), mmu-miR-511-3p(1), mmu-miR-324-3p(1), mmu-miR-224-5p(1), mmu-miR-27a-5p(1), mmu-miR-670-5p(1), mmu-miR-3105-3p(1)	14
circUbr5_2261	chr15|37997964|38010021|-	mmu-miR-362-5p(2), mmu-miR-134-5p(1), mmu-miR-181a-5p(1), mmu-miR-150-5p(1), mmu-miR-29b-3p(1), mmu-miR-29a-3p(1), mmu-miR-29c-3p(1), mmu-miR-18a-5p(1), mmu-miR-181b-5p(1), mmu-miR-214-3p(1), mmu-miR-149-5p(1), mmu-miR-433-3p(1), mmu-miR-96-5p(1), mmu-miR-382-5p(1), mmu-miR-758-3p(1), mmu-miR-324-3p(1), mmu-miR-680(1), mmu-miR-188-3p(1), mmu-miR-3065-5p(1), mmu-miR-323-3p(1), mmu-miR-181d-5p(1), …	22
circAtp6v1c1_318	chr15|38673100|38676357|+	#N/A	#N/A
ciFzd6_802	chr15|38897393|38898195|+	mmu-miR-297a-5p(2), mmu-miR-466a-5p(2), mmu-miR-1187(2), mmu-miR-466p-5p(2), mmu-miR-9-5p(1), mmu-miR-15a-5p(1), mmu-miR-181a-5p(1), mmu-miR-15b-5p(1), mmu-miR-139-5p(1), mmu-miR-382-3p(1), mmu-miR-199b-3p(1), mmu-miR-199a-3p(1), mmu-miR-466d-3p(1), mmu-miR-466b-3p(1), mmu-miR-1904(1), mmu-miR-181d-5p(1)	16
circRims2_3701	chr15|39138370|39479906|+	mmu-miR-138-5p(2), mmu-miR-9-5p(1), mmu-miR-150-5p(1), mmu-miR-146a-5p(1), mmu-miR-320-3p(1), mmu-miR-125b-5p(1), mmu-miR-139-5p(1), mmu-miR-351-5p(1), mmu-miR-125a-5p(1), mmu-miR-29b-1-5p(1), mmu-miR-182-5p(1), mmu-miR-425-5p(1), mmu-miR-362-5p(1), mmu-miR-340-5p(1), mmu-miR-224-5p(1), mmu-miR-29b-2-5p(1), mmu-miR-129-5p(1), mmu-miR-207(1), mmu-miR-673-5p(1), mmu-miR-670-5p(1), mmu-miR-697(1), m…	23
circRims2_2096	chr15|39300392|39342106|+	mmu-miR-9-5p(1), mmu-miR-150-5p(1), mmu-miR-146a-5p(1), mmu-miR-320-3p(1), mmu-miR-125b-5p(1), mmu-miR-138-5p(1), mmu-miR-351-5p(1), mmu-miR-125a-5p(1), mmu-miR-29b-1-5p(1), mmu-miR-29b-2-5p(1), mmu-miR-673-5p(1), mmu-miR-670-5p(1), mmu-miR-697(1), mmu-miR-146b-5p(1)	14
circRims2_2433	chr15|39300392|39374770|+	mmu-miR-9-5p(1), mmu-miR-150-5p(1), mmu-miR-146a-5p(1), mmu-miR-320-3p(1), mmu-miR-125b-5p(1), mmu-miR-138-5p(1), mmu-miR-351-5p(1), mmu-miR-125a-5p(1), mmu-miR-29b-1-5p(1), mmu-miR-425-5p(1), mmu-miR-29b-2-5p(1), mmu-miR-673-5p(1), mmu-miR-670-5p(1), mmu-miR-697(1), mmu-miR-146b-5p(1)	15
circRims2_1029	chr15|39315435|39342106|+	mmu-miR-9-5p(1), mmu-miR-150-5p(1), mmu-miR-146a-5p(1), mmu-miR-320-3p(1), mmu-miR-29b-1-5p(1), mmu-miR-146b-5p(1)	6
circRims2_1366	chr15|39315435|39374770|+	mmu-miR-9-5p(1), mmu-miR-150-5p(1), mmu-miR-146a-5p(1), mmu-miR-320-3p(1), mmu-miR-29b-1-5p(1), mmu-miR-425-5p(1), mmu-miR-146b-5p(1)	7
circRims2_794	chr15|39335729|39374770|+	mmu-miR-150-5p(1), mmu-miR-29b-1-5p(1), mmu-miR-425-5p(1)	3
circRims2_516	chr15|39430338|39479906|+	mmu-miR-138-5p(1), mmu-miR-139-5p(1), mmu-miR-362-5p(1)	3
circRims2_320	chr15|39473459|39479906|+	mmu-miR-138-5p(1), mmu-miR-139-5p(1)	2
circOxr1_1715	chr15|41660869|41689448|+	mmu-miR-207(2), mmu-miR-210-3p(1), mmu-miR-211-5p(1), mmu-miR-222-3p(1), mmu-miR-370-3p(1), mmu-miR-34b-5p(1), mmu-miR-342-5p(1), mmu-miR-190b-5p(1), mmu-miR-669d-5p(1), mmu-miR-1199-5p(1), mmu-miR-697(1)	11
circNudcd1_1181	chr15|44251864|44284269|-	mmu-miR-27b-3p(1), mmu-miR-27a-3p(1), mmu-miR-205-5p(1), mmu-miR-203-3p(1), mmu-miR-494-3p(1), mmu-miR-382-5p(1), mmu-miR-5101(1), mmu-miR-338-3p(1)	8
circTrps1_2663	chr15|50685500|50710338|-	mmu-miR-194-5p(2), mmu-miR-134-5p(1), mmu-miR-200a-3p(1), mmu-miR-141-3p(1), mmu-miR-135a-5p(1), mmu-miR-34c-5p(1), mmu-miR-200c-3p(1), mmu-miR-130a-3p(1), mmu-miR-18a-5p(1), mmu-miR-298-5p(1), mmu-miR-324-5p(1), mmu-miR-149-5p(1), mmu-miR-676-3p(1), mmu-miR-382-3p(1), mmu-miR-127-5p(1), mmu-miR-130b-3p(1), mmu-miR-301b-3p(1), mmu-miR-370-3p(1), mmu-miR-34b-5p(1), mmu-miR-301a-3p(1), mmu-miR-224-…	24
circRad21_787	chr15|51833316|51837339|-	mmu-miR-9-5p(1), mmu-miR-138-5p(1), mmu-miR-224-5p(1), mmu-miR-207(1), mmu-miR-335-3p(1)	5
circExt1_760	chr15|52946480|52970967|-	mmu-miR-200b-3p(2), mmu-miR-200a-3p(1), mmu-miR-141-3p(1), mmu-miR-429-3p(1), mmu-miR-34c-5p(1), mmu-miR-200c-3p(1), mmu-miR-101a-3p(1), mmu-miR-101b-3p(1), mmu-miR-218-5p(1), mmu-miR-29b-2-5p(1), mmu-miR-190b-5p(1), mmu-miR-188-3p(1), mmu-miR-3105-3p(1), mmu-miR-338-3p(1)	14
circEnpp2_282	chr15|54770222|54773586|-	mmu-miR-127-5p(1), mmu-miR-452-3p(1)	2
circDeptor_392	chr15|55072126|55078954|+	mmu-miR-325-3p(1)	1
circZhx1_2859	chr15|57915619|57918478|-	mmu-miR-335-3p(3), mmu-miR-205-5p(2), mmu-miR-466a-5p(2), mmu-miR-1187(2), mmu-miR-207(2), mmu-miR-20b-5p(1), mmu-miR-15a-5p(1), mmu-miR-20a-5p(1), mmu-miR-103-3p(1), mmu-miR-30e-5p(1), mmu-miR-15b-5p(1), mmu-miR-30a-5p(1), mmu-miR-298-5p(1), mmu-miR-216a-5p(1), mmu-miR-203-3p(1), mmu-miR-326-3p(1), mmu-miR-339-5p(1), mmu-miR-181b-5p(1), mmu-miR-30d-5p(1), mmu-miR-214-3p(1), mmu-miR-136-5p(1), mm…	31
circTatdn1_494	chr15|58788000|58800598|-	mmu-miR-148b-3p(1), mmu-miR-24-3p(1), mmu-miR-5101(1)	3
circWashc5_657	chr15|59223320|59233085|-	mmu-miR-140-5p(1), mmu-miR-29b-2-5p(1), mmu-miR-3470b(1)	3
circPvt1_318	chr15|61978996|61979314|+	mmu-miR-495-3p(1), mmu-miR-370-3p(1), mmu-miR-680(1)	3
circPhf20l1_2355	chr15|66475875|66508881|+	mmu-miR-434-3p(2), mmu-miR-137-3p(1), mmu-miR-9-5p(1), mmu-miR-181a-5p(1), mmu-miR-135a-5p(1), mmu-miR-29b-3p(1), mmu-miR-29a-3p(1), mmu-miR-146a-5p(1), mmu-miR-709(1), mmu-miR-320-3p(1), mmu-miR-143-3p(1), mmu-miR-185-5p(1), mmu-miR-339-5p(1), mmu-miR-181b-5p(1), mmu-miR-381-3p(1), mmu-miR-495-3p(1), mmu-miR-149-5p(1), mmu-miR-218-5p(1), mmu-miR-1198-5p(1), mmu-miR-5101(1), mmu-miR-3065-5p(1), m…	24
circFam135b_96	chr15|71493850|71493946|-	#N/A	#N/A
circTrappc9_609	chr15|72871820|72903492|-	mmu-miR-328-3p(1), mmu-miR-217-5p(1), mmu-miR-138-5p(1), mmu-miR-22-3p(1), mmu-miR-194-5p(1), mmu-miR-344-3p(1)	6
circTrappc9_465	chr15|72884654|72903492|-	mmu-miR-328-3p(1), mmu-miR-217-5p(1), mmu-miR-138-5p(1), mmu-miR-22-3p(1), mmu-miR-194-5p(1), mmu-miR-344-3p(1)	6
circPtk2_698	chr15|73128882|73140742|-	mmu-miR-322-5p(1), mmu-miR-320-3p(1), mmu-miR-370-3p(1), mmu-miR-466d-3p(1), mmu-miR-705(1), mmu-miR-188-3p(1), mmu-miR-466b-3p(1)	7
circPtk2_584	chr15|73163883|73181718|-	mmu-miR-297a-5p(1), mmu-miR-1198-5p(1), mmu-miR-540-3p(1)	3
circPtk2_1211	chr15|73175668|73232186|-	mmu-miR-7b-5p(1), mmu-miR-200c-3p(1), mmu-miR-434-5p(1), mmu-miR-182-5p(1), mmu-miR-183-5p(1), mmu-miR-758-3p(1), mmu-miR-342-3p(1), mmu-miR-369-3p(1), mmu-miR-1904(1), mmu-miR-193b-3p(1)	10
circPtk2_409	chr15|73231874|73266593|-	mmu-miR-183-5p(1), mmu-miR-384-3p(1)	2
circRbfox2_872	chr15|76982139|77017141|-	mmu-miR-134-5p(1), mmu-miR-328-3p(1), mmu-miR-217-5p(1), mmu-miR-320-3p(1), mmu-miR-339-5p(1), mmu-miR-27a-5p(1), mmu-miR-410-3p(1), mmu-miR-344d-3p(1), mmu-miR-574-5p(1)	9
ciRbfox2_1155	chr15|76982284|76983439|-	mmu-miR-320-3p(2), mmu-miR-146a-5p(1), mmu-miR-149-5p(1), mmu-miR-690(1), mmu-miR-5101(1), mmu-miR-697(1), mmu-miR-146b-5p(1)	7
circPla2g6_686	chr15|79173330|79186897|-	mmu-miR-205-5p(1), mmu-miR-540-3p(1)	2
circDdx17_385	chr15|79425234|79428057|-	mmu-miR-20b-5p(1), mmu-miR-106a-5p(1), mmu-miR-93-5p(1), mmu-miR-20a-5p(1), mmu-miR-17-5p(1), mmu-miR-106b-5p(1), mmu-miR-181b-5p(1)	7
circTnrc6b_1446	chr15|80768407|80802298|+	mmu-miR-140-5p(1), mmu-miR-134-5p(1), mmu-miR-296-5p(1), mmu-miR-181a-5p(1), mmu-miR-709(1), mmu-miR-125b-5p(1), mmu-miR-181b-5p(1), mmu-miR-495-3p(1), mmu-miR-149-5p(1), mmu-miR-351-5p(1), mmu-miR-125a-5p(1), mmu-miR-183-5p(1), mmu-miR-705(1), mmu-miR-539-5p(1), mmu-miR-669d-5p(1), mmu-miR-188-3p(1), mmu-miR-670-5p(1), mmu-miR-574-5p(1), mmu-miR-181d-5p(1)	19
circSlc25a17_128	chr15|81224174|81228362|-	mmu-miR-200a-3p(1), mmu-miR-141-3p(1)	2
circEp300_638	chr15|81485108|81485746|+	mmu-miR-370-3p(2), mmu-miR-24-3p(1), mmu-miR-338-3p(1)	3
circEp300_329	chr15|81515814|81516713|+	mmu-miR-26b-5p(1), mmu-miR-344d-3p(1)	2
circXrcc6_765	chr15|81906645|81911612|+	mmu-miR-10b-5p(1), mmu-miR-490-3p(1), mmu-miR-3105-3p(1)	3
circTcf20_5866	chr15|82709431|82741485|-	mmu-let-7a-5p(2), mmu-miR-7b-5p(2), mmu-miR-103-3p(2), mmu-miR-298-5p(2), mmu-miR-217-5p(2), mmu-miR-214-3p(2), mmu-miR-29b-1-5p(2), mmu-miR-370-3p(2), mmu-miR-541-5p(2), mmu-miR-107-3p(2), mmu-miR-29b-2-5p(2), mmu-miR-670-5p(2), mmu-miR-1904(2), mmu-miR-9-5p(1), mmu-miR-134-5p(1), mmu-miR-15a-5p(1), mmu-let-7b-5p(1), mmu-miR-150-5p(1), mmu-miR-221-3p(1), mmu-miR-34c-5p(1), mmu-miR-34a-5p(1), mmu…	55
circTcf20_5772	chr15|82735713|82741485|-	mmu-let-7a-5p(2), mmu-miR-7b-5p(2), mmu-miR-103-3p(2), mmu-miR-298-5p(2), mmu-miR-217-5p(2), mmu-miR-214-3p(2), mmu-miR-29b-1-5p(2), mmu-miR-370-3p(2), mmu-miR-541-5p(2), mmu-miR-107-3p(2), mmu-miR-29b-2-5p(2), mmu-miR-670-5p(2), mmu-miR-1904(2), mmu-miR-9-5p(1), mmu-miR-134-5p(1), mmu-miR-15a-5p(1), mmu-let-7b-5p(1), mmu-miR-150-5p(1), mmu-miR-221-3p(1), mmu-miR-34c-5p(1), mmu-miR-34a-5p(1), mmu…	55
circTtll1_460	chr15|83389450|83393997|-	mmu-miR-185-5p(1), mmu-miR-382-5p(1), mmu-miR-384-3p(1)	3
circAtxn10_531	chr15|85243654|85260903|+	mmu-miR-320-3p(1)	1
circAtxn10_1057	chr15|85243654|85277707|+	mmu-miR-320-3p(1), mmu-miR-377-3p(1)	2
circTrmu_273	chr15|85766874|85769393|+	mmu-miR-16-5p(1), mmu-miR-15a-5p(1), mmu-miR-322-5p(1), mmu-miR-15b-5p(1), mmu-miR-339-5p(1), mmu-miR-503-5p(1), mmu-miR-153-3p(1), mmu-miR-335-3p(1)	8
circTbc1d22a_572	chr15|86118930|86123494|+	mmu-miR-149-5p(2), mmu-miR-18a-5p(1), mmu-miR-298-5p(1), mmu-miR-324-5p(1), mmu-miR-411-3p(1), mmu-miR-383-5p(1), mmu-miR-540-3p(1)	7
circTbc1d22a_307	chr15|86183847|86196042|+	mmu-miR-155-5p(1), mmu-miR-670-5p(1)	2
circTbc1d22a_525	chr15|86195927|86333488|+	mmu-miR-16-5p(1), mmu-miR-15a-5p(1), mmu-miR-322-5p(1), mmu-miR-15b-5p(1), mmu-miR-666-5p(1), mmu-miR-188-3p(1), mmu-miR-670-5p(1), mmu-miR-338-3p(1)	8
circAlg12_328	chr15|88695499|88696362|-	mmu-miR-143-3p(1), mmu-miR-705(1)	2
circPpp6r2_284	chr15|89126362|89127662|+	mmu-miR-669d-5p(1), mmu-miR-3470b(1)	2
circKif21a_569	chr15|90875912|90879836|-	mmu-miR-217-5p(1), mmu-miR-181b-5p(1), mmu-miR-29b-1-5p(1), mmu-miR-339-3p(1), mmu-miR-181d-5p(1), mmu-miR-542-5p(1)	6
circLrrk2_362	chr15|91589308|91597065|+	mmu-miR-200a-3p(1), mmu-miR-300-3p(1)	2
circPphln1_615	chr15|93321894|93363126|+	mmu-miR-1904(2), mmu-miR-9-5p(1), mmu-miR-370-3p(1)	3
circPphln1_341	chr15|93353331|93363126|+	mmu-miR-9-5p(1), mmu-miR-370-3p(1)	2
circAno6_494	chr15|95846152|95847837|+	mmu-miR-433-3p(1), mmu-miR-127-5p(1), mmu-miR-5099(1)	3
circSlc38a4_1318	chr15|96903700|96917742|-	mmu-let-7c-5p(2), mmu-miR-196a-5p(2), mmu-miR-324-3p(2), mmu-let-7a-5p(1), mmu-miR-429-3p(1), mmu-let-7b-5p(1), mmu-miR-33-5p(1), mmu-miR-143-3p(1), mmu-let-7d-5p(1), mmu-miR-433-3p(1), mmu-miR-98-5p(1), mmu-miR-673-5p(1), mmu-miR-574-5p(1)	13
circPced1b_284	chr15|97175214|97259216|+	mmu-miR-185-5p(1)	1
circPced1b_478	chr15|97175214|97272030|+	mmu-miR-34c-5p(1), mmu-miR-34a-5p(1), mmu-miR-185-5p(1), mmu-miR-484(1)	4
circPced1b_330	chr15|97259080|97272030|+	mmu-miR-34c-5p(1), mmu-miR-34a-5p(1), mmu-miR-185-5p(1), mmu-miR-484(1)	4
circSenp1_1018	chr15|97956784|97974923|-	mmu-miR-1904(2), mmu-miR-135a-5p(1), mmu-miR-106b-5p(1), mmu-miR-34b-5p(1), mmu-miR-27a-5p(1), mmu-miR-1187(1)	6
circSenp1_179	chr15|97982850|97985014|-	#N/A	#N/A
circKansl2_331	chr15|98426743|98427334|-	mmu-miR-22-3p(1), mmu-miR-338-3p(1)	2
circSpats2_375	chr15|99078461|99097147|+	mmu-miR-148b-3p(1), mmu-miR-148a-3p(1), mmu-miR-136-5p(1)	3
circCers5_595	chr15|99636545|99643827|-	mmu-miR-155-5p(1), mmu-miR-320-3p(1), mmu-miR-296-3p(1)	3
circTfcp2_366	chr15|100418443|100423553|-	mmu-miR-7b-5p(1), mmu-miR-152-3p(1), mmu-miR-138-5p(1), mmu-miR-301b-3p(1), mmu-miR-301a-3p(1), mmu-miR-207(1)	6
circCela1_364	chr15|100580767|100583115|-	mmu-miR-128-3p(1), mmu-miR-149-5p(1), mmu-miR-433-5p(1)	3
circPcbp2_448	chr15|102381695|102387182|+	mmu-miR-9-5p(1), mmu-miR-205-5p(1), mmu-miR-3105-3p(1)	3
circSfi1_841	chr11|3090136|3096292|-	mmu-miR-138-5p(2), mmu-miR-370-3p(2), mmu-miR-34c-5p(1), mmu-miR-34a-5p(1), mmu-miR-214-3p(1), mmu-miR-127-3p(1), mmu-miR-351-5p(1), mmu-miR-22-3p(1), mmu-miR-411-3p(1), mmu-miR-34b-5p(1), mmu-miR-670-5p(1), mmu-miR-1904(1)	12
circSfi1_908	chr11|3090136|3103498|-	mmu-miR-138-5p(2), mmu-miR-370-3p(2), mmu-miR-34c-5p(1), mmu-miR-34a-5p(1), mmu-miR-214-3p(1), mmu-miR-127-3p(1), mmu-miR-351-5p(1), mmu-miR-22-3p(1), mmu-miR-411-3p(1), mmu-miR-34b-5p(1), mmu-miR-669d-5p(1), mmu-miR-670-5p(1), mmu-miR-1904(1)	13
circEif4enif1_855	chr11|3179868|3191027|+	mmu-miR-9-5p(1), mmu-let-7e-5p(1), mmu-miR-196a-5p(1), mmu-miR-709(1), mmu-miR-138-5p(1), mmu-miR-136-5p(1), mmu-miR-362-5p(1), mmu-miR-342-5p(1), mmu-miR-532-5p(1)	9
circMtmr3_541	chr11|4467740|4481305|-	mmu-miR-181a-5p(1), mmu-miR-181b-5p(1), mmu-miR-127-5p(1), mmu-miR-501-3p(1), mmu-miR-362-5p(1), mmu-miR-690(1), mmu-miR-207(1)	7
circMtmr3_291	chr11|4477835|4481305|-	mmu-miR-362-5p(1), mmu-miR-690(1), mmu-miR-207(1)	3
circAscc2_850	chr11|4590382|4609384|+	mmu-miR-210-3p(1), mmu-miR-137-3p(1), mmu-miR-709(1), mmu-miR-382-5p(1), mmu-miR-541-5p(1), mmu-miR-29b-2-5p(1), mmu-miR-670-5p(1), mmu-miR-574-5p(1)	8
circNf2_367	chr11|4753677|4758834|-	mmu-miR-136-5p(1), mmu-miR-301a-3p(1), mmu-miR-188-3p(1)	3
circNf2_561	chr11|4753677|4770493|-	mmu-miR-199a-5p(1), mmu-miR-335-5p(1), mmu-miR-136-5p(1), mmu-miR-188-3p(1)	4
circThoc5_404	chr11|4869732|4872226|+	mmu-miR-196a-5p(1), mmu-miR-138-5p(1), mmu-miR-153-3p(1), mmu-miR-29b-2-5p(1)	4
circNudcd3_333	chr11|6063242|6075561|-	mmu-miR-326-3p(1), mmu-miR-136-5p(1), mmu-miR-183-5p(1)	3
circOgdh_295	chr11|6263787|6267080|+	mmu-miR-221-3p(1), mmu-miR-34a-5p(1), mmu-miR-338-3p(1)	3
circTns3_360	chr11|8428224|8429665|-	mmu-miR-24-3p(1), mmu-miR-149-5p(1), mmu-miR-540-3p(1)	3
circTns3_301	chr11|8468198|8469570|-	mmu-miR-362-5p(1)	1
circHus1_591	chr11|8950076|8960624|-	mmu-miR-342-3p(1), mmu-miR-207(1), mmu-miR-1904(1)	3
circActr2_566	chr11|20022455|20030798|-	mmu-miR-15b-5p(1), mmu-miR-185-5p(1), mmu-miR-1904(1)	3
circAftph_459	chr11|20653710|20662315|-	mmu-miR-140-5p(1), mmu-miR-15a-5p(1), mmu-miR-15b-5p(1), mmu-miR-129-5p(1)	4
circAftph_1955	chr11|20675684|20677639|-	mmu-miR-670-5p(2), mmu-miR-140-5p(1), mmu-miR-134-5p(1), mmu-miR-93-5p(1), mmu-miR-135a-5p(1), mmu-miR-211-5p(1), mmu-miR-326-3p(1), mmu-miR-138-5p(1), mmu-miR-185-5p(1), mmu-miR-149-5p(1), mmu-miR-136-5p(1), mmu-miR-351-5p(1), mmu-miR-370-3p(1), mmu-miR-362-5p(1), mmu-miR-224-5p(1), mmu-miR-335-3p(1), mmu-miR-350-3p(1)	17
circUgp2_1059	chr11|21278870|21283810|-	mmu-miR-5101(2), mmu-miR-541-5p(1), mmu-miR-340-5p(1), mmu-miR-673-5p(1), mmu-miR-3087-3p(1), mmu-miR-452-3p(1), mmu-miR-540-3p(1), mmu-miR-697(1)	8
circWdpcp_923	chr11|21661461|21674636|+	mmu-miR-200a-3p(1), mmu-miR-141-3p(1), mmu-miR-135a-5p(1), mmu-miR-217-5p(1), mmu-miR-149-5p(1), mmu-miR-136-5p(1), mmu-miR-433-5p(1), mmu-miR-494-3p(1), mmu-miR-673-5p(1), mmu-miR-5101(1)	10
circWdpcp_1253	chr11|21661461|21807609|+	mmu-miR-200a-3p(1), mmu-miR-141-3p(1), mmu-miR-135a-5p(1), mmu-miR-205-5p(1), mmu-miR-217-5p(1), mmu-miR-149-5p(1), mmu-miR-136-5p(1), mmu-miR-433-5p(1), mmu-miR-494-3p(1), mmu-miR-466a-5p(1), mmu-miR-1187(1), mmu-miR-466p-5p(1), mmu-miR-673-5p(1), mmu-miR-5101(1)	14
circWdpcp_313	chr11|21671102|21674636|+	mmu-miR-200a-3p(1), mmu-miR-141-3p(1), mmu-miR-135a-5p(1), mmu-miR-149-5p(1)	4
circEhbp1_742	chr11|22003431|22018506|-	mmu-miR-1904(2), mmu-miR-211-5p(1), mmu-miR-204-5p(1), mmu-miR-434-3p(1), mmu-miR-207(1), mmu-miR-335-3p(1), mmu-miR-544-5p(1)	7
circEhbp1_322	chr11|22119034|22123006|-	mmu-miR-155-5p(1), mmu-miR-223-3p(1), mmu-miR-129-5p(1)	3
circUsp34_645	chr11|23317338|23325096|+	mmu-miR-532-5p(1)	1
circUsp34_430	chr11|23320238|23325096|+	mmu-miR-532-5p(1)	1
circUsp34_420	chr11|23351452|23355953|+	mmu-miR-16-5p(1), mmu-miR-15a-5p(1), mmu-miR-322-5p(1), mmu-miR-335-5p(1), mmu-miR-410-3p(1), mmu-miR-344d-3p(1), mmu-miR-1904(1)	7
circSanbr_1028	chr11|23556613|23572529|-	mmu-miR-33-5p(2), mmu-miR-146a-5p(1), mmu-miR-328-3p(1), mmu-miR-203-3p(1), mmu-miR-214-3p(1), mmu-miR-182-5p(1), mmu-miR-207(1), mmu-miR-300-3p(1), mmu-miR-452-3p(1), mmu-miR-350-3p(1), mmu-miR-146b-5p(1), mmu-miR-7a-2-3p(1)	12
circFancl_444	chr11|26347745|26384500|+	mmu-miR-34b-5p(1)	1
circFancl_267	chr11|26357547|26384500|+	mmu-miR-34b-5p(1)	1
circCcdc88a_1267	chr11|29432108|29448612|+	mmu-miR-7b-5p(1), mmu-miR-150-5p(1), mmu-miR-322-5p(1), mmu-miR-7a-5p(1), mmu-miR-370-3p(1), mmu-miR-541-5p(1), mmu-miR-5101(1), mmu-miR-335-3p(1), mmu-miR-452-3p(1)	9
circEml6_650	chr11|29830646|29856331|-	mmu-miR-211-5p(1), mmu-miR-204-5p(1), mmu-miR-125b-5p(1), mmu-miR-125a-5p(1), mmu-miR-680(1), mmu-miR-129-5p(1), mmu-miR-300-3p(1), mmu-miR-670-5p(1)	8
circEml6_328	chr11|29843187|29856331|-	mmu-miR-211-5p(1), mmu-miR-204-5p(1), mmu-miR-680(1)	3
circAsb3_625	chr11|31005457|31011586|+	mmu-miR-200a-3p(1), mmu-miR-141-3p(1), mmu-miR-199a-5p(1), mmu-miR-103-3p(1), mmu-miR-29b-3p(1), mmu-miR-29a-3p(1), mmu-miR-29c-3p(1), mmu-miR-182-5p(1), mmu-miR-107-3p(1), mmu-miR-7a-2-3p(1)	10
circInsyn2b_2325	chr11|34351055|34354352|+	mmu-miR-183-5p(2), mmu-miR-23b-3p(1), mmu-miR-140-5p(1), mmu-let-7e-5p(1), mmu-miR-130a-3p(1), mmu-miR-148a-3p(1), mmu-miR-23a-3p(1), mmu-miR-25-3p(1), mmu-miR-339-5p(1), mmu-miR-127-5p(1), mmu-miR-301b-3p(1), mmu-miR-192-5p(1), mmu-miR-297a-5p(1), mmu-miR-1198-5p(1), mmu-miR-540-3p(1), mmu-miR-3105-3p(1)	16
circPwwp2a_944	chr11|43595360|43596304|+	mmu-miR-27b-3p(1), mmu-miR-27a-3p(1), mmu-miR-429-3p(1), mmu-miR-221-3p(1), mmu-miR-223-3p(1), mmu-miR-322-5p(1), mmu-miR-18a-5p(1), mmu-miR-181b-5p(1), mmu-miR-128-3p(1), mmu-miR-182-5p(1), mmu-miR-370-3p(1), mmu-miR-705(1), mmu-miR-452-3p(1), mmu-miR-670-5p(1), mmu-miR-181d-5p(1)	15
circCyfip2_1769	chr11|46089817|46145493|-	mmu-miR-9-5p(1), mmu-let-7a-5p(1), mmu-miR-103-3p(1), mmu-let-7e-5p(1), mmu-miR-135a-5p(1), mmu-miR-34a-5p(1), mmu-let-7c-5p(1), mmu-miR-216a-5p(1), mmu-miR-132-3p(1), mmu-miR-709(1), mmu-miR-214-3p(1), mmu-let-7d-5p(1), mmu-miR-24-3p(1), mmu-miR-212-3p(1), mmu-miR-324-3p(1), mmu-miR-107-3p(1), mmu-miR-98-5p(1), mmu-miR-27a-5p(1), mmu-miR-29b-2-5p(1), mmu-miR-673-5p(1)	20
circCyfip2_366	chr11|46112162|46115032|-	mmu-miR-132-3p(1), mmu-miR-709(1), mmu-miR-212-3p(1)	3
circRnf130_903	chr11|49943602|49986807|+	mmu-miR-221-3p(1), mmu-miR-135a-5p(1), mmu-miR-152-3p(1), mmu-miR-128-3p(1), mmu-miR-363-3p(1), mmu-miR-673-5p(1), mmu-miR-3105-3p(1)	7
circRnf130_708	chr11|49961997|49986807|+	mmu-miR-221-3p(1), mmu-miR-135a-5p(1), mmu-miR-152-3p(1), mmu-miR-128-3p(1), mmu-miR-363-3p(1), mmu-miR-3105-3p(1)	6
circCanx_373	chr11|50189955|50191881|-	mmu-miR-136-5p(1), mmu-miR-182-5p(1), mmu-miR-183-5p(1), mmu-miR-29b-2-5p(1)	4
circCanx_721	chr11|50192584|50199756|-	mmu-miR-205-5p(1)	1
circCanx_854	chr11|50192584|50201694|-	mmu-miR-205-5p(1), mmu-miR-182-5p(1)	2
circCanx_607	chr11|50195152|50199756|-	mmu-miR-205-5p(1)	1
circCanx_417	chr11|50198296|50199756|-	mmu-miR-205-5p(1)	1
circCanx_550	chr11|50198296|50201694|-	mmu-miR-205-5p(1), mmu-miR-182-5p(1)	2
circCanx_731	chr11|50198296|50202611|-	mmu-miR-15a-5p(1), mmu-miR-205-5p(1), mmu-miR-15b-5p(1), mmu-miR-503-5p(1), mmu-miR-182-5p(1), mmu-miR-802-5p(1)	6
circSec24a_1809_2	chr11|51599761|51625488|-	mmu-miR-429-3p(1), mmu-miR-200b-3p(1), mmu-miR-30e-5p(1), mmu-miR-26a-5p(1), mmu-miR-7a-5p(1), mmu-miR-132-3p(1), mmu-miR-138-5p(1), mmu-miR-495-3p(1), mmu-miR-127-3p(1), mmu-miR-26b-5p(1), mmu-miR-680(1), mmu-miR-29b-2-5p(1), mmu-miR-338-3p(1)	13
circSec24a_466	chr11|51612641|51620402|-	mmu-miR-26a-5p(1), mmu-miR-495-3p(1), mmu-miR-26b-5p(1)	3
circSec24a_469	chr11|51612641|51620405|-	mmu-miR-26a-5p(1), mmu-miR-495-3p(1), mmu-miR-26b-5p(1)	3
circSec24a_340	chr11|51617311|51622732|-	#N/A	#N/A
circPpp2ca_545	chr11|52008813|52011878|+	mmu-miR-183-5p(1), mmu-miR-224-5p(1)	2
circVdac1_434	chr11|52267217|52274904|+	mmu-miR-29b-2-5p(2), mmu-miR-27a-3p(1), mmu-miR-199a-5p(1), mmu-miR-34a-5p(1), mmu-miR-326-3p(1), mmu-miR-128-3p(1), mmu-miR-673-5p(1), mmu-miR-339-3p(1)	8
circHspa4_1500	chr11|53153706|53171539|-	mmu-miR-207(2), mmu-miR-9-5p(1), mmu-miR-27b-3p(1), mmu-miR-27a-3p(1), mmu-miR-32-5p(1), mmu-miR-7b-5p(1), mmu-miR-150-5p(1), mmu-miR-146a-5p(1), mmu-miR-217-5p(1), mmu-miR-7a-5p(1), mmu-miR-320-3p(1), mmu-miR-138-5p(1), mmu-miR-128-3p(1), mmu-miR-22-3p(1), mmu-miR-541-5p(1), mmu-miR-215-5p(1), mmu-miR-146b-5p(1)	17
circHspa4_801	chr11|53171294|53183141|-	mmu-miR-150-5p(1), mmu-miR-335-5p(1), mmu-miR-320-3p(1), mmu-miR-363-3p(1), mmu-miR-1904(1), mmu-miR-3061-5p(1)	6
circAff4_1039	chr11|53259486|53271499|+	mmu-miR-9-5p(2), mmu-miR-15a-5p(1), mmu-miR-205-5p(1), mmu-miR-211-5p(1), mmu-miR-204-5p(1), mmu-miR-15b-5p(1), mmu-miR-298-5p(1), mmu-miR-216a-5p(1), mmu-miR-24-3p(1), mmu-miR-136-5p(1), mmu-miR-541-5p(1), mmu-miR-3470b(1), mmu-miR-1904(1)	13
circAff4_1208	chr11|53288658|53293393|+	mmu-miR-129-5p(2), mmu-miR-34a-5p(1), mmu-miR-211-5p(1), mmu-miR-185-5p(1), mmu-miR-149-5p(1), mmu-miR-676-3p(1), mmu-miR-370-3p(1), mmu-miR-5101(1), mmu-miR-484(1), mmu-miR-452-3p(1)	10
circFnip1_3013	chr11|54356912|54395732|+	mmu-miR-29b-1-5p(2), mmu-miR-29b-2-5p(2), mmu-miR-32-5p(1), mmu-miR-135a-5p(1), mmu-miR-31-5p(1), mmu-miR-26a-5p(1), mmu-miR-92a-3p(1), mmu-miR-33-5p(1), mmu-miR-25-3p(1), mmu-miR-136-5p(1), mmu-miR-26b-5p(1), mmu-miR-676-3p(1), mmu-miR-127-5p(1), mmu-miR-182-5p(1), mmu-miR-218-5p(1), mmu-miR-382-5p(1), mmu-miR-370-3p(1), mmu-miR-384-3p(1), mmu-miR-207(1), mmu-miR-539-5p(1), mmu-miR-335-3p(1), mm…	22
circLarp1_947	chr11|57931216|57934876|+	mmu-miR-9-5p(1), mmu-miR-216a-5p(1), mmu-miR-217-5p(1), mmu-miR-196a-5p(1), mmu-miR-326-3p(1), mmu-miR-382-5p(1)	6
circCnot8_418	chr11|58003877|58006201|+	mmu-miR-93-5p(1), mmu-miR-203-3p(1), mmu-miR-129-5p(1)	3
circTom1l2_725	chr11|60149681|60171109|-	mmu-miR-328-3p(1), mmu-miR-143-3p(1), mmu-miR-383-5p(1), mmu-miR-680(1)	4
circDrg2_430	chr11|60351612|60353460|+	mmu-miR-210-3p(1), mmu-miR-134-5p(1), mmu-miR-709(1), mmu-miR-27a-5p(1), mmu-miR-338-3p(1)	5
ciPrpsap2_3780	chr11|61639912|61643692|-	mmu-miR-709(3), mmu-miR-24-3p(3), mmu-miR-1904(3), mmu-miR-298-5p(2), mmu-miR-181b-5p(2), mmu-miR-128-3p(2), mmu-miR-96-5p(2), mmu-miR-212-3p(2), mmu-miR-384-3p(2), mmu-miR-20b-5p(1), mmu-miR-140-5p(1), mmu-miR-27b-3p(1), mmu-miR-199a-5p(1), mmu-miR-7b-5p(1), mmu-miR-181a-5p(1), mmu-miR-130a-3p(1), mmu-miR-7a-5p(1), mmu-miR-132-3p(1), mmu-miR-185-5p(1), mmu-miR-339-5p(1), mmu-miR-10b-5p(1), mmu-m…	43
circUlk2_1347	chr11|61674362|61694613|-	mmu-miR-16-5p(1), mmu-miR-15a-5p(1), mmu-miR-200a-3p(1), mmu-miR-141-3p(1), mmu-miR-221-3p(1), mmu-miR-18a-5p(1), mmu-miR-222-3p(1), mmu-miR-709(1), mmu-miR-181b-5p(1), mmu-miR-214-3p(1), mmu-miR-30b-5p(1), mmu-miR-351-5p(1), mmu-miR-182-5p(1), mmu-miR-541-5p(1), mmu-miR-324-3p(1), mmu-miR-3470b(1), mmu-miR-490-3p(1), mmu-miR-1904(1), mmu-miR-181d-5p(1)	19
circUlk2_1008	chr11|61689888|61703604|-	mmu-miR-16-5p(1), mmu-miR-15a-5p(1), mmu-miR-200a-3p(1), mmu-miR-141-3p(1), mmu-miR-34c-5p(1), mmu-miR-18a-5p(1), mmu-miR-709(1), mmu-miR-181b-5p(1), mmu-miR-214-3p(1), mmu-miR-351-5p(1), mmu-miR-541-5p(1), mmu-miR-34b-5p(1), mmu-miR-3470b(1), mmu-miR-490-3p(1), mmu-miR-1904(1), mmu-miR-181d-5p(1)	16
circAkap10_957	chr11|61777525|61800772|-	mmu-miR-20b-5p(1), mmu-miR-16-5p(1), mmu-miR-93-5p(1), mmu-miR-20a-5p(1), mmu-miR-103-3p(1), mmu-miR-135a-5p(1), mmu-miR-30e-5p(1), mmu-miR-30a-5p(1), mmu-miR-30c-5p(1), mmu-miR-328-3p(1), mmu-miR-217-5p(1), mmu-miR-25-3p(1), mmu-miR-30d-5p(1), mmu-miR-214-3p(1), mmu-miR-24-3p(1), mmu-miR-30b-5p(1), mmu-miR-136-5p(1), mmu-miR-212-3p(1), mmu-miR-107-3p(1), mmu-miR-207(1), mmu-miR-3087-3p(1), mmu-m…	22
circNcor1_825	chr11|62242203|62250760|-	mmu-miR-9-5p(1), mmu-miR-328-3p(1), mmu-miR-433-5p(1), mmu-miR-29b-1-5p(1), mmu-miR-467b-5p(1), mmu-miR-370-3p(1), mmu-miR-27a-5p(1), mmu-miR-190b-5p(1)	8
circZfp287_922	chr11|62615622|62619711|-	mmu-miR-9-5p(1), mmu-miR-222-3p(1), mmu-miR-483-5p(1), mmu-miR-1199-5p(1), mmu-miR-296-3p(1), mmu-miR-338-3p(1), mmu-miR-7a-1-3p(1)	7
circFxr2_221	chr11|69532107|69532415|+	mmu-miR-34c-5p(1), mmu-miR-205-5p(1), mmu-miR-211-5p(1), mmu-miR-204-5p(1), mmu-miR-125b-5p(1), mmu-miR-125a-5p(1), mmu-miR-34b-5p(1), mmu-miR-673-5p(1)	8
circFxr2_825	chr11|69540553|69542549|+	mmu-let-7e-5p(1), mmu-miR-127-5p(1), mmu-miR-324-3p(1), mmu-miR-207(1), mmu-miR-452-3p(1)	5
circEif4a1_228	chr11|69558847|69559159|-	mmu-miR-433-3p(1), mmu-miR-224-5p(1), mmu-miR-377-3p(1)	3
circRabep1_333	chr11|70765571|70775794|+	mmu-miR-136-5p(1), mmu-miR-335-3p(1), mmu-miR-188-3p(1), mmu-miR-1904(1)	4
circRabep1_494	chr11|70765571|70777997|+	mmu-miR-335-3p(2), mmu-miR-136-5p(1), mmu-miR-188-3p(1), mmu-miR-1904(1)	4
circRabep1_930	chr11|70808140|70816738|+	mmu-miR-217-5p(2), mmu-miR-9-5p(1), mmu-miR-27b-3p(1), mmu-miR-27a-3p(1), mmu-miR-26a-5p(1), mmu-miR-26b-5p(1), mmu-miR-125a-5p(1), mmu-miR-466d-3p(1), mmu-miR-680(1), mmu-miR-335-3p(1), mmu-miR-1904(1), mmu-miR-338-3p(1)	12
circRabep1_222	chr11|70810002|70811794|+	mmu-miR-335-3p(1)	1
circ4933427D14Rik_1265	chr11|72080373|72089789|-	mmu-miR-140-5p(1), mmu-miR-34c-5p(1), mmu-miR-31-5p(1), mmu-miR-138-5p(1), mmu-miR-185-5p(1), mmu-miR-29b-1-5p(1), mmu-miR-199b-3p(1), mmu-miR-199a-3p(1), mmu-miR-370-3p(1), mmu-miR-666-5p(1), mmu-miR-697(1)	11
circZzef1_654	chr11|72754700|72756979|+	mmu-miR-9-5p(1), mmu-miR-20b-5p(1), mmu-miR-106a-5p(1), mmu-miR-93-5p(1), mmu-miR-20a-5p(1), mmu-miR-17-5p(1), mmu-miR-122-5p(1), mmu-miR-106b-5p(1), mmu-miR-22-3p(1), mmu-miR-541-5p(1), mmu-miR-574-5p(1), mmu-miR-338-3p(1)	12
circRap1gap2_733	chr11|74313255|74375797|-	mmu-miR-106a-5p(1), mmu-miR-93-5p(1), mmu-miR-20a-5p(1), mmu-miR-17-5p(1), mmu-miR-217-5p(1), mmu-miR-326-3p(1), mmu-miR-199b-3p(1), mmu-miR-199a-3p(1), mmu-miR-362-5p(1), mmu-miR-383-5p(1), mmu-miR-1198-5p(1), mmu-miR-207(1), mmu-miR-296-3p(1), mmu-miR-338-3p(1)	14
circRap1gap2_431	chr11|74326526|74332611|-	mmu-miR-106a-5p(1), mmu-miR-93-5p(1), mmu-miR-20a-5p(1), mmu-miR-17-5p(1), mmu-miR-326-3p(1), mmu-miR-199b-3p(1), mmu-miR-199a-3p(1), mmu-miR-362-5p(1), mmu-miR-383-5p(1), mmu-miR-1198-5p(1), mmu-miR-207(1), mmu-miR-338-3p(1)	12
circPafah1b1_577	chr11|74579802|74590346|-	mmu-miR-29b-3p(1), mmu-miR-29c-3p(1), mmu-miR-382-5p(1)	3
circMettl16_880	chr11|74674883|74696168|+	mmu-miR-383-5p(1), mmu-miR-338-3p(1)	2
circSmyd4_1156	chr11|75280897|75282053|+	mmu-miR-34c-5p(1), mmu-miR-31-5p(1), mmu-miR-132-3p(1), mmu-miR-431-5p(1), mmu-miR-22-3p(1), mmu-miR-183-5p(1), mmu-miR-1198-5p(1), mmu-miR-532-5p(1), mmu-miR-350-3p(1), mmu-miR-670-5p(1), mmu-miR-296-3p(1)	11
circPrpf8_849	chr11|75394096|75396114|+	mmu-miR-24-3p(1), mmu-miR-199b-3p(1), mmu-miR-483-5p(1), mmu-miR-199a-3p(1), mmu-miR-1187(1)	5
circYwhae_651	chr11|75642706|75650254|+	mmu-miR-199a-5p(1), mmu-miR-148b-3p(1)	2
ciYwhae_1131	chr11|75646506|75647637|+	mmu-miR-216a-5p(2), mmu-miR-150-5p(1), mmu-miR-152-3p(1), mmu-miR-148b-3p(1), mmu-miR-351-5p(1), mmu-miR-212-3p(1), mmu-miR-129-5p(1), mmu-miR-3470b(1), mmu-miR-350-3p(1)	9
circGosr1_363	chr11|76639333|76645626|-	#N/A	#N/A
circCpd_1406	chr11|76690614|76704478|-	mmu-miR-20b-5p(1), mmu-miR-27b-3p(1), mmu-miR-27a-3p(1), mmu-miR-106a-5p(1), mmu-miR-93-5p(1), mmu-miR-20a-5p(1), mmu-miR-204-5p(1), mmu-miR-328-3p(1), mmu-miR-203-3p(1), mmu-miR-495-3p(1), mmu-miR-149-5p(1), mmu-miR-199b-3p(1), mmu-miR-483-5p(1), mmu-miR-199a-3p(1), mmu-miR-382-5p(1), mmu-miR-673-5p(1), mmu-miR-539-5p(1), mmu-miR-335-3p(1), mmu-miR-202-3p(1)	19
circSsh2_844	chr11|77283875|77316477|+	mmu-miR-19a-3p(1), mmu-miR-3470b(1)	2
circTaok1_745	chr11|77462432|77476320|-	mmu-miR-1a-3p(1), mmu-miR-206-3p(1), mmu-miR-135a-5p(1), mmu-miR-29b-3p(1), mmu-miR-29a-3p(1), mmu-miR-29c-3p(1), mmu-miR-19a-3p(1), mmu-miR-370-3p(1), mmu-miR-188-3p(1)	9
circTaok1_431	chr11|77464521|77470671|-	mmu-miR-1a-3p(1), mmu-miR-206-3p(1), mmu-miR-135a-5p(1), mmu-miR-29b-3p(1), mmu-miR-29a-3p(1), mmu-miR-29c-3p(1), mmu-miR-188-3p(1)	7
circTaok1_317	chr11|77466398|77470671|-	mmu-miR-1a-3p(1), mmu-miR-206-3p(1), mmu-miR-135a-5p(1), mmu-miR-29b-3p(1), mmu-miR-29a-3p(1), mmu-miR-29c-3p(1)	6
circTaok1_294	chr11|77470599|77476320|-	mmu-miR-19a-3p(1), mmu-miR-370-3p(1)	2
circNufip2_1713	chr11|77582367|77584080|+	mmu-miR-16-5p(1), mmu-miR-204-5p(1), mmu-miR-29b-3p(1), mmu-miR-29a-3p(1), mmu-miR-29c-3p(1), mmu-miR-709(1), mmu-miR-203-3p(1), mmu-miR-326-3p(1), mmu-miR-10b-5p(1), mmu-miR-10a-5p(1), mmu-miR-136-5p(1), mmu-miR-434-3p(1), mmu-miR-96-5p(1), mmu-miR-212-3p(1), mmu-miR-199b-3p(1), mmu-miR-199a-3p(1), mmu-miR-499-5p(1), mmu-miR-690(1), mmu-miR-344d-3p(1), mmu-miR-129-5p(1), mmu-miR-3470b(1), mmu-mi…	23
circMyo18a_2430	chr11|77708444|77723329|+	mmu-miR-207(3), mmu-miR-138-5p(2), mmu-miR-342-5p(2), mmu-miR-9-5p(1), mmu-miR-205-5p(1), mmu-miR-106b-5p(1), mmu-miR-152-3p(1), mmu-miR-148b-3p(1), mmu-miR-148a-3p(1), mmu-miR-18a-5p(1), mmu-miR-298-5p(1), mmu-miR-217-5p(1), mmu-miR-203-3p(1), mmu-miR-324-5p(1), mmu-miR-149-5p(1), mmu-miR-433-3p(1), mmu-miR-666-5p(1), mmu-miR-680(1), mmu-miR-1904(1), mmu-miR-202-3p(1), mmu-miR-338-3p(1)	21
circPhf12_886	chr11|77897552|77909055|+	mmu-miR-15a-5p(1), mmu-miR-223-3p(1), mmu-miR-322-5p(1), mmu-miR-15b-5p(1), mmu-miR-29b-3p(1), mmu-miR-29a-3p(1), mmu-miR-29c-3p(1), mmu-miR-149-5p(1), mmu-miR-425-5p(1), mmu-miR-342-5p(1), mmu-miR-7a-2-3p(1)	11
circPigs_351	chr11|78226252|78227656|+	mmu-miR-16-5p(1), mmu-miR-322-5p(1), mmu-miR-320-3p(1), mmu-miR-539-5p(1)	4
circNf1_1362	chr11|79275000|79309509|+	mmu-miR-9-5p(1), mmu-miR-20b-5p(1), mmu-miR-106a-5p(1), mmu-miR-93-5p(1), mmu-miR-20a-5p(1), mmu-miR-17-5p(1), mmu-miR-181a-5p(1), mmu-miR-106b-5p(1), mmu-miR-33-5p(1), mmu-miR-709(1), mmu-miR-203-3p(1), mmu-miR-181b-5p(1), mmu-miR-382-5p(1), mmu-miR-362-5p(1), mmu-miR-27a-5p(1), mmu-miR-29b-2-5p(1), mmu-miR-466a-5p(1), mmu-miR-1187(1), mmu-miR-466p-5p(1), mmu-miR-207(1), mmu-miR-5101(1), mmu-miR…	23
circNf1_402	chr11|79344628|79349732|+	mmu-miR-495-3p(1), mmu-miR-490-3p(1)	2
circNf1_915	chr11|79437796|79441960|+	mmu-miR-134-5p(1), mmu-miR-103-3p(1), mmu-miR-34c-5p(1), mmu-miR-191-5p(1), mmu-miR-127-5p(1), mmu-miR-34b-5p(1), mmu-miR-107-3p(1), mmu-miR-383-5p(1), mmu-miR-188-3p(1), mmu-miR-3065-5p(1)	10
circUtp6_338	chr11|79834056|79837111|-	mmu-miR-221-3p(1), mmu-miR-411-3p(1), mmu-miR-301b-3p(1), mmu-miR-7a-2-3p(1)	4
circSuz12_394	chr11|79915735|79916780|+	mmu-miR-34c-5p(1), mmu-miR-34a-5p(1), mmu-miR-370-3p(1), mmu-miR-340-5p(1), mmu-miR-466a-5p(1), mmu-miR-1187(1), mmu-miR-466p-5p(1)	7
circRhot1_292	chr11|80111083|80118158|+	mmu-miR-1904(2), mmu-miR-382-5p(1), mmu-miR-466a-5p(1), mmu-miR-1187(1)	4
circRhot1_444	chr11|80114728|80124856|+	mmu-miR-1904(2), mmu-miR-382-5p(1), mmu-miR-466a-5p(1), mmu-miR-1187(1)	4
circ5730455P16Rik_387	chr11|80259353|80265043|-	mmu-miR-103-3p(1), mmu-miR-223-3p(1), mmu-miR-122-5p(1), mmu-miR-107-3p(1), mmu-miR-335-3p(1)	5
circPsmd11_357	chr11|80322530|80336797|+	mmu-miR-185-5p(1)	1
circTaf15_431	chr11|83375476|83378239|+	mmu-miR-211-5p(1), mmu-miR-204-5p(1), mmu-miR-669d-5p(1)	3
circDdx52_1232	chr11|83836930|83848363|+	mmu-miR-138-5p(1), mmu-miR-127-5p(1), mmu-miR-411-3p(1), mmu-miR-194-5p(1), mmu-miR-218-5p(1), mmu-miR-344d-3p(1), mmu-miR-452-3p(1)	7
circSynrg_363	chr11|83910416|83910779|+	mmu-miR-320-3p(1)	1
circAatf_784	chr11|84333391|84363992|-	mmu-miR-149-5p(2), mmu-miR-127-5p(2), mmu-miR-138-5p(1), mmu-miR-214-3p(1), mmu-miR-433-3p(1), mmu-miR-351-5p(1), mmu-miR-484(1), mmu-miR-1199-5p(1)	8
circUsp32_385	chr11|84968090|84974720|-	mmu-miR-136-5p(1), mmu-miR-539-5p(1), mmu-miR-335-3p(1), mmu-miR-670-5p(1)	4
circUsp32_513	chr11|84968090|84994852|-	mmu-miR-670-5p(2), mmu-miR-136-5p(1), mmu-miR-539-5p(1), mmu-miR-335-3p(1)	4
circPpm1d_788	chr11|85217689|85230622|+	mmu-miR-7b-5p(1), mmu-miR-221-3p(1), mmu-miR-122-5p(1), mmu-miR-7a-5p(1), mmu-miR-138-5p(1), mmu-miR-96-5p(1), mmu-miR-183-5p(1), mmu-miR-324-3p(1), mmu-miR-224-5p(1), mmu-miR-680(1), mmu-miR-574-5p(1)	11
circRps6kb1_698	chr11|86397616|86408466|-	mmu-miR-134-5p(1), mmu-miR-103-3p(1), mmu-let-7e-5p(1), mmu-miR-150-5p(1), mmu-miR-204-5p(1), mmu-miR-322-5p(1), mmu-miR-324-5p(1), mmu-miR-153-3p(1), mmu-miR-96-5p(1), mmu-miR-107-3p(1), mmu-miR-98-5p(1), mmu-miR-466a-5p(1), mmu-miR-1187(1), mmu-miR-466p-5p(1), mmu-miR-207(1)	15
circRps6kb1_240	chr11|86423597|86426286|-	mmu-miR-328-3p(1)	1
circTubd1_1123	chr11|86439608|86452202|+	mmu-miR-122-5p(1), mmu-miR-136-5p(1), mmu-miR-324-3p(1), mmu-miR-680(1), mmu-miR-338-3p(1)	5
circVmp1_440	chr11|86551948|86556704|-	mmu-miR-16-5p(1), mmu-miR-429-3p(1), mmu-miR-200b-3p(1), mmu-miR-200c-3p(1), mmu-miR-381-3p(1), mmu-miR-369-3p(1), mmu-miR-539-5p(1)	7
circTrim37_192	chr11|87037759|87040189|+	#N/A	#N/A
circTrim37_515	chr11|87050646|87068854|+	mmu-miR-20b-5p(1), mmu-miR-106a-5p(1), mmu-miR-93-5p(1), mmu-miR-20a-5p(1), mmu-miR-17-5p(1), mmu-miR-106b-5p(1), mmu-miR-30c-5p(1), mmu-miR-136-5p(1), mmu-miR-3065-5p(1)	9
circTrim37_471	chr11|87073246|87077341|+	mmu-miR-433-3p(1), mmu-miR-344d-3p(1), mmu-miR-207(1), mmu-miR-452-3p(1)	4
circRad51c_333	chr11|87280659|87288583|-	#N/A	#N/A
circRad51c_433	chr11|87286091|87292382|-	mmu-miR-429-3p(1), mmu-miR-18a-5p(1), mmu-miR-143-3p(1)	3
circDgke_788_2	chr11|88939674|88946343|-	mmu-miR-150-5p(1), mmu-miR-382-5p(1)	2
circMbtd1_541	chr11|93795984|93803284|+	mmu-miR-200a-3p(1), mmu-miR-196a-5p(1), mmu-miR-136-5p(1), mmu-miR-669d-5p(1)	4
circMbtd1_1823	chr11|93795984|93824784|+	mmu-miR-210-3p(1), mmu-miR-137-3p(1), mmu-miR-9-5p(1), mmu-let-7a-5p(1), mmu-miR-200a-3p(1), mmu-let-7e-5p(1), mmu-let-7b-5p(1), mmu-miR-223-3p(1), mmu-miR-205-5p(1), mmu-let-7c-5p(1), mmu-miR-196a-5p(1), mmu-miR-214-3p(1), mmu-let-7d-5p(1), mmu-miR-136-5p(1), mmu-miR-434-3p(1), mmu-miR-127-3p(1), mmu-miR-351-5p(1), mmu-miR-363-3p(1), mmu-miR-125a-5p(1), mmu-miR-96-5p(1), mmu-miR-98-5p(1), mmu-mi…	23
circSpag9_317	chr11|93927425|93939384|+	mmu-miR-152-3p(1), mmu-miR-148b-3p(1), mmu-miR-148a-3p(1), mmu-miR-214-3p(1), mmu-miR-351-5p(1), mmu-miR-670-5p(1), mmu-miR-1904(1)	7
circSpag9_710	chr11|93989852|94002972|+	mmu-miR-9-5p(1), mmu-miR-434-3p(1), mmu-miR-182-5p(1), mmu-miR-425-5p(1), mmu-miR-466a-5p(1), mmu-miR-1187(1), mmu-miR-466p-5p(1), mmu-miR-697(1)	8
circSpop_546	chr11|95361347|95365438|+	mmu-miR-146a-5p(2), mmu-miR-146b-5p(2), mmu-miR-9-5p(1), mmu-miR-433-5p(1), mmu-miR-182-5p(1), mmu-miR-207(1)	6
circZfp652_1557	chr11|95639825|95644881|+	mmu-miR-207(2), mmu-miR-211-5p(1), mmu-miR-204-5p(1), mmu-miR-146a-5p(1), mmu-miR-298-5p(1), mmu-miR-24-3p(1), mmu-miR-324-3p(1), mmu-miR-705(1), mmu-miR-1187(1), mmu-miR-190b-5p(1), mmu-miR-669d-5p(1), mmu-miR-452-3p(1), mmu-miR-670-5p(1), mmu-miR-146b-5p(1)	14
circCopz2_174	chr11|96744260|96744975|+	mmu-miR-1904(1)	1
circNpepps_1007	chr11|97103105|97117694|-	mmu-miR-20b-5p(1), mmu-miR-106a-5p(1), mmu-miR-20a-5p(1), mmu-miR-17-5p(1), mmu-miR-135a-5p(1), mmu-miR-106b-5p(1), mmu-miR-130a-3p(1), mmu-miR-139-5p(1), mmu-miR-29b-1-5p(1), mmu-miR-127-5p(1), mmu-miR-130b-3p(1), mmu-miR-301b-3p(1), mmu-miR-382-5p(1), mmu-miR-301a-3p(1), mmu-miR-207(1), mmu-miR-5101(1), mmu-miR-350-3p(1)	17
circNpepps_495	chr11|97113776|97117694|-	mmu-miR-139-5p(1), mmu-miR-29b-1-5p(1), mmu-miR-350-3p(1)	3
circArhgap23_369	chr11|97361193|97366999|+	#N/A	#N/A
circFbxo47_376	chr11|97768782|97770414|-	mmu-miR-452-3p(1)	1
circCdk12_678	chr11|98109899|98115457|+	mmu-miR-106a-5p(1), mmu-miR-148b-3p(1), mmu-miR-381-3p(1), mmu-miR-758-3p(1), mmu-miR-5101(1)	5
circPsmd3_495	chr11|98584208|98585119|+	mmu-miR-31-5p(1), mmu-miR-383-5p(1), mmu-miR-705(1), mmu-miR-207(1)	4
circAcly_416	chr11|100386685|100389588|-	mmu-miR-149-5p(1), mmu-miR-29b-2-5p(1), mmu-miR-669d-5p(1)	3
circAcly_722	chr11|100395680|100407732|-	mmu-miR-9-5p(1), mmu-miR-34c-5p(1), mmu-miR-34a-5p(1), mmu-miR-34b-5p(1), mmu-miR-325-3p(1), mmu-miR-1198-5p(1), mmu-miR-207(1)	7
circBecn1_618	chr11|101185791|101189902|-	mmu-miR-181a-5p(1), mmu-miR-181b-5p(1), mmu-miR-29b-1-5p(1), mmu-miR-127-5p(1), mmu-miR-383-5p(1), mmu-miR-29b-2-5p(1), mmu-miR-342-3p(1), mmu-miR-207(1), mmu-miR-697(1), mmu-miR-181d-5p(1)	10
circBecn1_550_2	chr11|101185795|101189902|-	mmu-miR-181a-5p(1), mmu-miR-181b-5p(1), mmu-miR-29b-1-5p(1), mmu-miR-127-5p(1), mmu-miR-383-5p(1), mmu-miR-29b-2-5p(1), mmu-miR-342-3p(1), mmu-miR-207(1), mmu-miR-181d-5p(1)	9
circGpatch8_447	chr11|102391628|102429182|-	mmu-miR-27b-3p(1), mmu-miR-27a-3p(1), mmu-miR-150-5p(1), mmu-miR-136-5p(1), mmu-miR-669d-5p(1), mmu-miR-350-3p(1)	6
circEftud2_174	chr11|102755533|102756486|-	mmu-miR-9-5p(1), mmu-miR-15a-5p(1), mmu-miR-103-3p(1), mmu-miR-211-5p(1), mmu-miR-204-5p(1), mmu-miR-29b-3p(1), mmu-miR-29a-3p(1), mmu-miR-29c-3p(1), mmu-miR-107-3p(1), mmu-miR-499-5p(1)	10
circNmt1_356	chr11|102937204|102946115|+	mmu-miR-324-5p(1)	1
circKansl1_574	chr11|104241312|104259604|-	mmu-miR-152-3p(1), mmu-miR-148b-3p(1), mmu-miR-148a-3p(1), mmu-miR-128-3p(1), mmu-miR-433-5p(1), mmu-miR-541-5p(1), mmu-miR-323-3p(1)	7
circKansl1_1372	chr11|104314747|104316119|-	mmu-miR-23b-3p(1), mmu-miR-199a-5p(1), mmu-miR-7b-5p(1), mmu-miR-135a-5p(1), mmu-miR-130a-3p(1), mmu-miR-7a-5p(1), mmu-miR-125b-5p(1), mmu-miR-143-3p(1), mmu-miR-185-5p(1), mmu-miR-149-5p(1), mmu-miR-301b-3p(1), mmu-miR-721(1), mmu-miR-541-5p(1), mmu-miR-362-5p(1), mmu-miR-5101(1)	15
circTlk2_189	chr11|105131186|105132487|+	mmu-miR-99a-5p(1)	1
circTlk2_1328	chr11|105131186|105162063|+	mmu-miR-27b-3p(2), mmu-miR-1904(2), mmu-miR-27a-3p(1), mmu-miR-429-3p(1), mmu-miR-221-3p(1), mmu-miR-136-5p(1), mmu-miR-29b-1-5p(1), mmu-miR-758-3p(1), mmu-miR-215-5p(1), mmu-miR-673-5p(1), mmu-miR-335-3p(1), mmu-miR-3065-5p(1), mmu-miR-670-5p(1), mmu-miR-99a-5p(1), mmu-miR-7a-1-3p(1)	15
circTanc2_90	chr11|105515860|105515950|+	#N/A	#N/A
circKcnh6_1488	chr11|105904953|105911569|+	mmu-miR-20b-5p(1), mmu-miR-20a-5p(1), mmu-miR-34c-5p(1), mmu-miR-34a-5p(1), mmu-miR-320-3p(1), mmu-miR-143-3p(1), mmu-miR-339-5p(1), mmu-miR-433-5p(1), mmu-miR-676-3p(1), mmu-miR-501-3p(1), mmu-miR-705(1), mmu-miR-207(1), mmu-miR-532-5p(1), mmu-miR-574-5p(1)	14
circMap3k3_263	chr11|105987816|106005109|+	mmu-miR-433-3p(1)	1
circMap3k3_498	chr11|105987816|106014732|+	mmu-miR-433-3p(1), mmu-miR-27a-5p(1), mmu-miR-335-3p(1)	3
circDdx42_389	chr11|106114906|106115760|+	mmu-miR-124-3p(1), mmu-miR-1a-3p(1), mmu-miR-206-3p(1)	3
circDdx42_638	chr11|106114906|106122107|+	mmu-miR-124-3p(1), mmu-miR-1a-3p(1), mmu-miR-206-3p(1)	3
circDdx42_375_1	chr11|106127820|106130925|+	mmu-miR-188-3p(1)	1
circErn1_745	chr11|106300720|106309815|-	mmu-miR-207(2), mmu-miR-140-5p(1), mmu-miR-26a-5p(1), mmu-miR-298-5p(1), mmu-miR-709(1), mmu-miR-26b-5p(1), mmu-miR-370-3p(1), mmu-miR-697(1)	8
circErn1_303	chr11|106317638|106327949|-	#N/A	#N/A
circErn1_107	chr11|106325740|106327949|-	#N/A	#N/A
circTex2_1663	chr11|106457790|106459453|-	mmu-miR-137-3p(1), mmu-miR-9-5p(1), mmu-miR-184-3p(1), mmu-miR-143-3p(1), mmu-miR-136-5p(1), mmu-miR-183-5p(1), mmu-miR-705(1), mmu-miR-207(1), mmu-miR-539-5p(1), mmu-miR-452-3p(1), mmu-miR-1904(1)	11
circCep95_563	chr11|106695818|106700583|+	mmu-miR-185-5p(1), mmu-miR-190b-5p(1), mmu-miR-335-3p(1), mmu-miR-202-3p(1)	4
circSmurf2_544_2	chr11|106747006|106766765|-	mmu-miR-155-5p(1), mmu-miR-7a-5p(1), mmu-miR-183-5p(1)	3
circBptf_5745	chr11|106934458|106968624|-	mmu-miR-1904(6), mmu-miR-680(3), mmu-miR-9-5p(2), mmu-miR-34c-5p(2), mmu-miR-298-5p(2), mmu-miR-339-5p(2), mmu-miR-10a-5p(2), mmu-miR-351-5p(2), mmu-miR-125a-5p(2), mmu-miR-34b-5p(2), mmu-miR-20b-5p(1), mmu-miR-134-5p(1), mmu-miR-27b-3p(1), mmu-miR-27a-3p(1), mmu-miR-106a-5p(1), mmu-miR-93-5p(1), mmu-miR-20a-5p(1), mmu-miR-17-5p(1), mmu-miR-375-3p(1), mmu-miR-103-3p(1), mmu-miR-34a-5p(1), mmu-miR…	56
circBptf_3433	chr11|106963508|106973526|-	mmu-miR-680(3), mmu-miR-211-5p(2), mmu-miR-339-5p(2), mmu-miR-10a-5p(2), mmu-miR-136-5p(2), mmu-miR-1904(2), mmu-miR-9-5p(1), mmu-miR-20b-5p(1), mmu-miR-15a-5p(1), mmu-miR-27b-3p(1), mmu-miR-27a-3p(1), mmu-miR-106a-5p(1), mmu-miR-93-5p(1), mmu-miR-20a-5p(1), mmu-miR-17-5p(1), mmu-miR-32-5p(1), mmu-miR-375-3p(1), mmu-miR-103-3p(1), mmu-miR-34c-5p(1), mmu-miR-34a-5p(1), mmu-miR-101a-3p(1), mmu-miR-…	40
circBptf_823	chr11|107001638|107002461|-	mmu-miR-27a-3p(1), mmu-miR-181b-5p(1), mmu-miR-324-3p(1), mmu-miR-669d-5p(1), mmu-miR-181d-5p(1)	5
circHelz_182	chr11|107483531|107486021|+	mmu-miR-124-3p(1), mmu-miR-182-5p(1), mmu-miR-324-3p(1)	3
circHelz_1183	chr11|107483531|107504944|+	mmu-miR-124-3p(1), mmu-miR-1a-3p(1), mmu-miR-206-3p(1), mmu-miR-203-3p(1), mmu-miR-149-5p(1), mmu-miR-382-3p(1), mmu-miR-199b-3p(1), mmu-miR-182-5p(1), mmu-miR-199a-3p(1), mmu-miR-541-5p(1), mmu-miR-340-5p(1), mmu-miR-324-3p(1), mmu-miR-542-5p(1)	13
circHelz_1648	chr11|107483531|107511040|+	mmu-miR-124-3p(1), mmu-miR-9-5p(1), mmu-miR-1a-3p(1), mmu-miR-32-5p(1), mmu-miR-206-3p(1), mmu-miR-30e-5p(1), mmu-miR-92a-3p(1), mmu-miR-203-3p(1), mmu-miR-25-3p(1), mmu-miR-149-5p(1), mmu-miR-382-3p(1), mmu-miR-127-5p(1), mmu-miR-199b-3p(1), mmu-miR-182-5p(1), mmu-miR-199a-3p(1), mmu-miR-382-5p(1), mmu-miR-541-5p(1), mmu-miR-340-5p(1), mmu-miR-324-3p(1), mmu-miR-673-5p(1), mmu-miR-490-3p(1), mmu…	22
circHelz_2935	chr11|107483531|107540166|+	mmu-miR-124-3p(1), mmu-miR-9-5p(1), mmu-miR-16-5p(1), mmu-miR-15a-5p(1), mmu-miR-1a-3p(1), mmu-miR-32-5p(1), mmu-miR-206-3p(1), mmu-miR-30e-5p(1), mmu-miR-92a-3p(1), mmu-miR-15b-5p(1), mmu-miR-33-5p(1), mmu-miR-298-5p(1), mmu-miR-203-3p(1), mmu-miR-125b-5p(1), mmu-miR-25-3p(1), mmu-miR-149-5p(1), mmu-miR-351-5p(1), mmu-miR-125a-5p(1), mmu-miR-382-3p(1), mmu-miR-127-5p(1), mmu-miR-199b-3p(1), mmu-…	38
circPrkca_630	chr11|107903452|107948699|-	mmu-miR-181a-5p(1), mmu-miR-298-5p(1), mmu-miR-181b-5p(1), mmu-miR-218-5p(1), mmu-miR-541-5p(1), mmu-miR-1187(1), mmu-miR-335-3p(1), mmu-miR-181d-5p(1)	8
circPrkca_241	chr11|107944800|107948699|-	mmu-miR-181a-5p(1), mmu-miR-298-5p(1), mmu-miR-181b-5p(1), mmu-miR-218-5p(1), mmu-miR-1187(1), mmu-miR-335-3p(1), mmu-miR-181d-5p(1)	7
circCep112_1094	chr11|108377418|108422291|+	mmu-miR-127-5p(2), mmu-miR-140-5p(1), mmu-miR-93-5p(1), mmu-miR-217-5p(1), mmu-miR-29b-1-5p(1), mmu-miR-29b-2-5p(1), mmu-miR-335-3p(1), mmu-miR-3470b(1)	8
circAxin2_1092	chr11|108813977|108822405|+	mmu-miR-19b-3p(1), mmu-miR-122-5p(1), mmu-miR-138-5p(1), mmu-miR-27a-5p(1), mmu-miR-207(1)	5
circRgs9_646	chr11|109138889|109166752|-	mmu-miR-431-5p(1), mmu-miR-207(1), mmu-miR-335-3p(1), mmu-miR-1904(1)	4
circAbca5_487	chr11|110217385|110220082|-	mmu-miR-155-5p(1), mmu-miR-122-5p(1), mmu-miR-188-3p(1)	3
circTtyh2_720	chr11|114598161|114602664|+	mmu-miR-134-5p(1), mmu-let-7a-5p(1), mmu-let-7b-5p(1), mmu-let-7c-5p(1), mmu-miR-196a-5p(1), mmu-let-7d-5p(1), mmu-miR-149-5p(1), mmu-miR-224-5p(1), mmu-miR-98-5p(1), mmu-miR-490-3p(1)	10
circRecql5_1022	chr11|115813991|115821624|-	mmu-miR-335-5p(1), mmu-miR-298-5p(1), mmu-miR-182-5p(1), mmu-miR-207(1), mmu-miR-540-3p(1), mmu-miR-697(1), mmu-miR-193b-3p(1)	7
circEvpl_408	chr11|116124211|116125349|-	mmu-miR-296-5p(1), mmu-miR-328-3p(1), mmu-miR-138-5p(1), mmu-miR-370-3p(1), mmu-miR-1904(1)	5
circSeptin9_639	chr11|117181223|117181862|+	mmu-miR-210-3p(1), mmu-miR-298-5p(1), mmu-miR-149-5p(1), mmu-miR-29b-1-5p(1), mmu-miR-182-5p(1), mmu-miR-666-5p(1), mmu-miR-29b-2-5p(1)	7
circTnrc6c_3050	chr11|117591550|117614376|+	mmu-miR-324-3p(3), mmu-miR-328-3p(2), mmu-miR-136-5p(2), mmu-miR-192-5p(2), mmu-miR-215-5p(2), mmu-miR-207(2), mmu-miR-669d-5p(2), mmu-miR-9-5p(1), mmu-miR-155-5p(1), mmu-miR-134-5p(1), mmu-miR-16-5p(1), mmu-miR-27b-3p(1), mmu-miR-27a-3p(1), mmu-miR-103-3p(1), mmu-miR-34c-5p(1), mmu-miR-34a-5p(1), mmu-miR-205-5p(1), mmu-miR-211-5p(1), mmu-miR-33-5p(1), mmu-miR-709(1), mmu-miR-324-5p(1), mmu-miR-3…	44
circUsp36_548	chr11|118165793|118170752|-	mmu-miR-501-3p(1)	1
circTbc1d16_367	chr11|119041853|119044901|-	mmu-miR-709(1), mmu-miR-138-5p(1), mmu-miR-214-3p(1)	3
circCcdc40_403	chr11|119133252|119133944|+	mmu-miR-207(1), mmu-miR-484(1)	2
circCcdc40_1673	chr11|119133252|119145288|+	mmu-miR-433-3p(2), mmu-miR-205-5p(1), mmu-miR-217-5p(1), mmu-miR-125a-5p(1), mmu-miR-22-3p(1), mmu-miR-370-3p(1), mmu-miR-207(1), mmu-miR-484(1), mmu-miR-188-3p(1), mmu-miR-1199-5p(1), mmu-miR-670-5p(1), mmu-miR-1904(1)	12
circRptor_373	chr11|119702770|119713847|+	mmu-miR-103-3p(1), mmu-miR-15b-5p(1), mmu-miR-326-3p(1), mmu-miR-107-3p(1)	4
circSlc38a10_505	chr11|120019248|120025708|-	mmu-miR-340-5p(1), mmu-miR-29b-2-5p(1)	2
circNploc4_919	chr11|120276595|120307206|-	mmu-miR-495-3p(1), mmu-miR-183-5p(1), mmu-miR-362-5p(1), mmu-miR-342-5p(1), mmu-miR-802-5p(1), mmu-miR-3065-5p(1), mmu-miR-490-3p(1)	7
circCsnk1d_809	chr11|120862392|120874169|-	mmu-miR-181a-5p(1), mmu-miR-18a-5p(1), mmu-miR-138-5p(1), mmu-miR-181b-5p(1), mmu-miR-214-3p(1), mmu-miR-29b-1-5p(1), mmu-miR-29b-2-5p(1), mmu-miR-181d-5p(1)	8
circFoxk2_490	chr11|121176247|121181716|+	mmu-miR-466a-5p(2), mmu-miR-1187(2), mmu-miR-466p-5p(2), mmu-miR-382-5p(1), mmu-miR-335-3p(1)	5
circWdr45b_476	chr11|121226209|121232041|-	mmu-miR-466a-5p(1), mmu-miR-466p-5p(1)	2
circCrebbp_1262	chr16|3926963|3942078|-	mmu-miR-342-5p(2), mmu-miR-134-5p(1), mmu-miR-326-3p(1), mmu-miR-185-5p(1), mmu-miR-10b-5p(1), mmu-miR-181b-5p(1), mmu-miR-24-3p(1), mmu-miR-29b-1-5p(1), mmu-miR-301b-3p(1), mmu-miR-467b-5p(1), mmu-miR-541-5p(1), mmu-miR-705(1), mmu-miR-384-3p(1), mmu-miR-29b-2-5p(1), mmu-miR-129-5p(1), mmu-miR-484(1), mmu-miR-296-3p(1), mmu-miR-181d-5p(1)	18
ciAnks3_223	chr16|4759851|4760074|-	#N/A	#N/A
circUbn1_370	chr16|4890872|4892376|+	mmu-miR-211-5p(1), mmu-miR-670-5p(1), mmu-miR-7a-1-3p(1)	3
circAbat_411	chr16|8390699|8406799|+	mmu-miR-34a-5p(1), mmu-miR-196a-5p(1), mmu-miR-676-3p(1)	3
circTxndc11_334	chr16|10897567|10902757|-	mmu-miR-322-5p(1), mmu-miR-15b-5p(1), mmu-miR-139-5p(1), mmu-miR-483-5p(1), mmu-miR-1198-5p(1)	5
circTxndc11_445	chr16|10934658|10946567|-	mmu-miR-155-5p(1), mmu-miR-30e-5p(1), mmu-miR-15b-5p(1), mmu-miR-30a-5p(1), mmu-miR-185-5p(1), mmu-miR-22-3p(1), mmu-miR-483-5p(1), mmu-miR-383-5p(1), mmu-miR-193b-3p(1)	9
circTxndc11_315	chr16|10940533|10946567|-	mmu-miR-22-3p(1), mmu-miR-383-5p(1), mmu-miR-193b-3p(1)	3
circZc3h7a_397	chr16|10976829|10980543|-	mmu-miR-23b-3p(1), mmu-miR-23a-3p(1), mmu-miR-224-5p(1)	3
circGspt1_814	chr16|11048373|11056960|-	mmu-miR-184-3p(1), mmu-miR-149-5p(1), mmu-miR-544-5p(1)	3
circParn_514	chr16|13472312|13485475|-	mmu-miR-155-5p(1), mmu-miR-495-3p(1), mmu-miR-362-5p(1), mmu-miR-335-3p(1)	4
circBfar_712	chr16|13502925|13506789|+	mmu-miR-34c-5p(1), mmu-miR-320-3p(1), mmu-miR-324-5p(1), mmu-miR-351-5p(1), mmu-miR-541-5p(1), mmu-miR-670-5p(1)	6
circBfar_377	chr16|13515196|13516939|+	mmu-miR-16-5p(1), mmu-miR-15b-5p(1), mmu-miR-298-5p(1)	3
circRrn3_596	chr16|13608484|13617880|+	mmu-miR-16-5p(1), mmu-miR-15b-5p(1), mmu-miR-298-5p(1), mmu-miR-214-3p(1), mmu-miR-503-5p(1), mmu-miR-127-5p(1)	6
ciMyh11_57	chr16|14041302|14041359|-	#N/A	#N/A
circPrkdc_1342	chr16|15617730|15634758|+	mmu-miR-15a-5p(1), mmu-miR-429-3p(1), mmu-miR-200b-3p(1), mmu-miR-34c-5p(1), mmu-miR-34a-5p(1), mmu-miR-200c-3p(1), mmu-miR-322-5p(1), mmu-miR-15b-5p(1), mmu-miR-320-3p(1), mmu-miR-382-5p(1), mmu-miR-34b-5p(1), mmu-miR-539-5p(1), mmu-miR-452-3p(1), mmu-miR-574-5p(1), mmu-miR-344-3p(1)	15
circPrkdc_202	chr16|15653895|15654097|+	mmu-miR-152-3p(1)	1
circFgd4_911	chr16|16271855|16295377|-	mmu-miR-32-5p(1), mmu-let-7b-5p(1), mmu-miR-150-5p(1), mmu-miR-217-5p(1), mmu-miR-203-3p(1), mmu-miR-136-5p(1), mmu-miR-98-5p(1), mmu-miR-1198-5p(1), mmu-miR-207(1), mmu-miR-335-3p(1), mmu-miR-338-3p(1)	11
circFgd4_1603	chr16|16271855|16308470|-	mmu-miR-335-3p(2), mmu-miR-200a-3p(1), mmu-miR-141-3p(1), mmu-miR-32-5p(1), mmu-let-7b-5p(1), mmu-miR-150-5p(1), mmu-miR-217-5p(1), mmu-miR-203-3p(1), mmu-miR-23a-3p(1), mmu-miR-149-5p(1), mmu-miR-136-5p(1), mmu-miR-125b-1-3p(1), mmu-miR-511-3p(1), mmu-miR-98-5p(1), mmu-miR-1198-5p(1), mmu-miR-207(1), mmu-miR-1904(1), mmu-miR-338-3p(1)	18
circMapk1_373	chr16|16833761|16836339|+	#N/A	#N/A
circMapk1_490	chr16|16833761|16841432|+	mmu-miR-10b-5p(1), mmu-miR-10a-5p(1)	2
circPi4ka_700	chr16|17191213|17207321|-	mmu-miR-7b-5p(1), mmu-miR-7a-5p(1), mmu-miR-351-5p(1), mmu-miR-218-5p(1)	4
circMed15_713	chr16|17489408|17492522|-	mmu-miR-370-3p(3), mmu-miR-33-5p(1), mmu-miR-138-5p(1), mmu-miR-149-5p(1), mmu-miR-218-5p(1)	5
circYeats2_834	chr16|19969191|19980887|+	mmu-miR-375-3p(1), mmu-miR-335-5p(1), mmu-miR-143-3p(1), mmu-miR-181b-5p(1), mmu-miR-212-3p(1), mmu-miR-192-5p(1), mmu-miR-215-5p(1), mmu-miR-202-3p(1)	8
circPsmd2_382	chr16|20475292|20476359|+	mmu-miR-16-5p(1), mmu-miR-15a-5p(1), mmu-miR-322-5p(1), mmu-miR-324-5p(1), mmu-miR-188-3p(1), mmu-miR-350-3p(1)	6
circLsg1_610	chr16|30389982|30393424|-	mmu-miR-20b-5p(1), mmu-miR-200a-3p(1), mmu-miR-141-3p(1), mmu-miR-106a-5p(1), mmu-miR-93-5p(1), mmu-miR-20a-5p(1), mmu-miR-17-5p(1), mmu-miR-106b-5p(1), mmu-miR-320-3p(1), mmu-miR-383-5p(1), mmu-miR-224-5p(1), mmu-miR-1199-5p(1)	12
circDlg1_749	chr16|31606899|31624552|+	mmu-miR-9-5p(1), mmu-miR-138-5p(1), mmu-miR-363-3p(1), mmu-miR-153-3p(1), mmu-miR-466a-5p(1), mmu-miR-1187(1), mmu-miR-466p-5p(1), mmu-miR-335-3p(1), mmu-miR-669d-5p(1), mmu-miR-466b-3p(1)	10
circDlg1_906	chr16|31606899|31631642|+	mmu-miR-9-5p(1), mmu-miR-211-5p(1), mmu-miR-138-5p(1), mmu-miR-363-3p(1), mmu-miR-153-3p(1), mmu-miR-466a-5p(1), mmu-miR-1187(1), mmu-miR-466p-5p(1), mmu-miR-207(1), mmu-miR-335-3p(1), mmu-miR-669d-5p(1), mmu-miR-466b-3p(1)	12
circSenp5_509	chr16|31787617|31802691|-	mmu-miR-9-5p(1), mmu-miR-122-5p(1), mmu-miR-320-3p(1), mmu-miR-136-5p(1), mmu-miR-218-5p(1), mmu-miR-335-3p(1), mmu-miR-532-5p(1), mmu-miR-338-3p(1), mmu-miR-7a-2-3p(1)	9
circPak2_1074	chr16|31850401|31871201|-	mmu-miR-9-5p(1), mmu-miR-27b-3p(1), mmu-miR-181a-5p(1), mmu-miR-138-5p(1), mmu-miR-181b-5p(1), mmu-miR-96-5p(1), mmu-miR-194-5p(1), mmu-miR-324-3p(1)	8
circTfrc_281	chr16|32439183|32440115|+	mmu-miR-326-3p(1), mmu-miR-188-3p(1)	2
circLrch3_625	chr16|32770661|32782114|+	mmu-miR-499-5p(2), mmu-miR-124-3p(1), mmu-miR-137-3p(1), mmu-miR-1a-3p(1), mmu-miR-206-3p(1), mmu-miR-34c-5p(1), mmu-miR-495-3p(1), mmu-miR-363-3p(1), mmu-miR-541-5p(1), mmu-miR-34b-5p(1), mmu-miR-669d-5p(1)	11
circLrch3_202	chr16|32806345|32807258|+	mmu-miR-320-3p(1), mmu-miR-127-5p(1), mmu-miR-758-3p(1)	3
circZfp148_567	chr16|33241690|33255344|+	mmu-miR-7b-5p(1), mmu-miR-7a-5p(1), mmu-miR-193b-3p(1)	3
circZfp148_334	chr16|33277245|33288553|+	mmu-miR-103-3p(1), mmu-miR-223-3p(1), mmu-miR-149-5p(1), mmu-miR-107-3p(1)	4
circSlc12a8_571	chr16|33355233|33371484|+	mmu-miR-15b-5p(1), mmu-miR-214-3p(1), mmu-miR-324-3p(1), mmu-miR-188-3p(1)	4
circHeg1_1632	chr16|33545794|33550963|+	mmu-miR-124-3p(1), mmu-miR-16-5p(1), mmu-miR-15a-5p(1), mmu-miR-93-5p(1), mmu-miR-7b-5p(1), mmu-miR-31-5p(1), mmu-miR-92a-3p(1), mmu-miR-322-5p(1), mmu-miR-15b-5p(1), mmu-miR-7a-5p(1), mmu-miR-320-3p(1), mmu-miR-25-3p(1), mmu-miR-214-3p(1), mmu-miR-370-3p(1), mmu-miR-541-5p(1), mmu-miR-666-5p(1), mmu-miR-224-5p(1), mmu-miR-540-3p(1), mmu-miR-296-3p(1)	19
circKalrn_389	chr16|33873929|33875485|-	mmu-miR-205-5p(1), mmu-miR-149-5p(1), mmu-miR-136-5p(1), mmu-miR-351-5p(1), mmu-miR-670-5p(1)	5
circPdia5_499	chr16|35269772|35287027|-	mmu-miR-217-5p(1), mmu-miR-673-5p(1), mmu-miR-188-3p(1)	3
circStxbp5l_1050	chr16|36942160|36962808|-	mmu-miR-181a-5p(1), mmu-miR-30e-5p(1), mmu-miR-19b-3p(1), mmu-miR-7a-5p(1), mmu-miR-143-3p(1), mmu-miR-185-5p(1), mmu-miR-214-3p(1), mmu-miR-433-3p(1), mmu-miR-182-5p(1), mmu-miR-340-5p(1), mmu-miR-705(1), mmu-miR-5101(1), mmu-miR-335-3p(1), mmu-miR-669d-5p(1), mmu-miR-202-3p(1), mmu-miR-7a-1-3p(1)	16
circLrrc58_407	chr16|37697410|37698926|+	mmu-miR-26a-5p(1), mmu-miR-122-5p(1), mmu-miR-26b-5p(1), mmu-miR-705(1), mmu-miR-377-3p(1)	5
circLrrc58_278	chr16|37698648|37698926|+	mmu-miR-122-5p(1)	1
circTimmdc1_402	chr16|38325773|38338894|-	mmu-miR-199a-5p(1)	1
circZbtb20_50	chr16|42845300|42845350|+	#N/A	#N/A
circZbtb20_47_2	chr16|43122931|43122978|+	mmu-miR-382-5p(1)	1
circZbtb20_511	chr16|43390043|43398111|+	mmu-miR-200a-3p(1), mmu-miR-141-3p(1), mmu-miR-211-5p(1), mmu-miR-326-3p(1), mmu-miR-10a-5p(1), mmu-miR-296-3p(1)	6
circGramd1c_366	chr16|43849041|43860521|-	#N/A	#N/A
ciAtp6v1a_2044	chr16|43935105|43937149|-	mmu-miR-26a-5p(1), mmu-miR-185-5p(1), mmu-miR-128-3p(1), mmu-miR-26b-5p(1), mmu-miR-218-5p(1), mmu-miR-183-5p(1), mmu-miR-383-5p(1), mmu-miR-207(1), mmu-miR-350-3p(1)	9
circUsf3_177	chr16|44020976|44025443|+	mmu-miR-338-3p(1)	1
circGm609_2064	chr16|45238242|45240306|-	mmu-miR-23b-3p(1), mmu-miR-199a-5p(1), mmu-miR-181a-5p(1), mmu-miR-34a-5p(1), mmu-miR-298-5p(1), mmu-miR-709(1), mmu-miR-23a-3p(1), mmu-miR-181b-5p(1), mmu-miR-24-3p(1), mmu-miR-149-5p(1), mmu-miR-494-3p(1), mmu-miR-301b-3p(1), mmu-miR-192-5p(1), mmu-miR-382-5p(1), mmu-miR-340-5p(1), mmu-miR-301a-3p(1), mmu-miR-383-5p(1), mmu-miR-499-5p(1), mmu-miR-680(1), mmu-miR-697(1)	20
circGm609_639	chr16|45262809|45264528|-	mmu-miR-467b-5p(1), mmu-miR-98-5p(1)	2
circPhldb2_1452	chr16|45645121|45680799|-	mmu-miR-136-5p(3), mmu-miR-670-5p(3), mmu-miR-351-5p(2), mmu-miR-155-5p(1), mmu-miR-152-3p(1), mmu-miR-148b-3p(1), mmu-miR-148a-3p(1), mmu-miR-326-3p(1), mmu-miR-125b-5p(1), mmu-miR-125a-5p(1), mmu-miR-370-3p(1), mmu-miR-541-5p(1), mmu-miR-27a-5p(1), mmu-miR-384-3p(1), mmu-miR-207(1)	15
circPlcxd2_703	chr16|45792471|45801059|-	mmu-miR-137-3p(1), mmu-miR-296-5p(1), mmu-miR-150-5p(1), mmu-miR-127-3p(1), mmu-miR-199b-3p(1), mmu-miR-199a-3p(1), mmu-miR-670-5p(1), mmu-miR-99a-5p(1)	8
circCd47_477	chr16|49704527|49718495|+	mmu-miR-15a-5p(1), mmu-miR-322-5p(1), mmu-miR-15b-5p(1), mmu-miR-29a-3p(1), mmu-miR-149-5p(1), mmu-miR-339-3p(1)	6
circBbx_912	chr16|50061216|50100902|-	mmu-miR-322-5p(1), mmu-miR-15b-5p(1), mmu-miR-29b-3p(1), mmu-miR-29a-3p(1), mmu-miR-18a-5p(1), mmu-miR-24-3p(1), mmu-miR-342-5p(1), mmu-miR-484(1), mmu-miR-452-3p(1), mmu-miR-1904(1)	10
circBbx_675	chr16|50082778|50100902|-	mmu-miR-322-5p(1), mmu-miR-15b-5p(1), mmu-miR-29b-3p(1), mmu-miR-29a-3p(1), mmu-miR-452-3p(1), mmu-miR-1904(1)	6
circBbx_414	chr16|50094909|50100902|-	mmu-miR-452-3p(1), mmu-miR-1904(1)	2
circCblb_841	chr16|51951427|51973077|+	mmu-miR-124-3p(1), mmu-miR-200a-3p(1), mmu-miR-141-3p(1), mmu-miR-27a-3p(1), mmu-miR-205-5p(1), mmu-miR-539-5p(1), mmu-miR-202-3p(1)	7
circCblb_848	chr16|51972873|51994811|+	mmu-miR-134-5p(2), mmu-miR-7b-5p(1), mmu-miR-205-5p(1), mmu-miR-324-5p(1), mmu-miR-342-5p(1)	5
circAlcam_1270	chr16|52088744|52117347|-	mmu-miR-200a-3p(1), mmu-miR-141-3p(1), mmu-miR-200c-3p(1), mmu-miR-205-5p(1), mmu-miR-211-5p(1), mmu-miR-483-5p(1), mmu-miR-5101(1), mmu-miR-369-3p(1), mmu-miR-335-3p(1), mmu-miR-188-3p(1), mmu-miR-574-5p(1), mmu-miR-338-3p(1)	12
circCep97_851	chr16|55731917|55735994|-	mmu-miR-15b-5p(1), mmu-miR-185-5p(1), mmu-miR-139-5p(1), mmu-miR-676-3p(1), mmu-miR-127-5p(1), mmu-miR-297a-5p(1), mmu-miR-452-3p(1)	7
circZbtb11_1481	chr16|55800957|55811981|+	mmu-miR-207(2), mmu-miR-27b-3p(1), mmu-miR-27a-3p(1), mmu-miR-7b-5p(1), mmu-miR-181a-5p(1), mmu-miR-221-3p(1), mmu-miR-135a-5p(1), mmu-miR-205-5p(1), mmu-miR-7a-5p(1), mmu-miR-222-3p(1), mmu-miR-181b-5p(1), mmu-miR-495-3p(1), mmu-miR-149-5p(1), mmu-miR-382-5p(1), mmu-miR-466a-5p(1), mmu-miR-1187(1), mmu-miR-669d-5p(1), mmu-miR-3065-5p(1), mmu-miR-350-3p(1), mmu-miR-1904(1), mmu-miR-296-3p(1)	21
circSenp7_787	chr16|55959347|55975738|+	mmu-miR-149-5p(2), mmu-miR-216a-5p(1), mmu-miR-24-3p(1), mmu-miR-188-3p(1), mmu-miR-540-3p(1)	5
circTbc1d23_667	chr16|56991985|57004849|-	mmu-miR-221-3p(1)	1
circSt3gal6_595	chr16|58305125|58327977|-	mmu-miR-101b-3p(1), mmu-miR-320-3p(1), mmu-miR-143-3p(1)	3
circCrybg3_504	chr16|59323487|59345333|-	#N/A	#N/A
circGbe1_563	chr16|70230432|70238207|+	mmu-miR-127-5p(1), mmu-miR-188-3p(1)	2
circRobo1_388	chr16|72730100|72732674|+	mmu-miR-30e-5p(1), mmu-miR-324-3p(1), mmu-miR-338-3p(1)	3
circRobo2_327	chr16|74149438|74149765|-	mmu-miR-181b-5p(1), mmu-miR-362-5p(1), mmu-miR-181d-5p(1)	3
circNrip1_197	chr16|76127633|76149437|-	mmu-miR-1a-3p(1), mmu-miR-127-5p(1), mmu-miR-1198-5p(1), mmu-miR-207(1)	4
circLtn1_810	chr16|87212438|87213248|-	mmu-miR-155-5p(1), mmu-miR-146a-5p(1), mmu-miR-30c-5p(1), mmu-miR-184-3p(1), mmu-miR-185-5p(1), mmu-miR-30d-5p(1), mmu-miR-503-5p(1), mmu-miR-182-5p(1), mmu-miR-146b-5p(1)	9
circScaf4_303	chr16|90048762|90049338|-	mmu-let-7a-5p(1), mmu-let-7e-5p(1), mmu-let-7b-5p(1), mmu-let-7c-5p(1), mmu-let-7d-5p(1), mmu-miR-149-5p(1), mmu-miR-370-3p(1), mmu-miR-98-5p(1)	8
circDop1b_1104	chr16|93558920|93560932|+	mmu-miR-140-5p(1), mmu-miR-34c-5p(1), mmu-miR-322-5p(1), mmu-miR-15b-5p(1), mmu-miR-152-3p(1), mmu-miR-328-3p(1), mmu-miR-214-3p(1), mmu-miR-149-5p(1), mmu-miR-351-5p(1), mmu-miR-382-5p(1), mmu-miR-27a-5p(1), mmu-miR-342-3p(1), mmu-miR-377-3p(1), mmu-miR-539-5p(1), mmu-miR-452-3p(1), mmu-miR-7a-2-3p(1)	16
circDop1b_363	chr16|93574246|93579366|+	mmu-miR-350-3p(1)	1
circDop1b_585	chr16|93596794|93603359|+	mmu-let-7a-5p(1), mmu-let-7e-5p(1), mmu-let-7c-5p(1), mmu-miR-320-3p(1), mmu-miR-185-5p(1), mmu-miR-494-3p(1), mmu-miR-98-5p(1), mmu-miR-1904(1)	8
circMorc3_397	chr16|93646017|93650786|+	mmu-miR-30e-5p(1), mmu-miR-30a-5p(1), mmu-miR-30c-5p(1), mmu-miR-30d-5p(1), mmu-miR-30b-5p(1), mmu-miR-541-5p(1), mmu-miR-452-3p(1)	7
circHlcs_1278	chr16|94063450|94069557|-	mmu-miR-124-3p(1), mmu-miR-23b-3p(1), mmu-miR-18a-5p(1), mmu-miR-328-3p(1), mmu-miR-298-5p(1), mmu-miR-23a-3p(1), mmu-miR-339-5p(1), mmu-miR-214-3p(1), mmu-miR-382-5p(1), mmu-miR-370-3p(1), mmu-miR-673-5p(1), mmu-miR-484(1), mmu-miR-452-3p(1), mmu-miR-338-3p(1)	14
circTtc3_856	chr16|94184770|94194033|+	mmu-miR-16-5p(1), mmu-miR-15a-5p(1), mmu-miR-15b-5p(1), mmu-miR-217-5p(1), mmu-miR-320-3p(1), mmu-miR-342-5p(1), mmu-miR-377-3p(1), mmu-miR-335-3p(1)	8
circTtc3_911	chr16|94184770|94204227|+	mmu-miR-16-5p(1), mmu-miR-15a-5p(1), mmu-miR-15b-5p(1), mmu-miR-328-3p(1), mmu-miR-217-5p(1), mmu-miR-320-3p(1), mmu-miR-342-5p(1), mmu-miR-377-3p(1), mmu-miR-335-3p(1)	9
circTtc3_1308	chr16|94184770|94212982|+	mmu-miR-16-5p(1), mmu-miR-15a-5p(1), mmu-miR-15b-5p(1), mmu-miR-328-3p(1), mmu-miR-217-5p(1), mmu-miR-320-3p(1), mmu-miR-541-5p(1), mmu-miR-362-5p(1), mmu-miR-342-5p(1), mmu-miR-377-3p(1), mmu-miR-335-3p(1)	11
circTtc3_420	chr16|94189123|94204227|+	mmu-miR-328-3p(1), mmu-miR-217-5p(1), mmu-miR-377-3p(1), mmu-miR-335-3p(1)	4
circTtc3_452	chr16|94204172|94212982|+	mmu-miR-328-3p(1), mmu-miR-541-5p(1), mmu-miR-362-5p(1)	3
circTtc3_438	chr16|94220256|94225046|+	mmu-miR-3065-5p(2), mmu-miR-23b-3p(1), mmu-miR-185-5p(1), mmu-miR-495-3p(1), mmu-miR-369-3p(1), mmu-miR-539-5p(1)	6
circKcnj6_921	chr16|94633157|94634078|-	mmu-miR-541-5p(1), mmu-miR-350-3p(1), mmu-miR-697(1), mmu-miR-3105-3p(1)	4
circBrwd1_633	chr16|95865949|95869827|-	mmu-miR-148a-3p(1), mmu-miR-298-5p(1), mmu-miR-10b-5p(1), mmu-miR-10a-5p(1), mmu-miR-338-3p(1)	5
circDscam_465	chr16|96840097|96857965|-	mmu-miR-200a-3p(1), mmu-miR-127-5p(1), mmu-miR-301a-3p(1), mmu-miR-670-5p(1), mmu-miR-697(1)	5
[truncated: 64,502 more rows]

## Sheet: Islet miRNAs in miRTarBase v8
Literature reported pancreatic miRNAs	Publications		MirTarBase_v8_mouse miRNAs		478 common elements in "MirTarBase_v8_mm" and "Literature":
mmu-miR-7a-5p	Tattikota et al, Cell Metabolism (2014)		mmu-miR-124-3p		mmu-miR-124-3p
mmu-miR-148a-3p	Tattikota et al, Cell Metabolism (2014)		mmu-miR-124-3p		mmu-miR-210-3p
mmu-miR-375-3p	Tattikota et al, Cell Metabolism (2014)		mmu-miR-210-3p		mmu-miR-137-3p
mmu-let-7c-5p	Tattikota et al, Cell Metabolism (2014)		mmu-miR-21a-5p		mmu-miR-9-5p
mmu-let-7f-5p	Tattikota et al, Cell Metabolism (2014)		mmu-miR-137-3p		mmu-miR-23b-3p
mmu-miR-7b-5p	Tattikota et al, Cell Metabolism (2014)		mmu-miR-9-5p		mmu-miR-20b-5p
mmu-let-7a-5p	Tattikota et al, Cell Metabolism (2014)		mmu-miR-23b-3p		mmu-miR-140-5p
mmu-let-7b-5p	Tattikota et al, Cell Metabolism (2014)		mmu-miR-23b-3p		mmu-miR-155-5p
mmu-miR-30a-5p	Tattikota et al, Cell Metabolism (2014),Lovis et al, Diabetes (2008),Tang et al, RNA (2009)		mmu-miR-23b-3p		mmu-miR-134-5p
mmu-miR-200c-3p	Tattikota et al, Cell Metabolism (2014)		mmu-miR-23b-3p		mmu-miR-296-5p
mmu-miR-143-3p	Tattikota et al, Cell Metabolism (2014)		mmu-miR-23b-3p		mmu-let-7a-5p
mmu-miR-127-3p	Tattikota et al, Cell Metabolism (2014)		mmu-miR-23b-3p		mmu-miR-16-5p
mmu-miR-379-5p	Tattikota et al, Cell Metabolism (2014)		mmu-miR-23b-3p		mmu-miR-15a-5p
mmu-miR-30e-5p	Tattikota et al, Cell Metabolism (2014),Tang et al, RNA (2009)		mmu-miR-133a-3p		mmu-miR-200a-3p
mmu-miR-141-3p	Tattikota et al, Cell Metabolism (2014)		mmu-miR-21a-5p		mmu-miR-141-3p
mmu-miR-99b-5p	Tattikota et al, Cell Metabolism (2014)		mmu-miR-20b-5p		mmu-miR-27b-3p
mmu-miR-30d-5p	Tattikota et al, Cell Metabolism (2014)		mmu-miR-20b-5p		mmu-miR-27a-3p
mmu-miR-103-3p	Tattikota et al, Cell Metabolism (2014)		mmu-miR-140-5p		mmu-miR-106a-5p
mmu-miR-24-3p	Tattikota et al, Cell Metabolism (2014)		mmu-miR-140-5p		mmu-miR-93-5p
mmu-miR-184-3p	Tattikota et al, Cell Metabolism (2014)		mmu-miR-155-5p		mmu-miR-20a-5p
mmu-let-7e-5p	Tattikota et al, Cell Metabolism (2014)		mmu-miR-21a-5p		mmu-miR-17-5p
mmu-miR-27b-3p	Tattikota et al, Cell Metabolism (2014)		mmu-miR-21a-5p		mmu-miR-1a-3p
mmu-miR-378-3p	Tattikota et al, Cell Metabolism (2014)		mmu-miR-21a-5p		mmu-miR-32-5p
mmu-miR-101a-3p	Tattikota et al, Cell Metabolism (2014)		mmu-miR-21a-5p		mmu-miR-199a-5p
mmu-miR-26a-5p	Tattikota et al, Cell Metabolism (2014)		mmu-miR-21a-5p		mmu-miR-7b-5p
mmu-miR-200a-3p	Tattikota et al, Cell Metabolism (2014)		mmu-miR-155-5p		mmu-miR-429-3p
mmu-miR-152-3p	Tattikota et al, Cell Metabolism (2014)		mmu-miR-134-5p		mmu-miR-375-3p
mmu-miR-29a-3p	Tattikota et al, Cell Metabolism (2014)		mmu-miR-470-5p		mmu-miR-206-3p
mmu-miR-126-3p	Tattikota et al, Cell Metabolism (2014),Nesca et al, Diabetologia (2013),Lovis et al, Diabetes (2008)		mmu-miR-296-5p		mmu-miR-200b-3p
mmu-miR-148b-3p	Tattikota et al, Cell Metabolism (2014)		mmu-miR-134-5p		mmu-miR-181a-5p
mmu-miR-182-5p	Tattikota et al, Cell Metabolism (2014)		mmu-miR-134-5p		mmu-miR-103-3p
mmu-miR-101b-3p	Tattikota et al, Cell Metabolism (2014)		mmu-let-7a-5p		mmu-let-7e-5p
mmu-miR-183-5p	Tattikota et al, Cell Metabolism (2014)		mmu-miR-145a-5p		mmu-let-7b-5p
mmu-let-7g-5p	Tattikota et al, Cell Metabolism (2014)		mmu-miR-21a-5p		mmu-miR-150-5p
mmu-miR-200b-3p	Tattikota et al, Cell Metabolism (2014)		mmu-miR-16-5p		mmu-miR-221-3p
mmu-miR-21-5p	Tattikota et al, Cell Metabolism (2014)		mmu-miR-16-5p		mmu-miR-135a-5p
mmu-miR-1839-5p	Tattikota et al, Cell Metabolism (2014)		mmu-miR-16-5p		mmu-miR-34c-5p
mmu-miR-140-3p	Tattikota et al, Cell Metabolism (2014)		mmu-miR-16-5p		mmu-miR-223-3p
mmu-miR-434-3p	Tattikota et al, Cell Metabolism (2014),Nesca et al, Diabetologia (2013)		mmu-miR-16-5p		mmu-miR-30e-5p
mmu-miR-541-5p	Tattikota et al, Cell Metabolism (2014)		mmu-miR-16-5p		mmu-miR-34a-5p
mmu-miR-34c-5p	Tattikota et al, Cell Metabolism (2014)		mmu-miR-15a-5p		mmu-miR-31-5p
mmu-miR-429-3p	Tattikota et al, Cell Metabolism (2014)		mmu-miR-15a-5p		mmu-miR-19b-3p
mmu-miR-125a-5p	Tattikota et al, Cell Metabolism (2014)		mmu-miR-15a-5p		mmu-miR-200c-3p
mmu-let-7d-5p	Tattikota et al, Cell Metabolism (2014)		mmu-miR-15a-5p		mmu-miR-101a-3p
mmu-miR-191-5p	Tattikota et al, Cell Metabolism (2014)		mmu-miR-15a-5p		mmu-miR-26a-5p
mmu-miR-30c-5p	Tattikota et al, Cell Metabolism (2014)		mmu-miR-15a-5p		mmu-miR-92a-3p
mmu-miR-10a-5p	Tattikota et al, Cell Metabolism (2014)		mmu-miR-200a-3p		mmu-miR-122-5p
mmu-miR-129-5p	Tattikota et al, Cell Metabolism (2014),Nesca et al, Diabetologia (2013),Poy et al, Nature (2004),Lovis et al, Diabetes (2008)		mmu-miR-141-3p		mmu-miR-205-5p
mmu-miR-192-5p	Tattikota et al, Cell Metabolism (2014)		mmu-miR-27b-3p		mmu-let-7c-5p
mmu-miR-134-5p	Tattikota et al, Cell Metabolism (2014)		mmu-miR-27a-3p		mmu-miR-211-5p
mmu-let-7i-5p	Tattikota et al, Cell Metabolism (2014)		mmu-miR-27a-3p		mmu-miR-204-5p
mmu-miR-1224-5p	Tattikota et al, Cell Metabolism (2014)		mmu-miR-106a-5p		mmu-miR-322-5p
mmu-miR-381-3p	Tattikota et al, Cell Metabolism (2014)		mmu-miR-93-5p		mmu-miR-15b-5p
mmu-miR-30a-3p	Tattikota et al, Cell Metabolism (2014),Lovis et al, Diabetes (2008),Tang et al, RNA (2009)		mmu-miR-20a-5p		mmu-miR-106b-5p
mmu-miR-340-5p	Tattikota et al, Cell Metabolism (2014)		mmu-miR-20a-5p		mmu-miR-29b-3p
mmu-miR-423-5p	Tattikota et al, Cell Metabolism (2014)		mmu-miR-17-5p		mmu-miR-29a-3p
mmu-miR-203-3p	Tattikota et al, Cell Metabolism (2014)		mmu-miR-17-5p		mmu-miR-335-5p
mmu-miR-129-2-3p	Tattikota et al, Cell Metabolism (2014)		mmu-miR-1a-3p		mmu-miR-29c-3p
mmu-miR-382-5p	Tattikota et al, Cell Metabolism (2014)		mmu-miR-1a-3p		mmu-miR-146a-5p
mmu-miR-411-5p	Tattikota et al, Cell Metabolism (2014)		mmu-miR-1a-3p		mmu-miR-33-5p
mmu-miR-26b-5p	Tattikota et al, Cell Metabolism (2014)		mmu-miR-1a-3p		mmu-miR-30a-5p
mmu-miR-434-5p	Tattikota et al, Cell Metabolism (2014)		mmu-miR-144-3p		mmu-miR-130a-3p
mmu-miR-383-5p	Tattikota et al, Cell Metabolism (2014)		mmu-miR-32-5p		mmu-miR-19a-3p
mmu-miR-872-5p	Tattikota et al, Cell Metabolism (2014)		mmu-miR-21a-5p		mmu-miR-152-3p
mmu-miR-98-5p	Tattikota et al, Cell Metabolism (2014)		mmu-miR-21a-5p		mmu-miR-148b-3p
mmu-miR-30b-5p	Tattikota et al, Cell Metabolism (2014)		mmu-miR-21a-5p		mmu-miR-148a-3p
mmu-miR-16-5p	Tattikota et al, Cell Metabolism (2014)		mmu-miR-21a-5p		mmu-miR-30c-5p
mmu-miR-10b-5p	Tattikota et al, Cell Metabolism (2014)		mmu-miR-21a-5p		mmu-miR-18a-5p
mmu-miR-151-3p	Tattikota et al, Cell Metabolism (2014)		mmu-miR-21a-5p		mmu-miR-328-3p
mmu-miR-22-3p	Tattikota et al, Cell Metabolism (2014)		mmu-miR-199a-5p		mmu-miR-298-5p
mmu-miR-320-3p	Tattikota et al, Cell Metabolism (2014)		mmu-miR-199a-5p		mmu-miR-216a-5p
mmu-miR-23b-3p	Tattikota et al, Cell Metabolism (2014)		mmu-miR-199a-5p		mmu-miR-217-5p
mmu-miR-146b-5p	Tattikota et al, Cell Metabolism (2014)		mmu-miR-199a-5p		mmu-miR-101b-3p
mmu-miR-652-3p	Tattikota et al, Cell Metabolism (2014)		mmu-miR-199a-5p		mmu-miR-7a-5p
mmu-miR-30e-3p	Tattikota et al, Cell Metabolism (2014)		mmu-miR-200a-3p		mmu-miR-222-3p
mmu-miR-125b-5p	Tattikota et al, Cell Metabolism (2014)		mmu-miR-141-3p		mmu-miR-184-3p
mmu-miR-27a-3p	Tattikota et al, Cell Metabolism (2014)		mmu-miR-7b-5p		mmu-miR-196a-5p
mmu-miR-29c-3p	Tattikota et al, Cell Metabolism (2014)		mmu-miR-429-3p		mmu-miR-132-3p
mmu-miR-181a-5p	Tattikota et al, Cell Metabolism (2014)		mmu-miR-429-3p		mmu-miR-709
mmu-miR-28-3p	Tattikota et al, Cell Metabolism (2014)		mmu-miR-429-3p		mmu-miR-203-3p
mmu-miR-136-3p	Tattikota et al, Cell Metabolism (2014)		mmu-miR-429-3p		mmu-miR-320-3p
mmu-miR-744-5p	Tattikota et al, Cell Metabolism (2014)		mmu-miR-429-3p		mmu-miR-324-5p
mmu-miR-146a-5p	Tattikota et al, Cell Metabolism (2014)		mmu-miR-429-3p		mmu-miR-326-3p
mmu-miR-186-5p	Tattikota et al, Cell Metabolism (2014)		mmu-miR-429-3p		mmu-miR-125b-5p
mmu-miR-3099-3p	Tattikota et al, Cell Metabolism (2014)		mmu-miR-429-3p		mmu-miR-23a-3p
mmu-miR-872-3p	Tattikota et al, Cell Metabolism (2014)		mmu-miR-429-3p		mmu-miR-143-3p
mmu-miR-136-5p	Tattikota et al, Cell Metabolism (2014)		mmu-miR-429-3p		mmu-miR-25-3p
mmu-miR-29b-3p	Tattikota et al, Cell Metabolism (2014)		mmu-miR-375-3p		mmu-miR-138-5p
mmu-miR-369-3p	Tattikota et al, Cell Metabolism (2014)		mmu-miR-375-3p		mmu-miR-185-5p
mmu-miR-194-5p	Tattikota et al, Cell Metabolism (2014)		mmu-miR-375-3p		mmu-miR-339-5p
mmu-miR-93-5p	Tattikota et al, Cell Metabolism (2014)		mmu-miR-375-3p		mmu-miR-10b-5p
mmu-miR-127-5p	Tattikota et al, Cell Metabolism (2014)		mmu-miR-375-3p		mmu-miR-139-5p
mmu-miR-1981-5p	Tattikota et al, Cell Metabolism (2014)		mmu-miR-375-3p		mmu-miR-10a-5p
mmu-miR-129-1-3p	Tattikota et al, Cell Metabolism (2014)		mmu-miR-375-3p		mmu-miR-181b-5p
mmu-miR-1843-5p	Tattikota et al, Cell Metabolism (2014)		mmu-miR-206-3p		mmu-miR-381-3p
mmu-miR-30c-2-3p	Tattikota et al, Cell Metabolism (2014)		mmu-miR-206-3p		mmu-miR-495-3p
mmu-miR-132-3p	Tattikota et al, Cell Metabolism (2014)		mmu-miR-206-3p		mmu-miR-30d-5p
mmu-miR-485-5p	Tattikota et al, Cell Metabolism (2014),Tang et al, RNA (2009)		mmu-miR-206-3p		mmu-miR-214-3p
mmu-miR-148a-5p	Tattikota et al, Cell Metabolism (2014)		mmu-miR-206-3p		mmu-miR-128-3p
mmu-miR-151-5p	Tattikota et al, Cell Metabolism (2014)		mmu-miR-200b-3p		mmu-let-7d-5p
mmu-miR-106b-5p	Tattikota et al, Cell Metabolism (2014)		mmu-miR-200b-3p		mmu-miR-24-3p
mmu-miR-410-3p	Tattikota et al, Cell Metabolism (2014)		mmu-miR-200b-3p		mmu-miR-503-5p
mmu-miR-138-5p	Tattikota et al, Cell Metabolism (2014)		mmu-miR-200b-3p		mmu-miR-30b-5p
mmu-miR-200b-5p	Tattikota et al, Cell Metabolism (2014)		mmu-miR-200b-3p		mmu-miR-149-5p
mmu-miR-671-5p	Tattikota et al, Cell Metabolism (2014),Nesca et al, Diabetologia (2013)		mmu-miR-200b-3p		mmu-miR-136-5p
mmu-miR-341-3p	Tattikota et al, Cell Metabolism (2014)		mmu-miR-200b-3p		mmu-miR-434-3p
mmu-miR-28-5p	Tattikota et al, Cell Metabolism (2014)		mmu-miR-200b-3p		mmu-miR-434-5p
mmu-miR-25-3p	Tattikota et al, Cell Metabolism (2014)		mmu-miR-200b-3p		mmu-miR-127-3p
mmu-miR-23a-3p	Tattikota et al, Cell Metabolism (2014)		mmu-miR-200b-3p		mmu-miR-433-3p
mmu-miR-300-3p	Tattikota et al, Cell Metabolism (2014)		mmu-miR-200b-3p		mmu-miR-433-5p
mmu-miR-126-5p	Tattikota et al, Cell Metabolism (2014)		mmu-miR-200a-3p		mmu-miR-431-5p
mmu-miR-222-3p	Tattikota et al, Cell Metabolism (2014)		mmu-miR-200a-3p		mmu-miR-191-5p
mmu-miR-153-3p	Tattikota et al, Cell Metabolism (2014)		mmu-miR-200a-3p		mmu-miR-351-5p
mmu-miR-204-5p	Tattikota et al, Cell Metabolism (2014)		mmu-miR-200a-3p		mmu-miR-363-3p
mmu-miR-185-5p	Tattikota et al, Cell Metabolism (2014)		mmu-miR-200a-3p		mmu-miR-153-3p
mmu-miR-370-3p	Tattikota et al, Cell Metabolism (2014)		mmu-miR-200a-3p		mmu-miR-26b-5p
mmu-miR-376b-5p	Tattikota et al, Cell Metabolism (2014)		mmu-miR-181a-5p		mmu-miR-125a-5p
mmu-miR-1198-5p	Tattikota et al, Cell Metabolism (2014),Nesca et al, Diabetologia (2013)		mmu-miR-181a-5p		mmu-miR-494-3p
mmu-miR-217-5p	Tattikota et al, Cell Metabolism (2014)		mmu-miR-181a-5p		mmu-miR-29b-1-5p
mmu-miR-409-3p	Tattikota et al, Cell Metabolism (2014),Tang et al, RNA (2009)		mmu-miR-181a-5p		mmu-miR-676-3p
mmu-miR-425-5p	Tattikota et al, Cell Metabolism (2014),Tang et al, RNA (2009)		mmu-miR-16-5p		mmu-miR-382-3p
mmu-miR-598-3p	Tattikota et al, Cell Metabolism (2014)		mmu-miR-145a-5p		mmu-miR-22-3p
mmu-miR-345-3p	Tattikota et al, Cell Metabolism (2014)		mmu-miR-141-3p		mmu-miR-127-5p
mmu-miR-879-5p	Tattikota et al, Cell Metabolism (2014)		mmu-miR-141-3p		mmu-miR-411-3p
mmu-miR-31-5p	Tattikota et al, Cell Metabolism (2014)		mmu-miR-141-3p		mmu-miR-501-3p
mmu-miR-15a-5p	Tattikota et al, Cell Metabolism (2014)		mmu-miR-141-3p		mmu-miR-96-5p
mmu-miR-423-3p	Tattikota et al, Cell Metabolism (2014)		mmu-miR-141-3p		mmu-miR-212-3p
mmu-miR-99a-5p	Tattikota et al, Cell Metabolism (2014)		mmu-miR-141-3p		mmu-miR-199b-3p
mmu-miR-376a-5p	Tattikota et al, Cell Metabolism (2014)		mmu-miR-124-3p		mmu-miR-483-5p
mmu-miR-1843b-5p	Tattikota et al, Cell Metabolism (2014)		mmu-miR-124-3p		mmu-miR-182-5p
mmu-miR-380-5p	Tattikota et al, Cell Metabolism (2014),Poy et al, Nature (2004)		mmu-miR-124-3p		mmu-miR-130b-3p
mmu-miR-666-5p	Tattikota et al, Cell Metabolism (2014)		mmu-miR-124-3p		mmu-miR-301b-3p
mmu-miR-330-5p	Tattikota et al, Cell Metabolism (2014)		mmu-miR-124-3p		mmu-miR-721
mmu-miR-676-3p	Tattikota et al, Cell Metabolism (2014)		mmu-miR-124-3p		mmu-miR-194-5p
mmu-miR-384-5p	Tattikota et al, Cell Metabolism (2014),Nesca et al, Diabetologia (2013)		mmu-miR-124-3p		mmu-miR-125b-1-3p
mmu-miR-532-5p	Tattikota et al, Cell Metabolism (2014)		mmu-miR-124-3p		mmu-miR-218-5p
mmu-miR-96-5p	Tattikota et al, Cell Metabolism (2014)		mmu-miR-124-3p		mmu-miR-199a-3p
mmu-miR-187-3p	Tattikota et al, Cell Metabolism (2014)		mmu-miR-103-3p		mmu-miR-192-5p
mmu-miR-140-5p	Tattikota et al, Cell Metabolism (2014)		mmu-miR-1a-3p		mmu-miR-382-5p
mmu-miR-100-5p	Tattikota et al, Cell Metabolism (2014)		mmu-miR-1a-3p		mmu-miR-511-3p
mmu-miR-107-3p	Tattikota et al, Cell Metabolism (2014)		mmu-let-7e-5p		mmu-miR-467b-5p
mmu-miR-1a-3p	Tattikota et al, Cell Metabolism (2014)		mmu-let-7b-5p		mmu-miR-370-3p
mmu-miR-376a-3p	Tattikota et al, Cell Metabolism (2014)		mmu-let-7b-5p		mmu-miR-183-5p
mmu-miR-540-3p	Tattikota et al, Cell Metabolism (2014),Nesca et al, Diabetologia (2013)		mmu-let-7b-5p		mmu-miR-758-3p
mmu-miR-409-5p	Tattikota et al, Cell Metabolism (2014),Tang et al, RNA (2009)		mmu-miR-9-5p		mmu-miR-541-5p
mmu-miR-215-5p	Tattikota et al, Cell Metabolism (2014)		mmu-miR-150-5p		mmu-miR-425-5p
mmu-miR-374-5p	Tattikota et al, Cell Metabolism (2014)		mmu-miR-221-3p		mmu-miR-215-5p
mmu-miR-345-5p	Tattikota et al, Cell Metabolism (2014)		mmu-miR-135a-5p		mmu-miR-362-5p
mmu-miR-92a-3p	Tattikota et al, Cell Metabolism (2014)		mmu-miR-34c-5p		mmu-miR-340-5p
mmu-miR-181c-5p	Tattikota et al, Cell Metabolism (2014)		mmu-miR-34c-5p		mmu-miR-324-3p
mmu-miR-130a-3p	Tattikota et al, Cell Metabolism (2014)		mmu-miR-133a-3p		mmu-miR-34b-5p
mmu-miR-130b-3p	Tattikota et al, Cell Metabolism (2014)		mmu-miR-133a-3p		mmu-miR-297a-5p
mmu-miR-433-3p	Tattikota et al, Cell Metabolism (2014)		mmu-miR-223-3p		mmu-miR-107-3p
mmu-miR-200a-5p	Tattikota et al, Cell Metabolism (2014)		mmu-miR-223-3p		mmu-miR-301a-3p
mmu-miR-720	Tattikota et al, Cell Metabolism (2014),Tang et al, RNA (2009)		mmu-miR-30e-5p		mmu-miR-666-5p
mmu-miR-340-3p	Tattikota et al, Cell Metabolism (2014)		mmu-miR-30e-5p		mmu-miR-383-5p
mmu-miR-181b-5p	Tattikota et al, Cell Metabolism (2014)		mmu-miR-30e-5p		mmu-miR-342-5p
mmu-miR-221-3p	Tattikota et al, Cell Metabolism (2014)		mmu-let-7a-5p		mmu-miR-466d-3p
mmu-miR-22-5p	Tattikota et al, Cell Metabolism (2014)		mmu-let-7a-5p		mmu-miR-224-5p
mmu-miR-148b-5p	Tattikota et al, Cell Metabolism (2014)		mmu-miR-21a-5p		mmu-miR-98-5p
mmu-miR-99b-3p	Tattikota et al, Cell Metabolism (2014)		mmu-miR-21a-5p		mmu-miR-705
mmu-miR-330-3p	Tattikota et al, Cell Metabolism (2014)		mmu-miR-21a-5p		mmu-miR-27a-5p
mmu-miR-344-3p	Tattikota et al, Cell Metabolism (2014)		mmu-miR-21a-5p		mmu-miR-499-5p
mmu-miR-361-5p	Tattikota et al, Cell Metabolism (2014)		mmu-miR-34a-5p		mmu-miR-325-3p
mmu-miR-221-5p	Tattikota et al, Cell Metabolism (2014)		mmu-miR-150-5p		mmu-miR-680
mmu-miR-378b	Tattikota et al, Cell Metabolism (2014)		mmu-miR-31-5p		mmu-miR-690
mmu-miR-24-2-5p	Tattikota et al, Cell Metabolism (2014)		mmu-miR-31-5p		mmu-miR-384-3p
mmu-miR-770-3p	Tattikota et al, Cell Metabolism (2014),Nesca et al, Diabetologia (2013)		mmu-miR-126a-3p		mmu-miR-29b-2-5p
mmu-miR-877-5p	Tattikota et al, Cell Metabolism (2014)		mmu-miR-19b-3p		mmu-miR-802-5p
mmu-miR-667-5p	Tattikota et al, Cell Metabolism (2014)		mmu-miR-19b-3p		mmu-miR-342-3p
mmu-let-7d-3p	Tattikota et al, Cell Metabolism (2014)		mmu-miR-124-3p		mmu-miR-377-3p
mmu-miR-342-3p	Tattikota et al, Cell Metabolism (2014)		mmu-miR-200c-3p		mmu-miR-466a-5p
mmu-miR-7a-2-3p	Tattikota et al, Cell Metabolism (2014)		mmu-miR-200c-3p		mmu-miR-1187
mmu-miR-328-3p	Tattikota et al, Cell Metabolism (2014)		mmu-miR-200c-3p		mmu-miR-1198-5p
mmu-miR-9-5p	Tattikota et al, Cell Metabolism (2014)		mmu-miR-200c-3p		mmu-miR-466p-5p
mmu-miR-1843-3p	Tattikota et al, Cell Metabolism (2014)		mmu-miR-200c-3p		mmu-miR-410-3p
mmu-miR-137-3p	Tattikota et al, Cell Metabolism (2014)		mmu-miR-200c-3p		mmu-miR-344d-3p
mmu-miR-664-5p	Tattikota et al, Cell Metabolism (2014)		mmu-miR-200c-3p		mmu-miR-190b-5p
mmu-miR-142-3p	Tattikota et al, Cell Metabolism (2014),Nesca et al, Diabetologia (2013)		mmu-miR-200c-3p		mmu-miR-129-5p
mmu-miR-582-3p	Tattikota et al, Cell Metabolism (2014)		mmu-miR-155-5p		mmu-miR-207
mmu-miR-195-5p	Tattikota et al, Cell Metabolism (2014)		mmu-miR-155-5p		mmu-miR-300-3p
mmu-miR-106b-3p	Tattikota et al, Cell Metabolism (2014)		mmu-miR-155-5p		mmu-miR-673-5p
mmu-miR-338-5p	Tattikota et al, Cell Metabolism (2014)		mmu-miR-155-5p		mmu-miR-5099
mmu-miR-574-3p	Tattikota et al, Cell Metabolism (2014)		mmu-miR-155-5p		mmu-miR-5101
mmu-miR-676-5p	Tattikota et al, Cell Metabolism (2014)		mmu-miR-155-5p		mmu-miR-369-3p
mmu-miR-672-5p	Tattikota et al, Cell Metabolism (2014)		mmu-miR-101a-3p		mmu-miR-539-5p
mmu-miR-494-3p	Tattikota et al, Cell Metabolism (2014)		mmu-miR-155-5p		mmu-miR-335-3p
mmu-miR-500-3p	Tattikota et al, Cell Metabolism (2014)		mmu-miR-155-5p		mmu-miR-532-5p
mmu-miR-425-3p	Tattikota et al, Cell Metabolism (2014)		mmu-miR-155-5p		mmu-miR-669d-5p
mmu-miR-673-5p	Tattikota et al, Cell Metabolism (2014)		mmu-miR-155-5p		mmu-miR-3087-3p
mmu-miR-1839-3p	Tattikota et al, Cell Metabolism (2014)		mmu-miR-155-5p		mmu-miR-484
mmu-miR-145-5p	Tattikota et al, Cell Metabolism (2014)		mmu-miR-155-5p		mmu-miR-452-3p
mmu-miR-141-5p	Tattikota et al, Cell Metabolism (2014)		mmu-miR-26a-5p		mmu-miR-188-3p
mmu-miR-20a-5p	Tattikota et al, Cell Metabolism (2014)		mmu-miR-23b-3p		mmu-miR-3065-5p
mmu-miR-376c-3p	Tattikota et al, Cell Metabolism (2014)		mmu-miR-23b-3p		mmu-miR-3470b
mmu-miR-501-3p	Tattikota et al, Cell Metabolism (2014)		mmu-miR-206-3p		mmu-miR-1199-5p
mmu-miR-574-5p	Tattikota et al, Cell Metabolism (2014)		mmu-miR-206-3p		mmu-miR-466b-3p
mmu-miR-34b-5p	Tattikota et al, Cell Metabolism (2014),Nesca et al, Diabetologia (2013)		mmu-miR-206-3p		mmu-miR-350-3p
mmu-miR-29b-2-5p	Tattikota et al, Cell Metabolism (2014)		mmu-miR-124-3p		mmu-miR-540-3p
mmu-miR-338-3p	Tattikota et al, Cell Metabolism (2014),Nesca et al, Diabetologia (2013)		mmu-miR-124-3p		mmu-miR-670-5p
mmu-miR-668-3p	Tattikota et al, Cell Metabolism (2014)		mmu-miR-124-3p		mmu-miR-697
mmu-miR-667-3p	Tattikota et al, Cell Metabolism (2014)		mmu-miR-124-3p		mmu-miR-490-3p
mmu-miR-27b-5p	Tattikota et al, Cell Metabolism (2014)		mmu-miR-133a-3p		mmu-miR-1904
mmu-miR-32-5p	Tattikota et al, Cell Metabolism (2014)		mmu-miR-133a-3p		mmu-miR-3061-5p
mmu-miR-205-5p	Tattikota et al, Cell Metabolism (2014)		mmu-miR-133a-3p		mmu-miR-3105-3p
mmu-miR-190-5p	Tattikota et al, Cell Metabolism (2014)		mmu-miR-133a-3p		mmu-miR-193b-3p
mmu-miR-376b-3p	Tattikota et al, Cell Metabolism (2014)		mmu-miR-133a-3p		mmu-miR-574-5p
mmu-miR-181d-5p	Tattikota et al, Cell Metabolism (2014)		mmu-miR-1a-3p		mmu-miR-544-5p
mmu-miR-199a-3p	Tattikota et al, Cell Metabolism (2014),Nesca et al, Diabetologia (2013)		mmu-miR-1a-3p		mmu-miR-146b-5p
mmu-miR-128-3p	Tattikota et al, Cell Metabolism (2014)		mmu-miR-1a-3p		mmu-miR-323-3p
mmu-miR-3068-5p	Tattikota et al, Cell Metabolism (2014)		mmu-miR-375-3p		mmu-miR-296-3p
mmu-miR-484	Tattikota et al, Cell Metabolism (2014),Nesca et al, Diabetologia (2013),Lovis et al, Diabetes (2008),Tang et al, RNA (2009)		mmu-miR-375-3p		mmu-miR-376a-3p
mmu-miR-216b-5p	Tattikota et al, Cell Metabolism (2014)		mmu-miR-92a-3p		mmu-miR-99a-5p
mmu-miR-210-3p	Tattikota et al, Cell Metabolism (2014)		mmu-miR-106a-5p		mmu-miR-344-3p
mmu-miR-431-5p	Tattikota et al, Cell Metabolism (2014)		mmu-miR-20b-5p		mmu-miR-339-3p
mmu-miR-335-5p	Tattikota et al, Cell Metabolism (2014),Nesca et al, Diabetologia (2013)		mmu-miR-20b-5p		mmu-miR-202-3p
mmu-miR-700-5p	Tattikota et al, Cell Metabolism (2014)		mmu-miR-106a-5p		mmu-miR-338-3p
mmu-miR-384-3p	Tattikota et al, Cell Metabolism (2014)		mmu-miR-92a-3p		mmu-miR-181d-5p
mmu-miR-700-3p	Tattikota et al, Cell Metabolism (2014)		mmu-miR-155-5p		mmu-miR-7a-1-3p
mmu-miR-92b-3p	Tattikota et al, Cell Metabolism (2014)		mmu-miR-155-5p		mmu-miR-7a-2-3p
mmu-miR-532-3p	Tattikota et al, Cell Metabolism (2014)		mmu-miR-155-5p		mmu-miR-542-5p
mmu-miR-299-3p	Tattikota et al, Cell Metabolism (2014)		mmu-miR-155-5p		mmu-miR-3102-3p
mmu-miR-411-3p	Tattikota et al, Cell Metabolism (2014)		mmu-miR-155-5p		mmu-miR-532-3p
mmu-miR-15b-5p	Tattikota et al, Cell Metabolism (2014)		mmu-miR-155-5p		mmu-miR-3960
mmu-miR-324-5p	Tattikota et al, Cell Metabolism (2014),Nesca et al, Diabetologia (2013),Poy et al, Nature (2004),Lovis et al, Diabetes (2008),Tang et al, RNA (2009)		mmu-let-7e-5p		mmu-miR-877-5p
mmu-miR-369-5p	Tattikota et al, Cell Metabolism (2014)		mmu-miR-122-5p		mmu-miR-323-5p
mmu-miR-154-5p	Tattikota et al, Cell Metabolism (2014)		mmu-miR-122-5p		mmu-miR-1897-5p
mmu-miR-17-5p	Tattikota et al, Cell Metabolism (2014),Lovis et al, Diabetes (2008)		mmu-miR-122-5p		mmu-miR-3069-3p
mmu-miR-152-5p	Tattikota et al, Cell Metabolism (2014)		mmu-miR-122-5p		mmu-miR-3095-3p
mmu-miR-144-5p	Tattikota et al, Cell Metabolism (2014)		mmu-miR-122-5p		mmu-miR-1894-5p
mmu-miR-212-3p	Tattikota et al, Cell Metabolism (2014)		mmu-miR-122-5p		mmu-miR-5102
mmu-miR-149-5p	Tattikota et al, Cell Metabolism (2014)		mmu-miR-122-5p		mmu-miR-421-3p
mmu-miR-216a-5p	Tattikota et al, Cell Metabolism (2014)		mmu-miR-122-5p		mmu-miR-3060-3p
mmu-miR-322-5p	Tattikota et al, Cell Metabolism (2014)		mmu-miR-122-5p		mmu-miR-362-3p
mmu-miR-497-5p	Tattikota et al, Cell Metabolism (2014)		mmu-miR-122-5p		mmu-miR-329-3p
mmu-miR-1968-5p	Tattikota et al, Cell Metabolism (2014)		mmu-miR-122-5p		mmu-miR-1193-5p
mmu-miR-708-5p	Tattikota et al, Cell Metabolism (2014)		mmu-miR-122-5p		mmu-miR-379-5p
mmu-miR-125a-3p	Tattikota et al, Cell Metabolism (2014),Nesca et al, Diabetologia (2013)		mmu-miR-122-5p		mmu-miR-3108-5p
mmu-miR-337-5p	Tattikota et al, Cell Metabolism (2014),Nesca et al, Diabetologia (2013)		mmu-miR-122-5p		mmu-miR-5121
mmu-miR-3068-3p	Tattikota et al, Cell Metabolism (2014)		mmu-miR-122-5p		mmu-miR-3473d
mmu-miR-542-3p	Tattikota et al, Cell Metabolism (2014)		mmu-miR-122-5p		mmu-miR-674-5p
mmu-miR-27a-5p	Tattikota et al, Cell Metabolism (2014)		mmu-miR-122-5p		mmu-miR-667-3p
mmu-miR-3102-3p	Tattikota et al, Cell Metabolism (2014)		mmu-miR-122-5p		mmu-miR-542-3p
mmu-miR-323-3p	Tattikota et al, Cell Metabolism (2014),Nesca et al, Diabetologia (2013)		mmu-miR-122-5p		mmu-miR-5114
mmu-miR-708-3p	Tattikota et al, Cell Metabolism (2014)		mmu-miR-122-5p		mmu-miR-5133
mmu-miR-1957	Tattikota et al, Cell Metabolism (2014)		mmu-miR-122-5p		mmu-miR-505-5p
mmu-miR-342-5p	Tattikota et al, Cell Metabolism (2014)		mmu-miR-122-5p		mmu-miR-181c-5p
mmu-miR-664-3p	Tattikota et al, Cell Metabolism (2014)		mmu-miR-122-5p		mmu-miR-101c
mmu-miR-339-5p	Tattikota et al, Cell Metabolism (2014)		mmu-miR-122-5p		mmu-miR-376c-3p
mmu-miR-139-5p	Tattikota et al, Cell Metabolism (2014),Nesca et al, Diabetologia (2013)		mmu-miR-122-5p		mmu-miR-409-3p
mmu-miR-301a-3p	Tattikota et al, Cell Metabolism (2014)		mmu-miR-122-5p		mmu-miR-592-5p
mmu-miR-16-1-3p	Tattikota et al, Cell Metabolism (2014)		mmu-miR-122-5p		mmu-miR-543-3p
mmu-miR-199b-3p	Tattikota et al, Cell Metabolism (2014)		mmu-miR-122-5p		mmu-miR-547-3p
mmu-miR-362-5p	Tattikota et al, Cell Metabolism (2014),Nesca et al, Diabetologia (2013)		mmu-miR-122-5p		mmu-miR-3102-5p
mmu-miR-5109	Tattikota et al, Cell Metabolism (2014)		mmu-miR-122-5p		mmu-miR-1188-5p
mmu-let-7b-3p	Tattikota et al, Cell Metabolism (2014)		mmu-miR-122-5p		mmu-miR-466h-5p
mmu-miR-212-5p	Tattikota et al, Cell Metabolism (2014)		mmu-miR-122-5p		mmu-miR-1843b-5p
mmu-miR-30b-3p	Tattikota et al, Cell Metabolism (2014)		mmu-miR-122-5p		mmu-miR-539-3p
mmu-miR-325-5p	Tattikota et al, Cell Metabolism (2014)		mmu-miR-122-5p		mmu-miR-338-5p
mmu-miR-487b-3p	Tattikota et al, Cell Metabolism (2014)		mmu-miR-122-5p		mmu-miR-129-1-3p
mmu-miR-539-5p	Tattikota et al, Cell Metabolism (2014),Nesca et al, Diabetologia (2013)		mmu-miR-205-5p		mmu-miR-129-2-3p
mmu-miR-361-3p	Tattikota et al, Cell Metabolism (2014)		mmu-miR-140-5p		mmu-miR-3064-5p
mmu-miR-5115	Tattikota et al, Cell Metabolism (2014)		mmu-miR-27a-3p		mmu-miR-3075-5p
mmu-miR-670-3p	Tattikota et al, Cell Metabolism (2014)		mmu-miR-133b-3p		mmu-miR-3061-3p
mmu-miR-541-3p	Tattikota et al, Cell Metabolism (2014)		mmu-let-7c-5p		mmu-miR-1194
mmu-miR-324-3p	Tattikota et al, Cell Metabolism (2014),Nesca et al, Diabetologia (2013),Poy et al, Nature (2004),Lovis et al, Diabetes (2008),Tang et al, RNA (2009)		mmu-miR-497a-5p		mmu-miR-3470a
mmu-miR-92b-5p	Tattikota et al, Cell Metabolism (2014)		mmu-miR-497a-5p		mmu-miR-216b-5p
mmu-miR-329-5p	Tattikota et al, Cell Metabolism (2014)		mmu-miR-211-5p		mmu-miR-1839-5p
mmu-miR-380-3p	Tattikota et al, Cell Metabolism (2014),Nesca et al, Diabetologia (2013)		mmu-miR-204-5p		mmu-miR-5123
mmu-miR-145-3p	Tattikota et al, Cell Metabolism (2014)		mmu-miR-206-3p		mmu-miR-361-5p
mmu-miR-1943-5p	Tattikota et al, Cell Metabolism (2014)		mmu-miR-206-3p		mmu-miR-380-3p
mmu-miR-673-3p	Tattikota et al, Cell Metabolism (2014)		mmu-miR-322-5p		mmu-miR-3110-5p
mmu-miR-101c	Tattikota et al, Cell Metabolism (2014)		mmu-miR-195a-5p		mmu-miR-3084-3p
mmu-miR-339-3p	Tattikota et al, Cell Metabolism (2014)		mmu-miR-16-5p		mmu-miR-3968
mmu-miR-5117-3p	Tattikota et al, Cell Metabolism (2014)		mmu-miR-15b-5p		mmu-miR-188-5p
mmu-miR-455-3p	Tattikota et al, Cell Metabolism (2014)		mmu-miR-106b-5p		mmu-miR-3474
mmu-miR-301b-3p	Tattikota et al, Cell Metabolism (2014)		mmu-miR-106b-5p		mmu-miR-186-5p
mmu-miR-34c-3p	Tattikota et al, Cell Metabolism (2014)		mmu-miR-106b-5p		mmu-miR-665-3p
mmu-miR-34a-5p	Tattikota et al, Cell Metabolism (2014)		mmu-miR-20a-5p		mmu-miR-5117-5p
mmu-miR-24-1-5p	Tattikota et al, Cell Metabolism (2014)		mmu-miR-17-5p		mmu-miR-1953
mmu-miR-540-5p	Tattikota et al, Cell Metabolism (2014)		mmu-miR-17-5p		mmu-miR-668-3p
mmu-miR-34b-3p	Tattikota et al, Cell Metabolism (2014)		mmu-miR-210-3p		mmu-miR-501-5p
mmu-miR-19b-3p	Tattikota et al, Cell Metabolism (2014)		mmu-miR-29b-3p		mmu-miR-491-5p
mmu-miR-325-3p	Tattikota et al, Cell Metabolism (2014)		mmu-miR-29b-3p		mmu-miR-1927
mmu-miR-181c-3p	Tattikota et al, Cell Metabolism (2014)		mmu-miR-29a-3p		mmu-miR-669a-3p
mmu-miR-222-5p	Tattikota et al, Cell Metabolism (2014)		mmu-miR-29b-3p		mmu-miR-669o-3p
mmu-miR-17-3p	Tattikota et al, Cell Metabolism (2014)		mmu-miR-29b-3p		mmu-miR-344c-3p
mmu-miR-335-3p	Tattikota et al, Cell Metabolism (2014)		mmu-miR-29a-3p		mmu-miR-3069-5p
mmu-miR-154-3p	Tattikota et al, Cell Metabolism (2014)		mmu-miR-29a-3p		mmu-miR-331-3p
mmu-miR-879-3p	Tattikota et al, Cell Metabolism (2014)		mmu-miR-486a-5p		mmu-miR-187-3p
mmu-miR-143-5p	Tattikota et al, Cell Metabolism (2014)		mmu-miR-486a-5p		mmu-miR-1306-5p
mmu-miR-29a-5p	Tattikota et al, Cell Metabolism (2014)		mmu-miR-335-5p		mmu-miR-666-3p
mmu-miR-3970	Tattikota et al, Cell Metabolism (2014)		mmu-miR-29c-3p		mmu-miR-5128
mmu-miR-410-5p	Tattikota et al, Cell Metabolism (2014)		mmu-miR-146a-5p		mmu-miR-1981-5p
mmu-miR-421-3p	Tattikota et al, Cell Metabolism (2014)		mmu-miR-20a-5p		mmu-miR-412-3p
mmu-miR-493-5p	Tattikota et al, Cell Metabolism (2014)		mmu-miR-33-5p		mmu-miR-664-3p
mmu-miR-183-3p	Tattikota et al, Cell Metabolism (2014)		mmu-miR-33-5p		mmu-miR-450b-3p
mmu-miR-331-3p	Tattikota et al, Cell Metabolism (2014),Nesca et al, Diabetologia (2013)		mmu-miR-33-5p		mmu-miR-3100-5p
mmu-miR-350-3p	Tattikota et al, Cell Metabolism (2014)		mmu-miR-29a-3p		mmu-miR-384-5p
mmu-miR-412-5p	Tattikota et al, Cell Metabolism (2014)		mmu-miR-29a-3p		mmu-miR-770-3p
mmu-miR-379-3p	Tattikota et al, Cell Metabolism (2014)		mmu-miR-29a-3p		mmu-miR-671-5p
mmu-miR-3107-5p	Tattikota et al, Cell Metabolism (2014)		mmu-miR-29a-3p		mmu-miR-376b-3p
mmu-miR-122-5p	Tattikota et al, Cell Metabolism (2014)		mmu-miR-29b-3p		mmu-miR-1892
mmu-miR-376c-5p	Tattikota et al, Cell Metabolism (2014)		mmu-miR-29b-3p		mmu-miR-679-3p
mmu-miR-486-5p	Tattikota et al, Cell Metabolism (2014)		mmu-miR-29b-3p		mmu-miR-493-3p
mmu-miR-150-5p	Tattikota et al, Cell Metabolism (2014)		mmu-miR-29b-3p		mmu-miR-125a-3p
mmu-miR-224-5p	Tattikota et al, Cell Metabolism (2014)		mmu-miR-29b-3p		mmu-let-7f-5p
mmu-miR-329-3p	Tattikota et al, Cell Metabolism (2014)		mmu-miR-30a-5p		mmu-let-7i-5p
mmu-miR-337-3p	Tattikota et al, Cell Metabolism (2014),Nesca et al, Diabetologia (2013)		mmu-miR-30a-5p		mmu-let-7g-5p
mmu-miR-299-5p	Tattikota et al, Cell Metabolism (2014),Tang et al, RNA (2009)		mmu-miR-30a-5p		mmu-miR-92b-3p
mmu-miR-3086-5p	Tattikota et al, Cell Metabolism (2014)		mmu-miR-30a-5p		mmu-miR-467d-5p
mmu-miR-760-3p	Tattikota et al, Cell Metabolism (2014)		mmu-miR-30a-5p		mmu-miR-467c-5p
mmu-miR-200c-5p	Tattikota et al, Cell Metabolism (2014)		mmu-miR-30a-5p		mmu-miR-467a-5p
mmu-miR-3473b	Tattikota et al, Cell Metabolism (2014)		mmu-miR-122-5p		mmu-miR-3072-3p
mmu-miR-29b-1-5p	Tattikota et al, Cell Metabolism (2014)		mmu-miR-122-5p		mmu-miR-3103-3p
mmu-miR-296-3p	Tattikota et al, Cell Metabolism (2014)		mmu-miR-122-5p		mmu-miR-574-3p
mmu-miR-3095-3p	Tattikota et al, Cell Metabolism (2014)		mmu-miR-19b-3p		mmu-miR-1970
mmu-miR-21-3p	Tattikota et al, Cell Metabolism (2014)		mmu-miR-106a-5p		mmu-miR-212-5p
mmu-miR-671-3p	Tattikota et al, Cell Metabolism (2014)		mmu-miR-20b-5p		mmu-miR-1906
mmu-miR-186-3p	Tattikota et al, Cell Metabolism (2014)		mmu-miR-140-5p		mmu-miR-1839-3p
mmu-miR-296-5p	Tattikota et al, Cell Metabolism (2014)		mmu-miR-140-5p		mmu-miR-1958
mmu-miR-377-3p	Tattikota et al, Cell Metabolism (2014)		mmu-miR-140-5p		mmu-miR-3074-1-3p
mmu-miR-582-5p	Tattikota et al, Cell Metabolism (2014),Nesca et al, Diabetologia (2013)		mmu-miR-140-5p		mmu-miR-344b-3p
mmu-miR-665-3p	Tattikota et al, Cell Metabolism (2014)		mmu-miR-130a-3p		mmu-miR-1249-3p
mmu-miR-219-1-3p	Tattikota et al, Cell Metabolism (2014)		mmu-miR-101a-3p		mmu-miR-466c-5p
mmu-miR-455-5p	Tattikota et al, Cell Metabolism (2014)		mmu-miR-19a-3p		mmu-miR-760-3p
mmu-miR-298-5p	Tattikota et al, Cell Metabolism (2014)		mmu-let-7b-5p		mmu-miR-669a-5p
mmu-miR-33-5p	Tattikota et al, Cell Metabolism (2014)		mmu-let-7b-5p		mmu-miR-669l-5p
mmu-miR-431-3p	Tattikota et al, Cell Metabolism (2014)		mmu-miR-152-3p		mmu-miR-669p-5p
mmu-miR-802-5p	Tattikota et al, Cell Metabolism (2014)		mmu-miR-148b-3p		mmu-miR-3082-3p
mmu-miR-187-5p	Tattikota et al, Cell Metabolism (2014)		mmu-miR-148a-3p		mmu-miR-1843b-3p
[truncated: 49,499 more rows]

## Sheet: Supersponge circRNAs <5 sites
PanCircBase ID	CircRNA_Chr_ID	Interacting miRNAs
[truncated: 215 more rows]
