# Supplementary material for: PanCircBase: An online resource for the exploration of circular RNAs in pancreatic islets
Source: Front Cell Dev Biol. 2022 Aug 19;10:942762. doi: 10.3389/fcell.2022.942762 (PMC9437246; doi:10.3389/fcell.2022.942762)
Supplement: Supplementary file 5 [file Table1.XLSX]

## Sheet: Table S1-Annotation
PanCircBase ID	CircRNA_mm39_Chr_ID	chrom	start	end	strand	Genomic length	Other Database IDs	Human circRNA orthologs in other databases	thickStart	thickEnd	geneName	isoformName	Exonic/Intronic circType	Exon/intron Count	Exon/intron index	Exon/intron Sizes	Exon/intron Offsets	flankIntron	Splice length	Sequence
mmu_circScaf8_576	chr17|3195349|3214552|+	chr17	3195349	3214552	+	19203	CIRCpedia: MMU_CIRCpedia_16145, circAtlas: mmu-Scaf8_0001	circBase: hsa_circ_0001654, circAtlas: hsa-SCAF8_0001, CIRCpedia: HSA_CIRCpedia_54043	3195349	3195349	Scaf8	ENSMUST00000076734.8	Exonic circular (circ)RNA	5	2,3,4,5,6	84,45,162,154,131	0,3461,14088,17884,19072	chr17:3165693-3195349|chr17:3214552-3218237	576	TTGTATTCACTGAATGACTATAAGCCACCCATTTCTAAAGCAAAAATGACCCAAATTACAAAGGCAGCCATCAAAGCTATTAAGTTTTATAAACATGTGGTACAAAGTGTTGAGAAATTCATTCAGAAATGTAAACCAGAATACAAGGTACCTGGACTATATGTTATTGACTCCATTGTGCGACAATCCCGGCATCAGTTTGGTCAAGAAAAGGATGTGTTTGCACCCAGATTTAGTAATAACATCATTAGCACTTTTCAGAATTTATATCGTTGCCCTGGGGATGACAAGAGTAAAATAGTGAGAGTATTAAACTTATGGCAGAAGAATAATGTTTTTAAGAGTGAGATTATCCAGCCTCTTCTGGATATGGCGGCAGGGATTCCTCCCCCAGTTGTC…
mmu_circZdhhc14_662	chr17|5735929|5781849|+	chr17	5735929	5781849	+	45920	CIRCpedia: MMU_CIRCpedia_225220, circAtlas: mmu-Zdhhc14_0003	circAtlas: hsa-ZDHHC14_0003, CIRCpedia: HSA_CIRCpedia_54109	5735929	5735929	Zdhhc14	ENSMUST00000089185.6	Exonic circular (circ)RNA	6	3,4,5,6,7,8	159,138,49,103,110,103	0,26733,29314,39572,41170,45817	chr17:5698338-5735929|chr17:5781849-5802966	662	ATATAGCCAACGGCACCAGTTCAGGGGGGTATCGCCCGCCTCCCAGAACCAAAGAAGTCGTCATCAATGGCCAGACCGTGAAACTAAAGTACTGTTTTACCTGCAAGATTTTCCGCCCCCCTCGAGCCTCCCACTGCAGCCTGTGTGATAACTGCGTAGAACAGTTTGATCACCACTGTCCCTGGGTAGGCAACTGTGTGGGGAAAAGAAACTACAGATTTTTTTATATGTTTATTTTATCCCTGTCCTTTCTGACAGTCTTTATATTTGCATTCGTTATCACACACGTCATCCATCGTTCACAGCAAAAGGGATTCCTCGATGCCCTTAAGGACAGTCCAGCGAGTGTGCTAGAGGCTGTAATATGCTTCTTCTCTGTCTGGTCCATCATTGGCCTTT…
mmu_circTulp4_472	chr17|6227103|6249127|+	chr17	6227103	6249127	+	22024	CIRCpedia: MMU_CIRCpedia_25115, circAtlas: mmu-Tulp4_0027		6227103	6227103	Tulp4	ENSMUST00000142030.8	Exonic circular (circ)RNA	3	2,3,4	129,162,181	0,8308,21843	chr17:6156857-6227103|chr17:6249127-6251974	472	GTTGTGCTGGTGAGATGGAATGAGCCATACCAGAAACTGGCCACATGTGATGCAGACGGAGGAATCTTTGTGTGGATTCAATATGAAGGCAGGTGGTCTGTGGAACTGGTCAATGACCGTGGGGCTCAGGTGAGTGATTTCACGTGGAGCCATGATGGGACTCAAGCTCTCATTTCATATCGAGATGGGTTTGTCCTGGTTGGTTCTGTCAGTGGACAAAGACACTGGTCATCTGAAATCAACCTGGAGAGCCAGATCACCTGTGGTATATGGACTCCCGATGACCAGCAGGTGTTGTTTGGCACAGCAGATGGGCAGGTGATCGTCATGGACTGCCACGGCAGAATGCTAGCCCATGTCCTCCTGCATGAATCTGATGGCATCCTCAGCATGTCCTGG…
mmu_circTulp4_302	chr17|6251974|6257332|+	chr17	6251974	6257332	+	5358	CIRCpedia: MMU_CIRCpedia_25169, circAtlas: mmu-Tulp4_0014	circAtlas: hsa-TULP4_0111, CIRCpedia: HSA_CIRCpedia_123317	6251974	6251974	Tulp4	ENSMUST00000149756.8	Exonic circular (circ)RNA	2	5,6	135,167	0,5191	chr17:6249127-6251974|chr17:6257332-6263658	302	ATGGGCCCGCGGCTTACCCCATCCCTGTGCAGAACACCAAGCCGCTGCTCACCGTCAGCTTCACCTCCGGAGACATCAGCTTAATGAACAACTATGACGACTTGTCTCCCACTGTCATCCGTTCAGGGCTGAAAGAGGTGGTGGCCCAGTGGTGTACGCAGGGAGACTTACTGGCAGTTGCTGGGATGGAGCAGCAGGCACAGCTCAGCGAACTGCCCAATGGTCCTCTTCTGAAGAGTGCCATGGTCAAGTTCTACAATGTTAGAGGAGAGCACATTTTCACTCTGGATACACTTGTACAG
mmu_circPde10a_1211	chr17|9117692|9172755|+	chr17	9117692	9172755	+	55063	circBase: mmu_circ_0007097, CIRCpedia: MMU_CIRCpedia_33261, circAtlas: mmu-Pde10a_0008	circAtlas: hsa-PDE10A_0011, CIRCpedia: HSA_CIRCpedia_136214	9117692	9117692	Pde10a	ENSMUST00000115715.8	Exonic circular (circ)RNA	12	2,3,4,5,6,7,8,9,10,11,12,13	129,29,121,50,141,156,51,59,52,143,93,187	0,21643,30231,31649,42280,44011,45509,46075,47935,50489,52636,54876	chr17:8744647-9117692|chr17:9172755-9180691	1211	GTTTGACGGATGAAAAGGTGAAGGCCTATCTTTCTCTCCATCCCCAGGTATTAGATGAATTTGTTTCTGAAAGTGTTAGTGCAGAGACTGTGGAAAAGTGGCTGAAGAGGAAAACCAACAAAGCAAAAGATGAACCATCTCCCAAGGAAGTCAGCAGGTACCAGGATACGAATATGCAGGGAGTCGTGTACGAGCTGAACAGCTACATAGAGCAGCGCCTGGACACGGGCGGGGACAACCACCTGCTCCTCTATGAGCTCAGCAGCATCATCAGGATAGCCACAAAAGCCGACGGATTTGCACTGTACTTCCTTGGAGAGTGCAATAATAGCCTGTGTGTGTTCATACCACCCGGGATGAAGGAAGGCCAACCCCGGCTCATCCCTGCAGGGCCCATCA…
mmu_circPde10a_171	chr17|9147923|9149391|+	chr17	9147923	9149391	+	1468	CIRCpedia: MMU_CIRCpedia_33410, circAtlas: mmu-Pde10a_0003	circBase: hsa_circ_0078638, circAtlas: hsa-PDE10A_0044, CIRCpedia: HSA_CIRCpedia_54309	9147923	9147923	Pde10a	ENSMUST00000115715.8	Exonic circular (circ)RNA	2	4,5	121,50	0,1418	chr17:9139364-9147923|chr17:9149391-9159972	171	TACCAGGATACGAATATGCAGGGAGTCGTGTACGAGCTGAACAGCTACATAGAGCAGCGCCTGGACACGGGCGGGGACAACCACCTGCTCCTCTATGAGCTCAGCAGCATCATCAGGATAGCCACAAAAGCCGACGGATTTGCACTGTACTTCCTTGGAGAGTGCAATAAT
mmu_circPrkn_527	chr17|11286015|11522598|+	chr17	11286015	11522598	+	236583			11286015	11286015	Prkn	ENSMUST00000066658.13	Exonic circular (circ)RNA	3	2,3,4	164,241,122	0,170333,236461	chr17:11059376-11286015|chr17:11522598-11653436	527	TGTTTGTCAGGTTCAACTCCAGCTATGGCTTCCCAGTGGAGGTCGATTCTGACACCAGCATCTTGCAGCTCAAGGAAGTGGTTGCTAAGCGACAGGGGGTTCCAGCTGACCAGCTGCGTGTGATTTTTGCCGGGAAGGAGCTTCCGAATCACCTGACGGTTCAAAACTGTGACCTGGAACAACAGAGTATTGTACACATAGTACAGAGACCACGGAGGAGAAGTCATGAAACAAATGCATCTGGAGGGGACGAACCCCAGAGCACCTCAGAGGGCTCCATATGGGAGTCCAGGAGCTTGACACGAGTGGACCTGAGCAGCCATACCCTGCCGGTGGACTCTGTGGGGCTGGCGGTCATTCTGGACACAGACAGTAAGAGGGATTCAGAAGCAGCCAGAG…
mmu_circIgf2r_640	chr17|12932847|12934934|-	chr17	12932847	12934934	-	2087	CIRCpedia: MMU_CIRCpedia_38134, circAtlas: mmu-Igf2r_0002		12932847	12932847	Igf2r	ENSMUST00000024599.14	Exonic circular (circ)RNA	4	19,18,17,16	180,169,116,175	0,912,1417,1912	chr17:12931007-12932847|chr17:12934934-12935455	640	TGGTAAGTCTTGGAACTTGGGGCTGAGTAGTACTAAGCTCACCTACTACGACGGAATGATCCAGCTGAGCTACAGGAACGGCACTCCCTATAACAATGAAAAGCACACACCGAGAGCCACACTGATTACCTTCCTCTGTGACCGTGACGCTGGAGTGGGCTTCCCAGAATATCAGGAAGAGGACAACTCTACCTACAACTTCCGGTGGTACACCAGTTATGCCTGCCCAGAAGAACCCCTGGAGTGCATGGTGACAGACCCCTCCATGATGGAACAGTATGACCTCTCCAGTCTAGTGAAGTCTGAAGGTGGCTCTGGAGGAAACTGGTATGCTATGGAAAACTCCCGGGAACATGTTACACGGAGGAAATACTACCTCAATGTGTGTCGGCCTCTGAA…
mmu_circIgf2r_733	chr17|12950294|12967670|-	chr17	12950294	12967670	-	17376	CIRCpedia: MMU_CIRCpedia_38135, circAtlas: mmu-Igf2r_0004		12950294	12950294	Igf2r	ENSMUST00000024599.14	Exonic circular (circ)RNA	6	7,6,5,4,3,2	106,130,133,99,125,140	0,2389,4559,7879,8874,17236	chr17:12945720-12950294|chr17:12967670-12988286	733	TTACACATGGGAAGCTGTTGACTCCAAAAACAATGCAGTTTATAAGATCAACGTCTGTGGAAATGTGGGTATTTCCAGCTGTGGGCCTACAAGTGCTATCTGTATGTGTGACCTAAAGACAGAGAACTGCCGCTCAGTGGGTGACTCACTTTTGAGAAGTTCAGCCAGATCACTCCTGGAATTCAACACCACTATGGGCTGCCAGCCTTCAGATTCACAGCACAGAATCCAGACTAGCATTACATTTCTGTGTGGGAAGACCCTGGGAACTCCTGAATTTGTAACTGCCACAGACTGTGTGCATTACTTTGAATGGAGGACTACTGCAGCCTGCAAGAAAGACATATTTAAAGCTGATAAGGAGGTACCATGCTATGCATTTGATGACAAGTTACAGAA…
mmu_circ2700054A10Rik_344	chr17|13768557|13789145|-	chr17	13768557	13789145	-	20588	circAtlas: mmu-Tcte2_0001		13768557	13768557	2700054A10Rik	ENSMUST00000185626.7	Exonic circular (circ)RNA	3	4,3,2	138,80,126	0,5717,20462	chr17:13717047-13768557|chr17:13789145-13889020	344	GACACTCTGTGATGAGGGGTACACGTTCACTGCTGGAGGCAGAGGCCTCTTCAGGTTCCCAGTGGAAGATGGGCTGTCATGGAAGCGCACCCCCATCTCCGCTCACCCTGGCTGTGCTCCTTGAAGGTTTATTTAAGGTTCTCTGCTGTCCACTGAGTTTGTGAAGCCCCCTGACTGTGAAGCCTAAGGAGAGGACCTGCCTGCCTGGTTGCTCAGCGTTTGCAGGACATGAGCCACAGTCCAGTCTCCTGACCTCACCCCACCTCGAGTCATTTATTGTAAGAAGAAAAGGATGGTCCATTTTCAAAGGAGCCATTCGCTAGTGACTTCAGGCCTGGCTACAG
mmu_circAfdn_1863	chr17|14101546|14116484|+	chr17	14101546	14116484	+	14938	circAtlas: mmu-Mllt4_0022	circAtlas: hsa-MLLT4_0029, CIRCpedia: HSA_CIRCpedia_136234	14101546	14101546	Afdn	ENSMUST00000170827.9	Exonic circular (circ)RNA	8	23,24,25,26,27,28,29,30	66,74,119,195,92,186,996,135	0,566,1098,2456,3284,4037,6697,14803	chr17:14082117-14101546|chr17:14116484-14119206	1863	GGTGCTGGCCAGGATAAACTGGGAATCTACGTTAAGTCGGTTGTCAAAGGAGGTGCTGCAGATGTGGATGGACGATTAGCTGCTGGTGACCAACTCCTCAGTGTGGATGGACGAAGTCTGGTTGGACTTTCTCAGGAAAGGGCAGCAGAACTCATGACAAGAACCAGTTCCGTGGTTACACTGGAAGTTGCAAAGCAAGGTGCCATCTATCACGGCCTGGCCACCCTCCTTAACCAGCCGTCCCCCATGATGCAAAGAATTTCAGATCGTCGTGGCTCAGGTAAACCCAGACCAAAGAGTGAAGGTTTTGAGCTCTATAATAATTCAGCTCAAAATGGCTCCCCAGAGAGTCCTCAGATGCCTTGGACAGAGTACAGTGAGCCAAAGAAACTGCCTGGG…
mmu_circFam120b_549	chr17|15626016|15637987|+	chr17	15626016	15637987	+	11971	CIRCpedia: MMU_CIRCpedia_10515, circAtlas: mmu-Fam120b_0001	circAtlas: hsa-FAM120B_0001, CIRCpedia: HSA_CIRCpedia_54438	15626016	15626016	Fam120b	ENSMUST00000055352.8	Exonic circular (circ)RNA	4	3,4,5,6	181,102,173,93	0,1842,8924,11878	chr17:15623391-15626016|chr17:15637987-15643139	549	GTTGCCAGGATGCATCACGTCCACTCAGAAAGCTACCTAGTGTACAACATTCTGAGCAGTGGGGAGATAGAATGCAGTAACACCCTGGAGGATGAGCTGGACCAAGCCCTCCCGAGCCAAGCCTTTATCTACCGCCCAGTCCGGCAGCGCGTCTACGCACTCCTACTCGGGGACTGGAAAGATGGAGCCAGCACTGGCCCAGTGGTCAAGGAGTGGTTTGTGTACCCCGGTAACTCCCTGAAGCACCCAGACCTAGTTAGGCCTCTGCAGATGACCGTTCAAGGGGGAACACCTAGCTTGGAAGTTCTGTGGCTGAGCCAAGAGCCAGCAGTGCAGGCCCAGCGCCTGGACACCTTGCTAGCCTGCTTCAACCTTTCCTCCTCAAGAGAAGAGCTGCAA…
mmu_circPdpk1_1058	chr17|24306977|24326245|-	chr17	24306977	24326245	-	19268	circBase: mmu_circ_0006590, CIRCpedia: MMU_CIRCpedia_14041, circAtlas: mmu-Pdpk1_0005		24306977	24306977	Pdpk1	ENSMUST00000102927.10	Exonic circular (circ)RNA	9	11,10,9,8,7,6,5,4,3	218,174,97,69,76,98,145,138,43	0,3417,5187,5536,10090,12807,13598,18823,19225	chr17:24299409-24306977|chr17:24326245-24329821	1058	GTTGTTCTGGCCCGAGAACTGGCCACTTCCAGAGAATATGCTATTAAAATTCTGGAGAAACGTCATATTATAAAAGAAAACAAAGTTCCGTATGTAACTAGAGAGAGAGATGTGATGTCACGCCTGGATCACCCCTTCTTTGTGAAACTTTATTTTACATTTCAGGACGACGAAAAGCTGTATTTTGGCCTTAGTTATGCCAAAAATGGAGAGCTACTTAAATACATCCGCAAAATTGGCTCATTTGATGAGACCTGTACCCGGTTTTACACGGCTGAGATTGTGTCTGCTTTAGAGTACTTGCATGGCAAGGGCATCATTCACAGAGACCTTAAACCAGAAAACATTTTGTTAAATGAAGACATGCACATCCAGATCACAGATTTTGGAACAGCAAAA…
mmu_circPdpk1_666	chr17|24312164|24326245|-	chr17	24312164	24326245	-	14081	CIRCpedia: MMU_CIRCpedia_14046, circAtlas: mmu-Pdpk1_0010	circBase: hsa_circ_0037552	24312164	24312164	Pdpk1	ENSMUST00000102927.10	Exonic circular (circ)RNA	7	9,8,7,6,5,4,3	97,69,76,98,145,138,43	0,349,4903,7620,8411,13636,14038	chr17:24310568-24312164|chr17:24326245-24329821	666	GTTGTTCTGGCCCGAGAACTGGCCACTTCCAGAGAATATGCTATTAAAATTCTGGAGAAACGTCATATTATAAAAGAAAACAAAGTTCCGTATGTAACTAGAGAGAGAGATGTGATGTCACGCCTGGATCACCCCTTCTTTGTGAAACTTTATTTTACATTTCAGGACGACGAAAAGCTGTATTTTGGCCTTAGTTATGCCAAAAATGGAGAGCTACTTAAATACATCCGCAAAATTGGCTCATTTGATGAGACCTGTACCCGGTTTTACACGGCTGAGATTGTGTCTGCTTTAGAGTACTTGCATGGCAAGGGCATCATTCACAGAGACCTTAAACCAGAAAACATTTTGTTAAATGAAGACATGCACATCCAGATCACAGATTTTGGAACAGCAAAA…
mmu_circTelo2_598	chr17|25329200|25332231|-	chr17	25329200	25332231	-	3031	circBase: mmu_circ_0006609, CIRCpedia: MMU_CIRCpedia_14391, circAtlas: mmu-Telo2_0001		25329200	25329200	Telo2	ENSMUST00000155607.8	Exonic circular (circ)RNA	4	6,5,4,3	103,148,69,278	0,480,889,2753	chr17:25326369-25329200|chr17:25332231-25333910	598	CCCTAGCTTCCGTCTGATGAAGATGGCTCAGCTGCTGGACACATTTCTGAGCACGGGCAGAGTGGCTGCTCTAATGGAGGAGCAGTGTCGGCCACAGACAAAGCCCAGCTTTCCCCTGTTCCAGGAGACGCTGCTCAGCAAGGTTGTGGGCTTACCTGATCTCCTGGGCAACTGTCTCCAGCGGGACAACCTGACCCAGTTCTTCCCCCAGAACTACTTCCCTCTGCTTGGCCAGGAGGTTGTGCAGGCACTAAAGGCAGTTGTGAACTTTCTCCAAGATGGCCTAGACTGCTCTGTCTCCTTCGTATCTCGAGTTCTTGGGAAGGTCTGCATCCAGGGCCGAAAGAGAGAGATCCTGAGTGTGCTGGTGCCCCAGCTGACAGTGCTCACCCAGGACAG…
mmu_circGnptg_94	chr17|25454507|25454601|-	chr17	25454507	25454601	-	94			25454507	25454507	Gnptg	ENSMUST00000115154.11	Exonic circular (circ)RNA	1	6	94	0	chr17:25454454-25454507|chr17:25454601-25454678	94	CATCTGGCATGAGTGGGAAATCATCAACAATACCTTCAAGGGCATGTGGATGACTGATGGGGACTCCTGCCACTCCCGGAGCCGGCAGAGCAAG
mmu_circCacna1h_467	chr17|25599198|25600547|-	chr17	25599198	25600547	-	1349	CIRCpedia: MMU_CIRCpedia_14498, circAtlas: mmu-Cacna1h_0001		25599198	25599198	Cacna1h	ENSMUST00000078496.12	Exonic circular (circ)RNA	4	29,28,27,26	71,134,110,152	0,295,579,1197	chr17:25597833-25599198|chr17:25600547-25602046	467	AGGCCCAGCGCCGGCCCTACTACGCAGACTATTCACACACGCGCCGCTCCATCCATTCGCTGTGCACCAGCCACTACCTGGACCTCTTCATCACCTTCATCATCTGCCTCAATGTCATCACCATGTCCATGGAGCACTACAACCAGCCCAAGTCTCTGGACGAGGCCCTTAAGTACTGCAACTACGTCTTTACCATCGTCTTCGTCTTTGAGGCCGCACTGAAGCTGGTGGCCTTTGGATTCCGGAGGTTCTTCAAGGACAGGTGGAACCAGCTGGACTTGGCCATCGTCCTCCTGTCCATCATGGGCATTGCGCTGGAGGAGATTGAGATGAATGCTGCCCTCCCCATCAACCCCACCATCATCCGCATCATGCGCGTGCTTCGCATCGCCCGTGTGC…
mmu_circLuc7l_255	chr17|26485256|26486332|+	chr17	26485256	26486332	+	1076	circBase: mmu_circ_0000734, CIRCpedia: MMU_CIRCpedia_14734, circAtlas: mmu-Luc7l_0003	circBase: hsa_circ_0105298, circAtlas: hsa-LUC7L_0006, CIRCpedia: HSA_CIRCpedia_17146	26485256	26485256	Luc7l	ENSMUST00000025023.15	Exonic circular (circ)RNA	2	4,5	111,144	0,932	chr17:26476998-26485256|chr17:26486332-26494647	255	GCTATGGATCACTTAGAGTCCTTCATTGCAGAGTGTGATCGGAGAACCGAACTTGCCAAAAAGCGGCTGGCTGAAACACAGGAGGAAATCAGTGCAGAAGTTTCGGCTAAGGCAGAAAAGGTACATGAATTAAATGAAGAAATAGGAAAACTTCTTGCTAAAGCTGAGCAGCTAGGAGCTGAAGGAAATGTGGACGAATCCCAGAAGATTCTTATGGAAGTGGAGAAAGTTCGTGCAAAGAAAAAAGAAGCAGAG
mmu_circCrebrf_1411_1	chr17|26955762|26962105|+	chr17	26955762	26962105	+	6343	circBase: mmu_circ_0006628, CIRCpedia: MMU_CIRCpedia_14830, circAtlas: mmu-Crebrf_0009	circBase: hsa_circ_0008140, circAtlas: hsa-CREBRF_0009, CIRCpedia: HSA_CIRCpedia_51196	26955762	26955762	Crebrf	ENSMUST00000062519.14	Exonic circular (circ)RNA	3	2,3,4	195,126,1090	0,2754,5253	chr17:26934748-26955762|chr17:26962105-26976778	1411	AACCGCAAATTTATTTTTTTTAAAAAGTGGTGACCCAAGCAGTTGAACTGAAGGTATTCTGGGAAAATCTGCTGTTTATTGTGAAAATCATCTTTGATCTTGGAATTAAAAGTAAAGCTGGAAAGGAATTTACAAACAAGAAAAAGAAGAAGTTTGGAATTGGACTCACAGGATCTGGGCTTGGAAATGCCTCAGCCCAGCGTAAGCGGAATGGACCCGCCTTTTGGGGATGCCTTTCGAAGCCACACCTTTTCAGAACAGACTCTGATGAGCACAGATCTCTTAGCCAACAGTTCTGATCCAGATTTCATGTATGAGCTGGATAGAGAGATGAATTATCAACAGAATCCTAGAGACAACTTCCTTTCTTTGGAAGACTGCAAAGACATTGAAAATCTG…
mmu_circCrebrf_1216	chr17|26958516|26962105|+	chr17	26958516	26962105	+	3589	circBase: mmu_circ_0000735, CIRCpedia: MMU_CIRCpedia_14835, circAtlas: mmu-Crebrf_0010	circBase: hsa_circ_0128614, circAtlas: hsa-CREBRF_0005, CIRCpedia: HSA_CIRCpedia_102290	26958516	26958516	Crebrf	ENSMUST00000062519.14	Exonic circular (circ)RNA	2	3,4	126,1090	0,2499	chr17:26955957-26958516|chr17:26962105-26976778	1216	CCCAGCGTAAGCGGAATGGACCCGCCTTTTGGGGATGCCTTTCGAAGCCACACCTTTTCAGAACAGACTCTGATGAGCACAGATCTCTTAGCCAACAGTTCTGATCCAGATTTCATGTATGAGCTGGATAGAGAGATGAATTATCAACAGAATCCTAGAGACAACTTCCTTTCTTTGGAAGACTGCAAAGACATTGAAAATCTGGAGACTTTCACAGATGTCCTGGACAATGAGGATGCTTTAACTTCAAACTGGGAACAGTGGGATACATACTGTGAAGACTTAACTAAGTACACGAAGCTCACCAGCTGTGACATTTGGGGGACAAAAGAGGTGGATTACCTGGGTCTTGATGACTTTTCTAGCCCTTACCAAGATGAAGAGGTCATCAGTAAAACT…
mmu_circCrebrf_1798	chr17|26958516|26982422|+	chr17	26958516	26982422	+	23906	circBase: mmu_circ_0000736, CIRCpedia: MMU_CIRCpedia_14837, circAtlas: mmu-Crebrf_0012		26958516	26958516	Crebrf	ENSMUST00000062519.14	Exonic circular (circ)RNA	6	3,4,5,6,7,8	126,1090,195,190,74,123	0,2499,18262,20217,22695,23783	chr17:26955957-26958516|chr17:26982422-26990265	1798	CCCAGCGTAAGCGGAATGGACCCGCCTTTTGGGGATGCCTTTCGAAGCCACACCTTTTCAGAACAGACTCTGATGAGCACAGATCTCTTAGCCAACAGTTCTGATCCAGATTTCATGTATGAGCTGGATAGAGAGATGAATTATCAACAGAATCCTAGAGACAACTTCCTTTCTTTGGAAGACTGCAAAGACATTGAAAATCTGGAGACTTTCACAGATGTCCTGGACAATGAGGATGCTTTAACTTCAAACTGGGAACAGTGGGATACATACTGTGAAGACTTAACTAAGTACACGAAGCTCACCAGCTGTGACATTTGGGGGACAAAAGAGGTGGATTACCTGGGTCTTGATGACTTTTCTAGCCCTTACCAAGATGAAGAGGTCATCAGTAAAACT…
mmu_circAnks1_774	chr17|28204039|28207890|+	chr17	28204039	28207890	+	3851	CIRCpedia: MMU_CIRCpedia_36651, circAtlas: mmu-Anks1_0002	circBase: hsa_circ_0076080, circAtlas: hsa-ANKS1A_0004, CIRCpedia: HSA_CIRCpedia_54817	28204039	28204039	Anks1	ENSMUST00000114842.9	Exonic circular (circ)RNA	5	5,6,7,8,9	297,76,102,102,197	0,1186,1485,1679,3654	chr17:28197463-28204039|chr17:28207890-28210281	774	AACAACGACAATGAGACGGCCCTGCACTGCGCGGCCCAGTACGGCCACACGGAGGTCGTGAAGGCTCTGCTGGAGGAGCTCACGGACCCCACCATGCGCAACAACAAGTTTGAAACGCCCCTGGACTTGGCGGCGCTGTACGGGCGGCTGGAGGTGGTGAAGCTGCTGCTGGGTGCACACCCCAATCTCCTGAGCTGCAGCACTCGGAAACACACGCCCCTGCACTTGGCAGCAAGGAATGGCCACAAGGCCGTGGTGCAGGTCCTGCTGGACGCCGGCATGGATAGCAACTATCAGACGGAGATGGGCAGTGCTTTGCATGAGGCTGCTTTGTTTGGCAAGACCGATGTGGTGCAAATCCTGCTGGCTGCAGGAATCGATGTTAACATAAAGGATAAC…
mmu_circFance_193	chr17|28539763|28541745|+	chr17	28539763	28541745	+	1982	CIRCpedia: MMU_CIRCpedia_212559, circAtlas: mmu-Fance_0001		28539763	28539763	Fance	ENSMUST00000114803.9	Exonic circular (circ)RNA	2	8,9	67,126	0,1856	chr17:28537381-28539763|chr17:28541745-28545125	193	GCAGGTCCTGGAGCTGGCCTGGCGAGAAGAGACGTTCCTGGTGTTGCAGACGCTCCTGGAACGGCAGGTAGAGATGACCCCTGAGGTGTTCAGTGTCTTAGTGCAGAGGCTCTGCAAAGAGGGACCAGCAGCCACTACCTCCATGGCCTATGCCAAGCTGATGCTGACGGTGATGACCAAGTACCAGACCAGT
mmu_ciRpl10a_1002	chr17|28548496|28549498|+	chr17	28548496	28549498	+	1002			28548496	28548496	Rpl10a	ENSMUST00000233895.2	Circular intronic (ci)RNA	1	4	1002	0	chr17:28548496-28549803	1002	GTAGGTGGGGCTCACTAGGGCTGAACACAACCCATGACCCCCTGCCCAGGAGTGGCAGCACACATTGGGCTTCACAACCAGTTAGAAAATGCCCCACAGGCTGGTCTGATACTCCCCTCTCGCCAGTGTGTGCAGTTGACTCATAGCCAGCTATTGGTTTGGGTTTCAAGTCTTTTCAGTTAACAACCTATCGAGGGAGGGGTCACAAGTGTCTCCCACGTGTTAGCCTCCATGGTAGCCCCTGTCTCCGCATACATTTTGGGAATAGTTATCCACTGTGAGCTAGGCAGTTGTCATGCCTGCTTTTATAGATAGAAGGTTTCTCCATCTGTCTTAAGATTTGGAGTAATACTGAGTCTTACTGATGTTGCCAGCCTGGGGTCTAAGGTTATCCTCTAG…
mmu_circFkbp5_529	chr17|28647325|28660027|-	chr17	28647325	28660027	-	12702	circBase: mmu_circ_0006655, CIRCpedia: MMU_CIRCpedia_15194, circAtlas: mmu-Fkbp5_0006	circBase: hsa_circ_0001599, circAtlas: hsa-FKBP5_0005, CIRCpedia: HSA_CIRCpedia_54850	28647325	28647325	Fkbp5	ENSMUST00000079413.11	Exonic circular (circ)RNA	4	5,4,3,2	115,143,145,126	0,869,9640,12576	chr17:28634999-28647325|chr17:28660027-28704925	529	GTCTTCTACTTACAAAGGACAATGACTACTGATGAGGGCACCAGTAACAATGGAGAGAACCCAGCAGCCACCATGACTGAGCAGGGTGAAGATATCACTACGAAGAAAGACAGAGGAGTATTAAAGATTGTCAAAAGAGTGGGGACTAGTGACGAGGCCCCAATGTTTGGTGACAAAGTTTATGTCCACTACAAAGGGATGTTGTCAGATGGAAAGAAGTTTGATTCCAGTCATGACAGAAAGAAGCCATTTGCCTTTAGCCTTGGCCAAGGCCAGGTTATCAAAGCCTGGGACATTGGGGTGTCTACTATGAAGAAAGGCGAGATCTGCCATTTATTATGTAAACCAGAATATGCTTATGGCTCGGCTGGCCACCTCCAAAAAATTCCATCAAATGCA…
mmu_circSrpk1_361	chr17|28821661|28824360|-	chr17	28821661	28824360	-	2699	CIRCpedia: MMU_CIRCpedia_15248, circAtlas: mmu-Srpk1_0016	circBase: hsa_circ_0076175, circAtlas: hsa-SRPK1_0019	28821661	28821661	Srpk1	ENSMUST00000233440.2	Exonic circular (circ)RNA	3	8,7,6	166,107,88	0,750,2611	chr17:28819868-28821661|chr17:28824360-28825280	361	GTTCGCAACTCAGACCCGAATGATCCAAATGGAGAAATGGTTGTTCAACTACTAGATGACTTTAAAATATCAGGCGTTAATGGAACACATATCTGCATGGTGTTTGAGGTTTTGGGGCATCATCTACTCAAGTGGATCATCAAGTCCAACTATCAGGGGCTTCCGCTGCCTTGTGTCAAAAAAATTATTCAGCAAGTGCTACAGGGCCTGGATTACTTACACACCAAGTGCCGGATCATCCACACGGACATCAAACCAGAGAACATCTTGTTGTCTGTGAATGAGCAGTACATTCGAAGGCTGGCTGCAGAGGCCACAGAGTGGCAGCGCTCAGGAGCTCCCCCACCATCGGGGTCTGCAG
mmu_circMapk14_494	chr17|28932747|28947445|+	chr17	28932747	28947445	+	14698	CIRCpedia: MMU_CIRCpedia_212560, circAtlas: mmu-Mapk14_0006	circAtlas: hsa-MAPK14_0004, CIRCpedia: HSA_CIRCpedia_99360	28932747	28932747	Mapk14	ENSMUST00000004990.14	Exonic circular (circ)RNA	6	2,3,4,5,6,7	130,59,112,30,48,115	0,1609,10970,11719,12023,14583	chr17:28910829-28932747|chr17:28947445-28947877	494	TGCTGCTTTTGATACAAAGACGGGGCATCGTGTGGCAGTTAAGAAGCTGTCGAGACCGTTTCAGTCCATCATTCACGCCAAAAGGACCTACCGAGAGTTGCGTCTGCTGAAGCACATGAAACACGAAAATGTGATTGGTCTGTTGGATGTGTTCACACCCGCAAGGTCACTGGAGGAATTCAATGACGTGTACCTGGTGACCCATCTCATGGGGGCGGACCTGAACAACATCGTGAAGTGCCAGAAGCTGACCGACGACCACGTTCAGTTTCTCATCTACCAGATCCTCCGAGGGCTGAAGTATATACATTCGGCTGACATAATTCACAGGGACCTAAAGCCCAGCAACCTAGCTGTGAACGAAGACTGTGAGCTCAAGATTCTGGATTTTGGGCTGGC…
mmu_circBrpf3_1471	chr17|29024902|29026373|+	chr17	29024902	29026373	+	1471	circBase: mmu_circ_0006662, CIRCpedia: MMU_CIRCpedia_15295, circAtlas: mmu-Brpf3_0003		29024902	29024902	Brpf3	ENSMUST00000004985.11	Exonic circular (circ)RNA	1	2	1471	0	chr17:29020335-29024902|chr17:29026373-29029486	1471	GTTTGCCTTCGTGGTTTCCAGTTGCCATGAGGAAGCCTCGCCGAAAGTCACGGCAGAATGCCGAGGGCCGGAGATCCCCATCCCCATACAGTCTTAAGTGCTCACCCACACGGGAGACCCTGACTTACGCCCAAGCCCAGAGGATTGTTGAGGTCGACATCGATGGCCGCCTACATCGGATCAGCATTTATGACCCACTTAAGATCATCACTGAAGATGAGCTGACTGCTCAGGATATTACCGAATGCAATAGCAACAAGGAAAACAGTGAGCAGCCCCAATTCCCTGCCAAGTCCAAGAAACCCTCATCAAAGGGCAAGAGGAAGGAGTCCTGTTCCAAGCATGCGTCCGGTACCTCCTTCCACCTCCCCCAGCCCAGCTTTCGTGTGGTGGATACGG…
mmu_circBrpf3_1628	chr17|29024902|29029643|+	chr17	29024902	29029643	+	4741	circBase: mmu_circ_0006663, CIRCpedia: MMU_CIRCpedia_15296, circAtlas: mmu-Brpf3_0004	CIRCpedia: HSA_CIRCpedia_68425	29024902	29024902	Brpf3	ENSMUST00000004985.11	Exonic circular (circ)RNA	2	2,3	1471,157	0,4584	chr17:29020335-29024902|chr17:29029643-29033559	1628	GTTTGCCTTCGTGGTTTCCAGTTGCCATGAGGAAGCCTCGCCGAAAGTCACGGCAGAATGCCGAGGGCCGGAGATCCCCATCCCCATACAGTCTTAAGTGCTCACCCACACGGGAGACCCTGACTTACGCCCAAGCCCAGAGGATTGTTGAGGTCGACATCGATGGCCGCCTACATCGGATCAGCATTTATGACCCACTTAAGATCATCACTGAAGATGAGCTGACTGCTCAGGATATTACCGAATGCAATAGCAACAAGGAAAACAGTGAGCAGCCCCAATTCCCTGCCAAGTCCAAGAAACCCTCATCAAAGGGCAAGAGGAAGGAGTCCTGTTCCAAGCATGCGTCCGGTACCTCCTTCCACCTCCCCCAGCCCAGCTTTCGTGTGGTGGATACGG…
mmu_circBtbd9_1181	chr17|30732529|30749339|-	chr17	30732529	30749339	-	16810	circBase: mmu_circ_0000738, CIRCpedia: MMU_CIRCpedia_15824, circAtlas: mmu-Btbd9_0001	circBase: hsa_circ_0076254, circAtlas: hsa-BTBD9_0001, CIRCpedia: HSA_CIRCpedia_54917	30732529	30732529	Btbd9	ENSMUST00000168787.8	Exonic circular (circ)RNA	5	6,5,4,3,2	120,220,265,364,212	0,3548,11157,13746,16598	chr17:30553306-30732529|chr17:30749339-30795119	1181	GCCAGTGACTATCATCTGTTCCACAGGATGAGTAACAGCCACCCTCTTCGCCCCTTTACTGCAGTGGGGGAAATCGATCATGTGCACATTTTGTCTGAGCATATTGGTGCCTTGTTGATTGGTGAAGAATATGGTGATGTCACGTTTGTTGTGGAAAAGAAGCACTTTCCTGCCCACAGGGTAATTTTAGCAGCGAGGTGCCAATATTTTCGAGCATTACTGTATGGCGGGATGCGAGAGTCGCAGCCCGAAGCAGAGATCCCTCTCCAAGACACCACGGCCGAGGCTTTCACGATGCTCCTCAGATATATCTACACGGGGCGGGCGACGCTCACTGATGAGAAGGAGGAGGTGCTGCTGGACTTCCTGAGCCTGGCTCACAAATACGGATTTCCAGAG…
mmu_circAkap8l_2966	chr17|32551452|32564372|-	chr17	32551452	32564372	-	12920	circBase: mmu_circ_0006696, CIRCpedia: MMU_CIRCpedia_16490, circAtlas: mmu-Akap8l_0002	circBase: hsa_circ_0049848, circAtlas: hsa-AKAP8L_0002, CIRCpedia: HSA_CIRCpedia_86672	32551452	32551452	Akap8l	ENSMUST00000236039.2	Exonic circular (circ)RNA	10	11,10,9,8,7,6,5,4,3,2	131,106,1694,61,71,97,454,244,33,75	0,332,524,3084,3479,3628,3806,5792,6312,12845	chr17:32540965-32551452|chr17:32564372-32569460	2966	GTTTTGTCCAAGGATCCGAAACCACTTTGCAGTCTACGTACTGTGACACCAGTGCCCAGCCCACCTGTGATTATGGATATGGAACTTGGAACTCTGGGACAAATAGAGGCTACGAGAACTATGGTTATGGCTATGGCTATGGCCAGGATAACACCACCAACTATGGGTATGGTATGGCCACTTCACACTCTTGGGAAATGGCTAGCTCTGACACAAATGCAAACCCTAGTGCCTCGGGTAGCGCCAGTGCCGATTCCGTTTTATCCAGAATTAACCAGCGCTTAGATATGATGCCGCACTTGGAGACAGACATGATACAAGGAGGTGTGTACGGCTCAGGTGGTGGAGAGAGATATGACTCCTATGAGGCCTGTGACTCAAGGGCCATCCTGAGTGAAC…
mmu_ciBC051142_1781	chr17|34647119|34648900|+	chr17	34647119	34648900	+	1781			34647119	34647119	BC051142	ENSMUST00000131998.2	Circular intronic (ci)RNA	1	7	1781	0	chr17:34647119-34648904	1781	GTGAGTGTTCTATGGCTTGCTTTTAGTTCTGCCATTTTTTGTTTTGCAAGCCTTAATGTTTCAAATACTTGCTGCTGCTGTTGTTTTTACCCAAGTCTCCACCCCGGGGCCTTCCTTTTCTGTGTCATGTTTGGCTTTGCCGTTTGGCTGGATTTGTTTTTTATCCTTAAATTTGTATAACACATTCTCTCCAGTTATTGCTTTTTCAAAGAATGGAGACAATCAATATTTTCTACTAGACAGTAACCTTTCATTGGCCATCTCCCAAAAGGCTTTCTTCCCACTCCAATGGCTGTGGACAATTAATAATGTTAAATCCACATAAACAAACAAACAAACAAAGAAGCAAAAACAGAACCTTTGTGTTGCAATGTCTGCCATAGTCTTTCTCCTTTCTCA…
mmu_ciPbx2_303	chr17|34810466|34810769|+	chr17	34810466	34810769	+	303			34810466	34810466	Pbx2	ENSMUST00000173328.8	Circular intronic (ci)RNA	1	1	303	0	chr17:34810466-34812545	303	GTAGGGTGGACACAACTCCCGAGGACAGTTAAAGAGTCTCTATCCTGAGCTGTCAAGCTACTAAACAGGGTGTGAGGGCTGCGGCCTGCCCCTGCCTAGTGAGAAAAAAAGGGAAGAGTAAGACAATTGTCCAGCACTAGCAGTCTCAGGCCCCAAGGCAGAGGGGCCCAGAGGCGGTGAAGCGACTCTTACCCCGCCCCCACCCTGCTGCTGAGTCTGTCTGATGTTTTGGTTGTATGAATAAACATAATTCCCCTCTGGACTGAAGACTGGTATCTGGGGGTGTGTGTGGGGGGGTGCAAG
mmu_circCd2ap_315	chr17|43156216|43163419|-	chr17	43156216	43163419	-	7203	circBase: mmu_circ_0006764, CIRCpedia: MMU_CIRCpedia_19949, circAtlas: mmu-Cd2ap_0001	circAtlas: hsa-CD2AP_0002, CIRCpedia: HSA_CIRCpedia_55210	43156216	43156216	Cd2ap	ENSMUST00000024709.9	Exonic circular (circ)RNA	2	3,2	154,161	0,7042	chr17:43149693-43156216|chr17:43163419-43187203	315	TTGACTATATTGTGGAATATGACTATGATGCTGTACATGATGATGAGTTAACTATCCGAGTTGGGGAAATCATCAGAAATGTGAAAAAACTACAGGAAGAAGGATGGCTAGAAGGAGAACTAAATGGGAGACGAGGGATGTTCCCTGACAATTTTGTTAAGGAAATTAAGCGAGAGACAGAACCCAAGGATGACAATTTGCCCATCAAACGGGAAAGGCAAGGAAATGTAGCAAGTCTTGTACAGCGAATCAGCACTTATGGACTTCCAGCTGGAGGAATTCAGCCACATCCACAAACCAAAGCTATTAAGAAGA
mmu_circSupt3_579	chr17|45344124|45359279|+	chr17	45344124	45359279	+	15155	circBase: mmu_circ_0000796, CIRCpedia: MMU_CIRCpedia_20497, circAtlas: mmu-Supt3_0001		45344124	45344124	Supt3	ENSMUST00000050630.14	Exonic circular (circ)RNA	5	7,8,9,10,11	76,113,108,171,111	0,3474,4838,7978,15044	chr17:45314116-45344124|chr17:45359279-45430029	579	AGAGCAGAAAGACAGACTCGTACTATGGATTCAGCTCAATATGCAGAATTCTGTGAAAGCCGACAGTTAAGTTTCTCCAAAAAAGCTTCCAAATTCCGAGACTGGCTGGACTGCAGCAGCATGGAGATAAAACCCAATGTCATAGCTATGGAAATCCTGGCATATCTGGCATACGAAACCGTGGCCCAGCTGGTGGATCTGGCTCTTCTAGTGAGGCAAGATATGGTGTCCAAGGCAGGGGACCCCTTCAGCCATGCCATTTCTGCAACCTTCATTCAGTACCACAACTCTGCTGAGGGGTCCTCATGTTTGAAGTCCAGCCCAGACTCTCCTGAGAACACACCTCCTCCTACACCAACAGCTCCCTCTTCTGGATCACAGCATTCAGGTAGAGCTGCA…
mmu_circXpo5_530	chr17|46528507|46532407|+	chr17	46528507	46532407	+	3900	circAtlas: mmu-Xpo5_0014		46528507	46528507	Xpo5	ENSMUST00000087031.7	Exonic circular (circ)RNA	5	9,10,11,12,13	100,84,126,91,129	0,963,1809,3179,3771	chr17:46526734-46528507|chr17:46532407-46533586	530	GACTGCAGATGGAGGAGGCTTGGTCGAAAAACACTACCTCTTCCTGAAGAGACTTTGTCAGGTGTTATGTGCACTGGGAAATCTGCTATGTGCACTGCTGGCCTTAGATGCTAACATACAAACACCTATAAACTTTGGAATGTACCTGGAATCTTTTCTTGCTTTCACAACCCATCCAAGTCAGTTTTTACGCTCTTCAACCCATATGACGTGGGGAGCCCTCTTCAGGCATGAAGTTCTGTCCCGTGATCCGGCACTGTTAGCAGTAATACCAAAATATCTTCGTGCTTCTATGACAAACTTGGTCAAGATGGGCTTTCCTTCTAAAACAGATAGCCCCAGCTGTGAATATTCCCGATTTGATTTCGATAGTGATGAGGACTTCAATGCTTTCTTCAA…
mmu_circXpo5_1331	chr17|46529470|46541306|+	chr17	46529470	46541306	+	11836	circAtlas: mmu-Xpo5_0011	circAtlas: hsa-XPO5_0075, CIRCpedia: HSA_CIRCpedia_164110	46529470	46529470	Xpo5	ENSMUST00000087031.7	Exonic circular (circ)RNA	11	10,11,12,13,14,15,16,17,18,19,20	84,126,91,129,131,156,42,90,200,100,182	0,846,2216,2808,4116,6471,7868,8374,9185,10767,11654	chr17:46528607-46529470|chr17:46541306-46544643	1331	GCCTTAGATGCTAACATACAAACACCTATAAACTTTGGAATGTACCTGGAATCTTTTCTTGCTTTCACAACCCATCCAAGTCAGTTTTTACGCTCTTCAACCCATATGACGTGGGGAGCCCTCTTCAGGCATGAAGTTCTGTCCCGTGATCCGGCACTGTTAGCAGTAATACCAAAATATCTTCGTGCTTCTATGACAAACTTGGTCAAGATGGGCTTTCCTTCTAAAACAGATAGCCCCAGCTGTGAATATTCCCGATTTGATTTCGATAGTGATGAGGACTTCAATGCTTTCTTCAACTCCTCCCGAGCCCAGCATGGAGAGGTGGTGAGGTGTGTGTGTCGACTGGATCCTAAGACTAGCTTCCAGATGGCGGCAGAATGGCTCAAGTATCAGCTG…
mmu_circXpo5_282	chr17|46540237|46541306|+	chr17	46540237	46541306	+	1069	CIRCpedia: MMU_CIRCpedia_212586, circAtlas: mmu-Xpo5_0005	circAtlas: hsa-XPO5_0063, CIRCpedia: HSA_CIRCpedia_169145	46540237	46540237	Xpo5	ENSMUST00000087031.7	Exonic circular (circ)RNA	2	19,20	100,182	0,887	chr17:46538855-46540237|chr17:46541306-46544643	282	AGCGCTGTCAGATATTGACTCCTTCATTGCCTATGTGGGTGCTGATCTGAAAAGCTGTGACCCAGCTGTGGAGGATCCATGTGGCTTGAACCGTGCACGAATGAGCTTTTGTGTGTACAGCATCCTGGGGGTTATGAGACGCACTAGCTGGCCTTCCGACCTAGAAGAAGCCAAAGCTGGGGGCTTTGTGGTGGGCTACACACCCAGTGGAAATCCCATCTTCCGTAACCCCTGCACAGAGCAGATCCTCAGACTTCTCGACAATTTGCTTGCCCTTGTAAG
mmu_circPlcl2_2691	chr17|50913322|50918223|+	chr17	50913322	50918223	+	4901	circBase: mmu_circ_0000798, CIRCpedia: MMU_CIRCpedia_21887, circAtlas: mmu-Plcl2_0002	circBase: hsa_circ_0001274, circAtlas: hsa-PLCL2_0002, CIRCpedia: HSA_CIRCpedia_44378	50913322	50913322	Plcl2	ENSMUST00000043938.8	Exonic circular (circ)RNA	2	2,3	2487,204	0,4697	chr17:50816965-50913322|chr17:50918223-50947143	2691	GATGGCACGAAGCAGAAAAGGGAGCGGAAGAAGACGGTGTCATTCAGCAGCATGCCGACAGAGAAGAAGATCAGCAGCGCAAGTGACTGTATCAACTCAATGGTTGAGGGCTCTGAACTCAAAAAGGTTCGTTCTAACTCCAGAATTTACCATCGGTATTTTCTGCTGGACGCCGACATGCAAAGCCTGAGGTGGGAGCCATCTAAGAAGGATTCTGAGAAAGCCAAGATTGATATCAAATCTATCAAGGAAGTGAGAACAGGAAAGAACACAGATATATTCCGCAGCAATGGCATTTCTGAGCAGATCTCTGAAGATTGTGCATTTTCAGTCATATATGGAGAAAATTATGAGTCACTTGATTTGGTTGCCAATTCTGCAGATGTTGCAAACATCTGG…
mmu_circPlcl2_2767	chr17|50913322|50947219|+	chr17	50913322	50947219	+	33897	circBase: mmu_circ_0006813, CIRCpedia: MMU_CIRCpedia_21888, circAtlas: mmu-Plcl2_0001	circBase: hsa_circ_0122695, circAtlas: hsa-PLCL2_0001, CIRCpedia: HSA_CIRCpedia_44379	50913322	50913322	Plcl2	ENSMUST00000043938.8	Exonic circular (circ)RNA	3	2,3,4	2487,204,76	0,4697,33821	chr17:50816965-50913322|chr17:50947219-50975026	2767	GATGGCACGAAGCAGAAAAGGGAGCGGAAGAAGACGGTGTCATTCAGCAGCATGCCGACAGAGAAGAAGATCAGCAGCGCAAGTGACTGTATCAACTCAATGGTTGAGGGCTCTGAACTCAAAAAGGTTCGTTCTAACTCCAGAATTTACCATCGGTATTTTCTGCTGGACGCCGACATGCAAAGCCTGAGGTGGGAGCCATCTAAGAAGGATTCTGAGAAAGCCAAGATTGATATCAAATCTATCAAGGAAGTGAGAACAGGAAAGAACACAGATATATTCCGCAGCAATGGCATTTCTGAGCAGATCTCTGAAGATTGTGCATTTTCAGTCATATATGGAGAAAATTATGAGTCACTTGATTTGGTTGCCAATTCTGCAGATGTTGCAAACATCTGG…
mmu_circTbc1d5_336	chr17|51120783|51181736|-	chr17	51120783	51181736	-	60953	circAtlas: mmu-Tbc1d5_0066	circAtlas: hsa-TBC1D5_0046, CIRCpedia: HSA_CIRCpedia_104086	51120783	51120783	Tbc1d5	ENSMUST00000024717.10	Exonic circular (circ)RNA	3	16,15,14	86,107,143	0,38777,60810	chr17:51107223-51120783|chr17:51181736-51224554	336	ACGATGGGTGCGGCTGCTGTTTGGCAGAGAGTTCCCTCTGCAGGACCTGCTGGTGGTCTGGGATGCCCTGTTTGCGGATAGCCTCAACCTGAGCTTAGTCGACTATGTCTTCACAGCCATGCTACTCTATATCCGAGATGCTTTGATTTCTAGTAACTATCAGACCTGTCTTGGCCTTCTGATGCATTATCCAATCATCGGGGACATACACTCACTGATACTGAAGGCTCTGTTCCTTAGAGACCCAAAGAGAAATCCAAGGCCGGCGACTTACCAGTTCCACCCCAACTTAGACTACTACAAAGCACGGGGAGCCGACCTTATGAACAAAAGCCG
mmu_circTbc1d5_633	chr17|51159560|51227631|-	chr17	51159560	51227631	-	68071	circBase: mmu_circ_0006818, CIRCpedia: MMU_CIRCpedia_21961, circAtlas: mmu-Tbc1d5_0015	circBase: hsa_circ_0064547, circAtlas: hsa-TBC1D5_0024, CIRCpedia: HSA_CIRCpedia_44473	51159560	51159560	Tbc1d5	ENSMUST00000024717.10	Exonic circular (circ)RNA	6	15,14,13,12,11,10	107,143,173,70,51,89	0,22033,64994,66459,66629,67982	chr17:51120869-51159560|chr17:51227631-51242483	633	GGTATGCATGAGCTACTAGCGCCTATCATCTTTACCCTCCACTGTGACCACCAAGCTTTTCTACATGCCAGCGAGTCTGCACAGCCCAGTGAGGAAATGAAAACTCTCCTGAACCCTGAGTATCTGGAGCATGATGCCTATGCAATGTTCTCACAGCTTATGGAAACTGCTGAACCTTGGTTTTCTACGTTTGAGCATGATGGTCAAAAGGGAAAAGAAACTCTGATGGCCCCCATTCCCTTTGCTCGACCACAGGATTTAGGGCCAACAGTTGCCATTGTTACAAAAGTCAACCAGATCCAGGACCATCTACTGAAGAAACATGATATTGAGCTCTACATGCACCTGAACAGACTAGAAATTGCACCACAAATATATGGGTTACGATGGGTGCGGCTG…
mmu_circTbc1d5_383	chr17|51224554|51227631|-	chr17	51224554	51227631	-	3077	circBase: mmu_circ_0006819, CIRCpedia: MMU_CIRCpedia_21984, circAtlas: mmu-Tbc1d5_0001	circBase: hsa_circ_0002047, circAtlas: hsa-TBC1D5_0002, CIRCpedia: HSA_CIRCpedia_44475	51224554	51224554	Tbc1d5	ENSMUST00000024717.10	Exonic circular (circ)RNA	4	13,12,11,10	173,70,51,89	0,1465,1635,2988	chr17:51181736-51224554|chr17:51227631-51242483	383	GGTATGCATGAGCTACTAGCGCCTATCATCTTTACCCTCCACTGTGACCACCAAGCTTTTCTACATGCCAGCGAGTCTGCACAGCCCAGTGAGGAAATGAAAACTCTCCTGAACCCTGAGTATCTGGAGCATGATGCCTATGCAATGTTCTCACAGCTTATGGAAACTGCTGAACCTTGGTTTTCTACGTTTGAGCATGATGGTCAAAAGGGAAAAGAAACTCTGATGGCCCCCATTCCCTTTGCTCGACCACAGGATTTAGGGCCAACAGTTGCCATTGTTACAAAAGTCAACCAGATCCAGGACCATCTACTGAAGAAACATGATATTGAGCTCTACATGCACCTGAACAGACTAGAAATTGCACCACAAATATATGGGTT
mmu_circTbc1d5_486	chr17|51224554|51242586|-	chr17	51224554	51242586	-	18032	circBase: mmu_circ_0006820, CIRCpedia: MMU_CIRCpedia_21985, circAtlas: mmu-Tbc1d5_0002	circBase: hsa_circ_0008286, circAtlas: hsa-TBC1D5_0001, CIRCpedia: HSA_CIRCpedia_44476	51224554	51224554	Tbc1d5	ENSMUST00000024717.10	Exonic circular (circ)RNA	5	13,12,11,10,9	173,70,51,89,103	0,1465,1635,2988,17929	chr17:51181736-51224554|chr17:51242586-51270720	486	GTTTCCTGAAATGCAGTTTTTCCAACAAGAAAATGTGAGAAAAATTCTTACAGATGTTCTGTTCTGCTATGCAAGAGAGAACGAGCAGTTGCTTTACAAACAGGGTATGCATGAGCTACTAGCGCCTATCATCTTTACCCTCCACTGTGACCACCAAGCTTTTCTACATGCCAGCGAGTCTGCACAGCCCAGTGAGGAAATGAAAACTCTCCTGAACCCTGAGTATCTGGAGCATGATGCCTATGCAATGTTCTCACAGCTTATGGAAACTGCTGAACCTTGGTTTTCTACGTTTGAGCATGATGGTCAAAAGGGAAAAGAAACTCTGATGGCCCCCATTCCCTTTGCTCGACCACAGGATTTAGGGCCAACAGTTGCCATTGTTACAAAAGTCAACCA…
mmu_circSatb1_1453	chr17|52082233|52116315|-	chr17	52082233	52116315	-	34082	circBase: mmu_circ_0006824, CIRCpedia: MMU_CIRCpedia_22197, circAtlas: mmu-Satb1_0011		52082233	52082233	Satb1	ENSMUST00000144331.8	Exonic circular (circ)RNA	7	8,7,6,5,4,3,2	213,455,112,124,127,177,245	0,7406,10323,28225,29108,29991,33837	chr17:52075075-52082233|chr17:52116315-52139497	1453	TTCTGGCAGGTGATCTGTAAGACAGTGACTGAGTATGGATCATTTGAACGAGGCAACTCAGGGGAAAGAACATTCAGAAATGTCTAACAATGTGAGTGATCCGAAGGGTCCACCCGCCAAGATTGCCCGCCTGGAGCAGAACGGGAGCCCTCTAGGAAGAGGAAGGCTTGGGAGCACAGGTGGAAAGATGCAGGGAGTGCCTTTAAAACACTCGGGCCATCTCATGAAAACCAACCTTAGGAAAGGAACCATGTTACCAGTTTTCTGCGTGGTGGAACATTATGAAAACGCCATTGAGTATGATTGCAAGGAGGAGCACGCGGAATTTGTATTGGTGAGAAAGGATATGCTTTTCAACCAGCTGATAGAGATGGCGTTGCTGTCTCTAGGCTATTCACA…
mmu_circSatb1_1240	chr17|52089639|52116315|-	chr17	52089639	52116315	-	26676	circBase: mmu_circ_0006826, CIRCpedia: MMU_CIRCpedia_22202, circAtlas: mmu-Satb1_0010		52089639	52089639	Satb1	ENSMUST00000144331.8	Exonic circular (circ)RNA	6	7,6,5,4,3,2	455,112,124,127,177,245	0,2917,20819,21702,22585,26431	chr17:52082446-52089639|chr17:52116315-52139497	1240	TTCTGGCAGGTGATCTGTAAGACAGTGACTGAGTATGGATCATTTGAACGAGGCAACTCAGGGGAAAGAACATTCAGAAATGTCTAACAATGTGAGTGATCCGAAGGGTCCACCCGCCAAGATTGCCCGCCTGGAGCAGAACGGGAGCCCTCTAGGAAGAGGAAGGCTTGGGAGCACAGGTGGAAAGATGCAGGGAGTGCCTTTAAAACACTCGGGCCATCTCATGAAAACCAACCTTAGGAAAGGAACCATGTTACCAGTTTTCTGCGTGGTGGAACATTATGAAAACGCCATTGAGTATGATTGCAAGGAGGAGCACGCGGAATTTGTATTGGTGAGAAAGGATATGCTTTTCAACCAGCTGATAGAGATGGCGTTGCTGTCTCTAGGCTATTCACA…
mmu_circKat2b_892	chr17|53960049|53972935|+	chr17	53960049	53972935	+	12886	CIRCpedia: MMU_CIRCpedia_22716, circAtlas: mmu-Kat2b_0009	circAtlas: hsa-KAT2B_0023	53960049	53960049	Kat2b	ENSMUST00000000724.15	Exonic circular (circ)RNA	8	10,11,12,13,14,15,16,17	209,127,111,144,115,37,64,85	0,1417,6296,7007,10513,12384,12631,12801	chr17:53955911-53960049|chr17:53972935-53977702	892	ACCAATTTTCTGTCAGCCCATTCGGCCAGAGATGAGGCGGCACGGCTGGAAGAACGCAGGGGTGTCATTGAATTCCACGTGGTGGGCAACTCCCTGAACCAGAAACCAAACAAGAAGATCCTGATGTGGCTCGTGGGCCTCCAGAATGTGTTTTCCCACCAGCTGCCCAGAATGCCCAAAGAGTACATCACACGGCTCGTCTTTGACCCGAAACACAAAACCCTTGCTTTAATTAAAGATGGCCGTGTCATTGGTGGTATCTGTTTCCGGATGTTTCCATCCCAGGGATTCACAGAGATTGTTTTCTGTGCAGTAACCTCAAATGAACAAGTCAAGGGCTATGGAACCCACCTGATGAACCATCTCAAAGAATACCACATAAAGCACGAGATCCTCAAC…
mmu_circPot1b_832	chr17|55969462|55981140|-	chr17	55969462	55981140	-	11678	circBase: mmu_circ_0006852, CIRCpedia: MMU_CIRCpedia_23229, circAtlas: mmu-Pot1b_0001		55969462	55969462	Pot1b	ENSMUST00000086876.7	Exonic circular (circ)RNA	7	15,14,13,12,11,10,9	92,89,136,206,157,63,89	0,1854,3185,3949,7277,10368,11589	chr17:55961872-55969462|chr17:55981140-55994788	832	AGCTTTAGAATCTGTAGACTTGGAAGCCATTCAGACCTCAGATGACACCTACCAATCCGACAATGTGGAGAATTGTTTAACATCTTCAAGCTCCGAATCAGACCTAGTTTCCCTGTATGAGGTGGAAAGATGTCAACCACTCTGTGCTACAACACTTACAGGTTACCATCATTTAGAGAAGACATCGTTGTGTGACATTTTGAAGCAAAGAGCTCCTCGACAGTATCGTATCAGAGCAAAGCTAAGATCATACAAGCCCAGAAGACTTCCTCAGTCTGTTAAACTTTTTTGTCCTAAATGCCATTTATTGCAAGAAATTCCATCTGAGGAAAATGTGGATAAAATTTTACAAGATGCTACAGCTACAGCCCCAGACTGCAAGCTGCAAGATACACCATT…
mmu_circKdm4b_804	chr17|56658632|56679527|+	chr17	56658632	56679527	+	20895			56658632	56658632	Kdm4b	ENSMUST00000025036.11	Exonic circular (circ)RNA	6	2,3,4,5,6,7	165,176,115,194,50,104	0,1343,1892,4230,17490,20791	chr17:56633229-56658632|chr17:56679527-56682853	804	GTGTAGCTCCACTTTGCTGCAACCATGGGGTCCGAGGACCACAGCGCCCAGAACCCCAGCTGTAAGATCATGACTTTCCGCCCCACCATGGATGAATTCAGGGACTTCAACAGATATGTGGCGTACATTGAGTCGCAGGGTGCCCACCGTGCTGGCCTGGCCAAGATCATTCCACCCAAGGAGTGGAAGCCACGGCAGACGTATGATGACATCGACGATGTGGTCATCCCAGCGCCTATTCAGCAGGTGGTGACGGGCCAGTCGGGGCTTTTCACACAGTACAACATCCAGAAGAAGGCCATGACTGTGGGGGAGTACCGCCGCCTAGCCAATAGTGAAAAGTACTGTACCCCACGCCATCAGGACTTCGATGACTTGGAGCGCAAGTACTGGAAGAAC…
mmu_ciPtprs_282	chr17|56741598|56741880|-	chr17	56741598	56741880	-	282			56741598	56741598	Ptprs	ENSMUST00000223859.2	Circular intronic (ci)RNA	1	9	282	0	chr17:56741597-56741880	282	GTACCTGGGCTGGATGGGTGGCTGGGGATGAGCTGGGTGGGGCCTGCCAGGCAGGCCCCCATGGCCTCCCGTCAGAGCTGGCTTGTTACTCACCCCTGCCTCCTCATCCTTCCCATCCATCCTCTCTGCCCACCTTGCCTCTTTCTGCTCCTATACCCTGTCTCTGTCTCTCATGGAACTCTCTATCTACTCCTCTGTCTTGGCTCCTCTGTCTCCATCCATCTCTCTCTTTGTCTCTTTGTCCCTGTGTCTGTCCACCTGCTCCTGGCCCATCCGTTCTCA
mmu_ciRanbp3_753	chr17|57016334|57017087|+	chr17	57016334	57017087	+	753			57016334	57016334	Ranbp3	ENSMUST00000002445.10	Circular intronic (ci)RNA	1	13	753	0	chr17:57016334-57017087	753	GTGAGCTCTGGGGAAGGACAGACCCTCTCAGAGGTGGGCTTAAGTTGTAGGCTCCACAGCTGGAGCAGGGAAATGACTGTGAGCAAAGGCAGCAGTGAGCCCCACACCTGCTTGCGATAGCCTGGGCCTGCTGCCCTCACACTGGGTTCCTGCTCAAGTATCTTTAGTGGACTTCTAAAAAGTATAGCTTGGAAGGAAGGTGGGGGCAGGAAGAGTGCCAGCCTAGGCTTCAGAGCTGTCCCTCCTGTTTGGGGGACTTTATGTGAAAATGGTCTCTCTCTAGCCCAGGCTGGCCTGGTCTGCTCTGAGCCTGTCATGTCCTAATTTTGTCATGTCCTAACATTTGGTTACATTCCCCTTAAAAGTTAAGGCCAGAAATTGGGAAGCTTAGGCAGGAGG…
mmu_circKhsrp_161	chr17|57331010|57331171|-	chr17	57331010	57331171	-	161	circBase: mmu_circ_0006880, CIRCpedia: MMU_CIRCpedia_23728, circAtlas: mmu-Khsrp_0001	CIRCpedia: HSA_CIRCpedia_86091	57331010	57331010	Khsrp	ENSMUST00000007814.10	Exonic circular (circ)RNA	1	13	161	0	chr17:57330936-57331010|chr17:57331171-57331246	161	GCGGGGAGAATGTGAAGGCCATTAACCAGCAGACAGGCGCCTTTGTGGAAATATCTCGGCAGCTGCCACCCAATGGGGACCCCAATTTCAAGTTGTTTGTGATCCGGGGATCGCCCCAGCAGATTGACCATGCAAAGCAGCTCATTGAGGAGAAGATAGAG
mmu_circFbxl17_371	chr17|63663742|63778534|-	chr17	63663742	63778534	-	114792	CIRCpedia: MMU_CIRCpedia_25570, circAtlas: mmu-Fbxl17_0012	circBase: hsa_circ_0073517, circAtlas: hsa-FBXL17_0004, CIRCpedia: HSA_CIRCpedia_49760	63663742	63663742	Fbxl17	ENSMUST00000024761.13	Exonic circular (circ)RNA	3	6,5,4	131,108,132	0,28197,114660	chr17:63532096-63663742|chr17:63778534-63794706	371	CTGGGCTCAAGATGCAGAGAACTCAAAGACATCCATTTTGGCCAGTGTTACAAGATCTCAGATGAAGGCATGATTGTCATAGCTAAGAGCTGCCTGAAGTTACAGAGGATATACATGCAGGAAAACAAATTAGTGACAGATCAGTCAGTGAAGGCATTTGCTGAGCACTGTCCTGAACTCCAGTATGTTGGCTTCATGGGTTGTTCAGTTACTTCCAAAGGAGTCATTCACTTAACCAAGCTAAGGAACCTGTCCAGCTTAGACCTCCGTCACATCACTGAACTGGATAATGAAACCGTGATGGAAATCGTCAAGAGGTGCAAAAATCTCAGCTCTCTGAATCTCTGTCTGAACTGGATCATAAACGACAG
mmu_circFbxl17_513	chr17|63778402|63797882|-	chr17	63778402	63797882	-	19480	circBase: mmu_circ_0000802, CIRCpedia: MMU_CIRCpedia_25589, circAtlas: mmu-Fbxl17_0002	circBase: hsa_circ_0001518, circAtlas: hsa-FBXL17_0002, CIRCpedia: HSA_CIRCpedia_49763	63778402	63778402	Fbxl17	ENSMUST00000024761.13	Exonic circular (circ)RNA	3	4,3,2	132,258,123	0,16304,19357	chr17:63692047-63778402|chr17:63797882-63806019	513	ATATTTTCCAATTTGTCCCTGAACGAACGCTGCCTTTCTGCATCGTTGGTTTGCAAGTACTGGCGTGACCTTTGCTTAGATTTCCAGTTTTGGAAGCAGCTGGACCTTAGTAGTCGTCAGCAGGTTACTGATGAATTATTGGAAAAAATTGCCTCCAGAAGTCAGAATATAATTGAGATTAACATTTCTGATTGTCGAAGTCTGTCTGACAGTGGCGTGTGTGTCCTAGCATTTAAGTGTCCTGGACTTCTTAGGTATACAGCCTACAGGTGTAAGCAGCTTTCTGACACCTCAATCATTGCGGTCGCGTCTCACTGCCCTTTACTGCAGAAAGTCCACGTAGGCAACCAGGACAAGCTCACCGATGAAGGACTTAAGCAGCTGGGCTCAAGATGCAGA…
mmu_circFer_1936	chr17|64203012|64385970|+	chr17	64203012	64385970	+	182958	CIRCpedia: MMU_CIRCpedia_25699		64203012	64203012	Fer	ENSMUST00000233190.2	Exonic circular (circ)RNA	14	2,3,4,5,6,7,8,9,10,11,12,13,14,15	266,100,184,138,120,123,190,93,207,123,57,116,95,124	0,15447,25595,27344,28041,38272,45273,77047,85462,95576,133272,139429,141552,182834	chr17:64185137-64203012|chr17:64385970-64440435	1936	ATATGTGCTGACTAGCAGGCTCACGTGCACAGTGTGGAGGATAAGCTATATCTTACAAAATGGGATTTGGGAGTGACCTGAAGAACTCACAGGAAGCTGTGTTAAAGTTGCAAGACTGGGAACTACGGTTGCTGGAGACAGTGAAGAAATTTATGGCTCTGAGAATAAAGAGTGATAAAGAATATGCATATACTCTACAGAATCTTTGTAATCAAGTTGATAAAGAAAGCACTGTGCAAGTGAATTATGTCAGCAACGTGTCCAAGGTCACAAAGACAGAATTGGAGAAATTAAAATCCAGCTATCGACAATTAATAAAAGAAATGAATTCTGCCAAAGAGAAATATAAAGAAGCCTTAGCGAAAGGGAAGGAAACAGAAAAGGCCAAGGAGCGCTATG…
mmu_circFer_691	chr17|64280059|64344659|+	chr17	64280059	64344659	+	64600	circBase: mmu_circ_0006916, CIRCpedia: MMU_CIRCpedia_25731, circAtlas: mmu-Fer_0007		64280059	64280059	Fer	ENSMUST00000233190.2	Exonic circular (circ)RNA	6	9,10,11,12,13,14	93,207,123,57,116,95	0,8415,18529,56225,62382,64505	chr17:64248475-64280059|chr17:64344659-64385846	691	GAAAGAAAGGAGAGGCTATCCAAATTTGAGTCTATTCGTCATTCAATTGCTGGGATAATTAAGTCTCCAAAGTCGGTACTCGGATCTTCAACACAGGTGTGTGATGTGATCTCTGTGGGTGAGAGGCCCCTGGCGGAGCATGACTGGTACCATGGTGCCATCCCCAGGATAGAGGCACAGGAACTGCTGAAGCAGCAAGGAGACTTCCTGGTGCGGGAGAGCCATGGGAAACCTGGTGAATATGTCCTTTCTGTATATTCTGACGGACAAAGGAGGCACTTTATCATACAATTTGTCGATAATCTGTATCGATTCGAGGGCACCGGGTTTTCAAACATTCCCCAGCTTATAGATCACCACTTCAATACAAAGCAAGTCATCACCAAGAAGTCTGGGGTG…
mmu_circPja2_535	chr17|64593995|64600019|-	chr17	64593995	64600019	-	6024	circBase: mmu_circ_0006922, CIRCpedia: MMU_CIRCpedia_25826, circAtlas: mmu-Pja2_0002	circBase: hsa_circ_0073533, circAtlas: hsa-PJA2_0006, CIRCpedia: HSA_CIRCpedia_101458	64593995	64593995	Pja2	ENSMUST00000172818.8	Exonic circular (circ)RNA	4	9,8,7,6	122,115,112,186	0,527,2932,5838	chr17:64590533-64593995|chr17:64600019-64604718	535	GGAACAGACATCCTTGGAAGAGGGAGAGATCCCTTGGTTACAGTACAATGAGGTCAATGAGAGCAGCAGCGATGAAGGGAATGAGCCTGCCAATGAGTTTGCACAGCCGGAAGCTTTCATGTTGGATGGGAACAACAACCTTGAGGACGACTCGAGCGTGAGTGAAGACTTGGATGTGGACTGGAGCCTGTTTGATGGTTTTGCAGACGGACTTGGAGTTGCTGAAGCTATTTCTTATGTGGATCCTCAGTTCCTTACCTACATGGCACTAGAAGAGCGCTTAGCCCAGGCTATGGAGACTGCGCTGGCACATTTAGAGTCCCTTGCAGTAGACGTTGAGGTGGCCAATCCACCTGCCAGTAAGGAAAGCATTGATGGGCTTCCAGAGACTCTGGTTCT…
mmu_circPja2_2085	chr17|64593995|64620113|-	chr17	64593995	64620113	-	26118	CIRCpedia: MMU_CIRCpedia_25828, circAtlas: mmu-Pja2_0007	circBase: hsa_circ_0127504, circAtlas: hsa-PJA2_0003, CIRCpedia: HSA_CIRCpedia_136761	64593995	64593995	Pja2	ENSMUST00000172818.8	Exonic circular (circ)RNA	8	9,8,7,6,5,4,3,2	122,115,112,186,186,1045,201,118	0,527,2932,5838,10723,21621,24170,26000	chr17:64590533-64593995|chr17:64620113-64638790	2085	GAATTATTCTCAGCTTATTCACTGTGCAAGAAAAAAACAAATTACATCCATAATTCTACTGAACTGGAATCATAGACGCTGCCATATATGTCACAGTACACTGAAAAAGAGCCATCAGTAATGGATCAAGAATCCAGCAAGGCTGCTTGGCCTAAACCAGCAGGAGGATATCAGACTATCACAGGCAGGAGATATGGAAGAAGACATGCGTATGTCAGTTTTAAGCCATGTATGACCAGGCATGAAAGAAGCTTGGGTCGGGCTGGTGATGACTATGAAGTGTTGGAACTAGACGATGTTCCAAAGGAGAACACCTCAGGTTCCAGTTCATTGGATCAAGTCCATCCTGCTTTACCAAATGAACCTACAGTTGAAAAAAGTGAAACAGAAATTTCTACT…
mmu_circPja2_1364	chr17|64615616|64620113|-	chr17	64615616	64620113	-	4497	circBase: mmu_circ_0006923, CIRCpedia: MMU_CIRCpedia_25837, circAtlas: mmu-Pja2_0008	circBase: hsa_circ_0073537, circAtlas: hsa-PJA2_0008, CIRCpedia: HSA_CIRCpedia_136763	64615616	64615616	Pja2	ENSMUST00000172818.8	Exonic circular (circ)RNA	3	4,3,2	1045,201,118	0,2549,4379	chr17:64604904-64615616|chr17:64620113-64638790	1364	GAATTATTCTCAGCTTATTCACTGTGCAAGAAAAAAACAAATTACATCCATAATTCTACTGAACTGGAATCATAGACGCTGCCATATATGTCACAGTACACTGAAAAAGAGCCATCAGTAATGGATCAAGAATCCAGCAAGGCTGCTTGGCCTAAACCAGCAGGAGGATATCAGACTATCACAGGCAGGAGATATGGAAGAAGACATGCGTATGTCAGTTTTAAGCCATGTATGACCAGGCATGAAAGAAGCTTGGGTCGGGCTGGTGATGACTATGAAGTGTTGGAACTAGACGATGTTCCAAAGGAGAACACCTCAGGTTCCAGTTCATTGGATCAAGTCCATCCTGCTTTACCAAATGAACCTACAGTTGAAAAAAGTGAAACAGAAATTTCTACT…
mmu_circVapa_338	chr17|65899285|65902049|-	chr17	65899285	65902049	-	2764	circBase: mmu_circ_0000805, CIRCpedia: MMU_CIRCpedia_26207, circAtlas: mmu-Vapa_0001	circBase: hsa_circ_0006990, circAtlas: hsa-VAPA_0001, CIRCpedia: HSA_CIRCpedia_24511	65899285	65899285	Vapa	ENSMUST00000024897.10	Exonic circular (circ)RNA	3	4,3,2	81,104,153	0,1149,2611	chr17:65889748-65899285|chr17:65902049-65920214	338	GCCCCTTCACAGATGTAGTCACTACAAATCTTAAATTGCAAAATCCATCGGATAGAAAAGTGTGTTTCAAAGTGAAGACTACAGCACCTCGCCGGTACTGTGTGCGGCCCAACAGTGGGATTATTGACCCGGGGTCAATTGTGACTGTTTCAGTAATGCTGCAACCCTTTGATTATGATCCGAATGAAAAGAGTAAACATAAGTTCATGGTACAGACAATTTTTGCTCCACCAAACATTTCAGATATGGAAGCTGTGTGGAAAGAAGCAAAACCTGATGAATTAATGGATTCTAAATTGAGATGTGTGTTTGAAATGCCGAATGAAAATGATAAGCTG
mmu_circPpp4r1_994	chr17|66110154|66123045|+	chr17	66110154	66123045	+	12891	circBase: mmu_circ_0006931, CIRCpedia: MMU_CIRCpedia_26293, circAtlas: mmu-Ppp4r1_0001	circBase: hsa_circ_0108981, circAtlas: hsa-PPP4R1_0003, CIRCpedia: HSA_CIRCpedia_24490	66110154	66110154	Ppp4r1	ENSMUST00000073104.11	Exonic circular (circ)RNA	8	3,4,5,6,7,8,9,10	136,107,143,147,108,66,159,128	0,700,7378,8083,10298,10528,11146,12763	chr17:66090663-66110154|chr17:66123045-66131254	994	TTGATGTGGATGACTACAGCTCAGAGTCTGATGTGATTATTATACCTTCAGCCCTGGACTTCGTCTCACAAGATGAAATGTTGACACCCTTGGGGAGGCTGGACAAGTATGCTGCAAGTGAGAACGTATTTAACAGACAAATGGTGGCCCGGAGTTTGCTGGATACTCTGAGGGAAGTCTGCGATGATGAGAGAGACTGCATTGCTGTCTTGGAAAGAATTAGCCGATTAGCTGATGACTCCGAACCAACTGTGAGAGCGGAGCTGATGGAACAAGTGCCGCACATTGCACTGTTTTGTCAAGAGAACCGGCCTTCTATACCGTATGCTTTTTCCAAGTACTTACTACCAATTGTGGTCAGATACCTCGCAGACCAGAATAACCAGGTGAGGAAAACCA…
mmu_circPpp4r1_815	chr17|66110205|66121459|+	chr17	66110205	66121459	+	11254		circBase: hsa_circ_0009022, circAtlas: hsa-PPP4R1_0011, CIRCpedia: HSA_CIRCpedia_24493	66110205	66110205	Ppp4r1	ENSMUST00000160664.8	Exonic circular (circ)RNA	7	3,4,5,6,7,8,9	85,107,143,147,108,66,159	0,649,7327,8032,10247,10477,11095	chr17:66090663-66110205|chr17:66121459-66122917	815	CCCTGGACTTCGTCTCACAAGATGAAATGTTGACACCCTTGGGGAGGCTGGACAAGTATGCTGCAAGTGAGAACGTATTTAACAGACAAATGGTGGCCCGGAGTTTGCTGGATACTCTGAGGGAAGTCTGCGATGATGAGAGAGACTGCATTGCTGTCTTGGAAAGAATTAGCCGATTAGCTGATGACTCCGAACCAACTGTGAGAGCGGAGCTGATGGAACAAGTGCCGCACATTGCACTGTTTTGTCAAGAGAACCGGCCTTCTATACCGTATGCTTTTTCCAAGTACTTACTACCAATTGTGGTCAGATACCTCGCAGACCAGAATAACCAGGTGAGGAAAACCAGTCAGGCAGCTTTGCTGGCTCTGCTGGAGCAGGAACTGATTGAGCGATTTG…
mmu_circPpp4r1_256	chr17|66144678|66145019|+	chr17	66144678	66145019	+	341	circBase: mmu_circ_0006933, CIRCpedia: MMU_CIRCpedia_26312, circAtlas: mmu-Ppp4r1_0023		66144678	66144678	Ppp4r1	ENSMUST00000073104.11	Exonic circular (circ)RNA	2	17,18	121,135	0,206	chr17:66143078-66144678|chr17:66145019-66145812	256	ACAGCTGATTTTACTTCTGGAGTTATACAGTCCCAGAGATGTTTATGATTACCTACGACCCATCGCTCTGAATCTGTGTGCAGACAAAGTTTCTTCAGTCCGCTGGATTTCCTACAAGTTGGTCAGTGAAATGGTGAAGAAACTCCACACAGCAACACCACCAACCTTCGGAGTAGATCTCATCAATGAGCTGGTAGAGAATTTTGGCAGGTGTCCAAAATGGTCTGGTCGGCAAGCCTTTGTCTTTGTCTGCCAG
mmu_circAnkrd12_243	chr17|66283015|66286595|-	chr17	66283015	66286595	-	3580	circBase: mmu_circ_0006936, CIRCpedia: MMU_CIRCpedia_26372, circAtlas: mmu-Ankrd12_0010	circBase: hsa_circ_0046854, circAtlas: hsa-ANKRD12_0021, CIRCpedia: HSA_CIRCpedia_24459	66283015	66283015	Ankrd12	ENSMUST00000038116.13	Exonic circular (circ)RNA	2	11,10	144,99	0,3481	chr17:66279387-66283015|chr17:66286595-66289830	243	ATCACACCACCACCTTCGCTGTCAGATCCACTTAAAGAGCTCTTTCGGCAACAGGAAGTAGTAAGGATGAAACTGCGTTTGCAACATAGTATTGAAAGGGAAAAACTTATTGTATCCAATGAACAAGAAGTTCTGCGAGTTCATTACAGAGCTGCAAGAACACTGGCCAATCAAACACTGCCATTTAGTGCTTGTACTGTCTTACTGGATGCAGAAGTGTACAATGTGCCCTTGGACTCACAG
mmu_circAnkrd12_492	chr17|66331070|66338566|-	chr17	66331070	66338566	-	7496		circBase: hsa_circ_0046849, circAtlas: hsa-ANKRD12_0013, CIRCpedia: HSA_CIRCpedia_88198	66331070	66331070	Ankrd12	ENSMUST00000038116.13	Exonic circular (circ)RNA	3	8,7,6	148,143,201	0,3176,7295	chr17:66294488-66331070|chr17:66338566-66344487	492	ATTCCACACCAAGTCATCCGTCACAGGCAACGCCAGCCCAGAAGAAAACGCCCAGCTCTTCATCTCGACAGAAAGATAAAATTAATAAAAGAAATGAGCGTGGCGAAACTCCTTTACACATGGCCGCTATTCGAGGAGACGTGAAGCAAGTCAAAGAGTTAATTAGTTTAGGGGCAAACGTCAATGTGAAGGACTTTGCAGGTTGGACCCCTTTGCATGAAGCTTGCAATGTTGGCTATTACGATGTTGCTAAGATACTGATAGCAGCTGGCGCAGACGTTAACACACAAGGACTGGATGATGACACCCCGCTCCATGACTCTGCCAGCAGTGGCCATAGAGACATAGTGAAGTTGTTGCTTCGTCATGGCGGGAATCCATTCCAAGCTAATAAACATG…
mmu_circAnkrd12_994	chr17|66331070|66360086|-	chr17	66331070	66360086	-	29016	circBase: mmu_circ_0000807, CIRCpedia: MMU_CIRCpedia_26408, circAtlas: mmu-Ankrd12_0001	circBase: hsa_circ_0000826, circAtlas: hsa-ANKRD12_0037, CIRCpedia: HSA_CIRCpedia_24454	66331070	66331070	Ankrd12	ENSMUST00000038116.13	Exonic circular (circ)RNA	7	8,7,6,5,4,3,2	148,143,201,147,69,148,138	0,3176,7295,13417,18457,25710,28878	chr17:66294488-66331070|chr17:66360086-66383878	994	ATCCAGGATGAGAAGACTGTTAGAAGAAGCAGCTAGCTGAACAGCTATAAAATGCCCAAATCTGGGTTCACAAAACCAGTTCAGAGTGAAAATTCTGACAGTGACAGCAGTATGGTGGAGAGGCCATATGGAAGAAAGAGTAAAGACAAGATTGCATCTTACAGCAAAACTTCAAAAATTGACCGAGGTGATATGGGCAAGGAAATGAGAGAGAAACCATCCATGAAACGAAAGCTGCCTTTTACAGTCAGCCCATCGAGAAATGAGGAGCGCGACTCAGACACAGATTCAGACCCAGGACATACAAGTGAAAATTGGGGGGAGAGACTTATATCTTCTTACAGGACATACTCAGAAAAAGAAGGTCCAGAGAAGAAGAAAACAAAAAAAGAAGCTGGA…
mmu_circAnkrd12_286	chr17|66356780|66360086|-	chr17	66356780	66360086	-	3306	CIRCpedia: MMU_CIRCpedia_26425, circAtlas: mmu-Ankrd12_0018	circBase: hsa_circ_0046841, circAtlas: hsa-ANKRD12_0020, CIRCpedia: HSA_CIRCpedia_24453	66356780	66356780	Ankrd12	ENSMUST00000038116.13	Exonic circular (circ)RNA	2	3,2	148,138	0,3168	chr17:66349596-66356780|chr17:66360086-66383878	286	ATCCAGGATGAGAAGACTGTTAGAAGAAGCAGCTAGCTGAACAGCTATAAAATGCCCAAATCTGGGTTCACAAAACCAGTTCAGAGTGAAAATTCTGACAGTGACAGCAGTATGGTGGAGAGGCCATATGGAAGAAAGAGTAAAGACAAGATTGCATCTTACAGCAAAACTTCAAAAATTGACCGAGGTGATATGGGCAAGGAAATGAGAGAGAAACCATCCATGAAACGAAAGCTGCCTTTTACAGTCAGCCCATCGAGAAATGAGGAGCGCGACTCAGACACAG
mmu_circNdufv2_349	chr17|66394397|66396488|-	chr17	66394397	66396488	-	2091	circBase: mmu_circ_0006939, CIRCpedia: MMU_CIRCpedia_26435, circAtlas: mmu-Ndufv2_0004		66394397	66394397	Ndufv2	ENSMUST00000143987.9	Exonic circular (circ)RNA	3	5,4,3	169,117,63	0,1829,2028	chr17:66390502-66394397|chr17:66396488-66398858	349	CATAGAGATACTCCTGAGAATAACCCAGATACTCCATTTGATTTCACACCAGAAAACTATAAGAGGATAGAGGCAATAGTAAAAAACTACCCAGAAGGGCATCAAGCCGCTGCTGTGCTTCCAGTCCTGGATCTCGCCCAAAGGCAGAATGGATGGCTACCTATCTCCGCTATGAACAAGGTGGCTGAAGTTTTACAAGTACCTCCAATGAGAGTATATGAAGTAGCAACTTTTTATACAATGTATAATCGAAAGCCAGTTGGGAAGTACCATATCCAGGTCTGCACTACTACACCTTGCATGCTGCGAGATTCTGACAGCATATTGGAGACCCTTCAGAGAAAGCTTG
mmu_circPtprm_442	chr17|67116460|67124972|-	chr17	67116460	67124972	-	8512	circBase: mmu_circ_0006943, CIRCpedia: MMU_CIRCpedia_26656, circAtlas: mmu-Ptprm_0005	circBase: hsa_circ_0046813, circAtlas: hsa-PTPRM_0005, CIRCpedia: HSA_CIRCpedia_24434	67116460	67116460	Ptprm	ENSMUST00000037974.10	Exonic circular (circ)RNA	4	19,18,17,16	188,27,75,152	0,4805,5001,8360	chr17:67069211-67116460|chr17:67124972-67197918	442	GAAACTGGCCAAGAAGAGGAAGGAGACGATGAGCAGCACCCGGCAGGAGATGACAGTGATGGTGAATTCTATGGATAAGAGCTATGCTGAGCAAGGCACCAACTGCGACGAAGCCTTCTCTTTCATGGGCACGCACAATCTTAATGGGAGATCTGTGTCCTCGCCATCATCCTTTACCATGAAAACAAACACGCTGAGCACATCGGTGCCGAATTCCTATTACCCAGACCCATTTGTGCCAACTGCAATCTTAGATGAGACCCACACAATGGCCAGTGACACCAGCAGCCTGGCACAGCCCCATACTTATAAGAAACGCGAGGCCGCAGACGTGCCTTACCAGACTGGGCAGCTTCACCCGGCCATCCGTGTGGCAGACCTCCTCCAACACATCACTCA…
mmu_circSmchd1_452	chr17|71762599|71772664|-	chr17	71762599	71772664	-	10065	circBase: mmu_circ_0006968, CIRCpedia: MMU_CIRCpedia_27828, circAtlas: mmu-Smchd1_0001	circBase: hsa_circ_0006235, circAtlas: hsa-SMCHD1_0001, CIRCpedia: HSA_CIRCpedia_23582	71762599	71762599	Smchd1	ENSMUST00000127430.2	Exonic circular (circ)RNA	4	5,4,3,2	131,83,162,76	0,813,8157,9989	chr17:71755841-71762599|chr17:71772664-71781973	452	ACAATTGGCATTTCATCTGAAGAAAAGTTTGTTATTACAACTACAAGTAGGAAAGAAATTACCTGTAATAATTTTGACCACACTGTTAAAGATGGAGTCACTCTGTACCTGCTGCAGTCAGTTGACCAGTCACTACTGACGGCGACGAAAGAAAGAATTGACTTTCTACCTCACTACGACACTCTAGTTAAAAGTGGCATGTATGAGTATTATGCGAGTGAAGGACAGAATCCTTTGCCATTTGCTCTTGCAGAGTTAATCGACAATTCATTGTCAGCTACTTCTCGAAATAATGGTGTTAGGAGAATACAGATCAAATTGCTTTTTGATGAAACACAAGGAAAACCTGCTGTCGCAGTGGTAGATAATGGAAGAGGAATGACCTCTAAGCAGCTTAAC…
mmu_circWdr43_240	chr17|71938999|71940721|+	chr17	71938999	71940721	+	1722	circBase: mmu_circ_0006974, CIRCpedia: MMU_CIRCpedia_27872, circAtlas: mmu-Wdr43_0002	circBase: hsa_circ_0119717, circAtlas: hsa-WDR43_0048, CIRCpedia: HSA_CIRCpedia_40680	71938999	71938999	Wdr43	ENSMUST00000234560.2	Exonic circular (circ)RNA	2	6,7	137,103	0,1619	chr17:71937276-71938999|chr17:71940721-71943551	240	CACTTCACAGGACATGCGACACCTGTTTCGTCGCTTAGGTTCACGACCATCAGACCTAATGAGAGCCAGCCTTCTGATGGGATTACAGGCCTTTATTTCTTGTCTGGAGCCGTACACGACCGATTACTTAATGTCTGGCAGGTCCGGTCAGAGAACAAGGAGAAGAGTGCAGTGATGTCTTTTACAGTCACAGACGAGCCTGTCTATGTTGACTTGACTTTGTCAGAAAACAAAGAAGAG
mmu_ciWdr43_1686	chr17|71943616|71945302|+	chr17	71943616	71945302	+	1686			71943616	71943616	Wdr43	ENSMUST00000234560.2	Circular intronic (ci)RNA	1	8	1686	0	chr17:71943616-71945303	1686	GTAAGTAAGAGGTTTTTAAATTAGAGTTTAAAAGCCTGCTTGTTTCTGTGTTCTTTTGTGTTATAATCCAACCTCCCGCTTTGCATTGTATTCCTGCTTGTTCTGTTAGATTATTGTGAAAACATTCTTGGTTGCACATTCATATGACTATGTGAAGAACTCAAGTGTGGGGGTGATGGGCTGTGTCTTTTCTTTGTGGTTAGGAGAGCGGCTTTTCGTGGGGTGCATATATAGTGAATGCCGGTAATAATAATAAGTTTGGGAGGGACTTGCTTGTTTTCTCCCGTGGTTTATTTGCCTGTGTTGATGTGCATGTCACTGGGTGAAGCGTCCCTGTCCTGTTTGACTGATAGGGAAGCAGTATGCACTGCGATGGAACATTCTGGAGGGCGAGGGGTG…
mmu_circClip4_888	chr17|72105951|72117977|+	chr17	72105951	72117977	+	12026	circBase: mmu_circ_0006978, CIRCpedia: MMU_CIRCpedia_27897, circAtlas: mmu-Clip4_0003	circBase: hsa_circ_0119726, circAtlas: hsa-CLIP4_0004, CIRCpedia: HSA_CIRCpedia_40697	72105951	72105951	Clip4	ENSMUST00000230747.2	Exonic circular (circ)RNA	6	3,4,5,6,7,8	140,94,162,119,237,136	0,1842,2818,4599,7548,11890	chr17:72097010-72105951|chr17:72117977-72131684	888	AGTTTTCTTTCTTTGACCCTAACGATGCATCATGCCAGGAAATTCTCTTCGACCCCAAAACTTCAGTCTCAGAATTATTTGCTATTTTAAGACAGTGGGTTCCTCAGGTCCAGCAGAACATAGACATTATTGGAAATGAGATTCTTAAGAGAGGCTGCAATGTGAACGATAGAGACGGACTGACGGACATGACTCTGCTACATTACACTTGCAAGTCTGGGGCTCATGGCATCGGTGATATTGAGACAGCTGTAAAATTTGCTGCTCAACTTATAGACCTGGGAGCAGACGCGAGTTTGCGGAGTCGCTGGACGAACATGAACGCTTTGCATTACGCTTCGTACTTTGATGTCCCAGAGCTTATCAGGGTGATTTTGAAGACATCGAAACCAAAAGATG…
mmu_circGalnt14_563	chr17|73802596|73819157|-	chr17	73802596	73819157	-	16561	CIRCpedia: MMU_CIRCpedia_222642, circAtlas: mmu-Galnt14_0004		73802596	73802596	Galnt14	ENSMUST00000024858.12	Exonic circular (circ)RNA	5	14,13,12,11,10	120,139,84,93,127	0,9249,9840,13924,16434	chr17:73801326-73802596|chr17:73819157-73829612	563	AAATCTCTTTCCGAGTGTGGATGTGTGGAGGTGGCCTGGAGATCATCCCTTGCAGCCGGGTGGGACATGTCTTCAGAAAAAAGCATCCTTATGTTTTCCCCGATGGGAACGCCAACACATATATAAAGAACACCAAGAGGACAGCTGAAGTATGGATGGATGAATACAAGCAGTACTACTATGCAGCTCGGCCTTTTGCCCTGGAGAGACCCTTTGGAAACATTGAGAACAGGCTGAACCTGAGGAAGAATCTTCACTGCCAGACCTTCAAGTGGTACCTAGAGAATGTCTACCCAGAACTCAGGGTCCCCCCAGACTCCTCCATCCAGAAGGGCAATATCCGGCAGCGGCAGAAGTGCCTTGAGTCTCAAAAGCAGAAAAAACAGGAGATTCTCAGGC…
mmu_circMemo1_519	chr17|74532426|74565500|-	chr17	74532426	74565500	-	33074	CIRCpedia: MMU_CIRCpedia_28632, circAtlas: mmu-Memo1_0003	circAtlas: hsa-DPY30_0003, CIRCpedia: HSA_CIRCpedia_40734	74532426	74532426	Memo1	ENSMUST00000233514.3	Exonic circular (circ)RNA	5	6,5,4,3,2	143,112,113,69,82	0,16473,19543,29796,32992	chr17:74524098-74532426|chr17:74565500-74601686	519	GACCTCAGCTGAACGCTCAGCTGGAAGGTTGGCTTTCACAAGTACAGTCTACGAAAAGACCTGCTAGAGCCATTATTGCACCCCATGCGGGATACACATACTGTGGGTCCTGTGCTGCCCATGCTTACAAACAAGTGGATCCATCTGTTACCCGGAGAATTTTCATCCTTGGGCCTTCCCATCATGTGCCCCTGTCTCGATGTGCACTCTCCAGTGTGGATATATATAGGACTCCTCTGTATGATCTTCGTATTGACCAAAAGATTTACGGAGAGCTATGGAAGACAGGAATGTTTGAACGAATGTCTCTGCAGACAGATGAAGATGAACACAGTATTGAAATGCATTTGCCTTATACAGCTAAAGCCATGGAAAGCCATAAAGATGAGTTTACCATTA…
mmu_circMemo1_376	chr17|74548899|74565500|-	chr17	74548899	74565500	-	16601	circBase: mmu_circ_0000813, CIRCpedia: MMU_CIRCpedia_28646, circAtlas: mmu-Memo1_0001	circBase: hsa_circ_0053394, circAtlas: hsa-DPY30_0001, CIRCpedia: HSA_CIRCpedia_40738	74548899	74548899	Memo1	ENSMUST00000233514.3	Exonic circular (circ)RNA	4	5,4,3,2	112,113,69,82	0,3070,13323,16519	chr17:74532569-74548899|chr17:74565500-74601686	376	GACCTCAGCTGAACGCTCAGCTGGAAGGTTGGCTTTCACAAGTACAGTCTACGAAAAGACCTGCTAGAGCCATTATTGCACCCCATGCGGGATACACATACTGTGGGTCCTGTGCTGCCCATGCTTACAAACAAGTGGATCCATCTGTTACCCGGAGAATTTTCATCCTTGGGCCTTCCCATCATGTGCCCCTGTCTCGATGTGCACTCTCCAGTGTGGATATATATAGGACTCCTCTGTATGATCTTCGTATTGACCAAAAGATTTACGGAGAGCTATGGAAGACAGGAATGTTTGAACGAATGTCTCTGCAGACAGATGAAGATGAACACAGTATTGAAATGCATTTGCCTTATACAGCTAAAGCCATGGAAAG
mmu_circBirc6_514	chr17|74853231|74865089|+	chr17	74853231	74865089	+	11858	CIRCpedia: MMU_CIRCpedia_28761, circAtlas: mmu-Birc6_0023	circBase: hsa_circ_0053439, circAtlas: hsa-BIRC6_0039, CIRCpedia: HSA_CIRCpedia_40779	74853231	74853231	Birc6	ENSMUST00000180037.8	Exonic circular (circ)RNA	3	2,3,4	182,138,194	0,2476,11664	chr17:74835796-74853231|chr17:74865089-74868145	514	CTAAACCAGGTGGACAGGTGAAATGTCAGTATATTTCTGCTGTGGATAAAGTGATATTTGTGGATGATTACGCCGTGGGCTGTAGGAAGGACCTTAATGGGATCTTGTTGCTAGACACTGCTCTGCAAACTCCAGTTTCAAAGCAGGACGATGTGGTTCAGCTGGAACTTCCCGTCACAGAGGCACAGCAGCTCTTATCAGCATGTATAGAAAAGATAGATGTTTCTAGTACAGAGGGTTATGATTTGTTCATCACACAGCTCAAAGATGGTTTAAAAAATACATCTCATGAAACTGCAGCAAACCATAAAGTTGCTAAGTGGGCCACAGTTACATTTCATCTTCCTCATCACGTATTGAAGTCTATTGCCAGTGCCATTGTAAATGAACTTAAGAAAA…
mmu_circBirc6_526	chr17|74905033|74906962|+	chr17	74905033	74906962	+	1929	CIRCpedia: MMU_CIRCpedia_213685, circAtlas: mmu-Birc6_0044	circBase: hsa_circ_0053608, circAtlas: hsa-BIRC6_0088, CIRCpedia: HSA_CIRCpedia_134055	74905033	74905033	Birc6	ENSMUST00000180037.8	Exonic circular (circ)RNA	4	16,17,18,19	134,162,132,98	0,944,1198,1831	chr17:74904033-74905033|chr17:74906962-74909959	526	GAAAAATCATCTAATGTTAAAAATGAAAATGCAGGAGGCACCCGAAAGTCTGAAAACCTGCGGGGTTGTGATTTACTTCAGGAGGTGTCTGTCACCATTCGGAGGTTTAAGAAAACCTCCATCTGTAAGGAAAGGGTTCAGCGTTGCGCCATGTTACAGTTTTCAGAATTTCATGAGAAGCTTCTTAACACGCTTTGTAGACGATCAGATGATGGGCAGGTCACAGAGCACGCCCAGAGTCTTGTGTTGGATGCTCTCTGCTGGTTAGCAGGAGTCCATTCAAATGGATCTGGCAGCTCAAAGGAAGGAAATGAGTGCCTACTTTCAAAAACACGGAAATGTCTTTCCGATATTGTCCGTGTATGCTTCTTTGAGGCAGGACGAAGTATAGCCCATAAA…
mmu_circBirc6_645	chr17|74916053|74918204|+	chr17	74916053	74918204	+	2151	circAtlas: mmu-Birc6_0128		74916053	74916053	Birc6	ENSMUST00000180037.8	Exonic circular (circ)RNA	3	24,25,26	330,100,215	0,578,1936	chr17:74915279-74916053|chr17:74918204-74918342	645	AAAGCAAAGCTGGAAGCCAAGCTGCATCAGACAACAGCGGCAGCAGCAGCAGCTGCATCAGCAGCGGCAGCAGCAGCAGCAGGTCCTGTTCACAATGCAGTGCCTTCCAACCCAGTGGCTGCTCCTGGATTCTTCATCCATCCATCTGATGTTATTCCCCCCACTCCAAAAACAACACCACTCTTTATGACTCCACCGCTGACTCCGCCCAACGAAGCTGTTTCTGTTGTGATTAATGCTGAGCTTGCCCAGCTTTTCCCAGGCTCAGTCATTGATCCTCCCGCAGTGAATCTTGCTGCACAGAACAAAAACTCCAGCAAATCTAGAATGAATCCACTTGGTTCTGGCCTGGCCCTTGCAATTTCTCATGCCTCACATTTTCTTCAGCCGCCACCTCAC…
mmu_circBirc6_2439	chr17|74925430|74947337|+	chr17	74925430	74947337	+	21907	CIRCpedia: MMU_CIRCpedia_28806, circAtlas: mmu-Birc6_0093		74925430	74925430	Birc6	ENSMUST00000180037.8	Exonic circular (circ)RNA	14	32,33,34,35,36,37,38,39,40,41,42,43,44,45	128,132,216,184,156,134,154,117,155,127,111,134,128,563	0,1271,3600,4473,5315,6670,8526,10969,12524,13175,16360,17327,19907,21344	chr17:74922325-74925430|chr17:74947337-74948627	2439	GTAACCAATGGAGTTTTATTAACAATAATCTGCATACTCAGAACTTAAATAGATCCTCCAAGGGAGGCAGTAGCCTCGATAGATTATATTCCAGAAAAATCAGAAAGCAGCTTGTCCATCATAAGCAGCAACTTAACCTACTAAAGGCAAAACAGAAGGCTTTGGTGGAACAGATGGAAAAAGAAAAAATACAGAGTAACAAAGGCTCATCATATAAACTGCTAGTAGAGCAAGCAAAACTGAAGCAGGCGACCTCCAAGCATTTTAAGGATTTGATTCGCTTGCGCCGGACAGCAGAATGGTCTCGTTCTAATTTAGACACTGAAGTTACAACAACAAAAGAGAGCCCTGAGATTGAGCCTCTTCCATTTACTCTGGCCCATGACCGTTGTATCTCAG…
mmu_circBirc6_474	chr17|74929903|74932234|+	chr17	74929903	74932234	+	2331	circBase: mmu_circ_0007002, CIRCpedia: MMU_CIRCpedia_28811, circAtlas: mmu-Birc6_0087	circBase: hsa_circ_0053745	74929903	74929903	Birc6	ENSMUST00000180037.8	Exonic circular (circ)RNA	3	35,36,37	184,156,134	0,842,2197	chr17:74929246-74929903|chr17:74932234-74933956	474	GTTCTTGCACGCATTGCAAATGCGACCAGGCCAACTATTCATCTGTGTGAAATTGTGAATGAGCCGCAGTTAGAAAGACTGTTATTGCTTCTGGTTGGAACTGACTTCAACAGAGGAGACATCTCTTGGGGTGGTGCCTGGGCTCAGTATTCTTTAACCTGTATGCTGCAGGACATTCTAGCAGGAGAATTGTTGGCTCCGGTGGCTGCAGAAGCGATGGAAGAATGCACTGTGAGTGAGGATGTTGGTGCAACAGCTGGCGACTCTGATGACTCCCTGCAGCAGTCCCCCGCTCAGCTGCTGGAAACCATAGATGAACCATTGACACATGAGATAGCAGGTACGCCTCCTCTCTCTTCCTTGGAAAAAGATAAGGAAATTGACCTTGAGCTACTTCAA…
mmu_circBirc6_548	chr17|74975753|74984374|+	chr17	74975753	74984374	+	8621	circAtlas: mmu-Birc6_0069		74975753	74975753	Birc6	ENSMUST00000180037.8	Exonic circular (circ)RNA	3	63,64,65	165,169,214	0,1455,8407	chr17:74969813-74975753|chr17:74984374-74996212	548	CCGCAGGTGTCAAATTCCCATAACCCCACATCAGCAGAAGAACAGCAGCTGTACTGGGCCAAAGGGACTGGCTTTGGCACAGGTTCCACGGCATCAGGATGGGACGTGGAACAAGCCTTAACTAAACAGAGGCTAGAAGAGGAGCATGTGACCTGCCTTTTGCAGGTCCTTGCGAGTTACATAAACCCCATGAGTGGTGCTGTCAATGGGGAAGCCCAGGCGTCTCCCGAGAGCCGCGCCCAGAACAGCAGTGCTCTGCCCTCGGTGCTTCTGGAGCTCCTCAGTCAGTCCTGCCTCATCCCAGCCATGTCCTCCTACCTGCGCAACGACTCCGTTCTGGACATGGCAAGACATGTGCCACTCTATCGTGCTCTGCTAGAGTTGCTCCGCGCCATTGCT…
mmu_circTtc27_333	chr17|75077237|75087900|+	chr17	75077237	75087900	+	10663	CIRCpedia: MMU_CIRCpedia_28854, circAtlas: mmu-Ttc27_0012	circAtlas: hsa-TTC27_0014, CIRCpedia: HSA_CIRCpedia_40963	75077237	75077237	Ttc27	ENSMUST00000024882.8	Exonic circular (circ)RNA	3	10,11,12	114,96,123	0,7401,10540	chr17:75058123-75077237|chr17:75087900-75106178	333	TGTTTACTTTCACAACCAAAGTTCTGGGCCATTCAGATGTCAGCCTTGATCCTCCGGACAAAACTTGAGAGAGGAAGCACACGGCGAGTGGAGCGGGCCATGAGGCAGACCCAGGCTCTTGCAGACCAATTCGAAGATAAAGCCACATCTGTACTGGAACGTCTGAAGATTTTCTATTGTTGTCAAGTACCCCCTCACTGGGCTGTTCAGCGCCAGCTCGCAGGTTTGCTGTTTGAGTTGGGATGCACCTCCTCAGCCCTGCAGATATTTGAGAAGCTGGAGATGTGGGAGGATGTGGTCATCTGCCACGAGAGGGCTGGGCGGCACGGGAAG
mmu_circStrn_391	chr17|78977179|78984846|-	chr17	78977179	78984846	-	7667	CIRCpedia: MMU_CIRCpedia_29977, circAtlas: mmu-Strn_0003	circBase: hsa_circ_0119892, circAtlas: hsa-STRN_0003, CIRCpedia: HSA_CIRCpedia_41092	78977179	78977179	Strn	ENSMUST00000145910.9	Exonic circular (circ)RNA	3	9,8,7	144,111,136	0,2825,7531	chr17:78974687-78977179|chr17:78984846-78990256	391	ATTGTTAGGAAAAAAGCATTGCCTGATACCAGTGAAGATCGAGACACAAAAGAAGCTCTGAAGGAGTTTGACTTTCTTGTCACATCAGAGGAAGGAGACAACGAATCTAGAAGCGCAGGCGATGGAACCGACTGGGAAAAGGAAGATCAGTGTCTCACGCCTGAAGCCTGGAATGTGGACCAGGGAGTGATCTCCAAACTGAAGGAGCAGTACAAAAAGGAGAGGAAGGGGAAGAAGGGGGTGAAGAGGCCCAATAGGTCAAAACTACAAGATATGCTTGCTAATTTGAGAGACGTTGATGAACTTCCCTCCTTGCAGCCATCTGTTGGCTCCCCTTCCAGACCCAGCAGCTCCAGGCTTCCAGAACAGGAGCTCAGTAGGGCAGATGAAG
mmu_circHnrnpll_685	chr17|80351922|80361070|-	chr17	80351922	80361070	-	9148	circBase: mmu_circ_0000819, CIRCpedia: MMU_CIRCpedia_30319, circAtlas: mmu-Hnrnpll_0003	circAtlas: hsa-HNRNPLL_0004, CIRCpedia: HSA_CIRCpedia_41186	80351922	80351922	Hnrnpll	ENSMUST00000184635.8	Exonic circular (circ)RNA	6	7,6,5,4,3,2	72,73,97,86,238,119	0,4114,4271,5313,6134,9029	chr17:80346238-80351922|chr17:80361070-80369085	685	GAGGGAGGTGGAAGTCATCATAAAGTTTCTGTTTCCCCTGTTGTCCATGTTCGAGGGCTCTGTGAATCTGTTGTGGAAGCTGACCTTGTGGAGGCACTGGAGAAATTTGGGACAATATGCTATGTGATGATGATGCCATTTAAACGACAGGCTCTCGTGGAGTTTGAAAATATAGATAGTGCCAAAGAATGTGTGACATTTGCTGCAGATGTGCCTGTGTACATTGCTGGCCAGCAGGCTTTCTTCAACTATTCTACAAGTAAAAGAATCACTCGGCCAGGAAATACCGACGATCCATCAGGGGGCAACAAAGTGCTCTTGCTCTCTATTCAGAATCCTCTTTACCCAATTACGGTGGATGTTCTGTATACTGTATGCAACCCTGTTGGAAAAGTACAG…
mmu_circDhx57_2612	chr17|80549380|80580539|-	chr17	80549380	80580539	-	31159	CIRCpedia: MMU_CIRCpedia_30396, circAtlas: mmu-Dhx57_0016		80549380	80549380	Dhx57	ENSMUST00000038166.9	Exonic circular (circ)RNA	18	22,21,20,19,18,17,16,15,14,13,12,11,10,9,8,7,6,5	201,135,75,135,84,96,277,201,174,97,117,209,55,134,125,196,122,179	0,3723,5157,6319,7901,8068,9280,11135,12313,13600,16122,18270,21996,23124,25563,26800,28415,30980	chr17:80546359-80549380|chr17:80580539-80582192	2612	GGGAAAGATTGTCAGAACTCGAGGAGGATGCCGATGAGGATGAAGGACCTGCATCAATTATCGTGGAGAATGAAAGCTATGTGAACCTGAAGAAGAGGAGTTACAAAAGATACGACAGGCCGGCAAAGTCCTTATTTGCTGAGAACAGTAAGATCTGCAGGCAGTTTCAGATGAAACAGGCTTCCAGACAGTTCCACGCAATTCTGCAAGAAAGACAGTTACTGCCTGCTTGGGAAGAGAGAGAGACCATTCTGAAACTGCTGAGCAAGCACCAAGTGGTTGTCATAAGTGGTATGACTGGATGTGGGAAAACCACACAGATTCCACAGTTTATCCTGGATAATTCTCTGAATGGGCCACCCGAGAGGGTGGCCAACATCATCTGTACCCAACCCCGAC…
mmu_circSos1_987	chr17|80752858|80767476|-	chr17	80752858	80767476	-	14618	circBase: mmu_circ_0000820, CIRCpedia: MMU_CIRCpedia_30498, circAtlas: mmu-Sos1_0001	circBase: hsa_circ_0119989, circAtlas: hsa-SOS1_0002, CIRCpedia: HSA_CIRCpedia_91818	80752858	80752858	Sos1	ENSMUST00000068714.7	Exonic circular (circ)RNA	7	8,7,6,5,4,3,2	99,111,144,210,165,132,126	0,172,3828,6551,8326,9622,14492	chr17:80742451-80752858|chr17:80767476-80787265	987	GTTCAGGGGCAAGTTCACCCTACTCTTGAGTCTAATGATGATGCTCTTCAGTATGTTGAAGAATTAATTTTGCAATTACTAAATATGCTATGCCAAGCTCAGCCCCGGAGTGCTTCAGATGTGGAGGAACGTGTTCAAAAGAGTTTTCCTCATCCAATTGATAAGTGGGCAATAGCTGATGCCCAATCAGCCATTGAAAAGAGGAAGAGACGAAATCCTTTATCGCTGCCAGCAGAAAGAATTCATCATTTATTAAGGGAGGTCCTCGGTTATAAAATTGACCACCAGGTTTCTGTTTACATAGTAGCAGTATTAGAATACATTTCTGCAGATATTTTAAAGCTCGTGGGGAATTATGTAAGAAATATACGGCATTATGAAATTACAAAACAAGACATT…
mmu_circSlc8a1_701	chr17|81715495|81753022|-	chr17	81715495	81753022	-	37527	circBase: mmu_circ_0007052, CIRCpedia: MMU_CIRCpedia_30810, circAtlas: mmu-Slc8a1_0002	circBase: hsa_circ_0120050, circAtlas: hsa-SLC8A1_0004, CIRCpedia: HSA_CIRCpedia_118361	81715495	81715495	Slc8a1	ENSMUST00000234131.2	Exonic circular (circ)RNA	6	7,6,5,4,3,2	276,100,131,69,18,107	0,20115,24577,29678,33706,37420	chr17:81696496-81715495|chr17:81753022-81955237	701	CAAAACAATATCAGTCAAGGTAATCGATGACGAGGAGTATGAGAAAAACAAGACCTTCTTCATTGAGATTGGAGAGCCCCGTCTGGTGGAGATGAGTGAGAAGAAAGGTGGCTTCACATTAACAGGCCAACCTATCTTCAGGAAGGTCCATGCTAGAGATCATCCGATTCCCTCTACTGTAATCACCATCTCAGAGGAATATGATGACAAGCAGCCACTGACCAGCAAAGAAGAGGAGGAGAGGCGCATTGCGGAAATGGGGCGCCCCATCCTAGGCGAGCACACCAAGCTGGAGGTGATCATCGAAGAGTCTTACGAATTCAAGAGCACTGTGGACAAACTCATTAAGAAGACGAACCTGGCCCTTGTGGTGGGGACCAACAGCTGGAGAGAGCAGTT…
mmu_circSlc8a1_1830	chr17|81955237|81957067|-	chr17	81955237	81957067	-	1830	circBase: mmu_circ_0000823, CIRCpedia: MMU_CIRCpedia_30902, circAtlas: mmu-Slc8a1_0012	circBase: hsa_circ_0005232, circAtlas: hsa-SLC8A1_0019, CIRCpedia: HSA_CIRCpedia_41271	81955237	81955237	Slc8a1	ENSMUST00000235015.2	Exonic circular (circ)RNA	1	2	1830	0	chr17:81753022-81955237|chr17:81957067-82045737	1830	GTTGGAGCAGTTGGAAGTCTTATTGTACAACATGCTTCGATTAAGTCTCCCACCCAATGTTTCAATGGGATTTCGTCTGGTAGCTCTGGTGGCTCTCTTGTTTTCCCATGTTGACCATATAACTGCAGATACAGAGGCAGAAACAGGAGGAAATGAAACCACTGAATGTACTGGCTCATATTACTGTAAGAAAGGGGTGATCTTGCCCATTTGGGAACCCCAAGACCCATCTTTTGGGGACAAAATTGCTAGAGCAACTGTGTATTTTGTGGCCATGGTCTACATGTTCCTTGGAGTTTCTATTATTGCAGACCGGTTTATGTCCTCTATAGAGGTCATCACCTCTCAAGAGAAAGAAATAACGATAAAGAAACCGAATGGAGAGACCACCAAGACGAC…
mmu_circMta3_512	chr17|84045757|84074035|+	chr17	84045757	84074035	+	28278	circAtlas: mmu-Mta3_0027	circAtlas: hsa-MTA3_0011, CIRCpedia: HSA_CIRCpedia_41306	84045757	84045757	Mta3	ENSMUST00000112350.8	Exonic circular (circ)RNA	5	4,5,6,7,8	127,64,118,103,100	0,15525,17230,24582,28178	chr17:84022136-84045757|chr17:84074035-84083010	512	AAGAAACTGAGGAGGAGTCGGAGACGCCAGTTGAGGCCGACTTGACGGAGAAGCAGAAGCACCAGCTGAAACACAGGGAGCTCTTTCTGTCGCGCCAGTACGAGTCACTGCCTGCGACACATATCAGGGGGAAGTGCAGCGTGGCCCTGCTGAATGAGACAGAATCCGTGTTGTCATACCTTGACAAGGAGGATACCTTCTTCTACTCACTGGTATACGACCCTTCAGTGAAAACATTATTGGCTGACAAAGGTGAAATCAGAGTGGGCCCAAAGTACCAAGCTGACATTCCAGACATGCTACCAGAAGGAGACTCAGATGAGAGGGAACAATCAAAATTGGAAGTTAAGGTTTGGGACCCCAATAGCCCACTTACGGATCGACAGATTGACCAGTTTT…
mmu_circThada_692	chr17|84751245|84751937|-	chr17	84751245	84751937	-	692	circBase: mmu_circ_0007065, CIRCpedia: MMU_CIRCpedia_31678, circAtlas: mmu-Thada_0039		84751245	84751245	Thada	ENSMUST00000047524.10	Exonic circular (circ)RNA	1	11	692	0	chr17:84749240-84751245|chr17:84751937-84753932	692	GATTAAGGAGTCCACATTAGATATGTTCCTGTCTAGAATCCTGGCATCTTGGACCAGTTCAGCCATACAGATCCTTGAATCAGGCTCCTCAGGCTTAAAGGGTCATCTGAACGGGGACTCATGCGTACCTAGGAGACTTCTGGAGTATGTCTACACACACTGGGAGCACCCGTTAGACGCTCTGAGACATCAAACCAAAGTCATGTTCAGGAATCTCTTGCAAATGCACCGGCTCACTATGGAAGGGGCAGATTTGGCCACTGACCCCTTCTGTCTGGAGTTGACTAAGAGTCTTCTGCAGCTGGAATGGCACATTAAAGGGAAGTACGCTTGCCTTGGCTGTTTGGTGGAGACTCTTGGAATTGAACATATTTTGGCAATAGATAAAACCATTCCATC…
mmu_circPlekhh2_432	chr17|84905325|84908210|+	chr17	84905325	84908210	+	2885	circAtlas: mmu-Plekhh2_0002	circBase: hsa_circ_0120105, circAtlas: hsa-PLEKHH2_0002, CIRCpedia: HSA_CIRCpedia_41378	84905325	84905325	Plekhh2	ENSMUST00000047206.7	Exonic circular (circ)RNA	3	22,23,24	178,156,98	0,1237,2787	chr17:84903733-84905325|chr17:84908210-84914248	432	GACAGAGTTTGGGAAATATGCCATTTACTGCCAGCGATGTGTAGAAAGGACACAGCAAAACGGAGACCGAGAGGCCAGACCGTCCAGGATGGAGATACTCTCCACTCTTCTTCGAAACCCCTACCACCATTCTCGGCCCTTCAGCATACCCGTGCACTTCATGAACGGGCTCTACCAGGTAGTGGGGTTCGATGCGTCCACCACAGTGGAAGAATTTTTGAACACTCTGAACCAGGACACAGGAATGAGGAAGCCGGCACAGTCTGGATTCGCACTCTTCACAGATGATCCTTCTGGCAGAGACCTGGAGCACTGTCTTCAGGGAAATATCAAGATCTGTGACATTATTTCTAAATGGGAGCAGGCATCCAAAGAACAGCAGCCAGGCAAGTGTGAGGG…
mmu_circLrpprc_1336	chr17|85074420|85084562|-	chr17	85074420	85084562	-	10142	CIRCpedia: MMU_CIRCpedia_229361, circAtlas: mmu-Lrpprc_0029	circAtlas: hsa-LRPPRC_0045, CIRCpedia: HSA_CIRCpedia_41438	85074420	85074420	Lrpprc	ENSMUST00000112308.9	Exonic circular (circ)RNA	11	12,11,10,9,8,7,6,5,4,3,2	119,108,106,146,145,127,87,59,122,123,194	0,2602,3007,3361,3850,4431,5100,6051,6215,8396,9948	chr17:85071973-85074420|chr17:85084562-85097792	1336	AGAGCGTCTGAGCCAAGCCAGATTGTATGCCATCGTTGCTGAGAAAAGGGATCTTCAAGAGGAGCCTGCTCCTGTGAGAAAGAACAGCAGTCAATTTGACTGGGCTCTGATGAGACTGGATAATTCTGTCCGGAGAACAGGCCGCATCACAAAGGGGCTTCTGCAGAGAGTCTTTGAGAGCACGTGTAGCTCAGGTAGCCCAGGGAGCAATCAAGCTCTGCTTCTGCTGCGCAGCTGTGGCTCGCTCCTGCCCGAACTGAGTCTCGCCGAGAGGACAGAGTTTGCTCACAAGATCTGGGACAAACTTCAGCAGTTAGGTGTCGTATATGATGTCAGTCATTACAATGCTTTACTTAAAGTATATCTTCAAAATGAATACAAATTTTCACCTACTGACTT…
mmu_circPpm1b_860	chr17|85301107|85301967|+	chr17	85301107	85301967	+	860	circAtlas: mmu-Ppm1b_0002	circAtlas: hsa-PPM1B_0003, CIRCpedia: HSA_CIRCpedia_41446	85301107	85301107	Ppm1b	ENSMUST00000112305.10	Exonic circular (circ)RNA	1	2	860	0	chr17:85264315-85301107|chr17:85301967-85310693	860	ATTCATTACTAAACATGGGTGCATTTTTGGATAAACCCAAAACTGAAAAGCACAATGCTCACGGTGCTGGGAATGGTCTGCGTTATGGCCTGAGCAGTATGCAAGGATGGAGAGTAGAAATGGAAGATGCACACACAGCTGTTGTGGGTATTCCTCACGGCTTGGACAACTGGTCGTTTTTTGCAGTTTATGACGGTCATGCTGGATCCCGAGTGGCAAATTACTGTTCAACACATCTATTAGAACACATCACCACCAATGAAGACTTCAGGGCAGCTGACAAATCAGGCTCTGCTCTCGAGCCTTCAGTAGAAAGTGTGAAGACTGGTATCAGGACTGGCTTTTTGAAAATTGATGAATATATGCGTAACTTCTCAGACCTGAGGAACGGGATGGACA…
mmu_circPpm1b_1148	chr17|85301107|85312994|+	chr17	85301107	85312994	+	11887	CIRCpedia: MMU_CIRCpedia_31899, circAtlas: mmu-Ppm1b_0001	circBase: hsa_circ_0006882, circAtlas: hsa-PPM1B_0002, CIRCpedia: HSA_CIRCpedia_41448	85301107	85301107	Ppm1b	ENSMUST00000112305.10	Exonic circular (circ)RNA	4	2,3,4,5	860,118,112,58	0,9586,11232,11829	chr17:85264315-85301107|chr17:85312994-85331123	1148	ATTCATTACTAAACATGGGTGCATTTTTGGATAAACCCAAAACTGAAAAGCACAATGCTCACGGTGCTGGGAATGGTCTGCGTTATGGCCTGAGCAGTATGCAAGGATGGAGAGTAGAAATGGAAGATGCACACACAGCTGTTGTGGGTATTCCTCACGGCTTGGACAACTGGTCGTTTTTTGCAGTTTATGACGGTCATGCTGGATCCCGAGTGGCAAATTACTGTTCAACACATCTATTAGAACACATCACCACCAATGAAGACTTCAGGGCAGCTGACAAATCAGGCTCTGCTCTCGAGCCTTCAGTAGAAAGTGTGAAGACTGGTATCAGGACTGGCTTTTTGAAAATTGATGAATATATGCGTAACTTCTCAGACCTGAGGAACGGGATGGACA…
mmu_circSlc3a1_902	chr17|85339870|85359505|+	chr17	85339870	85359505	+	19635	circAtlas: mmu-Slc3a1_0002		85339870	85339870	Slc3a1	ENSMUST00000024944.9	Exonic circular (circ)RNA	6	2,3,4,5,6,7	180,155,126,120,125,196	0,316,4727,14196,16404,19439	chr17:85336286-85339870|chr17:85359505-85367143	902	GTATCCAGGAGAAGCTGGACTATATCACTGCTTTAAACATAAAGACTCTTTGGATCACTTCCTTTTATAAATCATCTTTGAAAGACTTCAGATACGCTGTTGAGGATTTCAAAGAAATTGACCCTATTTTTGGAACAATGAAAGATTTTGAGAATTTGGTTGCTGCCATCCATGACAAAGGTTTAAAATTAATAATTGATTTCATACCAAACCACACTAGTGACAAACATCCTTGGTTCCAATCGAGTAGGACACGGAGCGGAAAATACACCGATTACTACATCTGGCACAACTGTACCCATGTCAACGGTGTAACCACCCCTCCCAACAACTGGCTGAGTGTGTATGGAAACTCCAGCTGGCACTTTGATGAAGTACGAAAGCAATGTTATTTTCACC…
mmu_circPrepl_936	chr17|85383293|85390743|-	chr17	85383293	85390743	-	7450	CIRCpedia: MMU_CIRCpedia_31974, circAtlas: mmu-Prepl_0001	circBase: hsa_circ_0120133, circAtlas: hsa-PREPL_0001, CIRCpedia: HSA_CIRCpedia_41455	85383293	85383293	Prepl	ENSMUST00000072406.5	Exonic circular (circ)RNA	6	7,6,5,4,3,2	186,217,136,207,67,123	0,743,2623,5198,6106,7327	chr17:85379537-85383293|chr17:85390743-85397533	936	GATCTTCTGCCTATTAAGCCAGAAAGTGAAAAGCCCATTTCTGAAAACATGGATGCATTTGAAAAAGTGAGAACAAGACTGGAAACACAGCCACAGGAAGAGTACGAAGTCGTCAATGCAGAGATTAAACATGGCGGCTTTGTTTATTATCAAGAAGGTTGCTGCTTGGTTCGTTCCAAAGACGAAGAAGCTGACAGTGATAATTATGAAGTTTTATTCAACCTGGAAGAACTTAAATTGGATCAGCCTTTCATTGATTGCATCAGAGTTGCTCCTGATGAGAAATACGTGGCTGCCAAGATAAGGACGGAGGATTCTGAAACCTCCACCTTAGTAGTTGTGAAGCTCAGTGACCAGCCTGTAATGGAAGCGTCGTTCCCAAACGTGTCCAGTTTCGAA…
mmu_circPrepl_123	chr17|85390620|85390743|-	chr17	85390620	85390743	-	123			85390620	85390620	Prepl	ENSMUST00000072406.5	Exonic circular (circ)RNA	1	2	123	0	chr17:85389466-85390620|chr17:85390743-85397533	123	GATCTTCTGCCTATTAAGCCAGAAAGTGAAAAGCCCATTTCTGAAAACATGGATGCATTTGAAAAAGTGAGAACAAGACTGGAAACACAGCCACAGGAAGAGTACGAAGTCGTCAATGCAGAG
mmu_circSrbd1_357	chr17|86405939|86410428|-	chr17	86405939	86410428	-	4489	circBase: mmu_circ_0000828, CIRCpedia: MMU_CIRCpedia_32285, circAtlas: mmu-Srbd1_0005	circBase: hsa_circ_0054424, circAtlas: hsa-SRBD1_0006, CIRCpedia: HSA_CIRCpedia_359057	86405939	86405939	Srbd1	ENSMUST00000095187.4	Exonic circular (circ)RNA	3	14,13,12	108,91,158	0,693,4331	chr17:86365195-86405939|chr17:86410428-86416654	357	AGCCAAACTGACATCAGATGCAGAGAAGCAATCAGTAATGATGTTTGGACAGAACCTCCGCCAGCTCCTTTTAACAAGTCCTGTGCCAGGCCGCACCCTGATGGGAGTAGATCCTGGCTACAAACATGGATGCAAACTAGCCATCATTTCTCCTACTAGTCAGATCCTTCACACGGATGTGGTTTACTTGCACTGTGGACAAGGCTTCCGAGAGGCCGAGAAGATCAAGAGGCTTTTGCTGCATTTCAACTGCAGAACAGTGGTGATCGGAAATGGAACTGCCTGCCGGGAAACTGAAGCCTACTTTGCTGACCTGATAATGAAAAATTACTTTGCACCACTGGATGTCGTTTACTG
mmu_circSrbd1_465	chr17|86405939|86416762|-	chr17	86405939	86416762	-	10823	circBase: mmu_circ_0007072, CIRCpedia: MMU_CIRCpedia_32286, circAtlas: mmu-Srbd1_0004	circBase: hsa_circ_0005542, circAtlas: hsa-SRBD1_0003, CIRCpedia: HSA_CIRCpedia_41475	86405939	86405939	Srbd1	ENSMUST00000095187.4	Exonic circular (circ)RNA	4	14,13,12,11	108,91,158,108	0,693,4331,10715	chr17:86365195-86405939|chr17:86416762-86422620	465	GTGGAGGCCACGTGGCTTTGCACGGCCAGAGTTGATGAAGATCTTACATAATTCACTGGATGACTCCTTTAAGCGCCTCATTGTTCCTCTCCTCTGTAGAGAGTTCAGAGCCAAACTGACATCAGATGCAGAGAAGCAATCAGTAATGATGTTTGGACAGAACCTCCGCCAGCTCCTTTTAACAAGTCCTGTGCCAGGCCGCACCCTGATGGGAGTAGATCCTGGCTACAAACATGGATGCAAACTAGCCATCATTTCTCCTACTAGTCAGATCCTTCACACGGATGTGGTTTACTTGCACTGTGGACAAGGCTTCCGAGAGGCCGAGAAGATCAAGAGGCTTTTGCTGCATTTCAACTGCAGAACAGTGGTGATCGGAAATGGAACTGCCTGCCGGGA…
mmu_circSrbd1_802	chr17|86405939|86428174|-	chr17	86405939	86428174	-	22235	circBase: mmu_circ_0000829, CIRCpedia: MMU_CIRCpedia_32289, circAtlas: mmu-Srbd1_0003	circBase: hsa_circ_0054426, circAtlas: hsa-SRBD1_0005, CIRCpedia: HSA_CIRCpedia_41477	86405939	86405939	Srbd1	ENSMUST00000095187.4	Exonic circular (circ)RNA	7	14,13,12,11,10,9,8	108,91,158,108,104,136,97	0,693,4331,10715,16681,21402,22138	chr17:86365195-86405939|chr17:86428174-86433538	802	GCCTTTCTGAGCTCAACGATATCGAAACAGGAGTACAACATATTTTAGCAGACATGATTGCTAAAGACAAAGATACGCTTGACTTTATTCGGGGCTTGTGTAAACATAGATACATTTGTATCCAGTCATCTCTTGCAAAAGTATCCTCAAAAAAAGTAAATGAGAAGGAAGTTGATAAGTTTCAGCTTTACCAGAATTTCTCCTGCAACATAAGGACCATCCACCATCACCAGATTCTGGCCATTAACCGAGGAGAGAATTTGAAGATCCTGACCGTCAAAGTCAACATTTCTGATGGAGTAAAGAACGAATTCTGTCGATGGTGTATACAGAACAGGTGGAGGCCACGTGGCTTTGCACGGCCAGAGTTGATGAAGATCTTACATAATTCACTGGATG…
mmu_circSrbd1_445	chr17|86416654|86428174|-	chr17	86416654	86428174	-	11520	circBase: mmu_circ_0007075, CIRCpedia: MMU_CIRCpedia_32298, circAtlas: mmu-Srbd1_0015		86416654	86416654	Srbd1	ENSMUST00000095187.4	Exonic circular (circ)RNA	4	11,10,9,8	108,104,136,97	0,5966,10687,11423	chr17:86410428-86416654|chr17:86428174-86433538	445	GCCTTTCTGAGCTCAACGATATCGAAACAGGAGTACAACATATTTTAGCAGACATGATTGCTAAAGACAAAGATACGCTTGACTTTATTCGGGGCTTGTGTAAACATAGATACATTTGTATCCAGTCATCTCTTGCAAAAGTATCCTCAAAAAAAGTAAATGAGAAGGAAGTTGATAAGTTTCAGCTTTACCAGAATTTCTCCTGCAACATAAGGACCATCCACCATCACCAGATTCTGGCCATTAACCGAGGAGAGAATTTGAAGATCCTGACCGTCAAAGTCAACATTTCTGATGGAGTAAAGAACGAATTCTGTCGATGGTGTATACAGAACAGGTGGAGGCCACGTGGCTTTGCACGGCCAGAGTTGATGAAGATCTTACATAATTCACTGGATG…
mmu_circPrkce_614	chr17|86795587|86803539|+	chr17	86795587	86803539	+	7952	circBase: mmu_circ_0000831, CIRCpedia: MMU_CIRCpedia_32462, circAtlas: mmu-Prkce_0001	circBase: hsa_circ_0004447, circAtlas: hsa-PRKCE_0001, CIRCpedia: HSA_CIRCpedia_41497	86795587	86795587	Prkce	ENSMUST00000097275.9	Exonic circular (circ)RNA	4	7,8,9,10	143,97,200,174	0,2591,5061,7778	chr17:86789677-86795587|chr17:86803539-86866578	614	TCTGCAAAATGAATGTTCACCGGCGATGTGAGACCAATGTGGCTCCCAACTGTGGGGTAGACGCCAGAGGAATTGCCAAAGTGCTGGCTGACCTTGGTGTTACTCCAGACAAAATCACCAACAGTGGCCAAAGGAGGAAAAAGCTCGCTGCTGGTGCTGAGTCCCCACAGCCGGCTTCTGGAAACTCCCCATCTGAAGACGACCGATCCAAGTCAGCGCCCACCTCCCCTTGTGACCAGGAACTAAAAGAACTTGAAAACAACATTCGGAAGGCCTTGTCATTTGACAACCGAGGAGAGGAGCACCGAGCGTCGTCGGCCACCGATGGCCAGCTGGCAAGCCCCGGAGAGAACGGGGAAGTCCGGCCAGGCCAGGCCAAGCGCTTGGGGCTGGATGAGT…
mmu_circEpcam_306	chr17|87950969|87953768|+	chr17	87950969	87953768	+	2799	CIRCpedia: MMU_CIRCpedia_212611, circAtlas: mmu-Epcam_0001	circBase: hsa_circ_0120178, circAtlas: hsa-EPCAM_0002, CIRCpedia: HSA_CIRCpedia_134187	87950969	87950969	Epcam	ENSMUST00000053577.9	Exonic circular (circ)RNA	2	7,8	102,204	0,2595	chr17:87949593-87950969|chr17:87953768-87957041	306	TATGAGAATAATGTTATCACCATTGATCTGATGCAAAACTCTTCTCAGAAAACACAAGACGACGTGGACATAGCTGATGTGGCTTACTATTTTGAAAAAGATGTGAAGGGGGAGTCCCTGTTCCATTCTTCTAAGAGCATGGACCTGAGAGTGAACGGAGAGCCGCTCGATCTGGACCCCGGGCAGACTCTGATTTACTACGTTGATGAAAAGGCACCCGAGTTCTCCATGCAGGGCCTCACGGCCGGGATCATCGCTGTCATTGTGGTGGTGTCATTAGCAGTCATCGCGGGGATTGTTGTCCTG
mmu_circFoxn2_551	chr17|88770140|88770691|+	chr17	88770140	88770691	+	551	circBase: mmu_circ_0007088, CIRCpedia: MMU_CIRCpedia_33118, circAtlas: mmu-Foxn2_0001	circBase: hsa_circ_0001002, circAtlas: hsa-FOXN2_0001, CIRCpedia: HSA_CIRCpedia_41572	88770140	88770140	Foxn2	ENSMUST00000112238.9	Exonic circular (circ)RNA	1	2	551	0	chr17:88748312-88770140|chr17:88770691-88783283	551	AAATATACGAGTAAATGGGTCCAGTAATTGGAATGACTCCAGATAAGAGAGCTGAGACCCCGGGAGCTGAGAAGGTTGCAGGACTGAGTCAGATTTACAAAATGGGAAGTTTGCCTGAAGCTGGGGATGCTGCCAGGCCAAAGGCCACTCTTGTGGGCAGTGAGTCAGCAGATGACGAGCTAACAAACTTGAACTGGCTTCATGAGAGCAGTAACCTTCTAACAAACCTCAGACTTGGAAGTGAAGGCCTTCCCATGGTCAGTCCGCTGTATGACATAGAGGGAGATGAGATGCCATCCTTTGGACCATCGTGCTACCAGAACCCAGAAAAAAAATCAGCAACTTCAAAGCCCCCGTACTCCTTTAGTCTTCTCATTTATATGGCTATTGAACACTCGC…
mmu_circNrxn1_1833	chr17|90366912|90905057|-	chr17	90366912	90905057	-	538145	CIRCpedia: MMU_CIRCpedia_33632	CIRCpedia: HSA_CIRCpedia_134208	90366912	90366912	Nrxn1	ENSMUST00000072671.14	Exonic circular (circ)RNA	10	20,19,18,17,16,15,14,13,12,11	79,320,90,172,182,120,174,191,382,123	0,102629,104307,148838,303275,501256,505820,529186,530363,538022	chr17:90344812-90366912|chr17:90905057-90928292	1833	GCAAAGGTCCTGAGACCCTTTTTGCTGGCTATAACCTCAATGATAATGAATGGCACACAGTGCGTGTGGTTCGGCGAGGAAAAAGTTTAAAGCTAACCGTGGATGATCAACAAGCCATGACAGGCCAAATGGCAGGTGATCATACAAGGCTGGAGTTTCATAACATAGAGACAGGCATCATCACCGAACGACGCTACCTTTCTTCTGTCCCCTCCAATTTCATTGGGCACCTGCAAAGCCTGACATTTAATGGAATGGCATACATAGACTTGTGCAAAAATGGTGATATAGATTACTGTGAACTCAATGCCAGGTTTGGATTCAGGAACATCATCGCAGATCCTGTCACCTTCAAGACCAAATCGAGCTATGTTGCCTTAGCTACATTGCAAGCCTACA…
mmu_circNrxn1_1172	chr17|90670187|90905057|-	chr17	90670187	90905057	-	234870	CIRCpedia: MMU_CIRCpedia_33744	CIRCpedia: HSA_CIRCpedia_122340	90670187	90670187	Nrxn1	ENSMUST00000072671.14	Exonic circular (circ)RNA	6	16,15,14,13,12,11	182,120,174,191,382,123	0,197981,202545,225911,227088,234747	chr17:90515922-90670187|chr17:90905057-90928292	1172	GCAAAGGTCCTGAGACCCTTTTTGCTGGCTATAACCTCAATGATAATGAATGGCACACAGTGCGTGTGGTTCGGCGAGGAAAAAGTTTAAAGCTAACCGTGGATGATCAACAAGCCATGACAGGCCAAATGGCAGGTGATCATACAAGGCTGGAGTTTCATAACATAGAGACAGGCATCATCACCGAACGACGCTACCTTTCTTCTGTCCCCTCCAATTTCATTGGGCACCTGCAAAGCCTGACATTTAATGGAATGGCATACATAGACTTGTGCAAAAATGGTGATATAGATTACTGTGAACTCAATGCCAGGTTTGGATTCAGGAACATCATCGCAGATCCTGTCACCTTCAAGACCAAATCGAGCTATGTTGCCTTAGCTACATTGCAAGCCTACA…
mmu_circNrxn1_464	chr17|91008171|91011795|-	chr17	91008171	91011795	-	3624	circBase: mmu_circ_0000835, CIRCpedia: MMU_CIRCpedia_33832, circAtlas: mmu-Nrxn1_0001	circBase: hsa_circ_0054525, circAtlas: hsa-NRXN1_0001, CIRCpedia: HSA_CIRCpedia_41606	91008171	91008171	Nrxn1	ENSMUST00000072671.14	Exonic circular (circ)RNA	2	6,5	162,302	0,3322	chr17:90950857-91008171|chr17:91011795-91298794	464	GAAAAGAAGAGTATATTGCCACGTTCAAGGGATCTGAATACTTCTGCTACGACTTATCTCAAAACCCCATTCAAAGCAGCAGTGATGAAATAACTCTGTCCTTTAAAACTCTTCAAAGGAACGGACTGATGCTTCACACAGGGAAATCAGCTGATTATGTCAATCTTGCATTGAAAAATGGAGCTGTCTCTCTGGTCATTAATTTGGGATCAGGGGCCTTTGAAGCACTAGTGGAGCCTGTGAATGGAAAGTTTAATGATAATGCCTGGCATGATGTGAAAGTCACCAGGAATCTGCGTCAGGTGACAATATCAGTGGATGGAATTCTTACCACAACGGGCTACACGCAAGAAGATTACACCATGCTGGGGTCTGATGACTTTTTCTATGTTGGAGGCA…
mmu_circHspa14_669	chr2|3497600|3503822|-	chr2	3497600	3503822	-	6222	circBase: mmu_circ_0009885, CIRCpedia: MMU_CIRCpedia_17573, circAtlas: mmu-Hspa14_0002		3497600	3497600	Hspa14	ENSMUST00000027961.12	Exonic circular (circ)RNA	6	9,8,7,6,5,4	156,162,105,91,106,49	0,1458,2643,4484,5930,6173	chr2:3495637-3497600|chr2:3503822-3512051	669	CTCTGCAGATCCACAAGCTCAGAAATACATCTCAGAAAGTAAATGCTTAGTCATTGAGAAAAATGGGAAGTTGCGGTATGAAATAGATACAGGAGAAGAAACAAAACTTGTTAATCCAGAAGATGTTGCCAGACTGATATTCAGTAAAATGAAAGAAACAGCGCATTCTGTCCTGGGCTCAGATGCAAATGACGTGGTTGTCACTGTCCCATTTGACTTTGGAGAAAAGCAGAAGTCTGCTCTGGGGGAGGCGGCTGGAGCTGCTGGATTTAACGTGCTGCGGCTGATCCATGAGCCGTCTGCAGCTCTCCTTGCTTATGGGATTGGACAAGACCACCCTACCGGGAAGAGCAATGTTTTGGTGTTTAAGCTTGGAGGAACGTCCTTATCGCTCAGTGT…
mmu_circSec61a2_770	chr2|5881651|5898032|-	chr2	5881651	5898032	-	16381	CIRCpedia: MMU_CIRCpedia_228405, circAtlas: mmu-Sec61a2_0012		5881651	5881651	Sec61a2	ENSMUST00000102981.10	Exonic circular (circ)RNA	7	8,7,6,5,4,3,2	161,154,110,132,79,66,68	0,1014,5740,5977,9658,14449,16313	chr2:5881372-5881651|chr2:5898032-5900067	770	TCAAGTTTTTAGAAGTTATTAAACCTTTCTGTGCAGTTCTACCAGAAATTCAGAAGCCTGAAAGGAAAATTCAGTTTAGAGAGAAGGTACTATGGACTGCTATAACACTCTTCATTTTCTTAGTATGCTGTCAGATTCCGCTGTTTGGGATCATGTCATCGGACTCTGCAGATCCCTTCTACTGGATGAGAGTTATTCTTGCATCCAACAGAGGAACATTGATGGAATTGGGTATTTCCCCAATTGTAACGTCTGGTTTGATTATGCAGTTGTTAGCTGGAGCCAAAATCATTGAAGTTGGAGACACACCCAAAGATAGAGCTCTGTTCAATGGAGCCCAGAAATTATTTGGTATGATCATTACCATTGGGCAAGCCATTGTGTATGTCATGACGGGGA…
mmu_circUpf2_696	chr2|5978279|5993283|+	chr2	5978279	5993283	+	15004	circBase: mmu_circ_0000973, CIRCpedia: MMU_CIRCpedia_24622, circAtlas: mmu-Upf2_0042	circBase: hsa_circ_0000213, circAtlas: hsa-UPF2_0018, CIRCpedia: HSA_CIRCpedia_540	5978279	5978279	Upf2	ENSMUST00000060092.13	Exonic circular (circ)RNA	5	4,5,6,7,8	161,195,150,104,86	0,2439,6305,9523,14918	chr2:5966523-5978279|chr2:5993283-6008355	696	GCGTATTCTGCACTCTAAAGGCGAGCTAAGTGAGGACAGGCACAAGCAATATGAGGAGTTTGCAATGTCTTACCAGAAGCTGCTGGCGAACTCTCAGTCCTTAGCGGACCTTTTGGATGAAAATATGCCCGATCTTCCTCAGGACAAACCCACACCAGAAGAGCATGGGCCCGGAATCGACATATTTACACCCGGCAAACCTGGAGAGTATGACTTAGAAGGTGGCATTTGGGAAGATGAAGACGCTCGGAATTTTTATGAAAACCTCATCGATTTGAAAGCATTTGTTCCAGCCATCTTGTTCAAAGACAATGAAAAAAGTCAGAACAAAGATTCTAACAAAGATGATTCCAAAGAGGCAAAAGAACCAAAGGATAATAAGGAGGCATCAAGTCCTGA…
mmu_circUpf2_413	chr2|5987802|6015239|+	chr2	5987802	6015239	+	27437	circBase: mmu_circ_0010043, CIRCpedia: MMU_CIRCpedia_24687, circAtlas: mmu-Upf2_0016	circBase: hsa_circ_0092842, circAtlas: hsa-UPF2_0021, CIRCpedia: HSA_CIRCpedia_533	5987802	5987802	Upf2	ENSMUST00000060092.13	Exonic circular (circ)RNA	4	7,8,9,10	104,86,109,114	0,5395,20553,27323	chr2:5984734-5987802|chr2:6015239-6023712	413	AACAAGAAGATGAAGAAGCCAGCACTGGATCTCATCTCAAACTCATAGTAGATGCTTTCCTCCAGCAGCTGCCCAACTGTGTCAACCGAGACCTAATCGACAAGGCAGCCATGGATTTTTGCATGAACATGAACACAAAGGCAAACAGGAAGAAGTTGGTGCGGGCACTCTTCATAGTTCCTAGGCAGAGGTTGGATTTGCTACCATTTTATGCAAGATTGGTTGCTACCTTGCACCCCTGCATGTCTGATGTAGCAGAGGATCTTTGTTCCATGCTGAGGGGGGATTTCAGATTTCATGTTCGAAAAAAGGACCAGATCAACATTGAAACAAAGAACAAAACTGTCCGCTTTATTGGAGAGCTAACCAAGTTTAAGATGTTCACCAAAAATGATACAC…
mmu_circCelf2_902	chr2|6590784|6726424|-	chr2	6590784	6726424	-	135640	CIRCpedia: MMU_CIRCpedia_26335, circAtlas: mmu-Celf2_0006	circBase: hsa_circ_0017678, circAtlas: hsa-CELF2_0006, CIRCpedia: HSA_CIRCpedia_119787	6590784	6590784	Celf2	ENSMUST00000002176.13	Exonic circular (circ)RNA	8	11,10,9,8,7,6,5,4	135,64,159,80,135,49,83,197	0,14060,18050,21908,29714,38697,78141,135443	chr2:6565601-6590784|chr2:6726424-6967189	902	TAACGGCACAGCCAACAAGATGAACGGAGCTTTGGATCATTCAGACCAGCCAGACCCAGATGCCATTAAGATGTTTGTCGGACAGATCCCTAGGTCCTGGTCGGAAAAGGAGCTGAAAGAACTTTTTGAGCCTTATGGAGCTGTCTACCAGATCAACGTCCTCCGGGACCGGAGTCAGAACCCTCCCCAGAGTAAAGGTTGTTGTTTCGTAACATTTTATACAAGAAAAGCTGCACTTGAGGCCCAGAATGCACTGCACAATATTAAAACTTTACCTGGGATGCATCATCCCATTCAGATGAAACCTGCAGATAGTGAAAAGTCAAACGCTGTGGAAGACAGAAAATTGTTCATAGGAATGGTTTCCAAGAAATGTAACGAGAATGATATCAGAGTGAT…
mmu_circCelf2_280	chr2|6668925|6726424|-	chr2	6668925	6726424	-	57499	circBase: mmu_circ_0010105, CIRCpedia: MMU_CIRCpedia_26619, circAtlas: mmu-Celf2_0004	circBase: hsa_circ_0092638, circAtlas: hsa-CELF2_0002, CIRCpedia: HSA_CIRCpedia_116381	6668925	6668925	Celf2	ENSMUST00000002176.13	Exonic circular (circ)RNA	2	5,4	83,197	0,57302	chr2:6629530-6668925|chr2:6726424-6967189	280	TAACGGCACAGCCAACAAGATGAACGGAGCTTTGGATCATTCAGACCAGCCAGACCCAGATGCCATTAAGATGTTTGTCGGACAGATCCCTAGGTCCTGGTCGGAAAAGGAGCTGAAAGAACTTTTTGAGCCTTATGGAGCTGTCTACCAGATCAACGTCCTCCGGGACCGGAGTCAGAACCCTCCCCAGAGTAAAGGTTGTTGTTTCGTAACATTTTATACAAGAAAAGCTGCACTTGAGGCCCAGAATGCACTGCACAATATTAAAACTTTACCTGGG
mmu_circTaf3_1915	chr2|9945737|9957756|-	chr2	9945737	9957756	-	12019	CIRCpedia: MMU_CIRCpedia_36135, circAtlas: mmu-Taf3_0004	circAtlas: hsa-TAF3_0004, CIRCpedia: HSA_CIRCpedia_143196	9945737	9945737	Taf3	ENSMUST00000026888.11	Exonic circular (circ)RNA	2	4,3	83,1832	0,10187	chr2:9926112-9945737|chr2:9957756-10047237	1915	AGGAGGAAGAGGAACAGGTGCCCACTGATGGGGGCACCTCAGCAGAAGCCATGCAGGTGCCCTTGGAAGAAGATGATGAGATGGAGGAGGAGGAAGTCATCAATGATGAGAACTTCTTGGGTAAGAGGCCACTGGACAGTCCTGAAGTGGAAGAAATGCCCTCCATGAAGCGCCCACGACTCCTGAGCACTAAAGGGGACTCCCTAGATGTTGTGTTGTTAGAAGCACGAGAACCCCTCAGCTCTATAAACCCACAGAAGACCCCACCAGTGCTCTCTCCTGTGCGTGTCCAGGACAGGGCTGATCTGGCCCCTCCATCACCACAGCCTCCCATGCTGGCTCCATTTGCAAAGTCACAACTACCAATTGCAAAGCCGTTAGAAACAAAGTCGTTTACAC…
mmu_circAnkrd16_393	chr2|11786287|11791113|+	chr2	11786287	11791113	+	4826	CIRCpedia: MMU_CIRCpedia_4363, circAtlas: mmu-Ankrd16_0001	circAtlas: hsa-ANKRD16_0003	11786287	11786287	Ankrd16	ENSMUST00000056108.12	Exonic circular (circ)RNA	4	3,4,5,6	43,109,162,79	0,2164,2814,4747	chr2:11784708-11786287|chr2:11791113-11794544	393	CAATGCACGGCTGTTTGGAAGCAGTCCAGGTGCTTCTTGAAAGGTGTCACTATGAACCAGACTGTCGAGACAACTGTGGTGTCACGCCCTTCATGGATGCAATTCAGTGTGGCCATGTTAGTATAGCCAAGCTGCTCCTTGAACAGCATAAGGCTTGCTCTTCAGCTGCAGATAGCATGGGGGCCCAGGCTCTACACCGCGCAGCAGTCACTGGGCAGGATGAAGCCATACGGTTCCTGGTATGCGGTCTTGGCATCGATGTAGATGTAAGAGCAAAGTCAAGCCAGCTCACAGCACTTCACTATGCAGCAAAGGAAGGACAGACGAATACAGTTCAAACTCTGTTGTCCTTGGGTGCCGACATCAACTCTACAGATGAAAGAAATCGCTCAG
mmu_circMindy3_967	chr2|12360087|12414891|-	chr2	12360087	12414891	-	54804	circBase: mmu_circ_0009286, CIRCpedia: MMU_CIRCpedia_6134, circAtlas: mmu-Fam188a_0011	circAtlas: hsa-FAM188A_0015, CIRCpedia: HSA_CIRCpedia_161646	12360087	12360087	Mindy3	ENSMUST00000155530.8	Exonic circular (circ)RNA	11	12,11,10,9,8,7,6,5,4,3,2	88,73,73,81,71,80,74,115,171,61,80	0,1628,9170,26826,31332,40902,42216,44746,48721,50583,54724	chr2:12355811-12360087|chr2:12414891-12423969	967	GGTTTGTGTTTAGTGAATCAGAGGGATCTGCATTAGAGCAGTTTGAAGGTGGCCCCTGTGCTGTTATTGCACCTGTCCAGGCGTTTCTTTTGAAGAAGCTTCTGTTCTCCTCCGAGAAGTCGTCCTGGCGGGATTGCTCAGAGGAAGAGCAGAAGGAGCTCCTTTGTCACACCTTGTGTGATATTGTAGAGAGTGCTTATGACAGCTCTGGATCATACTGCTTGGTTTCATGGTTGAGAGGAAGGACCCCCGAGGAAGCGGCTAGGATTTCTGGGAGTCCTGCACAGTCTAGTTGCCAAGTGGAACATTCTTAAAAAGATCATTCAGAACTGTATCAGAATTAAAAGATGCTGTCTTGGACCAGTATTCAATGTGGGGAAACAAATTTGGAGTCTTGCT…
mmu_circStam_404	chr2|14107211|14122346|+	chr2	14107211	14122346	+	15135	CIRCpedia: MMU_CIRCpedia_9021, circAtlas: mmu-Stam_0006		14107211	14107211	Stam	ENSMUST00000102960.11	Exonic circular (circ)RNA	4	2,3,4,5	85,76,96,147	0,13416,13577,14988	chr2:14079147-14107211|chr2:14122346-14133356	404	AGAAAGCAACTAGTGAGTTGAATACTGCTGAGGACTGGGGCCTCATCTTGGATATTTGTGATAAGGTTGGCCAATCTCGCACAGGACCTAAAGATTGTCTTCGTTCCATTATGAGAAGAGTGAACCATAAAGACCCCCATGTTGCTATGCAAGCCTTAACTCTTCTGGGAGCATGTGTATCAAACTGTGGCAAAATTTTTCACTTAGAAGTATGTTCAAGAGACTTTGCTAGTGAAGTAAGCAATGTATTAAATAAGGGTCATCCTAAAGTATGTGAAAAATTAAAGGCTCTTATGGTTGAATGGACAGATGAATTTAAGAATGATCCACAGCTTAGTCTGATATCGGCAATGATCAAGAACCTTAAGGAACAAGGTGTAACATTCCCAGCTATTGGCT…
mmu_circMrc1_561	chr2|14293797|14299755|+	chr2	14293797	14299755	+	5958	CIRCpedia: MMU_CIRCpedia_9264, circAtlas: mmu-Mrc1_0004		14293797	14293797	Mrc1	ENSMUST00000028045.4	Exonic circular (circ)RNA	4	12,13,14,15	200,128,88,145	0,3532,4459,5813	chr2:14284795-14293797|chr2:14299755-14308921	561	GACGAAAGGCGGGATGTGTTGCCATGAAAACCGGAGTGGCAGGTGGCTTATGGGATGTTTTGAGTTGTGAAGAAAAGGCAAAATTTGTGTGCAAACATTGGGCAGAAGGAGTGACTCGCCCACCAGAGCCCACAACAACTCCTGAACCCAAATGTCCAGAAAACTGGGGTACCACCAGTAAAACCAGCATGTGTTTCAAACTGTATGCAAAAGGAAAGCATGAAAAGAAAACGTGGTTTGAATCTCGAGATTTTTGCAAAGCTATAGGTGGAGAGCTGGCGAGCATCAAGAGTAAAGATGAACAGCAAGTGATTTGGAGGCTGATTACGAGCAGTGGAAGCTACCATGAGCTGTTTTGGTTGGGACTGACCTATGGAAGTCCTTCAGAGGGGTTCACCT…
mmu_circCacnb2_437	chr2|14986116|14989250|+	chr2	14986116	14989250	+	3134	circBase: mmu_circ_0009429, CIRCpedia: MMU_CIRCpedia_10039, circAtlas: mmu-Cacnb2_0008		14986116	14986116	Cacnb2	ENSMUST00000114723.9	Exonic circular (circ)RNA	3	11,12,13	152,96,189	0,1482,2945	chr2:14980050-14986116|chr2:14989250-14990398	437	CGGAAGTTCAGAGTGAAATTGAAAGGATTTTTGAACTTGCAAGAACACTGCAATTGGTAGTCCTTGACGCGGATACAATTAATCACCCAGCTCAACTCAGTAAGACCTCTTTGGCCCCTATCATAGTGTACGTAAAGATTTCTTCTCCCAAGGTTTTACAAAGGTTGATAAAATCTCGAGGGAAATCTCAAGCAAAACACCTCAATGTCCAGATGGTAGCAGCTGATAAACTGGCCCAATGTCCTCCGCAGGAATCATTTGATGTGATCTTGGATGAGAACCAGCTGGAGGACGCTTGTGAGCATCTTGCCGACTATCTGGAGGCATACTGGAAGGCCACCCACCCTCCCAGCGGTAACCTCCCCAACCCTCTGCTTAGCCGGACTTTAGCCTCCTCAA…
mmu_circMllt10_1461	chr2|18075935|18167697|+	chr2	18075935	18167697	+	91762	CIRCpedia: MMU_CIRCpedia_12305, circAtlas: mmu-Mllt10_0069	CIRCpedia: HSA_CIRCpedia_366728	18075935	18075935	Mllt10	ENSMUST00000028076.15	Exonic circular (circ)RNA	9	3,4,5,6,7,8,9,10,11	80,55,110,104,94,96,96,256,570	0,30333,38657,51120,52594,55009,75652,88331,91192	chr2:18070005-18075935|chr2:18167697-18175064	1461	CTTGCTATGGCATTGTTCAAGTACCTACTGGACCGTGGTTTTGTAGGAAATGTGAATCTCAGGAGAGAGCAGCCAGAGTGAGATGTGAGCTGTGTCCCCATAAAGATGGAGCTTTAAAAAGAACAGATAATGGGGGTTGGGCTCATGTGGTTTGTGCCCTCTATATTCCAGAGGTACAATTTGCCAATGTTTCTACAATGGAGCCAATCGTTTTACAGTCTGTCCCACATGATCGTTATAATAAGACTTGCTATATATGTGATGAACAAGGACGAGAAAGCAAAGCAGCCACTGGTGCTTGCATGACATGTAATAAACATGGATGTCGACAGGCTTTCCATGTAACATGTGCTCAGTTTGCCGGGCTGCTTTGTGAAGAAGAAGGGAATGGCGCAGACA…
mmu_circMllt10_510	chr2|18097594|18131040|+	chr2	18097594	18131040	+	33446	circBase: mmu_circ_0000981, CIRCpedia: MMU_CIRCpedia_12321, circAtlas: mmu-Mllt10_0051		18097594	18097594	Mllt10	ENSMUST00000114671.8	Exonic circular (circ)RNA	6	4,5,6,7,8,9	51,55,110,104,94,96	0,8674,16998,29461,30935,33350	chr2:18076015-18097594|chr2:18131040-18151587	510	TTGTTGCTTACTGTGAGCTAAGACACTTTGCCTAACCCTGAAGTCATGAAGAGATGTGAGCTGTGTCCCCATAAAGATGGAGCTTTAAAAAGAACAGATAATGGGGGTTGGGCTCATGTGGTTTGTGCCCTCTATATTCCAGAGGTACAATTTGCCAATGTTTCTACAATGGAGCCAATCGTTTTACAGTCTGTCCCACATGATCGTTATAATAAGACTTGCTATATATGTGATGAACAAGGACGAGAAAGCAAAGCAGCCACTGGTGCTTGCATGACATGTAATAAACATGGATGTCGACAGGCTTTCCATGTAACATGTGCTCAGTTTGCCGGGCTGCTTTGTGAAGAAGAAGGGAATGGCGCAGACAATGTTCAATACTGTGGCTACTGTAAATAC…
mmu_circMllt10_606	chr2|18097594|18151683|+	chr2	18097594	18151683	+	54089	circBase: mmu_circ_0009660, CIRCpedia: MMU_CIRCpedia_12322, circAtlas: mmu-Mllt10_0064		18097594	18097594	Mllt10	ENSMUST00000114671.8	Exonic circular (circ)RNA	7	4,5,6,7,8,9,10	51,55,110,104,94,96,96	0,8674,16998,29461,30935,33350,53993	chr2:18076015-18097594|chr2:18151683-18164266	606	TTGTTGCTTACTGTGAGCTAAGACACTTTGCCTAACCCTGAAGTCATGAAGAGATGTGAGCTGTGTCCCCATAAAGATGGAGCTTTAAAAAGAACAGATAATGGGGGTTGGGCTCATGTGGTTTGTGCCCTCTATATTCCAGAGGTACAATTTGCCAATGTTTCTACAATGGAGCCAATCGTTTTACAGTCTGTCCCACATGATCGTTATAATAAGACTTGCTATATATGTGATGAACAAGGACGAGAAAGCAAAGCAGCCACTGGTGCTTGCATGACATGTAATAAACATGGATGTCGACAGGCTTTCCATGTAACATGTGCTCAGTTTGCCGGGCTGCTTTGTGAAGAAGAAGGGAATGGCGCAGACAATGTTCAATACTGTGGCTACTGTAAATAC…
mmu_circMllt10_459	chr2|18106268|18131040|+	chr2	18106268	18131040	+	24772	circBase: mmu_circ_0000983, CIRCpedia: MMU_CIRCpedia_12335, circAtlas: mmu-Mllt10_0001	circAtlas: hsa-MLLT10_0001, CIRCpedia: HSA_CIRCpedia_143246	18106268	18106268	Mllt10	ENSMUST00000028076.15	Exonic circular (circ)RNA	5	4,5,6,7,8	55,110,104,94,96	0,8324,20787,22261,24676	chr2:18076015-18106268|chr2:18131040-18151587	459	AGATGTGAGCTGTGTCCCCATAAAGATGGAGCTTTAAAAAGAACAGATAATGGGGGTTGGGCTCATGTGGTTTGTGCCCTCTATATTCCAGAGGTACAATTTGCCAATGTTTCTACAATGGAGCCAATCGTTTTACAGTCTGTCCCACATGATCGTTATAATAAGACTTGCTATATATGTGATGAACAAGGACGAGAAAGCAAAGCAGCCACTGGTGCTTGCATGACATGTAATAAACATGGATGTCGACAGGCTTTCCATGTAACATGTGCTCAGTTTGCCGGGCTGCTTTGTGAAGAAGAAGGGAATGGCGCAGACAATGTTCAATACTGTGGCTACTGTAAATACCACTTTAGTAAGCTGAAAAAGAGCAAACGGGGATCTAATAGGTCATATGAG…
mmu_circMllt10_555	chr2|18106268|18151683|+	chr2	18106268	18151683	+	45415	circBase: mmu_circ_0000984, CIRCpedia: MMU_CIRCpedia_12336, circAtlas: mmu-Mllt10_0006	circAtlas: hsa-MLLT10_0013, CIRCpedia: HSA_CIRCpedia_75869	18106268	18106268	Mllt10	ENSMUST00000028076.15	Exonic circular (circ)RNA	6	4,5,6,7,8,9	55,110,104,94,96,96	0,8324,20787,22261,24676,45319	chr2:18076015-18106268|chr2:18151683-18164266	555	AGATGTGAGCTGTGTCCCCATAAAGATGGAGCTTTAAAAAGAACAGATAATGGGGGTTGGGCTCATGTGGTTTGTGCCCTCTATATTCCAGAGGTACAATTTGCCAATGTTTCTACAATGGAGCCAATCGTTTTACAGTCTGTCCCACATGATCGTTATAATAAGACTTGCTATATATGTGATGAACAAGGACGAGAAAGCAAAGCAGCCACTGGTGCTTGCATGACATGTAATAAACATGGATGTCGACAGGCTTTCCATGTAACATGTGCTCAGTTTGCCGGGCTGCTTTGTGAAGAAGAAGGGAATGGCGCAGACAATGTTCAATACTGTGGCTACTGTAAATACCACTTTAGTAAGCTGAAAAAGAGCAAACGGGGATCTAATAGGTCATATGAG…
mmu_circMllt10_404	chr2|18114592|18131040|+	chr2	18114592	18131040	+	16448	circBase: mmu_circ_0009663, CIRCpedia: MMU_CIRCpedia_12343, circAtlas: mmu-Mllt10_0002	circAtlas: hsa-MLLT10_0002, CIRCpedia: HSA_CIRCpedia_119818	18114592	18114592	Mllt10	ENSMUST00000028076.15	Exonic circular (circ)RNA	4	5,6,7,8	110,104,94,96	0,12463,13937,16352	chr2:18106323-18114592|chr2:18131040-18151587	404	GTTGGGCTCATGTGGTTTGTGCCCTCTATATTCCAGAGGTACAATTTGCCAATGTTTCTACAATGGAGCCAATCGTTTTACAGTCTGTCCCACATGATCGTTATAATAAGACTTGCTATATATGTGATGAACAAGGACGAGAAAGCAAAGCAGCCACTGGTGCTTGCATGACATGTAATAAACATGGATGTCGACAGGCTTTCCATGTAACATGTGCTCAGTTTGCCGGGCTGCTTTGTGAAGAAGAAGGGAATGGCGCAGACAATGTTCAATACTGTGGCTACTGTAAATACCACTTTAGTAAGCTGAAAAAGAGCAAACGGGGATCTAATAGGTCATATGAGCAAAGTTTAAGTGACTCTTCCTCTCACTCTCAGGATAAGCATCATGAGAAAGAGA…
mmu_circMllt10_1000	chr2|18151587|18175886|+	chr2	18151587	18175886	+	24299	circBase: mmu_circ_0009670, CIRCpedia: MMU_CIRCpedia_12385, circAtlas: mmu-Mllt10_0009	circAtlas: hsa-MLLT10_0010, CIRCpedia: HSA_CIRCpedia_180594	18151587	18151587	Mllt10	ENSMUST00000028076.15	Exonic circular (circ)RNA	5	9,10,11,12,13	96,256,570,45,33	0,12679,15540,23477,24266	chr2:18131040-18151587|chr2:18175886-18191028	1000	AAATATAAAGAAAAGGACAAACACAAACAAAAACACAAGAAGCAACCAGAACCGTCACCTGCCTTGGTTCCTTCTTTGACTGTTACTACAGAAAAAACTTATACAAGCACTAGCAACAACTCCATATCTGGATCATTGAAGCGCTTGGAAGATACTGCAGCAAGATTTACAAATGCAAATTTCCAGGAAGTCTCTGCCCATACCTCTAGTGGAAAAGATGTTTCAGAGGCTAGAGGGTCAGAGGGCAAAGGGAAGAAATCTTCAGCTCACAGCTCAGGTCAAAGGGGAAGGAAGCCTGGTGCAGGAAGAAATCCAGGAACAGCTGTGTCAGCATCTAGCCCCTTTCCACAAGGCAGTTTTTCAGGAACTCCAGGCAGTGTAAAGTCATCTTCTGGAAGT…
mmu_circMllt10_904	chr2|18164266|18175886|+	chr2	18164266	18175886	+	11620	CIRCpedia: MMU_CIRCpedia_12397, circAtlas: mmu-Mllt10_0005	circAtlas: hsa-MLLT10_0005, CIRCpedia: HSA_CIRCpedia_167190	18164266	18164266	Mllt10	ENSMUST00000028076.15	Exonic circular (circ)RNA	4	10,11,12,13	256,570,45,33	0,2861,10798,11587	chr2:18151683-18164266|chr2:18175886-18191028	904	ACTTATACAAGCACTAGCAACAACTCCATATCTGGATCATTGAAGCGCTTGGAAGATACTGCAGCAAGATTTACAAATGCAAATTTCCAGGAAGTCTCTGCCCATACCTCTAGTGGAAAAGATGTTTCAGAGGCTAGAGGGTCAGAGGGCAAAGGGAAGAAATCTTCAGCTCACAGCTCAGGTCAAAGGGGAAGGAAGCCTGGTGCAGGAAGAAATCCAGGAACAGCTGTGTCAGCATCTAGCCCCTTTCCACAAGGCAGTTTTTCAGGAACTCCAGGCAGTGTAAAGTCATCTTCTGGAAGTTCAGTGCAGTCTCCCCAGGACTTCTTAAGCTTTACAGACTCAGATCTGCGAAGTGACAGTTACACTCACACCCAGCAGCCATCATCAACCAAAGAT…
mmu_circDnajc1_613	chr2|18289433|18313760|-	chr2	18289433	18313760	-	24327	circBase: mmu_circ_0000986, CIRCpedia: MMU_CIRCpedia_12462	circBase: hsa_circ_0002618, circAtlas: hsa-DJC1_0004, CIRCpedia: HSA_CIRCpedia_1227	18289433	18289433	Dnajc1	ENSMUST00000091418.12	Exonic circular (circ)RNA	5	8,7,6,5,4	164,91,94,98,166	0,9331,22350,23292,24161	chr2:18236634-18289433|chr2:18313760-18321168	613	GTATGATGATGTTCTGATCAATGGACTTCCAGATTGGCGACAGCCTGTATTCTACTACAGGCGAGTGAGAAAAATGAGCAATGCTGAGCTGGCTTTGCTCTTGTTCATTATTCTCACAGTGGGTCACTATGCTGTGGTTTGGTCCATCTACCTGGAAAAGCAACTGGATGAACTGCTTGGTAGAAAAAAGAGAGAAAGGAAGAAGAAGACAGGAAGCAAGAGTGTGGACGCAGCAAAACTTGGTGCTTCTGAAAAGAACGAAAGATTGCTTATAAAACCACAATGGCATGATTTGCTTCCATGCAAACTGGGGATTTGGTTTTGCCTTACACTAAAAGCATTGCCTCATCTAATCCAGGATGCTGGGCAGTTTTATGCAAAATATAAGGAGACAAAATT…
mmu_circEtl4_1096	chr2|20782836|20793422|+	chr2	20782836	20793422	+	10586	circAtlas: mmu-Etl4_0017	circBase: hsa_circ_0093349, circAtlas: hsa-KIAA1217_0031	20782836	20782836	Etl4	ENSMUST00000114627.8	Exonic circular (circ)RNA	5	11,12,13,14,15	176,131,148,457,184	0,2916,3772,7018,10402	chr2:20771422-20782836|chr2:20793422-20802687	1096	CTGCAGAACCAGGAGATTCTGAGGGCGATGATGAAGAAGGCTGAGCTGGAAATCAGTAACAAAGTGAAGGAGACCATGAAGAGACTAGAGGATCCGGTACAGCGTCAGCGCACCCTGGTGGAGCAAGAGAGACAGAAGTACCTCCACGAAGAAGAGCGGATTGTCAAAAAGTTATGTGAGCTGGAGGACTTTGTTGAGGACTTGAAGAAGGACTCTTCCTCCACTGGCAGAGTGGTGACCCTGAAAGATGTGGAAGATGGGGCTTTCCTCCTGCGACAAGTGGGAGAAGCTGTGGCCACTCTCAAAGGAGAATTTCCAACTTTGCAAAATAAGATGCGTGCTGTCCTGCGCATAGAAGTTGAGGCAGTAAGGTTCCTGAAGGAAGAGCCACACAAGCTG…
mmu_circArhgap21_2055	chr2|20884771|20894764|-	chr2	20884771	20894764	-	9993	circBase: mmu_circ_0009715, CIRCpedia: MMU_CIRCpedia_13083, circAtlas: mmu-Arhgap21_0026	circBase: hsa_circ_0017989, circAtlas: hsa-ARHGAP21_0016, CIRCpedia: HSA_CIRCpedia_1272	20884771	20884771	Arhgap21	ENSMUST00000154230.9	Exonic circular (circ)RNA	4	8,7,6,5	1891,30,55,79	0,3239,7145,9914	chr2:20876579-20884771|chr2:20894764-20896895	2055	GTGACAGAATTATAAAAGTCAATGGAGAAAGTGTCATAGGAAAGACCTATTCCCAAGTAATTGCTCTCATTCAGAACAGTGACACCACCCTGGAGCTCAGTGTAATGCCCAAGGATGAAGACATTCTCCAAGTGCTACAATTTACAAAGGATGTTACAGCACTGGCATATTCTCAAGATGCATACCTGAAAGGCAATGAAGCTTACAGCGGCAATGCCCGTAATATACCTGAACCTCCACCAGTTTGCTATCCCTGGTTGCCATCGACTCCTTCAGCTACTGCACAGCCGGTGGAAACATGCCCTCCTGATTCATTACCGAACAAACAGCAAACCAGTGCACCAGTCCTCACACAACCTGGCAGGGCCTATAGAATGGAAATACAAGTGCCTCCGTCAC…
mmu_circGpr158_327	chr2|21558109|21581857|+	chr2	21558109	21581857	+	23748		circBase: hsa_circ_0093370, circAtlas: hsa-GPR158_0002, CIRCpedia: HSA_CIRCpedia_1283	21558109	21558109	Gpr158	ENSMUST00000055946.8	Exonic circular (circ)RNA	2	3,4	103,224	0,23524	chr2:21404237-21558109|chr2:21581857-21653767	327	TGTATGCCAATCAAAGGCCTGGGATTCGTGCTTGGAGCCTATCAGTGCATTTGCAAAGCAGGGTTCTATCATCCCCGTGTCTTCTCAGTGAACAACTTCCAGAGAAGGGGTCCAGATCACCATTTTTCAGGAAGCACAAAGGATGTGTCAGAAGAAACCCACGTCTGCCTGCCCTGCAGAGAAGGCTGCCCCTTCTGTGCTGATGATCGTCCATGCTTTGTCCAGGAGGATAAATACCTGCGGCTCGCTATTATCTCTTTCCAAGCCCTGTGTATGCTGCTGGACTTTGTCAGCATGCTGGTGGTCTACCATTTTCGCAAAGCAAAG
mmu_circMyo3a_723	chr2|22337181|22366954|+	chr2	22337181	22366954	+	29773	circAtlas: mmu-Myo3a_0005		22337181	22337181	Myo3a	ENSMUST00000044749.14	Exonic circular (circ)RNA	6	11,12,13,14,15,16	117,105,84,203,99,115	0,1057,1257,7743,29222,29658	chr2:22328484-22337181|chr2:22366954-22401032	723	AACACAGTGTCTGAACATCTTGAGAAATGTTATTCCAGAGATCAGATCTATATTTATGTGGGAGATATTCTCATTGCACTGAACCCTTTTCAGAGTCTGGGTATTTATTCCACAAAGCTTTCTAGGTTGTATATTGGAGCAAAGAGAACTGCCAACCCACCTCACATTTTTGCAATGGCTGATTTGGGATACCAGTCTATGGTCACATATAATGCAGACCAGTGCATCGTTATTTCTGGAGAAAGTGGTGCTGGCAAGACAGAGAGCGCTCATCTTCTGGTTCAACAGCTCACTGTGCTTGGAAAGGCTAATAACAGAACCCTGCAAGAGAAGATTTTACAAATGAACAATTTGGTTGAAGCCTTTGGCAATGCCTGCACTATTATAAATGACAACTCC…
mmu_circYme1l1_394	chr2|23050203|23054609|+	chr2	23050203	23054609	+	4406	CIRCpedia: MMU_CIRCpedia_13698, circAtlas: mmu-Yme1l1_0001	circBase: hsa_circ_0018027, circAtlas: hsa-YME1L1_0005, CIRCpedia: HSA_CIRCpedia_352435	23050203	23050203	Yme1l1	ENSMUST00000028117.4	Exonic circular (circ)RNA	3	2,3,4	132,163,99	0,2309,4307	chr2:23046743-23050203|chr2:23054609-23058296	394	GTTACAATTCCTCTCAGTCATCTCATCAATGCTTTCCATTCACCAAAAAATATATCTGTTTCTGTCAATACACCTGTTTCTCAAAAACAGCATCGAGATACAGTTCCTGAGCATGAAGCTCCCAGTAGTGAGCCTGTGCTTAATTTAAGGGACCTTGGATTATCTGAATTGAAAATTGGACAGATTGATAAAATGGTAGAAAATTTACTTCCTGGATTTTATAAAGACAAAAGAGTTTCTTCCTGTTGGCATACATCTCATATTTCGGCACAGTCCTTTTTTGAAAATAAATATGGTCACTTAGATATGTTCAGTACATTACGTTCCTCTAGCTTGTACAGGCAACATCCAAAAACTCTTCGAAGCATTTGTTCAGATCTTCAGTATTTTCCAG
mmu_circYme1l1_739	chr2|23050203|23065264|+	chr2	23050203	23065264	+	15061	CIRCpedia: MMU_CIRCpedia_13700, circAtlas: mmu-Yme1l1_0020		23050203	23050203	Yme1l1	ENSMUST00000028117.4	Exonic circular (circ)RNA	6	2,3,4,5,6,7	132,163,99,110,151,84	0,2309,4307,8093,12764,14977	chr2:23046743-23050203|chr2:23065264-23071037	739	GTTACAATTCCTCTCAGTCATCTCATCAATGCTTTCCATTCACCAAAAAATATATCTGTTTCTGTCAATACACCTGTTTCTCAAAAACAGCATCGAGATACAGTTCCTGAGCATGAAGCTCCCAGTAGTGAGCCTGTGCTTAATTTAAGGGACCTTGGATTATCTGAATTGAAAATTGGACAGATTGATAAAATGGTAGAAAATTTACTTCCTGGATTTTATAAAGACAAAAGAGTTTCTTCCTGTTGGCATACATCTCATATTTCGGCACAGTCCTTTTTTGAAAATAAATATGGTCACTTAGATATGTTCAGTACATTACGTTCCTCTAGCTTGTACAGGCAACATCCAAAAACTCTTCGAAGCATTTGTTCAGATCTTCAGTATTTTCCAGTTTTC…
mmu_circYme1l1_444	chr2|23054510|23065264|+	chr2	23054510	23065264	+	10754	CIRCpedia: MMU_CIRCpedia_13702, circAtlas: mmu-Yme1l1_0016	circAtlas: hsa-YME1L1_0044, CIRCpedia: HSA_CIRCpedia_128875	23054510	23054510	Yme1l1	ENSMUST00000028117.4	Exonic circular (circ)RNA	4	4,5,6,7	99,110,151,84	0,3786,8457,10670	chr2:23052675-23054510|chr2:23065264-23071037	444	GTCACTTAGATATGTTCAGTACATTACGTTCCTCTAGCTTGTACAGGCAACATCCAAAAACTCTTCGAAGCATTTGTTCAGATCTTCAGTATTTTCCAGTTTTCATACAGTCTCGGGGTTTCAAAACGTTGAAATCAAGGACACGACGTTTGCAGTCTACCTCTGAAAGATTAGTAGAAGCACAGAATATAGCACCATCATTTGTGAAGGGGTTTCTTTTGCGGGACAGAGGAACAGATCTTGAGAGTTTGGACAAACTTATGAAAACTAAAAACATACCTGAAGCTCACCAAGATGCATTTAAAACTGGTTTTGCAGAGGGTTTTCTCAAAGCTCAAGCTCTTACACAGAAGACCAATGATTCCTTAAGGCGAACTCGTCTGATCCTCTTTGTTTTGC…
mmu_circSpopl_322	chr2|23405159|23427395|-	chr2	23405159	23427395	-	22236	circAtlas: mmu-Spopl_0005		23405159	23405159	Spopl	ENSMUST00000132484.7	Exonic circular (circ)RNA	3	9,8,7	143,123,56	0,2681,22180	chr2:23405070-23405159|chr2:23427395-23427472	322	CTCGATCCCCAGTTTTTAATGCAATGTTTGAACATGAAATGGAAGAATGCACAAAGAATCGAGTGGAAATAAATGATTTAGACCCTGAGGTATTTAAAGAAATGATGAGATTTGTTTACACAGGAAAAGCACCAAATCTTGATAAAATGGCTGACAACTTGTTGGCAGCTGCAGACAAATATGCACTGGAACGGCTGAAGGTCATGTGTGAAGAAGCTTTGTGTAGTAACCTCTCAGTAGAAAATGTTGCTGATACCCTTGTCCTTGCAGATTTGCACAGTGCAGAACAGTTGAAAGCCCAGGCAATAGACTTTATTAATAG
mmu_circSpopl_772	chr2|23427339|23435591|-	chr2	23427339	23435591	-	8252	circBase: mmu_circ_0000989, CIRCpedia: MMU_CIRCpedia_13928, circAtlas: mmu-Spopl_0006		23427339	23427339	Spopl	ENSMUST00000132484.7	Exonic circular (circ)RNA	6	7,6,5,4,3,2	56,178,128,152,122,136	0,133,5869,7418,7825,8116	chr2:23407963-23427339|chr2:23435591-23461854	772	CTAAATTATTCAAGTTTGTGGGATACTATATGAATCTTAAGACTGTAATAAGGTGGCAATGTCTCGGGAACCTACTCCACCTCTGCCTGGAGATATGTCTACTAGTCCTGTTGCAGAAAGCTGGTGTTACACACAGGTTAAAGTAGTGAAATTTTCCTACATGTGGACTATTAATAACTTCAGTTTTTGTAGAGAAGAAATGGGTGAAGTGTTAAAGAGTTCAACGTTTTCTTCAGGCCCAAATGATAAAATGAAATGGTGCCTGAGGGTAAACCCAAAGGGATTAGATGACGAAAGTAAAGACTATTTGTCCTTATATTTGCTCCTAGTCAGCTGCCCAAAAAGTGAGGTTCGAGCTAAATTCAAATTCTCTCTTCTCAATGATAAAAGGGAAGAAAC…
mmu_circCacna1b_548	chr2|24521910|24529222|-	chr2	24521910	24529222	-	7312	circBase: mmu_circ_0000990, CIRCpedia: MMU_CIRCpedia_14184, circAtlas: mmu-Cacna1b_0002	circBase: hsa_circ_0138293, circAtlas: hsa-CAC1B_0002, CIRCpedia: HSA_CIRCpedia_125735	24521910	24521910	Cacna1b	ENSMUST00000070864.14	Exonic circular (circ)RNA	5	37,36,35,34,33	128,145,92,66,117	0,3197,5527,6773,7195	chr2:24515346-24521910|chr2:24529222-24532864	548	AACAACTTCATCAACCTAAGCTTCCTTCGCCTCTTCCGGGCGGCACGGCTGATCAAGCTGCTTCGCCAGGGCTACACCATCCGCATCCTATTGTGGACCTTCGTCCAGTCCTTTAAGGCGCTGCCCTACGTGTGCCTCCTCATTGCCATGCTGTTCTTCATCTACGCCATCATCGGCATGCAGGTTTTTGGAAACATTGCCCTTGATGATGACACCAGTATCAACCGACACAACAACTTCCGGACATTTCTGCAAGCCTTAATGCTATTGTTCAGGAGTGCCACTGGGGAGGCCTGGCATGAGATCATGCTGTCTTGTCTGGGCAACCGGGCCTGTGACCCACATGCCAACGCCAGTGAGTGCGGGAGCGACTTTGCCTATTTTTATTTTGTCTCCTTC…
mmu_circEhmt1_330	chr2|24703538|24715079|-	chr2	24703538	24715079	-	11541	circBase: mmu_circ_0000992, CIRCpedia: MMU_CIRCpedia_14234, circAtlas: mmu-Ehmt1_0002	circBase: hsa_circ_0001905, circAtlas: hsa-EHMT1_0004, CIRCpedia: HSA_CIRCpedia_63541	24703538	24703538	Ehmt1	ENSMUST00000147147.8	Exonic circular (circ)RNA	3	18,17,16	105,102,123	0,2204,11418	chr2:24696380-24703538|chr2:24715079-24726407	330	GCGGGTGCCAATATTGACACTTGCTCAGAGGACCAGCGGACCCCACTGATGGAGGCTGCAGAGAACAACCACTTGGATGCAGTGAAGTACCTCATCAAGGCTGGAGCACAGGTGGATCCGAAGGACGCAGAGGGCTCCACATGTTTGCATTTGGCTGCCAAGAAAGGCCACTATGATGTGGTTCAGTATCTGCTTTCAAATGGACAGATGGATGTCAACTGCCAGGATGACGGTGGATGGACACCTATGATCTGGGCCACTGAGTACAAGCACGTGGAGCTGGTGAAGCTGCTGCTGTCTAAGGGCTCTGACATCAACATCCGGGACAAC
mmu_circEhmt1_1730	chr2|24703538|24753920|-	chr2	24703538	24753920	-	50382	circBase: mmu_circ_0009729, CIRCpedia: MMU_CIRCpedia_14235, circAtlas: mmu-Ehmt1_0009	circAtlas: hsa-EHMT1_0063	24703538	24703538	Ehmt1	ENSMUST00000114432.9	Exonic circular (circ)RNA	13	17,16,15,14,13,12,11,10,9,8,7,6,5	105,102,123,107,83,168,227,144,146,121,78,189,137	0,2204,11418,22869,24049,25174,26003,27109,34417,43079,44646,49696,50245	chr2:24696380-24703538|chr2:24753920-24767466	1730	CAGCTGCAGTATCTCGGAAGAAAAAACGAAGAATGGGAACCTATAGTTTAGTTCCCAAGAAAAAGACCAAAGTATTAAAACAGAGGACGGTGATTGAGATGTTTAAAAGCATAACCCATTCCACTGTGGGCGCCAAGGGCGAGAAAGCCTTAGATGATAGTGCCCTGCATGTAAATGGCGAGAGCTTGGAGATGGACTCAGAAGATGAAGACTCCGATGAGCTGGAGGATGACGAGGACCATGGAGCTGAGCAAGCGGCTGCATTTCCCACCGAGGATAGTAGGACTTCTAAAGAGAGCATGTCTGAGACTGACCGGGCTGCAAAGATGGATGGAGATTCAGAGGAGGAACAGGAGTCTCCCGACACAGGGGAGGATGAAGATGGTGGAGACGAGTCTG…
mmu_circEhmt1_1682	chr2|24714956|24753941|-	chr2	24714956	24753941	-	38985	CIRCpedia: MMU_CIRCpedia_14238, circAtlas: mmu-Ehmt1_0033		24714956	24714956	Ehmt1	ENSMUST00000147147.8	Exonic circular (circ)RNA	12	16,15,14,13,12,11,10,9,8,7,6,5	123,107,83,168,227,144,146,138,121,78,189,158	0,11451,12631,13756,14585,15691,22999,27720,31661,33228,38278,38827	chr2:24705844-24714956|chr2:24753941-24767466	1682	CTTGCTTGCCTTTTGTTTTAGCAGCTGCAGTATCTCGGAAGAAAAAACGAAGAATGGGAACCTATAGTTTAGTTCCCAAGAAAAAGACCAAAGTATTAAAACAGAGGACGGTGATTGAGATGTTTAAAAGCATAACCCATTCCACTGTGGGCGCCAAGGGCGAGAAAGCCTTAGATGATAGTGCCCTGCATGTAAATGGCGAGAGCTTGGAGATGGACTCAGAAGATGAAGACTCCGATGAGCTGGAGGATGACGAGGACCATGGAGCTGAGCAAGCGGCTGCATTTCCCACCGAGGATAGTAGGACTTCTAAAGAGAGCATGTCTGAGACTGACCGGGCTGCAAAGATGGATGGAGATTCAGAGGAGGAACAGGAGTCTCCCGACACAGGGGAGGATG…
mmu_circEhmt1_830	chr2|24737955|24753941|-	chr2	24737955	24753941	-	15986	circBase: mmu_circ_0009735, CIRCpedia: MMU_CIRCpedia_14252, circAtlas: mmu-Ehmt1_0010		24737955	24737955	Ehmt1	ENSMUST00000147147.8	Exonic circular (circ)RNA	6	10,9,8,7,6,5	146,138,121,78,189,158	0,4721,8662,10229,15279,15828	chr2:24730791-24737955|chr2:24753941-24767466	830	CTTGCTTGCCTTTTGTTTTAGCAGCTGCAGTATCTCGGAAGAAAAAACGAAGAATGGGAACCTATAGTTTAGTTCCCAAGAAAAAGACCAAAGTATTAAAACAGAGGACGGTGATTGAGATGTTTAAAAGCATAACCCATTCCACTGTGGGCGCCAAGGGCGAGAAAGCCTTAGATGATAGTGCCCTGCATGTAAATGGCGAGAGCTTGGAGATGGACTCAGAAGATGAAGACTCCGATGAGCTGGAGGATGACGAGGACCATGGAGCTGAGCAAGCGGCTGCATTTCCCACCGAGGATAGTAGGACTTCTAAAGAGAGCATGTCTGAGACTGACCGGGCTGCAAAGATGGATGGAGATTCAGAGGAGGAACAGGAGTCTCCCGACACAGGGGAGGATG…
mmu_circEhmt1_624	chr2|24774157|24777081|-	chr2	24774157	24777081	-	2924	circBase: mmu_circ_0009745, CIRCpedia: MMU_CIRCpedia_14292, circAtlas: mmu-Ehmt1_0005		24774157	24774157	Ehmt1	ENSMUST00000147147.8	Exonic circular (circ)RNA	2	3,2	557,67	0,2857	chr2:24767638-24774157|chr2:24777081-24809565	624	CAGGCAGTTCTGGCCAAGCAAGAGACCAAGCAGGATTGCTGCATGAAAACTGAGCTGCTAAGGGAAGATACACCTATGGCTGCTGATGAAGGTTCCACAGAGAAACAAGAAGGAGAGACTCCCATGGCTGCAGATGGAGAAACAAATGGGTCTTGTGAAAAGAGTGGGGATCCCAGCCATCTAAATGCACCCAAACACACTCAGGAGAACACAAGAGCTAGCCCACAGGAAGGCACCAACAGAGTGTCTCGGGTGGCAGAAAATGGGGTTTCAGAAAGAGACACAGAAGTGGGGAAGCAAAACCATGTCACAGCTGACGACTTCATGCAGACATCTGTCATTGGCAGCAATGGATATTTCTTAAATAAACCAGCCCTGCAGGGGCAGCCGTTGAGGACT…
mmu_circNelfb_748	chr2|25093152|25096357|-	chr2	25093152	25096357	-	3205	circBase: mmu_circ_0000993, CIRCpedia: MMU_CIRCpedia_14410, circAtlas: mmu-Nelfb_0001	circAtlas: hsa-NELFB_0001, CIRCpedia: HSA_CIRCpedia_112839	25093152	25093152	Nelfb	ENSMUST00000059849.15	Exonic circular (circ)RNA	6	10,9,8,7,6,5	107,143,96,103,113,186	0,207,746,1057,1986,3019	chr2:25091198-25093152|chr2:25096357-25099865	748	GTGGTGCAGAAGCTGACGCAGATGGTAGGGAAGAATGTGAAGCTGTACGACATGGTGCTGCAGTTCCTGCGCACACTGTTCCTGCGGACCAGGAATGTGCACTACTGCACGTTACGAGCTGAGCTGCTCATGTCTTTGCATGACTTGGACGTCAGTGACATCTGCACTGTGGATCCCTGCCATAAGTTCACCTGGTGCCTGGATGCCTGCATCCGGGAACGGTTTGTGGACAGCAAAAGAGCCCGGGAGCTTCAGGGATTTCTTGATGGTGTGAAGAAGGGCCAGGAACAAGTTTTGGGGGATTTGTCTATGATCCTGTGCGACCCCTTTGCCATCAACACACTGTCCCTGAGCACCATCAGGCACTTGCAGGAGCTGGTTAGCCAGGAGACACTGCCC…
mmu_circRabl6_340	chr2|25486444|25492562|-	chr2	25486444	25492562	-	6118	CIRCpedia: MMU_CIRCpedia_14578, circAtlas: mmu-Rabl6_0002		25486444	25486444	Rabl6	ENSMUST00000140635.8	Exonic circular (circ)RNA	4	5,4,3,2	92,70,48,130	0,1695,4918,5988	chr2:25482919-25486444|chr2:25492562-25498124	340	ATTGTGATCCGGGGTGACAGGAACACGGGCAAGACAGCTCTGTGGCATCGACTGCAGGGCAAGAAGTTTGTGGAAGAATACATCCCCACACAGGAGATCCAGGTCACCAGCATCCATTGGAACTACAAAACTACTGATGATGTAGTGAAAGTTGAAGTCTGGGATGTAGTTGACAAAGGAAAGTGTAAAAAACGAGGAGATGGCTTGAAGACGGAAAATGACCCCCAGGAGGTGAGCCACATTGTCAGGCAGAGTCTGAATTGGCCCTGGATGCTGAGTTTCTGGATGTGTACAAGAACTGTAATGGAGTGGTCATGATGTTTGACATCACTAAGCAGTG
mmu_circCamsap1_2545	chr2|25827957|25831481|-	chr2	25827957	25831481	-	3524	circBase: mmu_circ_0009760, CIRCpedia: MMU_CIRCpedia_14675, circAtlas: mmu-Camsap1_0010		25827957	25827957	Camsap1	ENSMUST00000091268.11	Exonic circular (circ)RNA	3	11,10,9	2368,85,92	0,2919,3432	chr2:25826663-25827957|chr2:25831481-25834437	2545	TGGGAAAGGAGCTTCCACATTTAGTCCGTCCCATCCTTTGTTGCCACTGAGACAGAAACAGCAAAAAGTGTCACAGACAGAGGAAATCCCTGATCAGCGGCACAGGTCGAATTCTTTAACTCGGGTTGATGGTCAGCCACGAGGTGCAATAGGAGCATGGCCAGATAAAAAAAACAGGCCTGTGTCACAGCCAACATCATTTGCTCTCCATCATGCTGCAAGTTGTGATGTGGATCCCAGTTCTGGTGACAGTGTCAGCTTAGCTCGCTCTATCAGCAAAGATAGCTTGGCATCTAACATTATCCACCTGACCCCACAGAACCAGCCCCATCCCTCCGCTGGAAAGAGCAATGGGAAAAGCCTCCTGAGCAATGTCAACATTGAGGATGAGGACGAGGA…
mmu_circCamsap1_648	chr2|25842689|25856960|-	chr2	25842689	25856960	-	14271	circBase: mmu_circ_0009761, CIRCpedia: MMU_CIRCpedia_14681, circAtlas: mmu-Camsap1_0002	circBase: hsa_circ_0089494, circAtlas: hsa-CAMSAP1_0003, CIRCpedia: HSA_CIRCpedia_63395	25842689	25842689	Camsap1	ENSMUST00000091268.11	Exonic circular (circ)RNA	4	5,4,3,2	142,81,162,263	0,3569,12985,14008	chr2:25835285-25842689|chr2:25856960-25872793	648	ACAACATCCCTGAGGACCTCCGAGACCCGTTTTACATCGACCAGTATGAGCAGGAGCACATTAAGCCACCCGTTATCAAGCTTCTCCTGTCCAGTGAGCTGTATTGCCGTGTCTGCAGCCTCATCCTAAAAGGGGACCAGGTGGCTACCTTGCAAGGACACCAGTCTGTCATCCAGGCCCTGTCCCGGAAGGGCATCTATGTGATGGAGAGTGATGATACCCCTGTGACAGATGCTGACCTCAGCCAGGCACCTATTAAGATGAGTGGCCACATGGCGATGGTGGATGCCCTGATGATGGCCTACACTGTGGAGATGATCAGCATTGAGAAGGTGGTGGCCAGTGTCAAGCGCTTTTCTACATTCAGCGCCTCAAAAGAACTTCCTTATGACCTCGAGG…
mmu_circCamsap1_425	chr2|25855674|25856960|-	chr2	25855674	25856960	-	1286	circBase: mmu_circ_0009762, CIRCpedia: MMU_CIRCpedia_14685, circAtlas: mmu-Camsap1_0001	circBase: hsa_circ_0001900, circAtlas: hsa-CAMSAP1_0001, CIRCpedia: HSA_CIRCpedia_63397	25855674	25855674	Camsap1	ENSMUST00000091268.11	Exonic circular (circ)RNA	2	3,2	162,263	0,1023	chr2:25846339-25855674|chr2:25856960-25872793	425	ACAACATCCCTGAGGACCTCCGAGACCCGTTTTACATCGACCAGTATGAGCAGGAGCACATTAAGCCACCCGTTATCAAGCTTCTCCTGTCCAGTGAGCTGTATTGCCGTGTCTGCAGCCTCATCCTAAAAGGGGACCAGGTGGCTACCTTGCAAGGACACCAGTCTGTCATCCAGGCCCTGTCCCGGAAGGGCATCTATGTGATGGAGAGTGATGATACCCCTGTGACAGATGCTGACCTCAGCCAGGCACCTATTAAGATGAGTGGCCACATGGCGATGGTGGATGCCCTGATGATGGCCTACACTGTGGAGATGATCAGCATTGAGAAGGTGGTGGCCAGTGTCAAGCGCTTTTCTACATTCAGCGCCTCAAAAGAACTTCCTTATGACCTCGAGG…
mmu_circTsc1_880	chr2|28542180|28555641|+	chr2	28542180	28555641	+	13461	circBase: mmu_circ_0009785, CIRCpedia: MMU_CIRCpedia_15259, circAtlas: mmu-Tsc1_0001		28542180	28542180	Tsc1	ENSMUST00000156857.8	Exonic circular (circ)RNA	7	2,3,4,5,6,7,8	63,186,104,153,145,155,74	0,6436,9413,10292,11331,12839,13387	chr2:28531331-28542180|chr2:28555641-28560880	880	TGACCATGAAAGATACCAGGCTGACGGCACTGGAAACTGATGTACCATCTGTCCCCAGAACAGTCTGGTAGTGGCCCTAATGAAGAGCTGTGCAAACCTTTAGCACACGTCCTGGAGCCCACACAGCAGAGTTGAGTGAGAGAATGGCCCAGTTAGCCAACATTGGGGAGCTGCTCTCCATGCTGGACTCCTCCACACTGGGTGTGCGGGATGACGTGACAGCCATCTTCAAGGAGTCCCTCAATTCTGAACGTGGGCCTATGCTTGTCAACACGTTGGTTGATTATTACCTGGAAACCAATTCTCAGCCGGTATTGCACATCCTGACCACCTTGCAGGAGCCACACGATAAGCACCTCTTGGACAAAATTAATGAGTATGTAGGCAAAGCTGCTACCC…
mmu_circTsc1_402	chr2|28551593|28553656|+	chr2	28551593	28553656	+	2063	circBase: mmu_circ_0009786, CIRCpedia: MMU_CIRCpedia_15263, circAtlas: mmu-Tsc1_0011		28551593	28551593	Tsc1	ENSMUST00000156857.8	Exonic circular (circ)RNA	3	4,5,6	104,153,145	0,879,1918	chr2:28548802-28551593|chr2:28553656-28555019	402	AACGTGGGCCTATGCTTGTCAACACGTTGGTTGATTATTACCTGGAAACCAATTCTCAGCCGGTATTGCACATCCTGACCACCTTGCAGGAGCCACACGATAAGCACCTCTTGGACAAAATTAATGAGTATGTAGGCAAAGCTGCTACCCGTTTATCCATCCTCTCGCTGCTGGGGCATGTTGTGAGACTGCAGCCATCTTGGAAGCATAAGCTCTCTCAAGCACCTCTTCTGCCTTCTTTATTGAAATGTCTCAAGATGGACACTGATGTTGTGGTCCTCACAACTGGTGTCTTGGTGTTGATCACCATGCTCCCGATGATCCCGCAGTCAGGGAAGCAGCACCTTCTCGACTTCTTTGACATCTTTGGCCGTCTCTCGTCATGGTGCCTGAAGAAAC…
mmu_circDdx31_548	chr2|28764142|28782553|+	chr2	28764142	28782553	+	18411	CIRCpedia: MMU_CIRCpedia_15315, circAtlas: mmu-Ddx31_0002	circBase: hsa_circ_0089288, circAtlas: hsa-DDX31_0006, CIRCpedia: HSA_CIRCpedia_63304	28764142	28764142	Ddx31	ENSMUST00000113853.3	Exonic circular (circ)RNA	5	15,16,17,18,19	51,140,82,112,163	0,1559,7012,12760,18248	chr2:28753787-28764142|chr2:28782553-28794600	548	GATGTTGCATCTCGAGGCTTGGATCTCCCACAAGTCACCTGGATTGTTCAGTACAGTGCTCCGTCTTCACCTGCAGAGTACATTCACCGCATCGGAAGAACTGCCCGGATTGGCTGTCATGGGAGCAGCCTGCTCATTTTGGCTCCTTCGGAGGCAGAATATGTCAACTCGTTGGCTTCTCACAAAATCAATGTTGGTGAGATTAAGATGGAAGATATTTTGGCTGTCCTGGCAAAGGATGATTGTTTTAAAAGGAGACAAAGGGGAGCCCAGAAATCCCGTGCCAGTGGCCCCCAGGAAATCCGAGAACGAGCCACAGTATTGCAGACAGTGTTTGAAGATTATGTGCACTCCAGTCAGAGGATGGTCTCCTGGGCTAAGAAAGCCCTGCAGTCCTTC…
mmu_circSptan1_435	chr2|29907209|29910059|+	chr2	29907209	29910059	+	2850	circBase: mmu_circ_0009809, CIRCpedia: MMU_CIRCpedia_15691, circAtlas: mmu-Sptan1_0012		29907209	29907209	Sptan1	ENSMUST00000113719.9	Exonic circular (circ)RNA	3	39,40,41	105,209,121	0,1164,2729	chr2:29906083-29907209|chr2:29910059-29910439	435	GTGGAGGCTCTCCTGGCATCGGAAGATTATGGCAAAGACCTGGCTTCTGTGAACAACTTGCTGAAAAAGCATCAGCTGCTAGAGGCAGACATCTCGGCCCACGAGGATCGTCTGAAGGACCTGAACAGCCAGGCTGACAGCCTGATGACTAGCAGTGCCTTCGACACCTCCCAAGTGAAAGAGAAGCGGGACACCATCAATGGACGCTTCCAGAAGATCAAGAGCATGGCCACCTCCCGAAGAGCGAAACTGAGCGAGTCCCACCGCCTGCACCAGTTCTTCCGGGACATGGACGACGAGGAGTCCTGGATCAAGGAGAAGAAGTTGTTAGTGAGCTCTGAGGACTATGGCAGAGACCTCACTGGTGTTCAGAATCTGAGGAAGAAACACAAGCGGCTA…
mmu_circZer1_804	chr2|30000216|30001344|-	chr2	30000216	30001344	-	1128	circBase: mmu_circ_0009814, CIRCpedia: MMU_CIRCpedia_15717, circAtlas: mmu-Zer1_0003	CIRCpedia: HSA_CIRCpedia_371334	30000216	30000216	Zer1	ENSMUST00000044751.14	Exonic circular (circ)RNA	3	5,4,3	216,437,151	0,457,977	chr2:29998347-30000216|chr2:30001344-30003257	804	GTATGTGGAGCTGGTCAGTGCTGCCTGCACTTTTGAGCCACACGAGACTTTCTTCAGCCTCTTCTCAGACCCCCGCAGTACTCGGCTCACTCGCATCCACCTTCGTGAGGACCTGGTGCAGGACCAGGACCTGGAAGCCATTCGCAAACAGGACCTGGTGGAGCTCTACCTGACCAACTGCGAGAAGCTGTCCGCCAAGAGCCTGCAGACACTGCGGAGCTTCCGACACAGTCTGGTGTCCTTGAGTCTCTCCGGCTGTGCCAACATCTTCTATGAGGAGGACAACCCAGGCGGCTGTGAGGATGAGTGCCTGGTCAACCCCACCTGCCAGGTGCTGGTCAAGGACTTCACCTTCGAGGGCTTCAGCCGCCTGCGCTTCCTCAACCTGGGCCGCATGAT…
mmu_circUsp20_1336	chr2|30894415|30902413|+	chr2	30894415	30902413	+	7998			30894415	30894415	Usp20	ENSMUST00000102849.11	Exonic circular (circ)RNA	9	7,8,9,10,11,12,13,14,15	97,70,114,79,448,144,116,173,95	0,528,1980,3375,5762,6575,6977,7219,7903	chr2:30893059-30894415|chr2:30902413-30906299	1336	GACTCCCCACCACCCTCCCACCCGCTGAAAGCTGTCCCTATTGCTGTGGCTGATGAAGGAGAGTCTGAGTCTGAGGATGACGACCTGAAGCCTCGAGGCCTCACAGGCATGAAGAACCTGGGAAACTCCTGTTACATGAATGCTGCCCTGCAGGCCTTGTCCAATTGCCCCCCGCTCACCCAGTTCTTCCTGGAGTGTGGTGGTCTGGTGCGCACAGACAAGAAGCCAGCCTTGTGCAAAAGTTACCAGAAGTTGATCTCTGAGGTGTGGCACAAGAAGCGGCCAAGCTATGTGGTCCCCACCAGCCTGTCCCATGGGATCAAGTTGGTCAACCCGATGTTCCGAGGCTATGCCCAGCAGGACACCCAGGAGTTCCTACGCTGCCTAATGGACCAGCTT…
mmu_circFubp3_204	chr2|31494625|31495355|+	chr2	31494625	31495355	+	730	circBase: mmu_circ_0000995, CIRCpedia: MMU_CIRCpedia_16199, circAtlas: mmu-Fubp3_0008		31494625	31494625	Fubp3	ENSMUST00000113482.8	Exonic circular (circ)RNA	2	10,11	103,101	0,629	chr2:31493327-31494625|chr2:31495355-31498096	204	GTGTCTGTGCCTAGGTTTGTTGTTGGGATTGTCATAGGAAGGAACGGAGAAATGATTAAGAAGATCCAGAACGACGCTGGTGTGAGGATCCAATTCAAACCAGATGACGGGATTAGTCCAGAAAGAGCAGCGCAGGTCATGGGCCCTCCAGATCGGTGTCAGCATGCAGCTCGCATCATCAATGAGCTCATTCTCACGGCACAG
mmu_circPrrc2b_347	chr2|32072469|32073312|+	chr2	32072469	32073312	+	843	circBase: mmu_circ_0000997, CIRCpedia: MMU_CIRCpedia_16403, circAtlas: mmu-Prrc2b_0009	circBase: hsa_circ_0001895, circAtlas: hsa-PRRC2B_0010, CIRCpedia: HSA_CIRCpedia_63221	32072469	32072469	Prrc2b	ENSMUST00000036691.14	Exonic circular (circ)RNA	2	2,3	169,178	0,665	chr2:32041303-32072469|chr2:32073312-32075356	347	GCAAATCGGGAGCGGTGCCGAGAAAATTTCCTTACTAGATGACATTTCATCGCAATGTCCGATCGTTTGGGGCAAATAACCCAGGGCAAGGATGGGAAAAGCAAGTACTCGACTCTCAGCCTGTTTGACAAGTATAAAGGGAGGTCAGTAGGCGCTGTCAGGTCCTCAGTTATTCCTAGACATGGCTTACAGAGTCTCGGGAAAGTTGCCACAGCCCGGCGTATGCCACCGCCTGCAAACCTGCCAAGCCTGAAGTCTGAAAACAAAGGAAACGACCCCAACATCGTGATAGTTCCCAAGGACGGGACAGGATGGGCCAACAAGCAGGACCAGCAAGACCCAAAGAG
mmu_circPrrc2b_523	chr2|32072469|32077565|+	chr2	32072469	32077565	+	5096	circBase: mmu_circ_0009836, CIRCpedia: MMU_CIRCpedia_16404, circAtlas: mmu-Prrc2b_0001	circBase: hsa_circ_0089195, circAtlas: hsa-PRRC2B_0001, CIRCpedia: HSA_CIRCpedia_63222	32072469	32072469	Prrc2b	ENSMUST00000036691.14	Exonic circular (circ)RNA	4	2,3,4,5	169,178,103,73	0,665,2887,5023	chr2:32041303-32072469|chr2:32077565-32081520	523	GCAAATCGGGAGCGGTGCCGAGAAAATTTCCTTACTAGATGACATTTCATCGCAATGTCCGATCGTTTGGGGCAAATAACCCAGGGCAAGGATGGGAAAAGCAAGTACTCGACTCTCAGCCTGTTTGACAAGTATAAAGGGAGGTCAGTAGGCGCTGTCAGGTCCTCAGTTATTCCTAGACATGGCTTACAGAGTCTCGGGAAAGTTGCCACAGCCCGGCGTATGCCACCGCCTGCAAACCTGCCAAGCCTGAAGTCTGAAAACAAAGGAAACGACCCCAACATCGTGATAGTTCCCAAGGACGGGACAGGATGGGCCAACAAGCAGGACCAGCAAGACCCAAAGAGTTCCAGTGTGACGGCCTCTCAGCCGCCGGAGTCGCAGCCGCAGCCGGGTTTG…
mmu_circStxbp1_347	chr2|32692765|32698074|-	chr2	32692765	32698074	-	5309	circBase: mmu_circ_0009858, CIRCpedia: MMU_CIRCpedia_16660, circAtlas: mmu-Stxbp1_0016		32692765	32692765	Stxbp1	ENSMUST00000050000.16	Exonic circular (circ)RNA	4	14,13,12,11	139,81,66,61	0,3315,3967,5248	chr2:32691941-32692765|chr2:32698074-32699112	347	GGAAGTCACCCGGTCTCTGAAGGACTTTTCCTCTAGCAAGAGGATGAACACTGGCGAGAAGACCACCATGCGGGACCTGTCCCAGATGCTGAAGAAAATGCCCCAGTACCAGAAGGAGCTCAGCAAGTATTCGACTCACCTGCACCTTGCTGAAGACTGCATGAAGCATTACCAAGGCACTGTAGACAAACTCTGCCGCGTGGAGCAGGACCTGGCAATGGGCACAGATGCTGAGGGGGAAAAAATCAAGGACCCCATGAGAGCCATTGTCCCCATCCTGCTGGATGCGAACGTCAGCACTTACGACAAAATCCGTATCATCCTTCTCTACATCTTCCTGAAGAACG
mmu_circStxbp1_324	chr2|32699112|32702117|-	chr2	32699112	32702117	-	3005	circBase: mmu_circ_0009859, CIRCpedia: MMU_CIRCpedia_16663, circAtlas: mmu-Stxbp1_0004	circAtlas: hsa-STXBP1_0005, CIRCpedia: HSA_CIRCpedia_62902	32699112	32699112	Stxbp1	ENSMUST00000050000.16	Exonic circular (circ)RNA	3	10,9,8	108,131,85	0,2004,2920	chr2:32698074-32699112|chr2:32702117-32704890	324	GGAGTACAAGGACAATGCCTTGCTGGCTCAGCTGATCCAGGACAAGCTGGATGCCTATAAAGCCGACGATCCAACAATGGGGGAGGGTCCCGACAAGGCACGGTCCCAGCTCCTGATCCTGGATCGTGGCTTTGACCCCAGCTCCCCTGTGCTCCATGAACTGACATTCCAGGCTATGAGTTATGACCTGCTGCCTATCGAAAATGATGTTTACAAGTATGAGACCAGCGGCATTGGAGAGGCGCGGGTGAAGGAGGTGCTACTGGATGAGGACGATGACCTGTGGATTGCGCTGCGACACAAGCACATCGCAGAGGTGTCCCA
mmu_circRalgps1_445	chr2|33150489|33214715|-	chr2	33150489	33214715	-	64226	circBase: mmu_circ_0001004, CIRCpedia: MMU_CIRCpedia_16821, circAtlas: mmu-Ralgps1_0009	circBase: hsa_circ_0138004, circAtlas: hsa-RALGPS1_0008, CIRCpedia: HSA_CIRCpedia_149322	33150489	33150489	Ralgps1	ENSMUST00000131298.7	Exonic circular (circ)RNA	5	8,7,6,5,4	127,93,90,84,51	0,13083,15668,24347,64175	chr2:33064560-33150489|chr2:33214715-33226524	445	AGTCAGATCACATTGATGGACATCCCCGTGTTCAAAGCCATCCAGCCAGAGGAGTTGGCCAGTTGTGGATGGAGTAAAAAGGAGAAACACAGTCTTGCCCCCAACGTCGTGGCCTTTACCCGGAGGTTCAACCAGGTCAGTTTTTGGGTCGTACGAGAAATTCTAACAGCACAGACTTTAAAAATAAGGGCAGAAATCCTGAGCCATTTTGTGAAAATAGCCAAGAAACTTCTAGAACTGAACAACCTTCATTCTCTCATGTCTGTGGTGTCAGCATTACAAAGTGCTCCCATCTTCAGGCTGACAAAAACCTGGGCTCTTTTGAATCGAAAAGACAAGACTACTTTTGAGAAACTTGACTACCTGATGTCCAAAGAAGACAACTACAAGCGAACCCGG…
mmu_circRalgps1_267	chr2|33163572|33174920|-	chr2	33163572	33174920	-	11348	circBase: mmu_circ_0009871, CIRCpedia: MMU_CIRCpedia_16836, circAtlas: mmu-Ralgps1_0003	circBase: hsa_circ_0004403, circAtlas: hsa-RALGPS1_0002, CIRCpedia: HSA_CIRCpedia_62865	33163572	33163572	Ralgps1	ENSMUST00000131298.7	Exonic circular (circ)RNA	3	7,6,5	93,90,84	0,2585,11264	chr2:33150616-33163572|chr2:33174920-33214664	267	GAGTTGGCCAGTTGTGGATGGAGTAAAAAGGAGAAACACAGTCTTGCCCCCAACGTCGTGGCCTTTACCCGGAGGTTCAACCAGGTCAGTTTTTGGGTCGTACGAGAAATTCTAACAGCACAGACTTTAAAAATAAGGGCAGAAATCCTGAGCCATTTTGTGAAAATAGCCAAGAAACTTCTAGAACTGAACAACCTTCATTCTCTCATGTCTGTGGTGTCAGCATTACAAAGTGCTCCCATCTTCAGGCTGACAAAAACCTGGGCT
mmu_circMapkap1_567	chr2|34322014|34334418|+	chr2	34322014	34334418	+	12404	circBase: mmu_circ_0009889, CIRCpedia: MMU_CIRCpedia_17321, circAtlas: mmu-Mapkap1_0001	circBase: hsa_circ_0001890, circAtlas: hsa-MAPKAP1_0001, CIRCpedia: HSA_CIRCpedia_62842	34322014	34322014	Mapkap1	ENSMUST00000149383.8	Exonic circular (circ)RNA	3	2,3,4	328,90,149	0,3130,12255	chr2:34296860-34322014|chr2:34334418-34387712	567	GTAGGTGAGCCTGTGAAACAGTATGAAGAGAAGAAAATAGCCTTTTAAAGAGACTGGCCCACAGAAAGGATGGCCTTCTTGGACAATCCAACTATCATTCTAGCTCATATTCGACAGTCACACGTGACCAGTGATGACACAGGAATGTGTGAGATGGTTCTCATTGATCATGACGTTGACCTAGAGAAGACTCATCCTCCGTCAGTGCCTGGAGACAGTGGGTCAGAAGTTCAGGGAAGCAGTGGTGAGACGCAGGGCTACATATACGCCCAGTCTGTTGATATTACATCGAGCTGGGACTTTGGTATTAGAAGACGCTCAAACACAGCTCAAAGATTAGAACGACTCCGCAAAGAGAGACAAAACCAGATCAAATGCAAAAATATTCAGTGGAAAGAA…
mmu_circGapvd1_1692	chr2|34594177|34615525|-	chr2	34594177	34615525	-	21348			34594177	34594177	Gapvd1	ENSMUST00000102800.9	Exonic circular (circ)RNA	11	16,15,14,13,12,11,10,9,8,7,6	365,78,120,135,141,174,126,67,161,190,135	0,470,1854,2532,4946,7999,11039,13150,16402,20877,21213	chr2:34590862-34594177|chr2:34615525-34617227	1692	GGCTGTGTCGCTGCTTTCCTTGATGTTGTAATTGGGGGCCGTGCAGTGGAGACTCCGCCAATGTCCTCTGTTAATCTTCTGGAAGGCTTGAGCAGAACTGTGGTGTATATAAGTTACAGTCAGCTTATTACTCTGGTAAATTTTATGAAGAGTGTGATGTCTGGAGATCAACTGAAAGAAGATAGAATGGCTCTTGACAATTTGTTGGCAAACCTGCCCCAGGCTAAGCCAGGGAAGAGCAGCAGTCTGGACATGACTCCCTATAGCACTCCTCAGATGTCTCCAGCAACCACTCCAGCCAACAAGAAGAATCGATTACCTATAGCAACTCGGAGCAGAAGCCGAAGTAATATGTTAATGGACCTACATATGGATCATGAAGGATCATCTCAAGAAACC…
mmu_circRabgap1_800	chr2|37359388|37365478|+	chr2	37359388	37365478	+	6090	circBase: mmu_circ_0009920, CIRCpedia: MMU_CIRCpedia_18573, circAtlas: mmu-Rabgap1_0042	circAtlas: hsa-RABGAP1_0048, CIRCpedia: HSA_CIRCpedia_62625	37359388	37359388	Rabgap1	ENSMUST00000133434.8	Exonic circular (circ)RNA	4	2,3,4,5	200,220,205,175	0,2918,4202,5915	chr2:37333468-37359388|chr2:37365478-37373739	800	GCATTAAAAAAATATTTAACCATTCATGAGTTGAGCCTCATTCTTGAGTTATGGATGACAAGGCCTCTGTTGGAAAAATCAGTGTCTCATCAGACTCAGTGTCTACTCTTAATAGTGAAGATTTTGTCTTGGTTTCCAGGCAAGGAGATGAGACACCATCTACAAATAATGGGAGTGATGATGAGAAGACGGGACTCAAGATTGTAGGAAATGGAAGTGAGCAGCAGCTTCAGAAAGAGCTAGCAGATGTGCTGATGGATCCTCCCATGGACGACCAGCCAGGGGAAAGGTCACAACTGGATGGTGAAGGAGATGGGCCTCTTTCTAATCAACTCTCAGCTTCATCCACCATTAATCCTGTGCCTCTGGTAGGGCTTCCGAAACCAGAGATGAGCCTGC…
mmu_circRabgap1_1678	chr2|37359388|37392973|+	chr2	37359388	37392973	+	33585	circBase: mmu_circ_0009924, CIRCpedia: MMU_CIRCpedia_18578, circAtlas: mmu-Rabgap1_0018	circAtlas: hsa-RABGAP1_0070, CIRCpedia: HSA_CIRCpedia_170696	37359388	37359388	Rabgap1	ENSMUST00000061179.12	Exonic circular (circ)RNA	11	2,3,4,5,6,7,8,9,10,11,12	200,220,205,175,158,111,67,103,170,175,94	0,2918,4202,5915,14351,17689,18135,20354,22533,26206,33491	chr2:37333468-37359388|chr2:37392973-37398939	1678	GCATTAAAAAAATATTTAACCATTCATGAGTTGAGCCTCATTCTTGAGTTATGGATGACAAGGCCTCTGTTGGAAAAATCAGTGTCTCATCAGACTCAGTGTCTACTCTTAATAGTGAAGATTTTGTCTTGGTTTCCAGGCAAGGAGATGAGACACCATCTACAAATAATGGGAGTGATGATGAGAAGACGGGACTCAAGATTGTAGGAAATGGAAGTGAGCAGCAGCTTCAGAAAGAGCTAGCAGATGTGCTGATGGATCCTCCCATGGACGACCAGCCAGGGGAAAGGTCACAACTGGATGGTGAAGGAGATGGGCCTCTTTCTAATCAACTCTCAGCTTCATCCACCATTAATCCTGTGCCTCTGGTAGGGCTTCCGAAACCAGAGATGAGCCTGC…
mmu_circStrbp_2064	chr2|37480668|37537297|-	chr2	37480668	37537297	-	56629	circBase: mmu_circ_0009936, CIRCpedia: MMU_CIRCpedia_18630, circAtlas: mmu-Strbp_0041	circBase: hsa_circ_0137890, circAtlas: hsa-STRBP_0028, CIRCpedia: HSA_CIRCpedia_62650	37480668	37480668	Strbp	ENSMUST00000072186.12	Exonic circular (circ)RNA	15	16,15,14,13,12,11,10,9,8,7,6,5,4,3,2	124,141,135,159,200,93,112,98,112,96,92,145,166,221,170	0,6047,8464,10088,12278,13265,33516,33836,34521,35825,36778,44767,50194,54814,56459	chr2:37476566-37480668|chr2:37537297-37593203	2064	GTGTATTCCAGAGAACAATTTTGAGATATCTTTGCTTATATTTGACATTGAGCAGTCAGGGGATTTAGGCATATGAGGAGGTACTGTCACATAAAACAGTGTCTAGTGAAGACGACAAGAAAGAGAGAAAAGGATCGGAAAAAGAAGCTAAAATACCATAGGAAACCATGAGATCTATTAGATCTTTTGCCAATGATGATCGCCATGTTATGGTGAAACATTCAACAATCTATCCATCTCCAGAGGAACTTGAAGCTGTGCAAAATATGGTGTCTACTGTTGAATGTGCTCTTAAACATGTCTCAGATTGGCTGGACGAAACAAACAAAGGCACAAAACCTGAGGGGGAAACAGAAGTAAAGAAAGATGAAGCTGTGGAAAACTATTCCAAGGATCAAG…
mmu_circStrbp_1940	chr2|37486715|37537297|-	chr2	37486715	37537297	-	50582	circBase: mmu_circ_0009937, CIRCpedia: MMU_CIRCpedia_18635, circAtlas: mmu-Strbp_0004	circBase: hsa_circ_0137894, circAtlas: hsa-STRBP_0007, CIRCpedia: HSA_CIRCpedia_125684	37486715	37486715	Strbp	ENSMUST00000072186.12	Exonic circular (circ)RNA	14	15,14,13,12,11,10,9,8,7,6,5,4,3,2	141,135,159,200,93,112,98,112,96,92,145,166,221,170	0,2417,4041,6231,7218,27469,27789,28474,29778,30731,38720,44147,48767,50412	chr2:37480792-37486715|chr2:37537297-37593203	1940	GTGTATTCCAGAGAACAATTTTGAGATATCTTTGCTTATATTTGACATTGAGCAGTCAGGGGATTTAGGCATATGAGGAGGTACTGTCACATAAAACAGTGTCTAGTGAAGACGACAAGAAAGAGAGAAAAGGATCGGAAAAAGAAGCTAAAATACCATAGGAAACCATGAGATCTATTAGATCTTTTGCCAATGATGATCGCCATGTTATGGTGAAACATTCAACAATCTATCCATCTCCAGAGGAACTTGAAGCTGTGCAAAATATGGTGTCTACTGTTGAATGTGCTCTTAAACATGTCTCAGATTGGCTGGACGAAACAAACAAAGGCACAAAACCTGAGGGGGAAACAGAAGTAAAGAAAGATGAAGCTGTGGAAAACTATTCCAAGGATCAAG…
mmu_circStrbp_1212	chr2|37514184|37537297|-	chr2	37514184	37537297	-	23113	circBase: mmu_circ_0009939, CIRCpedia: MMU_CIRCpedia_18644, circAtlas: mmu-Strbp_0001	circBase: hsa_circ_0088421, circAtlas: hsa-STRBP_0005, CIRCpedia: HSA_CIRCpedia_141055	37514184	37514184	Strbp	ENSMUST00000072186.12	Exonic circular (circ)RNA	9	10,9,8,7,6,5,4,3,2	112,98,112,96,92,145,166,221,170	0,320,1005,2309,3262,11251,16678,21298,22943	chr2:37494026-37514184|chr2:37537297-37593203	1212	GTGTATTCCAGAGAACAATTTTGAGATATCTTTGCTTATATTTGACATTGAGCAGTCAGGGGATTTAGGCATATGAGGAGGTACTGTCACATAAAACAGTGTCTAGTGAAGACGACAAGAAAGAGAGAAAAGGATCGGAAAAAGAAGCTAAAATACCATAGGAAACCATGAGATCTATTAGATCTTTTGCCAATGATGATCGCCATGTTATGGTGAAACATTCAACAATCTATCCATCTCCAGAGGAACTTGAAGCTGTGCAAAATATGGTGTCTACTGTTGAATGTGCTCTTAAACATGTCTCAGATTGGCTGGACGAAACAAACAAAGGCACAAAACCTGAGGGGGAAACAGAAGTAAAGAAAGATGAAGCTGTGGAAAACTATTCCAAGGATCAAG…
mmu_circStrbp_557	chr2|37530862|37537297|-	chr2	37530862	37537297	-	6435	circBase: mmu_circ_0009942, CIRCpedia: MMU_CIRCpedia_18652, circAtlas: mmu-Strbp_0002	circAtlas: hsa-STRBP_0004, CIRCpedia: HSA_CIRCpedia_62659	37530862	37530862	Strbp	ENSMUST00000072186.12	Exonic circular (circ)RNA	3	4,3,2	166,221,170	0,4620,6265	chr2:37525580-37530862|chr2:37537297-37593203	557	GTGTATTCCAGAGAACAATTTTGAGATATCTTTGCTTATATTTGACATTGAGCAGTCAGGGGATTTAGGCATATGAGGAGGTACTGTCACATAAAACAGTGTCTAGTGAAGACGACAAGAAAGAGAGAAAAGGATCGGAAAAAGAAGCTAAAATACCATAGGAAACCATGAGATCTATTAGATCTTTTGCCAATGATGATCGCCATGTTATGGTGAAACATTCAACAATCTATCCATCTCCAGAGGAACTTGAAGCTGTGCAAAATATGGTGTCTACTGTTGAATGTGCTCTTAAACATGTCTCAGATTGGCTGGACGAAACAAACAAAGGCACAAAACCTGAGGGGGAAACAGAAGTAAAGAAAGATGAAGCTGTGGAAAACTATTCCAAGGATCAAG…
mmu_circDennd1a_148	chr2|37851652|37873117|-	chr2	37851652	37873117	-	21465	circBase: mmu_circ_0009945, CIRCpedia: MMU_CIRCpedia_18718, circAtlas: mmu-Dennd1a_0039	circBase: hsa_circ_0088450, circAtlas: hsa-DENND1A_0053, CIRCpedia: HSA_CIRCpedia_62681	37851652	37851652	Dennd1a	ENSMUST00000102787.10	Exonic circular (circ)RNA	2	12,11	102,46	0,21419	chr2:37826756-37851652|chr2:37873117-37893385	148	TGCTCCCATGCCCTACCTCATAGGAATCCATTTAAGTTTAATGGAGAAGGTCAGGAACATGGCCCTCGATGATGTTGTGATCTTGAACGTGGACACCAACACCCTGGAAACCCCTTTTGATGACCTCCAGAGCCTCCCAAATGATGTG
mmu_circDennd1a_214	chr2|38016540|38049862|-	chr2	38016540	38049862	-	33322	circBase: mmu_circ_0009950, CIRCpedia: MMU_CIRCpedia_18801, circAtlas: mmu-Dennd1a_0015	circBase: hsa_circ_0088475, circAtlas: hsa-DENND1A_0015, CIRCpedia: HSA_CIRCpedia_62708	38016540	38016540	Dennd1a	ENSMUST00000102787.10	Exonic circular (circ)RNA	3	5,4,3	120,50,44	0,10397,33278	chr2:37938806-38016540|chr2:38049862-38133413	214	ATCCTGAGGTGCAGAGGCAATTCCCAGAGGACTACAGTGACCAGGAAGTTCTACAGACTTTGACCAAGTTTTGTTTTCCCTTCTATGTGGACAGCCTCACAGTTAGCCAAGTTGGCCAGAACTTCACATTTGTGCTCACTGACATTGACAGCAAACAGAGATTCGGGTTCTGCCGCTTATCTTCAGGAGCCAAGAGCTGCTTCTGTATCTTAAG
mmu_circGtdc1_733	chr2|44460430|44525328|-	chr2	44460430	44525328	-	64898	circAtlas: mmu-Gtdc1_0004	circAtlas: hsa-GTDC1_0006, CIRCpedia: HSA_CIRCpedia_134839	44460430	44460430	Gtdc1	ENSMUST00000112810.8	Exonic circular (circ)RNA	5	10,9,8,7,6	92,71,145,110,315	0,794,5024,21462,64583	chr2:44455546-44460430|chr2:44525328-44642058	733	ATTCATGCCCAAGCACAAAATAGCCCACTTAAGGAGGATGCTCAGCCTTATTGGAGATGCTGCTGCATCTCAGTCTGTGGCGCCTTGTCCCCAGCCAGGGCAGAGGGTTTCTGAGAAGTCACCGGAGAACTGTGAATCAAAGTCTGATGAACACCCTGACCTTGATGCTGAACAAGAAGCCCTGGACAACCCATCAGTCCATAAATCAGGCTCTCTTCCTGTGAGTAAAGAAAACCTGCCTCTTGATCCCAGCACCCTTCTGTGTGGAGCTGAAGATCCGCAAAGACCGCTGCACATTACATGGCCGCACAGGTGGGAGCATGACAAAGATCCAGAGACGTTCTTAAAGATACTAATGAGTCTAAAGCAGTTAAACTTGAACTTCCATGTCTCTGTCCT…
mmu_circAcvr2a_473	chr2|48760300|48763485|+	chr2	48760300	48763485	+	3185	circBase: mmu_circ_0001017, CIRCpedia: MMU_CIRCpedia_21408, circAtlas: mmu-Acvr2a_0001	circBase: hsa_circ_0001073, circAtlas: hsa-ACVR2A_0001, CIRCpedia: HSA_CIRCpedia_38060	48760300	48760300	Acvr2a	ENSMUST00000063886.4	Exonic circular (circ)RNA	3	2,3,4	208,110,155	0,2768,3030	chr2:48704838-48760300|chr2:48763485-48780309	473	GTGCTATACTTGGCAGATCAGAAACTCAGGAGTGTCTTTTCTTTAATGCTAATTGGGAAAGAGACAGAACCAACCAGACTGGTGTTGAACCTTGCTATGGTGATAAAGATAAACGGCGACATTGTTTTGCTACCTGGAAGAATATTTCTGGTTCCATTGAAATAGTGAAGCAAGGTTGTTGGCTGGATGATATCAACTGCTATGACAGGACTGATTGTATAGAAAAAAAAGACAGCCCTGAAGTGTACTTTTGTTGCTGTGAGGGCAATATGTGTAATGAAAAGTTCTCTTATTTTCCGGAGATGGAAGTCACACAGCCCACTTCAAATCCTGTTACACCGAAGCCACCCTATTACAACATTCTGCTGTATTCCTTGGTACCACTAATGTTAATTGCAG…
mmu_circOrc4_596	chr2|48817107|48830412|-	chr2	48817107	48830412	-	13305	circBase: mmu_circ_0009986, CIRCpedia: MMU_CIRCpedia_21425, circAtlas: mmu-Orc4_0001	circAtlas: hsa-ORC4_0020, CIRCpedia: HSA_CIRCpedia_146186	48817107	48817107	Orc4	ENSMUST00000028098.11	Exonic circular (circ)RNA	7	8,7,6,5,4,3,2	152,49,86,73,91,77,68	0,2585,5984,6454,9676,10356,13237	chr2:48807350-48817107|chr2:48830412-48839128	596	GATTTGAATTAATCGAGATGAGCAGTCGTAAAACCAAGAGTAATGCACATGCAGAGTGTCTTTCACAGGTACAAAGAATTTTACGTGAAAGATTTTGTCATCATAGTCCACATAGCAACCTCTTTGGAGTGCAAGTACAATACAAGCATTTGATTGAGCTACTCAAAAGAACTGCTATCTATGGAGAAAGCAATTCTGTACTCATTGTTGGACCACGAGGATCAGGAAAGACCACATTATTAAATCATGCTTTGAAAGAACTCATGGAAATAGAAGTGAGTGAAAATGTGATACAAGTTCACTTAAATGGACTCCTGCAGACAAATGAAAAAATTGCTCTGAAAGAGATCACAAGACAATTAAATCTAGACAATGTAGTTGAAGATAAAGTTTTTGGAA…
mmu_ciRif1_2223	chr2|51972815|51975038|+	chr2	51972815	51975038	+	2223			51972815	51972815	Rif1	ENSMUST00000112693.10	Circular intronic (ci)RNA	1	9	2223	0	chr2:51972815-51975038	2223	GTATGTAAATAGTCCTTTCTTTCAGCATTTATTTTTGTAAGTTTAATCGTGTTTGTGTGCTGGGTGTATTGTGTGTGACGAGGGGAAAGAGCATCTGGCCGTGATAAGAGGGATAATGGATACTTTGTGGAGTCCATGTCTTTTGCCATTATTGCATGGGTTCTGGGAATGAAGCTTAACATCATCAGAGTTAAACATCTGCAAGCCTGAGACATCTTGCTGTGGTCATGTTTCCCTTTTTTGAGGCAGGTTCTAAGAATGTAGCTGAGGCTGGTATTGAACTAAGTAGGTAGCCCAAACTAATCAAATTTTTAATTTAGCATTTACTGTTCTGATTTTTTTTGGGCTTTATATCGAAACGTTCTTATTAACCTTAAGGGAACAAACATATAGGTTTAA…
mmu_circGalnt13_311	chr2|54367659|54406693|+	chr2	54367659	54406693	+	39034	circBase: mmu_circ_0010021, CIRCpedia: MMU_CIRCpedia_22851, circAtlas: mmu-Galnt13_0003	circBase: hsa_circ_0117700, circAtlas: hsa-GALNT13_0002, CIRCpedia: HSA_CIRCpedia_38176	54367659	54367659	Galnt13	ENSMUST00000112634.8	Exonic circular (circ)RNA	2	2,3	71,240	0,38794	chr2:54326741-54367659|chr2:54406693-54622997	311	ACATATTTTTTAGGAGTTTTTTGAAGATGGATATTTTCAAATCATTTTGAAACAGTCAAACACCATATACATGGGATGCATCTTGCTTTTGTCCTGGAGATCACCTCTGTGGCTTGGATATATCTCAGGAACACCCGTCTTCAGTCTCCGTATTGATTAGTAATCAAGCATGAGGAGATTTGTCTACTGCAAGGTGGTTCTGGCCACTTCTCTGATGTGGGTGCTTGTTGATGTCTTCTTACTCCTGTACTTCAGCGAGTGTAACAAGTGTGATGACAAGAAGGAGAGATCCCTGCTGCCTGCGCTGAGGG
mmu_circGpd2_282	chr2|57157984|57180028|+	chr2	57157984	57180028	+	22044	CIRCpedia: MMU_CIRCpedia_39879, circAtlas: mmu-Gpd2_0001	circAtlas: hsa-GPD2_0001, CIRCpedia: HSA_CIRCpedia_38245	57157984	57157984	Gpd2	ENSMUST00000141536.8	Exonic circular (circ)RNA	2	2,3	110,172	0,21872	chr2:57128000-57157984|chr2:57180028-57194372	282	GCTGAGCAATGGCGTTTCAAAAGGCAGTGAAGGGGACTATTCTTGTGGGTGGAGGAGCTCTGGCCACTGTTTTGGGACTCTCTCCGTTTGCTCATTACAGAAGGAAGCAAGTGAGCCTGGCATATGTGGAAGCAGCAGGATACCTCACGGAGCCTGTGAACAGGGAACCTCCCTCCAGAGAAGCTCAGCTCATGACTTTGAAGAACACACCCGAATTTGACATCCTTGTTATCGGAGGCGGAGCCACAGGGTGTGGCTGTGCACTAGATGCCGTCACCAGAG
mmu_circGpd2_559	chr2|57179856|57197107|+	chr2	57179856	57197107	+	17251	circBase: mmu_circ_0010026, CIRCpedia: MMU_CIRCpedia_23800, circAtlas: mmu-Gpd2_0008	circBase: hsa_circ_0008789, circAtlas: hsa-GPD2_0005, CIRCpedia: HSA_CIRCpedia_38247	57179856	57179856	Gpd2	ENSMUST00000141536.8	Exonic circular (circ)RNA	4	3,4,5,6	172,125,98,164	0,14516,15963,17087	chr2:57158094-57179856|chr2:57197107-57228858	559	GTGAGCCTGGCATATGTGGAAGCAGCAGGATACCTCACGGAGCCTGTGAACAGGGAACCTCCCTCCAGAGAAGCTCAGCTCATGACTTTGAAGAACACACCCGAATTTGACATCCTTGTTATCGGAGGCGGAGCCACAGGGTGTGGCTGTGCACTAGATGCCGTCACCAGAGGACTGAAAACAGCCCTTGTAGAGAGAGATGACTTCTCATCGGGGACTAGCAGTAGAAGCACTAAATTGATCCACGGTGGTGTGCGATACCTCCAGAAGGCTATCATGAACTTGGATGTTGAGCAGTATAGGATGGTGAAAGAAGCCCTTCACGAACGTGCCAACTTACTAGAAATCGCTCCTCATTTATCAGCTCCGTTGCCTATCATGCTTCCACTTTACAAGTGG…
mmu_circGpd2_387	chr2|57194372|57197107|+	chr2	57194372	57197107	+	2735	CIRCpedia: MMU_CIRCpedia_23806, circAtlas: mmu-Gpd2_0010	circBase: hsa_circ_0117730, circAtlas: hsa-GPD2_0003, CIRCpedia: HSA_CIRCpedia_38251	57194372	57194372	Gpd2	ENSMUST00000141536.8	Exonic circular (circ)RNA	3	4,5,6	125,98,164	0,1447,2571	chr2:57180028-57194372|chr2:57197107-57228858	387	GACTGAAAACAGCCCTTGTAGAGAGAGATGACTTCTCATCGGGGACTAGCAGTAGAAGCACTAAATTGATCCACGGTGGTGTGCGATACCTCCAGAAGGCTATCATGAACTTGGATGTTGAGCAGTATAGGATGGTGAAAGAAGCCCTTCACGAACGTGCCAACTTACTAGAAATCGCTCCTCATTTATCAGCTCCGTTGCCTATCATGCTTCCACTTTACAAGTGGTGGCAGTTACCTTATTACTGGGTGGGAATCAAGATGTATGACCTGGTTGCAGGGAGTCAATGCCTGAAGAGCAGTTACGTCCTCAGCAAATCCCGAGCCCTGGAGCATTTTCCCATGCTCCAGAAGGACAAGCTGGTAGGCGCCATTGTCTACTATGACG
mmu_circCcdc148_856	chr2|58870381|58894076|-	chr2	58870381	58894076	-	23695	circBase: mmu_circ_0010040, CIRCpedia: MMU_CIRCpedia_24338, circAtlas: mmu-Ccdc148_0011	circBase: hsa_circ_0117745, circAtlas: hsa-CCDC148_0002, CIRCpedia: HSA_CIRCpedia_122667	58870381	58870381	Ccdc148	ENSMUST00000226455.2	Exonic circular (circ)RNA	6	10,9,8,7,6,5	207,139,182,96,149,83	0,2499,21444,21703,22953,23612	chr2:58824521-58870381|chr2:58894076-58899093	856	ATGTAAATTGGAGTCTGAAATAAGATCTTGTCTCAATGAGGAGAGCATTGGGAGTGAATGTTTTTGTGAGCTTATGAATTTTGAGAAAGAGCTGTCAGAAGAGTGGTGTGCGTACCTTACAGCTGTCATTGATCCTATTCAGCAGCTGAGAACGGGCCTGAAGAGATGGTACCCCACTTCTCAGAGTGCACCCTGCCATGAGGGCTCAGACGCAACTGAGGTTCTGGAAGAGGTTGACTTTGTCAAGAAACAATCCAAGGCTGCCTTTGAAAGACTTCATCAGGAGCAATGGCACTTAGAGGAAGACCTTTTGGACTTGAGTGTGAAGTTACTAGATCACTCTTCAGAAGAAAAACCTAACTTGCTCAGCGAACAGCCCATGGAGTTAGTAACGTTGGA…
mmu_circBaz2b_2219	chr2|59787973|59836533|-	chr2	59787973	59836533	-	48560	circAtlas: mmu-Baz2b_0092		59787973	59787973	Baz2b	ENSMUST00000112550.8	Exonic circular (circ)RNA	10	11,10,9,8,7,6,5,4,3,2	109,61,285,610,396,201,194,165,51,147	0,802,2191,4391,10997,11588,19729,20913,43876,48413	chr2:59778641-59787973|chr2:59836533-59955806	2219	ATATGGAGTCTGGAGAACTGTTGCCATCCTCACCAGCCTCCTCCACTACACCAACATCATCTTCTGCTCCTTCCGTGGCTTCAGCAGTTTCAAAGAGCAGCCTTTCCACAGGAGCTGCTTCACTTAGTTCTACAGCCAGCCCATGTGTACTTGAAGCTGGGAAGTCCAAGATCAAGGTATCACCTGACTCAGTGTCTGGTGCAGAGTGGTGGCGAACCACAGATGGCCACTCTCGTGCTGGAACGCCCTTCTTTCCACCATTACTGGGAATTCCACCACTGTTTGCTCCTCCAGCCCAGAATCACGATTCGTCATTCCATTCGAGGACTTCTGGGAAGAGCAGTCGAAATGGTCCTGAGAAAGGTATAAATGGGTCGGTTAATGGAACCAGTGCAGCAT…
mmu_circBaz2b_1764	chr2|59792364|59836533|-	chr2	59792364	59836533	-	44169			59792364	59792364	Baz2b	ENSMUST00000112550.8	Exonic circular (circ)RNA	7	8,7,6,5,4,3,2	610,396,201,194,165,51,147	0,6606,7197,15338,16522,39485,44022	chr2:59790449-59792364|chr2:59836533-59955806	1764	ATATGGAGTCTGGAGAACTGTTGCCATCCTCACCAGCCTCCTCCACTACACCAACATCATCTTCTGCTCCTTCCGTGGCTTCAGCAGTTTCAAAGAGCAGCCTTTCCACAGGAGCTGCTTCACTTAGTTCTACAGCCAGCCCATGTGTACTTGAAGCTGGGAAGTCCAAGATCAAGGTATCACCTGACTCAGTGTCTGGTGCAGAGTGGTGGCGAACCACAGATGGCCACTCTCGTGCTGGAACGCCCTTCTTTCCACCATTACTGGGAATTCCACCACTGTTTGCTCCTCCAGCCCAGAATCACGATTCGTCATTCCATTCGAGGACTTCTGGGAAGAGCAGTCGAAATGGTCCTGAGAAAGGTATAAATGGGTCGGTTAATGGAACCAGTGCAGCAT…
mmu_circBaz2b_198	chr2|59831849|59836533|-	chr2	59831849	59836533	-	4684	circBase: mmu_circ_0010060, CIRCpedia: MMU_CIRCpedia_24754, circAtlas: mmu-Baz2b_0036		59831849	59831849	Baz2b	ENSMUST00000112550.8	Exonic circular (circ)RNA	2	3,2	51,147	0,4537	chr2:59809051-59831849|chr2:59836533-59955806	198	ATATGGAGTCTGGAGAACTGTTGCCATCCTCACCAGCCTCCTCCACTACACCAACATCATCTTCTGCTCCTTCCGTGGCTTCAGCAGTTTCAAAGAGCAGCCTTTCCACAGGAGCTGCTTCACTTAGTTCTACAGCCAGCCCATGTGTACTTGAAGCTGGGAAGTCCAAGATCAAGGTATCACCTGACTCAGTGTCTG
mmu_circDpp4_614	chr2|62184882|62193050|-	chr2	62184882	62193050	-	8168			62184882	62184882	Dpp4	ENSMUST00000047812.8	Exonic circular (circ)RNA	8	19,18,17,16,15,14,13,12	70,99,48,122,54,68,108,45	0,2077,2421,4245,4738,5746,6070,8123	chr2:62182660-62184882|chr2:62193050-62195271	614	GAGCAGCAGCATGTTGAAATGAGTACCACAGGCTGGGTCGGAAGATTTAGGCCCGCAGAACCTCACTTCACCTCTGATGGAAGCAGCTTCTATAAGATCATCAGCGACAAAGATGGCTACAAACACATCTGCCACTTCCCGAAAGATAAGAAAGACTGTACATTTATTACAAAAGGAGCCTGGGAAGTCATTAGTATCGAAGCTCTGACCAGCGATTATCTATACTACATTAGTAACCAATATAAAGAAATGCCAGGAGGAAGAAATCTCTATAAAATTCAACTTACTGACCACACAAATGTGAAGTGCCTTAGTTGTGACCTGAATCCAGAAAGATGTCAGTATTATGCGGTATCATTTAGTAAAGAGGCAAAGTACTATCAGCTGGGATGTTGGGGC…
mmu_circGcg_144	chr2|62306059|62306203|-	chr2	62306059	62306203	-	144			62306059	62306059	Gcg	ENSMUST00000102733.10	Exonic circular (circ)RNA	1	5	144	0	chr2:62305328-62306059|chr2:62306203-62307167	144	CTTCCCAGAAGAAGTCGCCATTGCCGAGGAACTCGGCCGCAGGCACGCTGATGGCTCCTTCTCTGACGAGATGAGCACCATTCTGGATAATCTTGCCACCAGGGACTTCATCAACTGGCTGATTCAAACCAAGATCACTGACAA
mmu_ciIfih1_1049	chr2|62441004|62442053|-	chr2	62441004	62442053	-	1049			62441004	62441004	Ifih1	ENSMUST00000028259.12	Circular intronic (ci)RNA	1	6	1049	0	chr2:62441002-62442053	1049	GTTGGTTGGAGTGATTATTTTTAGAAAAAAAGACTGAGAGAAATATTAAAGATAGTAACAGAGAATGCTTGTTAAATCATCTTTTTATGATGAAAAGTAACCTTAGTTTAAGTTACTTTTTATTTCACAAGGCGTCATTGAAGTGCTCCACTTCCCTGAAAAAAAGGACCAAAAAGAGAGAAATGGTTAACTTGATGGCTTGCTTTTTTTTTAAGTATATCATTAGTAAATCAAGTACTGTGTTCTTCCATTACTTCTGACACACACAATGCACATGCGCACATGCACGCACGCACTCTCGCGCCCCCCCCCCGCCCCCACACTTTCAACTTATCTCTTGACTGACCCATACCTTACCAGAGTCCGTTTAATTCCTTCCTTGAGAGGTCAATTTTTCTT…
mmu_circCobll1_989	chr2|64937355|64966890|-	chr2	64937355	64966890	-	29535		circAtlas: hsa-COBLL1_0017, CIRCpedia: HSA_CIRCpedia_375456	64937355	64937355	Cobll1	ENSMUST00000112429.9	Exonic circular (circ)RNA	6	8,7,6,5,4,3	75,160,225,98,229,202	0,746,18881,19196,26567,29333	chr2:64936172-64937355|chr2:64966890-64981322	989	TAAGCCAATGATGGACTTGCTCGTGTTCCTCTGTGCTCAGTATCACTTAAATCCGTCAAGTCACACAATTGATTTGCTCTCTGCTGAAGAGAACCTTATCAAATTTAAGCCAAACACACCAATAGGAATGCTGGATGTAGAGAAGGTAATTTTAAAGCCAAAATCTCTGGATAAGAAAAAGCCTACACCTATAATCCCAGAGAAAACTGTGAGAGTAGTGATCAACTTTAAGAAAACACAGAAGACCATAGTGAGAGTTAGTCCCCACGCACCCCTTCAAGATCTTGCTCCCATCATATGCAGTAAATGTGAGTTTGATCCGTTGCATACCGTGCTGTTGAAGGATTACCAGGCTCAGGAGCCCCTCGACTTGACAAAATCTCTTAATGACTTGGGACT…
mmu_circCobll1_754	chr2|64956236|64966890|-	chr2	64956236	64966890	-	10654	CIRCpedia: MMU_CIRCpedia_26072, circAtlas: mmu-Cobll1_0006	circBase: hsa_circ_0056893, circAtlas: hsa-COBLL1_0001, CIRCpedia: HSA_CIRCpedia_38403	64956236	64956236	Cobll1	ENSMUST00000112429.9	Exonic circular (circ)RNA	4	6,5,4,3	225,98,229,202	0,315,7686,10452	chr2:64938261-64956236|chr2:64966890-64981322	754	TAAGCCAATGATGGACTTGCTCGTGTTCCTCTGTGCTCAGTATCACTTAAATCCGTCAAGTCACACAATTGATTTGCTCTCTGCTGAAGAGAACCTTATCAAATTTAAGCCAAACACACCAATAGGAATGCTGGATGTAGAGAAGGTAATTTTAAAGCCAAAATCTCTGGATAAGAAAAAGCCTACACCTATAATCCCAGAGAAAACTGTGAGAGTAGTGATCAACTTTAAGAAAACACAGAAGACCATAGTGAGAGTTAGTCCCCACGCACCCCTTCAAGATCTTGCTCCCATCATATGCAGTAAATGTGAGTTTGATCCGTTGCATACCGTGCTGTTGAAGGATTACCAGGCTCAGGAGCCCCTCGACTTGACAAAATCTCTTAATGACTTGGGACT…
mmu_circStk39_1287	chr2|68093578|68240485|-	chr2	68093578	68240485	-	146907	CIRCpedia: MMU_CIRCpedia_26971, circAtlas: mmu-Stk39_0005	circAtlas: hsa-STK39_0010, CIRCpedia: HSA_CIRCpedia_146259	68093578	68093578	Stk39	ENSMUST00000102715.4	Exonic circular (circ)RNA	15	16,15,14,13,12,11,10,9,8,7,6,5,4,3,2	69,53,68,63,30,123,66,49,134,102,110,56,142,109,113	0,3804,43806,45757,51129,51246,95579,95751,102839,105162,105761,127679,128876,135189,146794	chr2:68051312-68093578|chr2:68240485-68301977	1287	GCAGCGGAGCAACTGCGGTGGTTCAGGCAGCCCTATGCAAACCCAGGCAAGAACGCGTAGCCATAAAGCGGATCAACTTGGAAAAATGCCAGACGAGTATGGATGAACTCCTGAAAGAAATTCAAGCCATGAGCCAATGCAGCCATCCCAACGTAGTGACTTATTACACCTCCTTTGTGGTCAAAGATGAGCTGTGGCTGGTCATGAAATTACTAAGTGGAGGTTCCATGTTGGATATCATCAAATACATCGTTAATCGAGGAGAACATAAAAATGGTGTCCTAGAAGAGGCGATAATTGCAACAATTCTTAAGGAGGTTTTGGAAGGTTTAGACTATCTGCACAGAAACGGTCAGATCCATAGGGATTTGAAAGCTGGAAATATTCTTCTGGGTGAGG…
mmu_circStk39_881	chr2|68189157|68240485|-	chr2	68189157	68240485	-	51328	circBase: mmu_circ_0001027, CIRCpedia: MMU_CIRCpedia_26989, circAtlas: mmu-Stk39_0003	circBase: hsa_circ_0001078, circAtlas: hsa-STK39_0007, CIRCpedia: HSA_CIRCpedia_38445	68189157	68189157	Stk39	ENSMUST00000102715.4	Exonic circular (circ)RNA	9	10,9,8,7,6,5,4,3,2	66,49,134,102,110,56,142,109,113	0,172,7260,9583,10182,32100,33297,39610,51215	chr2:68144947-68189157|chr2:68240485-68301977	881	GCAGCGGAGCAACTGCGGTGGTTCAGGCAGCCCTATGCAAACCCAGGCAAGAACGCGTAGCCATAAAGCGGATCAACTTGGAAAAATGCCAGACGAGTATGGATGAACTCCTGAAAGAAATTCAAGCCATGAGCCAATGCAGCCATCCCAACGTAGTGACTTATTACACCTCCTTTGTGGTCAAAGATGAGCTGTGGCTGGTCATGAAATTACTAAGTGGAGGTTCCATGTTGGATATCATCAAATACATCGTTAATCGAGGAGAACATAAAAATGGTGTCCTAGAAGAGGCGATAATTGCAACAATTCTTAAGGAGGTTTTGGAAGGTTTAGACTATCTGCACAGAAACGGTCAGATCCATAGGGATTTGAAAGCTGGAAATATTCTTCTGGGTGAGG…
mmu_circStk39_766	chr2|68196417|68240485|-	chr2	68196417	68240485	-	44068	circBase: mmu_circ_0010119, CIRCpedia: MMU_CIRCpedia_26994, circAtlas: mmu-Stk39_0016	circBase: hsa_circ_0002029, circAtlas: hsa-STK39_0017, CIRCpedia: HSA_CIRCpedia_38447	68196417	68196417	Stk39	ENSMUST00000102715.4	Exonic circular (circ)RNA	7	8,7,6,5,4,3,2	134,102,110,56,142,109,113	0,2323,2922,24840,26037,32350,43955	chr2:68189378-68196417|chr2:68240485-68301977	766	GCAGCGGAGCAACTGCGGTGGTTCAGGCAGCCCTATGCAAACCCAGGCAAGAACGCGTAGCCATAAAGCGGATCAACTTGGAAAAATGCCAGACGAGTATGGATGAACTCCTGAAAGAAATTCAAGCCATGAGCCAATGCAGCCATCCCAACGTAGTGACTTATTACACCTCCTTTGTGGTCAAAGATGAGCTGTGGCTGGTCATGAAATTACTAAGTGGAGGTTCCATGTTGGATATCATCAAATACATCGTTAATCGAGGAGAACATAAAAATGGTGTCCTAGAAGAGGCGATAATTGCAACAATTCTTAAGGAGGTTTTGGAAGGTTTAGACTATCTGCACAGAAACGGTCAGATCCATAGGGATTTGAAAGCTGGAAATATTCTTCTGGGTGAGG…
mmu_circStk39_420	chr2|68221257|68240485|-	chr2	68221257	68240485	-	19228	circBase: mmu_circ_0001028, CIRCpedia: MMU_CIRCpedia_27003, circAtlas: mmu-Stk39_0002	circBase: hsa_circ_0001079, circAtlas: hsa-STK39_0002, CIRCpedia: HSA_CIRCpedia_38450	68221257	68221257	Stk39	ENSMUST00000102715.4	Exonic circular (circ)RNA	4	5,4,3,2	56,142,109,113	0,1197,7510,19115	chr2:68199449-68221257|chr2:68240485-68301977	420	GCAGCGGAGCAACTGCGGTGGTTCAGGCAGCCCTATGCAAACCCAGGCAAGAACGCGTAGCCATAAAGCGGATCAACTTGGAAAAATGCCAGACGAGTATGGATGAACTCCTGAAAGAAATTCAAGCCATGAGCCAATGCAGCCATCCCAACGTAGTGACTTATTACACCTCCTTTGTGGTCAAAGATGAGCTGTGGCTGGTCATGAAATTACTAAGTGGAGGTTCCATGTTGGATATCATCAAATACATCGTTAATCGAGGAGAACATAAAAATGGTGTCCTAGAAGAGGCGATAATTGCAACAATTCTTAAGGAGGTTTTGGAAGGTTTAGACTATCTGCACAGAAACGGTCAGATCCATAGGGATTTGAAAGCTGGAAATATTCTTCTGGGTGAGG…
mmu_circSpc25_570	chr2|69027478|69035522|-	chr2	69027478	69035522	-	8044	circAtlas: mmu-Spc25_0002		69027478	69027478	Spc25	ENSMUST00000112320.8	Exonic circular (circ)RNA	5	6,5,4,3,2	99,105,147,66,153	0,2850,5437,7721,7891	chr2:69024889-69027478|chr2:69035522-69036173	570	TGTCTTAAAACATAATGGGTGAAGACGAATTGGCACTCTTAAATCAAAGCATCAATGAATTTGGGGATAAGTTCAGAAACAGACTCGATGATAATCATAGTCAAGTGCTGGGACTTAGAGACGCCTTCAAGGACTCCATGAAAGCGTTTTCAGAAAAGATGTCTTTGAAATTAAAGGAAGAAGAGAGGATGACTGAGATGATTCTGGAGTATAAAAACCAGCTCTGTAAGCAGAATAAGCTCATTCAAGAAAAGAAAGAGAATGTGTTGAAGATGATTGCTGAAGTAAAAGGCAAGGAGCAAGAGTCGGAAGAGCTGACTGCTAAAATCCAGGAGCTCAAGGAAGAGTACGCTAGGAAGAGGGAAACCATTTCCACTGCTAACAAAGCTAATGAAGAGA…
mmu_circSpc25_471	chr2|69030328|69035522|-	chr2	69030328	69035522	-	5194	CIRCpedia: MMU_CIRCpedia_27126, circAtlas: mmu-Spc25_0001		69030328	69030328	Spc25	ENSMUST00000112320.8	Exonic circular (circ)RNA	4	5,4,3,2	105,147,66,153	0,2587,4871,5041	chr2:69027577-69030328|chr2:69035522-69036173	471	TGTCTTAAAACATAATGGGTGAAGACGAATTGGCACTCTTAAATCAAAGCATCAATGAATTTGGGGATAAGTTCAGAAACAGACTCGATGATAATCATAGTCAAGTGCTGGGACTTAGAGACGCCTTCAAGGACTCCATGAAAGCGTTTTCAGAAAAGATGTCTTTGAAATTAAAGGAAGAAGAGAGGATGACTGAGATGATTCTGGAGTATAAAAACCAGCTCTGTAAGCAGAATAAGCTCATTCAAGAAAAGAAAGAGAATGTGTTGAAGATGATTGCTGAAGTAAAAGGCAAGGAGCAAGAGTCGGAAGAGCTGACTGCTAAAATCCAGGAGCTCAAGGAAGAGTACGCTAGGAAGAGGGAAACCATTTCCACTGCTAACAAAGCTAATGAAGAGA…
mmu_circUbr3_920	chr2|69744757|69768656|+	chr2	69744757	69768656	+	23899	circBase: mmu_circ_0010131, CIRCpedia: MMU_CIRCpedia_27301, circAtlas: mmu-Ubr3_0010	circBase: hsa_circ_0118019, circAtlas: hsa-UBR3_0011, CIRCpedia: HSA_CIRCpedia_122731	69744757	69744757	Ubr3	ENSMUST00000055758.16	Exonic circular (circ)RNA	7	2,3,4,5,6,7,8	140,159,144,50,67,131,229	0,2663,7831,8470,19975,21478,23670	chr2:69728183-69744757|chr2:69768656-69774643	920	GTTTTGTAGAAGACATCAGATTAAATCAAGTTCAAATATTCCCTGTGTCCCCAAAGACTTACTGATGATGTCTGAATTTGTTCTTCCAAGATTCATTTTTTGTCTTATTCAGTACTTAAGAGAAGGCTATAATGAACCAGCAGCTGATGCACCATCAGAAAAAGATCTGAACAAAGTCCTTCAGCTTTTGGAGCCTCAGATTTCCTTTTTAGAAGACCTGACTAAAATGGGAGGAGCCATGAGGTCTGTTCTTACTCAGGTGTTAACCAACCAGCAGAACTACAAAGACCTGACTGCGGGTCTTGGAGAAAATGCTTGTGCAAAGAAAAGTCACGAGAAGTACCTTATAGCTTTGAAGAGCTCCGGACTGACATATCCCGAGGATAAGCTGGTGTATGG…
mmu_circUbr3_700	chr2|69781686|69786450|+	chr2	69781686	69786450	+	4764	CIRCpedia: MMU_CIRCpedia_27326, circAtlas: mmu-Ubr3_0090	circAtlas: hsa-UBR3_0018, CIRCpedia: HSA_CIRCpedia_38501	69781686	69781686	Ubr3	ENSMUST00000055758.16	Exonic circular (circ)RNA	7	12,13,14,15,16,17,18	66,90,129,53,134,86,142	0,157,1398,2145,2300,2933,4622	chr2:69778854-69781686|chr2:69786450-69789910	700	CCAGCTCCTAACCAAGTCACTTTCCACCTACCACTGCACCGCTACTATGCTATGTTTTTGAGTAAGGCTGTGAAATGTCAAGAACTAGATTTGGATTCACTTTTACCGGATCAGGAAATGTTAATGAAACTAATGATTCACCCACTCCAAATTCAAGCTAGTCTTGCTGAAATTCACAGTAACATGTGGGTAAGAAATGGTCTGCAAATCAAAGGACAAGCCATGACCTATGTCCAGTCTCATTTCTGTAACTCCATGATTGACCCAGACATTTACTTACTACAGGTCTGTGCTTCTAGACTTGACCCAGACTACTTTATATCATCTGTCTTTGAAAGATTTAAGGTGGTGGACTTACTGACCATGGCTTCACAGCACCACAACATGGTGCTCGATGTG…
mmu_circUbr3_228	chr2|69784619|69786450|+	chr2	69784619	69786450	+	1831		circAtlas: hsa-UBR3_0309	69784619	69784619	Ubr3	ENSMUST00000055758.16	Exonic circular (circ)RNA	2	17,18	86,142	0,1689	chr2:69784120-69784619|chr2:69786450-69789910	228	GGATGTCTGACGATGACATTCTCAGGGCAGAGATGGTGGCCCAGCTGTGTATGAACGACAGGACACATAGCTCTTTGCTTGACCTCATCCCAGAAAATCCCAACCCCAAAAGTGGCATTATTCCTGGAAGTTATAGCTTTGAATCAGTTTTATCTGCTGTAGCGGACTTTAGGGCTCCCATTTTTGAACCTGGAGGCTCTATGCAACAAGGCATGTACACTCCCAAAG
mmu_circUbr3_822	chr2|69808062|69824156|+	chr2	69808062	69824156	+	16094	circBase: mmu_circ_0010140, CIRCpedia: MMU_CIRCpedia_27340, circAtlas: mmu-Ubr3_0067	circBase: hsa_circ_0056994	69808062	69808062	Ubr3	ENSMUST00000055758.16	Exonic circular (circ)RNA	6	24,25,26,27,28,29	89,150,134,111,201,137	0,1600,5409,11067,13706,15957	chr2:69803953-69808062|chr2:69824156-69830801	822	GCGACAAAAGGCTAGAGAAAGGCAGCAGAAATTGCTCGCAGAGTTTGCCTCACGACAGAAAAGCTTTATGGAAACTGCAATGGATGTTGATTCTCCTGAGAACGATATTCCTATGGAAATTACCACAGCAGAACCACAAGTTTCTGAGGCCGTGTATGACTGTGTTATTTGTGGACAGAGTGGTCCTTCTTCTGAAGACAGACCTACAGGACTGGTTGTACTGTTACAAGCATCATCAGTTTTAGGCCAGTGCCGGGACAATGCTGAGCCAAAAAAGTTGCCGATCGCTGAAGAGGAGCAGATTTACCCTTGGGACACATGTGCAGCAGTTCATGATGTGAGGCTTTCATTACTGCAGCGTTATTTTAAAGATAGTTCTTGCCTTTTGGCAGTATCAAT…
mmu_circGad1_608	chr2|70394111|70404655|+	chr2	70394111	70404655	+	10544			70394111	70394111	Gad1	ENSMUST00000130604.8	Exonic circular (circ)RNA	4	2,3,4,5	143,63,159,243	0,3418,8938,10301	chr2:70392676-70394111|chr2:70404655-70409454	608	CCTGTTCCTGCGCCCAGTCTGCGGGGGACCCTTGAACCGTAGAGACCCCAAGACCACCGAGCTGATGGCATCTTCCACTCCTTCGCCTGCAACCTCCTCGAACGCGGGAGCGGATCCTAATACTACCAACCTGCGCCCTACAACGTATGATACTTGGTGTGGCGTAGCCCATGGATGCACCAGAAAACTGGGCCTGAAGATCTGTGGCTTCTTACAAAGGACCAATAGCCTGGAAGAGAAGAGTCGTCTTGTGAGCGCCTTCAGGGAGAGGCAGTCCTCCAAGAACCTGCTTTCCTGTGAAAACAGTGACCAGGGTGCCCGCTTCCGGCGCACAGAGACCGACTTCTCCAACCTGTTTGCTCAAGATCTGCTTCCAGCTAAGAACGGGGAGGAGCAAAC…
mmu_circTlk1_620	chr2|70572397|70580868|-	chr2	70572397	70580868	-	8471	circBase: mmu_circ_0010149, CIRCpedia: MMU_CIRCpedia_27584, circAtlas: mmu-Tlk1_0024		70572397	70572397	Tlk1	ENSMUST00000135128.8	Exonic circular (circ)RNA	5	12,11,10,9,8	189,137,111,93,90	0,3449,3880,7181,8381	chr2:70568831-70572397|chr2:70580868-70582578	620	GTTCGACCGAATAGCCCTTCTCCTACTGCATTAGCTTTCGGGGACCACCCTGTTGTACAACCAAAGCAGTTATCCTTTAAGATCACTCAAACTGATCTTACAATGCTGAAATTGGCAGCATTAGAAAGTACTAAAAATCAAGACCTGGAGAAGAAGGAAGGCCGGATTGATGATCTGCTCAGGGCCAACTGTGATCTCAGGCGGCAAATAGATGATCAACAGAAATTACTTGAAAAATACAAAGAACGATTAAATAAGTGCATATCTATGAGCAAGAAACTACTTATTGAAAAGAGTACACAAGAAAAATTGTCTAGCAGAGAAAAGAGTATGCAAGATCGGTTGCGCCTTGGGCACTTTACCACAGTTAGACACGGCGCTTCCTTTACAGAACAGTGG…
mmu_circTlk1_294	chr2|70576277|70580868|-	chr2	70576277	70580868	-	4591	circBase: mmu_circ_0001030, CIRCpedia: MMU_CIRCpedia_27588, circAtlas: mmu-Tlk1_0034		70576277	70576277	Tlk1	ENSMUST00000135128.8	Exonic circular (circ)RNA	3	10,9,8	111,93,90	0,3301,4501	chr2:70575983-70576277|chr2:70580868-70582578	294	GTTCGACCGAATAGCCCTTCTCCTACTGCATTAGCTTTCGGGGACCACCCTGTTGTACAACCAAAGCAGTTATCCTTTAAGATCACTCAAACTGATCTTACAATGCTGAAATTGGCAGCATTAGAAAGTACTAAAAATCAAGACCTGGAGAAGAAGGAAGGCCGGATTGATGATCTGCTCAGGGCCAACTGTGATCTCAGGCGGCAAATAGATGATCAACAGAAATTACTTGAAAAATACAAAGAACGATTAAATAAGTGCATATCTATGAGCAAGAAACTACTTATTGAAAAG
mmu_circTlk1_662	chr2|70579578|70617339|-	chr2	70579578	70617339	-	37761	circAtlas: mmu-Tlk1_0008	circAtlas: hsa-TLK1_0010, CIRCpedia: HSA_CIRCpedia_158010	70579578	70579578	Tlk1	ENSMUST00000135128.8	Exonic circular (circ)RNA	8	9,8,7,6,5,4,3,2	93,90,96,47,76,69,72,119	0,1200,3000,5205,8239,19627,20769,37642	chr2:70576388-70579578|chr2:70617339-70655536	662	GTGCAATGGATGAGCTTCACAGTCTGGACCCAAGAAGGCAAGAATTATTGGAAGCAAGATTTACTGGAGTTGCTACTGGGAGTACTGGGAGTACTGGGAGTTGCAGTGTTGGAGCAAAAGCTTCAACAAATAATGAAAGTTCTAATCACAGTTTTGGAAGCTTAGGATCTCTAAGTGACAAAGAATCAGAGAGACAACTGGCAGGCAGCTGAAAGGACTGTGCAAGTGACGGGACTTTATCTGCAGTAGGTTCCCTTGAGACACCAGAGAAGAAACAATCAGAGTCATCCAGGGGAAGAAAGAGAAAAGCAGAAAGTCAGAATGAAAGTAGTCAGGGAAAAAGTATCGGGGGACGTGGCCATAAGATCAGCGACTATTTTGAATACCAAGGTGGAAATG…
mmu_circTlk1_260	chr2|70599205|70617339|-	chr2	70599205	70617339	-	18134	circBase: mmu_circ_0001031, CIRCpedia: MMU_CIRCpedia_27603, circAtlas: mmu-Tlk1_0003	circBase: hsa_circ_0118075, circAtlas: hsa-TLK1_0007, CIRCpedia: HSA_CIRCpedia_38581	70599205	70599205	Tlk1	ENSMUST00000135128.8	Exonic circular (circ)RNA	3	4,3,2	69,72,119	0,1142,18015	chr2:70587893-70599205|chr2:70617339-70655536	260	GTGCAATGGATGAGCTTCACAGTCTGGACCCAAGAAGGCAAGAATTATTGGAAGCAAGATTTACTGGAGTTGCTACTGGGAGTACTGGGAGTACTGGGAGTTGCAGTGTTGGAGCAAAAGCTTCAACAAATAATGAAAGTTCTAATCACAGTTTTGGAAGCTTAGGATCTCTAAGTGACAAAGAATCAGAGAGACAACTGGCAGGCAGCTGAAAGGACTGTGCAAGTGACGGGACTTTATCTGCAGTAGGTTCCCTTGAG
mmu_circTlk1_191	chr2|70600347|70617339|-	chr2	70600347	70617339	-	16992	circBase: mmu_circ_0001032, CIRCpedia: MMU_CIRCpedia_27604, circAtlas: mmu-Tlk1_0001	circBase: hsa_circ_0004827, circAtlas: hsa-TLK1_0001, CIRCpedia: HSA_CIRCpedia_38582	70600347	70600347	Tlk1	ENSMUST00000135128.8	Exonic circular (circ)RNA	2	3,2	72,119	0,16873	chr2:70599274-70600347|chr2:70617339-70655536	191	GTGCAATGGATGAGCTTCACAGTCTGGACCCAAGAAGGCAAGAATTATTGGAAGCAAGATTTACTGGAGTTGCTACTGGGAGTACTGGGAGTACTGGGAGTTGCAGTGTTGGAGCAAAAGCTTCAACAAATAATGAAAGTTCTAATCACAGTTTTGGAAGCTTAGGATCTCTAAGTGACAAAGAATCAGAG
mmu_circTlk1_119	chr2|70617220|70617339|-	chr2	70617220	70617339	-	119	circBase: mmu_circ_0010155, CIRCpedia: MMU_CIRCpedia_27610	circBase: hsa_circ_0057037, CIRCpedia: HSA_CIRCpedia_38583	70617220	70617220	Tlk1	ENSMUST00000135128.8	Exonic circular (circ)RNA	1	2	119	0	chr2:70600419-70617220|chr2:70617339-70655536	119	GTGCAATGGATGAGCTTCACAGTCTGGACCCAAGAAGGCAAGAATTATTGGAAGCAAGATTTACTGGAGTTGCTACTGGGAGTACTGGGAGTACTGGGAGTTGCAGTGTTGGAGCAAAA
mmu_circDcaf17_332	chr2|70886838|70893839|+	chr2	70886838	70893839	+	7001	CIRCpedia: MMU_CIRCpedia_27700, circAtlas: mmu-Dcaf17_0004	circAtlas: hsa-DCAF17_0014, CIRCpedia: HSA_CIRCpedia_135058	70886838	70886838	Dcaf17	ENSMUST00000130292.8	Exonic circular (circ)RNA	3	2,3,4	104,91,137	0,3858,6864	chr2:70885840-70886838|chr2:70893839-70903464	332	GAGAGTACTAAATTTAAGAATGTTTGGACAACTCATTCCAAGTCACCTATAGCCTATGAGAGAGGAAGAATATATTTTGACAATTACCGGTGCTGTGTCAGCAGTGTTGCATCAGAGCCAAGAAAACTTTATGAAATGCCAAAATGTTCCAAATCAGAAAAAATTGAGGATGCTTTATTATGGGAATGCCCAGTGGGAGACATACTTCCTGACCCATCAGACTATAAATCCTCACTCATAGCCCTGACTGCTCATAATTGGCTGCTTCGTATATCCGCAACTACAGGGGAAGTCCTGGAGAAAATATACCTTGCTTCCTACTGCAAATTCAG
mmu_circDync1i2_481	chr2|71049644|71077128|+	chr2	71049644	71077128	+	27484			71049644	71049644	Dync1i2	ENSMUST00000112142.8	Exonic circular (circ)RNA	5	3,4,5,6,7	118,91,60,116,96	0,9299,14348,16614,27388	chr2:71044899-71049644|chr2:71077128-71077356	481	ACTGATCAGAAGAAGGAAGCTGCTGTTTCTGTACAAGAAGAGTCTGATCTTGAAAAAAAAAGAAGAGAAGCTGAGGCATTGCTTCAAAGCATGGGACTAACTACGGACTCCCCTATTGTCCCTCCTCCTATGTCTCCATCCTCCAAGTCGGTGAGCACGCCAAGTGAAGCTGGAAGCCAGGATTCTGGAGATGGCGCCGTGGGATCTAGGACGCTGCATTGGGATACAGATCCATCAGTTCTTCAGCTTCACTCAGATTCCGATTTGGGACGAGGACCTATTAAACTTGGAATGGCCAAAATTACTCAAGTTGACTTTCCCCCTCGAGAAATCGTCACATACACAAAGGAAACTCAGACCCCGGTTACAGCTCAACCCAAAGAAGATGAGGAGGAGGAA…
mmu_circMetap1d_500	chr2|71337128|71342512|+	chr2	71337128	71342512	+	5384	CIRCpedia: MMU_CIRCpedia_27837, circAtlas: mmu-Metap1d_0002	circBase: hsa_circ_0057078	71337128	71337128	Metap1d	ENSMUST00000037210.9	Exonic circular (circ)RNA	4	2,3,4,5	158,150,149,43	0,2956,4627,5341	chr2:71283742-71337128|chr2:71342512-71345980	500	GTTGTCAGAGAATTCTGTCTTCGCCACTCAATCATATCTACTTACACAAGCGGTCAGGCAGTCAACAAAGAAGACATTTCTTTTTCTGGAGACAAAGGGATATCTCCCACAGTGTGGTTTCACCGGCTGCCGTCTCTCCCGCACATCCTGTCCCCAAGCGCATAAAGAAGCCAGACTACGTGACGACAGGCATTGTGCCGGACTGGGGAGACAGCATAGAAGTGAAGGATGAAGATCAGATTCAAGGGCTTCGTGAGGCTTGTCGGCTGGCGAGACACGTCCTCCTCCTGGCTGGGAAGAGTTTAAAGGTTGACATGACAACTGAAGAGATAGATGCGCTTGTTCATTGGGAAATCATCAGGCATGACGCATATCCCTCACCTCTGGGCTATGGACGCT…
mmu_circRapgef4_379	chr2|71861376|71875592|+	chr2	71861376	71875592	+	14216	circBase: mmu_circ_0010161, CIRCpedia: MMU_CIRCpedia_27955, circAtlas: mmu-Rapgef4_0001	circBase: hsa_circ_0057114, circAtlas: hsa-RAPGEF4_0001, CIRCpedia: HSA_CIRCpedia_38656	71861376	71861376	Rapgef4	ENSMUST00000090826.12	Exonic circular (circ)RNA	3	2,3,4	143,89,147	0,2998,14069	chr2:71811695-71861376|chr2:71875592-71967585	379	GCCGTTGGAGCGATCTAGTGAAGATGTGGACATAATTTTCACGCGGCTGAAAGGAGTTAAAGCTTTTGAGAAATTTCACCCAAACCTCCTTCGTCAGATTTGTTTATGCGGTTACTATGAGAACCTGGAAAAAGGAATCACACTGTTTCGCCAAGGGGATATTGGAACCAACTGGTATGCTGTCCTGGCTGGGTCTTTGGATGTTAAAGTGTCTGAGACCAGCAGTCACCAGGATGCGGTGACCATCTGCACTCTGGGAATTGGGACAGCCTTTGGAGAGTCCATTCTGGATAACACCCCTCGCCATGCAACCATCGTTACCAGGGAGAGCAGCGAACTTCTCCGCATTGAGCAGGAGGACTTCAAGGCACTATGGGAG
mmu_circSp3_1360	chr2|72800498|72801858|-	chr2	72800498	72801858	-	1360	circBase: mmu_circ_0010164, CIRCpedia: MMU_CIRCpedia_28256, circAtlas: mmu-Sp3_0001	circBase: hsa_circ_0002642, circAtlas: hsa-SP3_0001, CIRCpedia: HSA_CIRCpedia_38671	72800498	72800498	Sp3	ENSMUST00000102689.10	Exonic circular (circ)RNA	1	4	1360	0	chr2:72777082-72800498|chr2:72801858-72809241	1360	ACAGGTGATTTGGCTTCTGCACAGTTAGGAGGAGCACCAAACCGATGGGAGGTTTTGTCAGCTACACCTACAACTATAAAAGATGAAGCTGGTAATCTAGTACAGATTCCAGGTGCTGCTACTTCAAGTGGGCAGTATGTCCTTCCCCTTCAGAATTTGCAGAATCAACAAATATTTTCAGTTGCACCAGGATCAGATTCATCAAATGGCACAGTGTCCAATGTTCAGTATCAAGTAATACCACAAATTCAGTCAACAGACGCTCAGCAGGTTCAGATTGGCTTCACAGGCTCCTCAGATAATGGGGGCATAAATCAAGAAAACAGCCAAATTCAGATCATTCCTGGCTCTAATCAAACCTTACTCGCCTCTGGAACACCTCCTGCTAATATCCAGAAT…
mmu_circScrn3_1088	chr2|73145775|73161501|+	chr2	73145775	73161501	+	15726	CIRCpedia: MMU_CIRCpedia_28388, circAtlas: mmu-Scrn3_0002		73145775	73145775	Scrn3	ENSMUST00000090811.11	Exonic circular (circ)RNA	6	2,3,4,5,6,7	161,182,197,210,163,175	0,2814,3871,6553,14331,15551	chr2:73143057-73145775|chr2:73161501-73166054	1088	AAATGGAACCCTATTCCTGTGACACTTTTGTGGCATTACCTCCAGCAACAGTAGGAAATAGGGTTATTTTTGGAAAAAATTCAGACAGACTCTTTGATGAAGTACAAGAAGTAATTTACTGTCCAGCTGCAGTTCATAATGATTTGGAAAAACGTCTCAAGTGTACTTATATAGAAGTTGATCAAGTTCCTGAAACATATGCTGTTGTCCTTAGTCGCCCAGCTTGGCTGTGGGGGGCAGAAATGGGTGCCAATGAGCATGGAGTCTGCATTGGGAATGAGGCTGTATGGGGAAGAGAAGACATTTCTAAGGAGGAAGCACTTTTGGGCATGGACCTTGTCAGGCTGGGCCTTGAGAGAGCTGACACGGCTGAGAAAGCTCTGGATGTCATTGTTGACT…
mmu_circAtf2_1335	chr2|73653544|73710725|-	chr2	73653544	73710725	-	57181	CIRCpedia: MMU_CIRCpedia_218335, circAtlas: mmu-Atf2_0020		73653544	73653544	Atf2	ENSMUST00000112010.9	Exonic circular (circ)RNA	11	12,11,10,9,8,7,6,5,4,3,2	106,207,150,87,115,179,129,119,70,76,97	0,5271,6591,19159,22238,22996,27388,27663,39968,50469,57084	chr2:73649492-73653544|chr2:73710725-73722818	1335	AGATACTAGATGGCAACTTGGGAAGTATTGCTTGCTTAGCAAGAGCTTAGGGATAATTCCTGTTAACAGTAAAACTCATGGCCCACCAGCTACAAAGTGTCTTTGCCATGAAACAGAGGACATGATAAACTGTTTACCTTAATGAAATTCAAGTTGCATGTGAATTCTGCCAGATAAAACACGGACCTGTGGAATATGAGTGATGACAAACCCTTTCTATGCACTGCCCCTGGGTGTGGCCAGATCAGACTCCAACGCCAACAAGATTCCTAAAAAACTGTGAAGAAGTGGGTTTGTTCAATGAGTTGGCAAGTCCATTTGAAAATGAATTCAAGAAGGCTTCCGAAGATGACATTAAAAAAATGCCTCTAGATTTGTCCCCTCTTGCAACACCCATCA…
mmu_circAtf2_726	chr2|73672703|73684235|-	chr2	73672703	73684235	-	11532	circBase: mmu_circ_0010174, CIRCpedia: MMU_CIRCpedia_28545, circAtlas: mmu-Atf2_0004	circBase: hsa_circ_0007967, circAtlas: hsa-ATF2_0004, CIRCpedia: HSA_CIRCpedia_38700	73672703	73672703	Atf2	ENSMUST00000055833.12	Exonic circular (circ)RNA	6	10,9,8,7,6,5	87,115,179,129,119,97	0,3079,3837,8229,8504,11435	chr2:73660285-73672703|chr2:73684235-73693512	726	CGTTTTACCAACGAGGATCATTTGGCTGTCCATAAACATAAACATGAGATGACACTGAAATTTGGTCCAGCACGTAATGACAGTGTCATTGTGGCTGATCAGACTCCAACGCCAACAAGATTCCTAAAAAACTGTGAAGAAGTGGGTTTGTTCAATGAGTTGGCAAGTCCATTTGAAAATGAATTCAAGAAGGCTTCCGAAGATGACATTAAAAAAATGCCTCTAGATTTGTCCCCTCTTGCAACACCCATCATAAGAAGCAAAATTGAGGAGCCTTCTGTTGTAGAAACAACTCACCAGGACAGCCCTTTACCTCACCCCGAGTCGACTACCAGTGATGAAAAGGAAGTACCATTGGCACAAACTGCACAGCCCACATCAGCTATCGTTCGTCCAGCA…
mmu_ciAtf2_2809	chr2|73681329|73684138|-	chr2	73681329	73684138	-	2809			73681329	73681329	Atf2	ENSMUST00000055833.12	Circular intronic (ci)RNA	1	5	2809	0	chr2:73681326-73684138	2809	GTTAGTATATGCTTTTATTAATGGCTTATATAATATTTCACCCAGAATGTGCACAATTTTGTGTATTCTCTGTAAATACTATAGTCTGGTGATAGTCCAATTGCTTCATTTACAGTAAATGTTAGCAACATGTATTTACCCATTACATTTCTATATGTTCTTTTGATCATTCATTTCACTTTTTTGTGTGCTTTTCGAATACCCATTTGAAGTCGGTTTTATGGAAATTAATTAGACTCCTTGGAGCATTCATGACTTCTACAGAGTATGTTTAACTGATAACTGAACTCATTGGTATTTAGTGTTTCTTTCAGTTATCATACACCTAGTTTTCAAAACGTTGTGAAGATAGAAAATGATCAAGCACTCCCTAAACTTGGTCATTATAATTTTGTTTAA…
mmu_circAgps_412	chr2|75722135|75735292|+	chr2	75722135	75735292	+	13157	CIRCpedia: MMU_CIRCpedia_29170, circAtlas: mmu-Agps_0024		75722135	75722135	Agps	ENSMUST00000047232.14	Exonic circular (circ)RNA	5	13,14,15,16,17	77,113,70,62,90	0,2253,8390,11126,13067	chr2:75718511-75722135|chr2:75735292-75739944	412	GTCATGCTCTTAAACCTCAGGTCTCTTCTATTTTTACATCATTTTTGGATGGATTAAAAAAGTTTTATATTACAAAGTTTAAAGGATTTGATCCAAATCAAATAAGTGTAGCCACATTACTGTTCGAGGGAGACCGTGAGAAGGTTCTTCAGCACGAAAAACAAGTGTATGACATCGCAGCAAAATTTGGTGGTCTGGCTGCTGGAGAAGATAACGGTCAGAGGGGTTATTTGCTGACTTATGTCATTGCATATATTCGTGATTTGGGTTTGGAATACTATGTAATAGGAGAATCTTTTGAGACTTCTGCTCCTTGGGACAGGGTTATAGATCTGTGTAGAAATGTAAAGGAGAGGATAAGAAGGGAATGCAAAGAAAGGGGAGTTCAGTTCGCACCTC…
mmu_circCerkl_206	chr2|79168884|79171745|-	chr2	79168884	79171745	-	2861			79168884	79168884	Cerkl	ENSMUST00000099974.10	Exonic circular (circ)RNA	2	11,10	97,109	0,2752	chr2:79164001-79168884|chr2:79171745-79171830	206	ACTGTGGTGGTCACTGGCAAACCATCCAGGGGCAGTTCTTGAACATCAGCATCATGGCAATGCCCTGTCCATGTTCAATGGCACCCAGAGGCTTTACACCTGACACCAGATTACATAATGGAAGCATGGCTCTTAGGGTTGTCCGGAACACCACTCGATCAGAATTTGTAAAGCACCTGAAAAGACACTCCAGTGTAAAGAATCAG
mmu_circCerkl_545	chr2|79168884|79173635|-	chr2	79168884	79173635	-	4751	circAtlas: mmu-Cerkl_0001	circAtlas: hsa-CERKL_0002	79168884	79168884	Cerkl	ENSMUST00000099974.10	Exonic circular (circ)RNA	6	11,10,9,8,7,6	97,109,26,60,178,75	0,2752,2946,3621,3762,4676	chr2:79164001-79168884|chr2:79173635-79185265	545	GATCTACTAACGCACTGGCACATTCTCTCTTTGGAACTCCTCACGTGGTGACTGCAACCATGCATATTATACTAGGTCACATACGGTCAGTGGATGTCTGCACCTTTAGCTCTGCTGGCAAGCTTCTTTGCTTTGGGTTCTCAGCCATGTTTGGCTTTGGTGGAAGGACCTTGGCTCTGGCAGAGAAATACCGATGGATGTCCCCCAGTCAGCGAAGAGACTTTGCTATAATCAAAGCACTGGCCAAACTTAAGCCAGAGGACTGCAAAATATCATTTTTACTAGCAGGTTGTTCTCAGAATAAACAAGAAAGAAAATCACAGAGATCTGCAGAATCTGACTGTGGTGGTCACTGGCAAACCATCCAGGGGCAGTTCTTGAACATCAGCATCATGGCAA…
mmu_circCerkl_582	chr2|79185265|79223529|-	chr2	79185265	79223529	-	38264		circAtlas: hsa-CERKL_0005	79185265	79185265	Cerkl	ENSMUST00000143974.2	Exonic circular (circ)RNA	4	5,4,3,2	143,64,132,243	0,6402,13758,38021	chr2:79173635-79185265|chr2:79223529-79259045	582	GTGGCACCAGGCATGATCTGCTGAGCAAAGAAGAGTCCCTAGAACTTGAAGACATCTTCTCAGTGAAGCTGAAGCGGCGTTGCTGGGCCAAGCATCCAGGCAGAGACACACTGCTGGGCATAACGCTTTTCATCTGCTTGAAGGAGCAACGGAACAAACTAAAGGACTCCACGCTGGATCTTATTAACTTCAGTGAAGACCACTGTGACATATGGTTTAGACAGTTCAAGAAAATCTTGGATGGTTTCACAAGCAGGCCCAAGGCTCTCAAGATCCTCCTCAACCCCCAGAGTCACAGAAAGGAGTCTGTCCACGTCTATTACGAGAAGGTGGAGCCTCTGCTGAAGCTTGCGGGCATAGAGACTGATGTGACAATAACAGAATATGAAGGGCATGCCC…
mmu_circFrzb_335	chr2|80248236|80255008|-	chr2	80248236	80255008	-	6772	CIRCpedia: MMU_CIRCpedia_30488, circAtlas: mmu-Frzb_0002		80248236	80248236	Frzb	ENSMUST00000028389.4	Exonic circular (circ)RNA	3	5,4,3	64,205,66	0,419,6706	chr2:80243816-80248236|chr2:80255008-80268838	335	AACGTTGCAAATGTAAGCCTGTCAGAGCTACACAGAAGACCTATTTCCGGAACAATTACAACTATGTCATCCGGGCTAAAGTTAAAGAGGTAAAGATGAAATGTCATGATGTGACCGCCGTTGTGGAAGTGAAGGAAATTCTAAAGGCATCACTGGTAAACATTCCAAGGGACACCGTCAATCTTTATACCACCTCTGGCTGCCTCTGTCCTCCACTTACTGTCAATGAGGAATATGTCATCATGGGCTATGAAGACGAGGAACGTTCCAGGTTACTCTTGGTAGAAGGCTCTATAGCTGAGAAGTGGAAGGATCGGCTTGGTAAGAAAGTCAAG
mmu_circNckap1_611	chr2|80350715|80356022|-	chr2	80350715	80356022	-	5307	circBase: mmu_circ_0001039, CIRCpedia: MMU_CIRCpedia_30521, circAtlas: mmu-Nckap1_0052		80350715	80350715	Nckap1	ENSMUST00000028386.12	Exonic circular (circ)RNA	4	21,20,19,18	219,132,140,120	0,3004,4166,5187	chr2:80350313-80350715|chr2:80356022-80358878	611	CGCCATCATATAGGAGATCGTAGCCTTTCCCTGTGCAATATGTTCCTGGATGAGATGGCCAAACAAGCTCGAAATCTCATCACCGATATTTGCACAGAACAGTGTACTCTTAGTGACCAGTTATTGCCGAAGCATTGTGCCAAAACCATCAGTCAAGCAGTGAATAAGAAGTCAAAAAAACAGACGGGCAAGAAAGGGGAACCTGAAAGGGAAAAACCGGGTGTGGAGAGCATGAGGAAAAACAGGCTGGTAGTGACCAACCTTGATAAGTTGCACACTGCACTTTCGGAGTTATGCTTCTCCATAAATTATGTTCCAAACATGGCGGTGTGGGAGCACACCTTCACGCCGAGGGAGTATTTGACTTCTCATCTGGAAATCCGGTTCACTAAATCAATT…
mmu_circFam171b_654	chr2|83683713|83690921|+	chr2	83683713	83690921	+	7208	CIRCpedia: MMU_CIRCpedia_31431, circAtlas: mmu-Fam171b_0001	circBase: hsa_circ_0118331, circAtlas: hsa-FAM171B_0005, CIRCpedia: HSA_CIRCpedia_158031	83683713	83683713	Fam171b	ENSMUST00000051454.4	Exonic circular (circ)RNA	4	2,3,4,5	234,93,156,171	0,2067,4848,7037	chr2:83643321-83683713|chr2:83690921-83707014	654	TGTCCGTATTTATGCTGAAAGTCCAGGTCAATGACATCGTCAGTCGCCAGTACCTGAGCCAAGCCGTTGTGGAGGTGTTTGTTAACTACTCGAAGACGAATTCTACAGTCACCAGAAGCAATGGAGCAGTATTGATAAAAGTACCCTATCAGTTAGGACTCAGCTTAACCATCGTTGCTTACAAAGATGGCTACGTCTTGACATCTCTGCCGTGGAAAACTGGAAGGATGCCAATATATTCTTCAGTTACACTTTCACTGTTCCCGCAAAGCCAAGCAAATATATGGCTCTTTGAAGACACCGTTTTGATTACAGGAAAATTAGCTGATGCCAAATCTCAACCAAGTGTTCAGTTTTCAAAAGCCTTCATTAAACTTCCTGACAACCATCACATCAGCA…
mmu_circSlc43a3_747	chr2|84774585|84780884|+	chr2	84774585	84780884	+	6299	circAtlas: mmu-Slc43a3_0001		84774585	84774585	Slc43a3	ENSMUST00000090726.6	Exonic circular (circ)RNA	6	5,6,7,8,9,10	77,93,140,98,219,120	0,276,2598,4093,5731,6179	chr2:84771371-84774585|chr2:84780884-84785774	747	ACACTGCCATGCTGCTCTTCCTAGCCATGCCCATGCTCGCAGTGGGAGGAATCCTGTTCCTTATCACCAACCTACAGATTGGGAACCTCTTTGGGAAACACCGTTCAACCATCATCACCCTCTACAATGGAGCATTTGACTCCTCCTCAGCAGTGTTCCTCGTCATTAAGCTGCTTTACGAGCAGGGCATCAGCCTCAGGTCTTCCTTCATCTTCATGTCTGTCTGCAGTGTCTGGCACATTGCGCGTACTTTCCTTCTGATGCCCAAGGGACATATCCCCTACCCACTGCCTCCCAACTACAGCTATGGCTTGTGCTCCAGGTTTGGTGCTAGCAAGAAAGAGAATAAAGCAGCTGAACACGAAACCAAGGAGCTGCGGTCAAAGGAATGTCTGCCAC…
mmu_circMadd_1542	chr2|90988329|90997512|-	chr2	90988329	90997512	-	9183			90988329	90988329	Madd	ENSMUST00000099725.9	Exonic circular (circ)RNA	11	22,21,20,19,18,17,16,15,14,13,12	159,84,101,54,207,151,187,103,102,140,254	0,420,1220,2332,4043,4497,4742,5514,7381,8561,8929	chr2:90985993-90988329|chr2:90997512-90997872	1542	GAAGCTGCTGACTCTACAGAGATGGGAGATAAGGCCACAGCAGGCATCTCCAAGCCCCTCCCTCCCGTGCCTCCCAGCATTTGCAAATCTACTGTGGACAGGAGACAGACAGAGACTGGAGAGGGGTCAGTGTGCCAGCGAACCTATGACAATCCATACTTCGAGCCCCAGTATGGCTTTCCCCCCGAGGAAGATGAGGAGGAGCAGGGGGAGAGCTACACTCCCCGGTTCAGCCAGCATGTCAGTGGCAGTCGGGCTCAAAAGCTGCTGCGGCCCAACAGCTTGAAGCTGGCAAGTGACTCAGACGCAGAGTCAGACTCGAGAGCAAGCTCTCCCAACTCCACTGTCTCTAACAACAGCACCGAGGGCTTCGGGGGCATCATGTCTTTTGCTAGCAGC…
mmu_circ1110051M20Rik_370	chr2|91109534|91113005|-	chr2	91109534	91113005	-	3471	CIRCpedia: MMU_CIRCpedia_34032, circAtlas: mmu-1110051M20Rik_0013		91109534	91109534	1110051M20Rik	ENSMUST00000064652.14	Exonic circular (circ)RNA	3	8,7,6	64,110,196	0,2556,3275	chr2:91107479-91109534|chr2:91113005-91114579	370	AATTCCTGGAGAGTGTGGCTGCCATCTATCAGGACTTGCTATCTGGGAAAAACCCCAATACAGTGATTGTCCCAACATCATCCAGTGGGCAACACCGCCAACGACCTGCCTTGGGTGATGCCGGTATGCTGGATGGAGTGGAAGCATCACTGTTCTATCAGCGCCTGGAAAACCTGTGTGACCGGCACAAGTACAGCTGTCCACCACCAGCGCTTGTCAAAGAGATCCTGAGCAATGTCCAGAGGCTGACTTTCTATGGATTCCTTGTGGCCCTCTCAAAGCATCATGGGATCAACCAAGCCCTGGGAGCTTTGCCAGACAAAGGAGACCTGATGCACGACCCAGCCATGGATGAAGAGCTGGAACGGCT
mmu_circCkap5_401	chr2|91379118|91381103|+	chr2	91379118	91381103	+	1985	CIRCpedia: MMU_CIRCpedia_34120, circAtlas: mmu-Ckap5_0007	circAtlas: hsa-CKAP5_0016, CIRCpedia: HSA_CIRCpedia_365453	91379118	91379118	Ckap5	ENSMUST00000111338.10	Exonic circular (circ)RNA	2	3,4	194,207	0,1778	chr2:91376760-91379118|chr2:91381103-91385611	401	CTATGGAAAGCAAGATTAAGTGGGTATGAAGAAGCCTTGAAGATCTTCCAGAAAATAAAGGATGAAAAGAGTCCAGAATGGTCCAAATACTTAGGATTAATCAAAAAATTTGTCACTGATTCCAATGCAGTGGTTCAATTGAAAGGACTAGAAGCTGCACTTGTCTATGTTGAAAATGCTCATGTTGCAGGAAAAACAACGGGAGAGGTTGTATCAGGTGTTGTAAGTAAAGTCTTCAACCAACCTAAAGCCAAAGCCAAGGAACTGGGCATAGAGATTTGCCTCATGTATGTTGAGATTGAAAAAGGAGAGTCTGTACAAGAAGAGCTTCTGAAGGGCCTGGATAACAAGAACCCCAAGATCATAGTGGCCTGTATAGAAACACTGAGGAAAGCCTTA…
mmu_circCkap5_599	chr2|91398481|91403412|+	chr2	91398481	91403412	+	4931	circBase: mmu_circ_0010244, CIRCpedia: MMU_CIRCpedia_34137, circAtlas: mmu-Ckap5_0042	circBase: hsa_circ_0095890, circAtlas: hsa-CKAP5_0023, CIRCpedia: HSA_CIRCpedia_4503	91398481	91398481	Ckap5	ENSMUST00000111338.10	Exonic circular (circ)RNA	5	14,15,16,17,18	114,111,93,186,95	0,500,2043,4211,4836	chr2:91396148-91398481|chr2:91403412-91406360	599	GCTGGTGGACCATCTAAGAAAGGTAAAACAACTGCACCAGGTGGCTCAGCAAGTGCCGGGACAAAGAATAAGAAAGGATTGGAGACCAAAGAAATAGTGGAGCCAGAACTCTCAATTGAAGTATGTGAAGAGAAAGCTTCAGCTGTTCTTCCCCCAACCTGTATTCAGCTTCTAGACAGCAGCAACTGGAAGGAAAGGCTGGCCTGTATGGAAGAATTCCAAAAGGCTGTTGAACTAATGGAGCGAACTGAGATGCCGTGCCAGGCATTGGTGAAGATGCTAGCAAAAAAACCTGGATGGAAAGAAACTAATTTTCAGGTGATGCAGATGAAGCTTCACATTGTTGCTTTGATTGCCCAGAAGGGAAATTTTTCTAAAACGTCTGCTCAGATTGTATTA…
mmu_circCkap5_684	chr2|91425027|91426900|+	chr2	91425027	91426900	+	1873	CIRCpedia: MMU_CIRCpedia_224798, circAtlas: mmu-Ckap5_0010		91425027	91425027	Ckap5	ENSMUST00000111338.10	Exonic circular (circ)RNA	4	29,30,31,32	150,204,136,194	0,628,1005,1679	chr2:91422136-91425027|chr2:91426900-91429550	684	GTGCTAAAGTGGAATTTTACTACCCCACGGGATGAGTACATTGAACAGCTGAAGACTCAGATGTCTACCTGTGTGGCTAAATGGTTACAGGATGAAATGTTTCACTCAGATTTCCAGCATCACAATAAAGCCCTAGCTGTCATGGTTGATCACTTGGAAAGTGAAAAAGACGGTGTCATCAGTTGCTTAGATCTTATCTTAAAATGGCTTACCCTCCGGTTTTTCGACACCAATACAAGCGTTCTAATGAAAGCACTGGAATATTTAAAATTGCTTTTCACCCTGCTGAGTGAGGAAGAGTATCATCTTACTGAGAATGAAGCATCGTCCTTTATCCCCTATCTCATCCTCAAGGTTGGAGAACCAAAGGATGTCATTCGTAAAGATGTCCGTGCTATC…
mmu_circCkap5_468	chr2|91429550|91431471|+	chr2	91429550	91431471	+	1921	circBase: mmu_circ_0010249, CIRCpedia: MMU_CIRCpedia_34154, circAtlas: mmu-Ckap5_0002	circBase: hsa_circ_0095884, circAtlas: hsa-CKAP5_0002, CIRCpedia: HSA_CIRCpedia_4487	91429550	91429550	Ckap5	ENSMUST00000111338.10	Exonic circular (circ)RNA	3	33,34,35	173,174,121	0,1435,1800	chr2:91426900-91429550|chr2:91431471-91436590	468	CTTTCTGAGAAAGACATGAGCATGCTTGAGGAGAGGATAAAGCGGTCAGCAAAGAGACCCTCTGCTGCACCTGTGAAACAGGCCGAAGAGAAACCTCAGCGCACACAGAATATAAACTCTAATGCCAACATGCTACGCAAGGGACCAGCTGAGGATATGTCCTCCAAACTTAATCAAGCTCGAAGCCTGAGTGGGCATCCTGAAGCAGCCCAGATGGTTCGCCGAGAATTCCAGCTGGATTTAGATGAGATTGAAAATGATAATGGTACAGTCCGCTGTGAAATGCCAGAGCTTGTCCAGCACAAACTTGATGACATTTTTGAACCTGTCCTTATTCCTGAACCTAAGATCCGGGCTGTTTCTCCACATTTTGATGACATGCACAGTAATACAGCATCC…
mmu_circCkap5_382	chr2|91445586|91446805|+	chr2	91445586	91446805	+	1219	circAtlas: mmu-Ckap5_0134		91445586	91445586	Ckap5	ENSMUST00000111338.10	Exonic circular (circ)RNA	3	40,41,42	138,84,160	0,552,1059	chr2:91445506-91445586|chr2:91446805-91450032	382	ATCCTAGACCACCTTACAATGATTGATAATAAGAATGAGTCAGAATTGGAGGCCCACCTGTGTCGGATGATGAAGCATAGTATGGACCAGACTGGGAGCAAGTCTGATAAGGAAACAGAAAAGGGAGCTTCTCGAATAGATGAAAAATCATCAAAGGCCAAAGTAAATGATTTCTTAGCTGAGATTTTTAAGAAGATTGGCTCCAAAGAGAACACTAAGGAGGGCCTAGCAGAGTTATATGAATATAAGAAGAAATATTCAGATACTGACATTGAACCATTTCTGAAAAATTCCTCGCAGTTCTTTCAGAGTTATGTTGAGAGAGGCCTTCGGGTGATTGAGATGGAGAGAGAAAGCAAAGGCCGGATTCCTACTTCAACAG
mmu_circAtg13_389	chr2|91518985|91524350|-	chr2	91518985	91524350	-	5365	CIRCpedia: MMU_CIRCpedia_218344, circAtlas: mmu-Atg13_0007		91518985	91518985	Atg13	ENSMUST00000076803.12	Exonic circular (circ)RNA	4	6,5,4,3	141,47,120,81	0,1150,3787,5284	chr2:91516886-91518985|chr2:91524350-91526262	389	ACTGTCCAAGTGATTGTCCAGGCTCGACTTGGAGAAAAGATTTGCACCCGCTCATCATCTTCCCCGACGGGTTCAGATTGGTTCAATTTAGCAATCAAAGACATCCCAGAAGTCACCCATGAAGCAAAGAAGGCCCTGTCAGGGCAGCTGCCTGCTGTGGGGCGATCTATGTGTGTGGAAATCTCACTCAAGACTTCTGAGGGAGATTCTATGGAGTTGGAAATTTGGTGTCTTGAAATGAATGAAAAGTGTGACAAAGAAATCAAAGTTTCCTACACTGTATACAACCGATTGTCACTGCTGCTGAAGTCTCTTCTCGCTATTACAAGGGTGACACCAGCCTATCGACTCTCCAGGAAGCAAGGGCATGAATATGTAATTTTGTACAG
mmu_circAmbra1_449	chr2|91635368|91655697|+	chr2	91635368	91655697	+	20329	circBase: mmu_circ_0001046, CIRCpedia: MMU_CIRCpedia_34212, circAtlas: mmu-Ambra1_0001	circBase: hsa_circ_0007061, circAtlas: hsa-AMBRA1_0002, CIRCpedia: HSA_CIRCpedia_4450	91635368	91635368	Ambra1	ENSMUST00000099712.10	Exonic circular (circ)RNA	4	9,10,11,12	87,180,81,101	0,5006,19436,20228	chr2:91604092-91635368|chr2:91655697-91706060	449	GAGGCTGCTGGAGTCTTCCCTCATTTCATTATCCCGTTATGATGGAGCAGGATCCAGAGAGCACCCAATTTACCCAGACCCAGCGAGATTATCTCCTGCTGCATACTACGCCCAGAGGATGATCCAGTATCTCTCAAGGAGAGACAGTATTCGCCAGCGCTCCATGCGCTACCAACAGAATCGGCTTCGTTCTTCCACCTCCTCTTCTTCCTCAGACAACCAGGGTCCATCAGTAGAGGGAACCGACTTGGAATTTGAGGACTTTGAGGACAATGGTGACAGATCTAGGCACCGAGCTCCCCGAAATGCCCGAATGTCTGCACCTTCACTTGGACGATTTGTTCCAAGGCGTTTTTTGCTGCCTGAGTACTTGCCTTATGCTGGGATTTTTCATGAACG…
mmu_circPhf21a_284	chr2|92044393|92061069|+	chr2	92044393	92061069	+	16676	circBase: mmu_circ_0001047, CIRCpedia: MMU_CIRCpedia_34310, circAtlas: mmu-Phf21a_0002	circBase: hsa_circ_0000296, circAtlas: hsa-PHF21A_0002, CIRCpedia: HSA_CIRCpedia_4427	92044393	92044393	Phf21a	ENSMUST00000111294.8	Exonic circular (circ)RNA	4	2,3,4,5	41,144,33,66	0,7423,14400,16610	chr2:92014697-92044393|chr2:92061069-92150573	284	GGGACTGGAGAGCTGAAGGAGCGCCAGCTTCTCCAGAATTGCTGCAGCAACAAGAGGAGCTTGTAATTTTAAACGGAGGCTGAAGACACTGTAGAATTAGCAGACATAAGAGAGCGTGGAGAAGGCAGAGGATGGAGTTGCAGACTCTACAGGAGGCTCTTAAAGTGGAAATTCAGGTTCACCAGAAACTGGTTGCCCAAATGAAGCAGGATCCACAGAATGCTGACTTAAAGAAACAGCTTCATGAACTCCAAGCCAAAATCACAGCTTTGAGTGAGAAACAG
mmu_circExt2_322	chr2|93569914|93593029|-	chr2	93569914	93593029	-	23115	CIRCpedia: MMU_CIRCpedia_37644, circAtlas: mmu-Ext2_0009	circAtlas: hsa-EXT2_0012, CIRCpedia: HSA_CIRCpedia_73802	93569914	93569914	Ext2	ENSMUST00000184931.8	Exonic circular (circ)RNA	2	10,9	190,132	0,22983	chr2:93560669-93569914|chr2:93593029-93621354	322	GCACGGTGGTTCTGGGAGGCATACTTCCAGTCCATTAAAGCCATTGCCCTGGCCACCCTACAGATCATCAATGACAGGATCTATCCATATGCAGCCATCTCCTATGAAGAGTGGAATGACCCTCCTGCTGTGAAGTGGGCTAGTGTGAGCAACCCGCTCTTCCTGCCGCTGATCCCACCTCAGTCCCAAGGCTTCACTGCCATCGTCCTCACCTACGACCGCGTGGAGAGCCTCTTCCGGGTCATCACCGAGGTGTCCAAGGTGCCCAGTCTGTCCAAGCTGCTGGTGGTCTGGAATAATCAGAATAAAAACCCTCCGGAAG
mmu_circTtc17_1728	chr2|94157042|94202242|-	chr2	94157042	94202242	-	45200	circAtlas: mmu-Ttc17_0025		94157042	94157042	Ttc17	ENSMUST00000111237.9	Exonic circular (circ)RNA	11	19,18,17,16,15,14,13,12,11,10,9	121,154,260,187,225,78,166,116,147,113,161	0,3820,6095,32053,35642,36002,37568,37876,39824,42615,45039	chr2:94154866-94157042|chr2:94202242-94204862	1728	GTCCCTTCAGAGAACGCTGAACGAGTTGAAGGAGTACCAGAAACAGCATGACCACTACCTCCGGCAGCAGGAGATCCTGGAGAAGCACAAGCTGATTCAGGAGGAGCAGATCCTGCGCAACATCATCCACGAGACGCAGATGGCAAAAGAGGCGCAGCTGGGAAATCATCAGATATGCCGGCTGGTCAACCAGCAGCATAGCTTGCACTGCCAATGGGACCAACCTGTGCGCTACCATCGAGGAGATATCTTTGAAAATGTGGACTATGTTCAGTTTGGTGATGATTCGTCAACCTCCAGTATGATGTCCGTGAACTTCGATGTTCCTACAAATCAGAGTGATGTCAGCGAGTCTGTCAGGTCTTCTCCTGTAGCCCATTCTGTTCTCTGGGTCTGGGG…
mmu_circPamr1_747	chr2|102411077|102445288|+	chr2	102411077	102445288	+	34211		circAtlas: hsa-PAMR1_0003, CIRCpedia: HSA_CIRCpedia_73780	102411077	102411077	Pamr1	ENSMUST00000028612.8	Exonic circular (circ)RNA	5	2,3,4,5,6	177,129,115,218,108	0,5862,29129,30829,34103	chr2:102380609-102411077|chr2:102445288-102464672	747	AGTACACGGTCATTAATGAAGCCTGTCCCGGAGCTGAGTGGAACATCATGTGTAGAGAATGTTGTGAATATGATCAGATTGAATGCCTCTGCCCAGGAAAGAAGGAAGTGGTGGGTTACACCATCCCATGCTGCAGGAATGAGGATAATGAATGTGACTCCTGTCTAATTCACCCAGGTTGTACCATCTTTGAAAACTGCAAGAGCTGCCGCAATGGCTCCTGGGGCGGAACTCTGGATGACTTCTACGTGAAGGGATTCTACTGCGCAGAGTGCAGGGCAGGCTGGTACGGAGGAGACTGCATGCGATGTGGCCAGGTTCTTCGAGCCTCAAAGGGTCAGATCTTGTTGGAGAGCTATCCCTTAAACGCTCACTGTGAATGGACTATTCATGCCAGAC…
mmu_circHipk3_1099	chr2|104301093|104302192|-	chr2	104301093	104302192	-	1099	circBase: mmu_circ_0001052, CIRCpedia: MMU_CIRCpedia_1229, circAtlas: mmu-Hipk3_0001	circBase: hsa_circ_0000284, circAtlas: hsa-HIPK3_0001, CIRCpedia: HSA_CIRCpedia_4134	104301093	104301093	Hipk3	ENSMUST00000028600.14	Exonic circular (circ)RNA	1	2	1099	0	chr2:104276980-104301093|chr2:104302192-104324292	1099	GTATGGCCTCACAAGTCTTGGTCTACCCACCGTATGTTTATCAAACTCAGTCAAGTGCCTTTTGTAGTGTGAAGAAACTCAAAGTAGAGCCAAGCGGTTGTGTTTTCCAGGAAAGAACCTATCCTCAGATCCATGTGAATGGTAGAAACTTTGGCAATTCTCATCCTTCCACGAAAGGTAGTGCTTTCCAGACAAAGATACCATTTACTAAACCTCGAGGACACAGCTTTTCATTGCAGGCAGGTGCCATTGTTGTCAAAGACACTGCCGGTGCTACAAAGGTCCTAGCAGCTCAGGCGCAGCAGGCTGGAGTGGAGGCACCGCGGGCCGTGGTGTGGAGAAACAGGTTACATTTCCTAGAAGGGCCCCAGCGATGCGGGTTAAAGCGCAAGAGTGAGG…
mmu_ciCstf3_692	chr2|104482096|104482788|+	chr2	104482096	104482788	+	692			104482096	104482096	Cstf3	ENSMUST00000028599.8	Circular intronic (ci)RNA	1	11	692	0	chr2:104482096-104482789	692	GTGCGTATCCCTCCCCATCCTCTTTTTCCTTTTGTGATTTTAATCTAGCAATAAGATTTACTGACAAATACAGCATCAGTTTTAGTAATAAAGTTTAAATACTGTCTATATTTAAGCACATGCAGGCAAAACAATAAATGGCAGAAGGGGAGGAGAGACTAGACATGGCTGTGGGTAGAATGTAAGGAAAGTAGAGTGGTATGCATGGATGAACATGCCATAATAAAACTCATTACTTTATATGCTAAATTTATTAAAAAGTTTCTAGCCGGGCAGTGGTGGCATATGCCTTTAATCCCAGCCTGCTCTAGAGTGAGCTGAGCACCAGGGTAACCAGGGCTACAGAAAAACCCTGCCTCAAAAAAAAAGGGAATATTTAAACTTATGTCAGTGTGAACT…
mmu_circQser1_1031	chr2|104596303|104610605|-	chr2	104596303	104610605	-	14302	circBase: mmu_circ_0009149, CIRCpedia: MMU_CIRCpedia_1339, circAtlas: mmu-Qser1_0016		104596303	104596303	Qser1	ENSMUST00000117237.2	Exonic circular (circ)RNA	6	9,8,7,6,5,4	98,138,218,134,117,326	0,4084,10213,11360,12178,13976	chr2:104593308-104596303|chr2:104610605-104616864	1031	TTTTAGAAGCTCTGCCTGTGGCAACTCCTGGTGCATCTGCTGAGACTGCTGGTGTTGCTCCCACTGCCTCCACTGCTGTTGCAACAATTAAACAAGACCTTCATCTGACTTCATTAACTGTCAACACCATGGAAAATGCCAACTCCACAGAATCCCCCACAGCCATCGAACTTGATAGTCTTCCTTCAGACCAGTTGGCAAAAGGACAGGACACAGTTGCAATAGAAGGTTTTACAGATGAGGAAAATATTGAAAGTGGAGGTGAAGGTCAATACAGGGAACGTGATGAATTTGTGGTAAAGATAGAAGACATAGAGACCTTTAAGGAGGCTTTAAATACGGGAAAAGAGCCCCCAGCTATTTGGAAAGTACAGAAAGCTTTGTTACAGAAATTTGTTC…
mmu_circQser1_795	chr2|104606516|104610605|-	chr2	104606516	104610605	-	4089	circBase: mmu_circ_0009151, CIRCpedia: MMU_CIRCpedia_1347, circAtlas: mmu-Qser1_0009		104606516	104606516	Qser1	ENSMUST00000117237.2	Exonic circular (circ)RNA	4	7,6,5,4	218,134,117,326	0,1147,1965,3763	chr2:104600525-104606516|chr2:104610605-104616864	795	TTTTAGAAGCTCTGCCTGTGGCAACTCCTGGTGCATCTGCTGAGACTGCTGGTGTTGCTCCCACTGCCTCCACTGCTGTTGCAACAATTAAACAAGACCTTCATCTGACTTCATTAACTGTCAACACCATGGAAAATGCCAACTCCACAGAATCCCCCACAGCCATCGAACTTGATAGTCTTCCTTCAGACCAGTTGGCAAAAGGACAGGACACAGTTGCAATAGAAGGTTTTACAGATGAGGAAAATATTGAAAGTGGAGGTGAAGGTCAATACAGGGAACGTGATGAATTTGTGGTAAAGATAGAAGACATAGAGACCTTTAAGGAGGCTTTAAATACGGGAAAAGAGCCCCCAGCTATTTGGAAAGTACAGAAAGCTTTGTTACAGAAATTTGTTC…
mmu_circQser1_443	chr2|104608481|104610605|-	chr2	104608481	104610605	-	2124	circBase: mmu_circ_0009153, CIRCpedia: MMU_CIRCpedia_1349, circAtlas: mmu-Qser1_0015		104608481	104608481	Qser1	ENSMUST00000117237.2	Exonic circular (circ)RNA	2	5,4	117,326	0,1798	chr2:104607797-104608481|chr2:104610605-104616864	443	TTTTAGAAGCTCTGCCTGTGGCAACTCCTGGTGCATCTGCTGAGACTGCTGGTGTTGCTCCCACTGCCTCCACTGCTGTTGCAACAATTAAACAAGACCTTCATCTGACTTCATTAACTGTCAACACCATGGAAAATGCCAACTCCACAGAATCCCCCACAGCCATCGAACTTGATAGTCTTCCTTCAGACCAGTTGGCAAAAGGACAGGACACAGTTGCAATAGAAGGTTTTACAGATGAGGAAAATATTGAAAGTGGAGGTGAAGGTCAATACAGGGAACGTGATGAATTTGTGGTAAAGATAGAAGACATAGAGACCTTTAAGGAGGCTTTAAATACGGGAAAAGAGCCCCCAGCTATTTGGAAAGTACAGAAAGCTTTGTTACAGAAATTTGTTC…
mmu_circPax6_714	chr2|105514172|105522068|+	chr2	105514172	105522068	+	7896	circAtlas: mmu-Pax6_0001		105514172	105514172	Pax6	ENSMUST00000111086.11	Exonic circular (circ)RNA	5	4,5,6,7,8	131,42,216,166,159	0,923,1059,1950,7737	chr2:105510652-105514172|chr2:105522068-105522538	714	GTCACAGCGGAGTGAATCAGCTTGGTGGTGTCTTTGTCAACGGGCGGCCACTGCCGGACTCCACCCGGCAGAAGATCGTAGAGCTAGCTCACAGCGGGGCCCGGCCGTGCGACATTTCCCGAATTCTGCAGACCCATGCAGATGCAAAAGTCCAGGTGCTGGACAATGAAAACGTATCCAACGGTTGTGTGAGTAAAATTCTGGGCAGGTATTACGAGACTGGCTCCATCAGACCCAGGGCAATCGGAGGGAGTAAGCCAAGAGTGGCGACTCCAGAAGTTGTAAGCAAAATAGCCCAGTATAAACGGGAGTGCCCTTCCATCTTTGCTTGGGAAATCCGAGACAGATTATTATCCGAGGGGGTCTGTACCAACGATAACATACCCAGTGTGTCATCAA…
mmu_circElp4_490	chr2|105622560|105644695|-	chr2	105622560	105644695	-	22135	circBase: mmu_circ_0009158, CIRCpedia: MMU_CIRCpedia_1563, circAtlas: mmu-Elp4_0003	circBase: hsa_circ_0095686, circAtlas: hsa-ELP4_0003, CIRCpedia: HSA_CIRCpedia_73670	105622560	105622560	Elp4	ENSMUST00000122965.8	Exonic circular (circ)RNA	4	9,8,7,6	107,109,189,85	0,2301,17050,22050	chr2:105533206-105622560|chr2:105644695-105662475	490	TTTTTTGTCCTGTGGCTACATGAGGCTGCTTGAGTTCATTCAGAAGAGCGTTTATGCTGAAGGATTTGATGGAGCTAATCCCCAGAAAAAACAGAAAAACATTTTAAGAATAGGAATTCAGAACCTTGGCTCACCGTTATGGGGAGATGACATTTGCTGTAAAGAAAACTGTGACAACAATCACAGGCTTACCAAGTTCCTCTACATTCTTCGTGGTCTTCTAAGATCCTCACTGTCCGCCTGCATCATCACGATGCCAGCACATCTTGTCCAGAATAAATCAATTACTACTCGTGTGAGAAATTTGTCAGATACAGTAGTTGGTCTGGAATCCTTTATTGGTTCAGAGAGAGAGACTAACCCATTGTATAAGGATTATCATGGTTTGATCCATATACG…
mmu_circElp4_881	chr2|105622560|105696425|-	chr2	105622560	105696425	-	73865	CIRCpedia: MMU_CIRCpedia_218350, circAtlas: mmu-Elp4_0007		105622560	105622560	Elp4	ENSMUST00000122965.8	Exonic circular (circ)RNA	7	9,8,7,6,5,4,3	107,109,189,85,140,129,122	0,2301,17050,22050,39915,50016,73743	chr2:105533206-105622560|chr2:105696425-105727246	881	AAGAGGATAAATATAATATCTATTCACCTTTGCTCTTCAAGTATTTCATGGCAGAAGGAATCATCAATGGGCATACTCTGTTGGTTGCATCTGCCAAAGAAAATCCTGCCAAAATTTTACAGGAACTCCCTGCACCACTACTTGATGATAATAGTAAAAAGGAGCTTGAAGATGTACACAGTGCTAAAACCCCAGAGCCTAATGTCAACATGAAGATAGCCTGGCGGTACCAGTTACAACCCAAGATGGAGGTGGGACCGGTCTCGTCGTCACGATTTGGTCACTATTATGATTTATCAAAAAGGATTCCTTGGGAGCTACTACAGAGTTCAAAGTGGCATGGATTCTTCCTTCCAGAACACATCTCTCCAGATCTTAAAGGAGAATCCTGTTTTTTGT…
mmu_circImmp1l_350	chr2|105761063|105767463|+	chr2	105761063	105767463	+	6400	CIRCpedia: MMU_CIRCpedia_1642, circAtlas: mmu-Immp1l_0001	circAtlas: hsa-IMMP1L_0001, CIRCpedia: HSA_CIRCpedia_4093	105761063	105761063	Immp1l	ENSMUST00000037499.6	Exonic circular (circ)RNA	3	3,4,5	134,89,127	0,2546,6273	chr2:105738774-105761063|chr2:105767463-105794524	350	GCTGGTGGTAGCAGAGTCAACATCAAAGTATGCTTCGTGGTGTTCTGGGAAAGGCTTTTCGACTTGCTGGCTATACCATTCAGTATGGCTGCATAGCTCATTGTGCTTTTGAATACGTTGGTGGTGTTGTAATGTGTTCTGGACCATCAATGGAACCCACAATTCAAAATTCAGATATTGTCTTTGCAGAAAATCTTAGCCGACATTTTTATGGCATCCAAAGAGGTGACATTGTAATTGCAAAAAGCCCAAGTGATCCAAAATCAAATATCTGTAAAAGAGTAATTGGTTTGGAAGGAGACAAAATCCTCAGCACTAGTCCATCTGATGTATTTAAGAGCCGCAGTTAC
mmu_circDcdc5_668	chr2|106166307|106182012|+	chr2	106166307	106182012	+	15705	CIRCpedia: MMU_CIRCpedia_1745, circAtlas: mmu-Dcdc5_0023		106166307	106166307	Dcdc5	ENSMUST00000122388.10	Exonic circular (circ)RNA	5	19,20,21,22,23	179,93,100,136,160	0,5567,9418,13702,15545	chr2:106159252-106166307|chr2:106182012-106187374	668	GAATGTGACTGGCCAGTAGAAGGTCTATTGGACACAAACAGCTCTCCCATGAAGAGGATGGCAAGTAAGAGACCAGATCTGCTTGTCCCTATGCGACTCCGAGTTCTAAGGAATGGAGAGAAGAAAAACATCAGACCCCTGGTGATTGGCCCGGACATCTCACCTGGATGGAAATCACAAAATGTTAATGCTGAAAGGAAAGAGAAAAGCCATGCCATGAACCATTCTGAAACAGAAAGAAACCAGATCGAATTTCACCACCTTTTGGAGAGGTGCACCGACATTTTGAACTTACCTTCTGCTGCTCGGAGACTTTTCAGTGAAAAGGGGAAGGAACTTTTTTCCCTGAAAGACCTACAGCGAGATGAACTGGTATATGTTTCATGTGGAGAACACTGG…
mmu_circMeis2_655	chr2|115830611|115892073|-	chr2	115830611	115892073	-	61462	circBase: mmu_circ_0009197, CIRCpedia: MMU_CIRCpedia_3943, circAtlas: mmu-Meis2_0004	circAtlas: hsa-MEIS2_0007	115830611	115830611	Meis2	ENSMUST00000028639.13	Exonic circular (circ)RNA	6	8,7,6,5,4,3	146,115,150,51,51,142	0,48953,58500,59383,60550,61320	chr2:115752229-115830611|chr2:115892073-115893668	655	GCACCCGTTGTTTCCTCTGTTAGCTCTGGTTTTTGAGAAGTGCGAGCTGGCGACCTGCACTCCCCGGGAACCCGGAGTGGCCGGCGGAGACGTCTGTTCCTCTGACTCCTTCAACGAGGACATCGCGGTCTTCGCCAAGCAGGTTCGCGCCGAAAAGCCTCTTTTTTCCTCAAACCCAGAGCTGGATAATTTGATGATACAAGCAATTCAAGTACTAAGGTTTCATCTTCTGGAGTTAGAAAAGGTCCACGAACTATGTGATAACTTCTGCCACCGGTACATTAGCTGTTTGAAGGGAAAAATGCCCATTGACCTCGTGATTGATGAGAGAGATGGAAGCTCCAAGTCAGATCATGAAGAACTTTCAGGCTCCTCCACAAATCTCGCCGACCACAACCC…
mmu_circBub1b_901	chr2|118440263|118448416|+	chr2	118440263	118448416	+	8153	circAtlas: mmu-Bub1b_0025		118440263	118440263	Bub1b	ENSMUST00000038341.8	Exonic circular (circ)RNA	5	5,6,7,8,9	197,167,215,92,230	0,2792,5148,5661,7923	chr2:118437169-118440263|chr2:118448416-118452615	901	GGACATTTGTGCAATGAACCTTTGGATATGTACAGCTATTTACAAAGCCAAGGAATTGGCGTTTCCCTTGCCCAGTTCTATATTTCATGGGCTGAAGAATACGAAGCTAGAGAAAATTTCAAGAAAGCGGACATAATATTCCAGGAAGGGATTGAACGCAAGGCTGAGCCCCTGGACAGACTGCAGTCCCAGCACAGACAGTTCCAGTCTCGAGTGTCGCGACAAGCTTTCTTGGCCCTTGGGAATGAAGAGGAGGAGGCTTTGGAGCCTTCTGAACCACAGAGAAGCTCGCTAGCTGAGCTGAAGAGCAGAGGGAAGAAGATGGCCAGAGCGCCCATCAGCCGTGTCGGAGGTGCTCTGAAAGCTCCAGGTCAGAGCAGAGGGTTCCTAAATGCAGTT…
mmu_circIno80_449	chr2|119232810|119243108|-	chr2	119232810	119243108	-	10298	circBase: mmu_circ_0009220, CIRCpedia: MMU_CIRCpedia_4736, circAtlas: mmu-Ino80_0030	CIRCpedia: HSA_CIRCpedia_350245	119232810	119232810	Ino80	ENSMUST00000049920.14	Exonic circular (circ)RNA	3	28,27,26	95,128,226	0,4486,10072	chr2:119223406-119232810|chr2:119243108-119248801	449	GTCACCGCAGTGCCGTTGGATTCTTACTGTAATGACAGAAGTGCAGAGTATGAGAGAGGAGTTCTGAAGGAAGGAGGGAGTCTGGCTGCCAAGCAGTGTTTGTTGAATGGGGCTCCTGAGCTGGCTACGGATTGGCTGAGTCGCAGATCCCAGTTCTTCCCAGAGCCAGCTGGAGGGCTGCTGAGCATTAGACCCCAGAACGGCTGGTCTTTCATCAGAATTCCAGGCAAGGAGAGCCTCATCACTGACAGTGGAAAGCTGTATGCCCTTGATGTCCTGTTGACTCGGCTCAAGTCTCAAGGACATAGGGTCCTTATCTACTCTCAGATGACCAGAATGATAGACCTGCTGGAGGAATATATGGTATACAGGAAGCATACCTACATGAGGCTGGATGGC…
mmu_circIno80_711	chr2|119264629|119276137|-	chr2	119264629	119276137	-	11508	circBase: mmu_circ_0009221, CIRCpedia: MMU_CIRCpedia_4751, circAtlas: mmu-Ino80_0045		119264629	119264629	Ino80	ENSMUST00000049920.14	Exonic circular (circ)RNA	6	15,14,13,12,11,10	60,96,81,210,68,196	0,5226,7464,8234,10298,11312	chr2:119263814-119264629|chr2:119276137-119277336	711	GCCAAGAGGCAACAACGAAAACTCAACTTCTTAATCACTCAGACAGAATTGTATGCTCATTTTATGAGTCGAAAACGTGATATGGGTCATGATGGAATCCAGGAAGAAATCTTAAGGAAACTAGAAGATAGTTCTACCCAGAGACAAATTGACATTGGTGGAGGAGTGGTGGTTAACATCACCCAAGAAGACTATGATAGTAACCATTTTAAAGCCCAGGCCCTGAAGAATGCTGAAAATGCTTATCATATTCACCAAGCTCGAACAAGGTCATTTGATGAAGATGCAAAAGAAAGTCGGGCAGCTGCCCTTAGGGCAGCAGACAAGTCTGGCTCTGGGTTTGGGGAGAGTTATAGCTTAGCAAATCCATCTATCCGGGCCGGTGAGGATATTCCGCAA…
mmu_circIno80_1311	chr2|119272093|119284698|-	chr2	119272093	119284698	-	12605	CIRCpedia: MMU_CIRCpedia_4755, circAtlas: mmu-Ino80_0032		119272093	119272093	Ino80	ENSMUST00000049920.14	Exonic circular (circ)RNA	9	13,12,11,10,9,8,7,6,5	81,210,68,196,204,54,215,121,162	0,770,2834,3848,5243,6592,8390,9717,12443	chr2:119269951-119272093|chr2:119284698-119286865	1311	AGCATTCTTTTAAGTGATGAGTCCAGTGAGGCAGATTCTCAGAGTGAAGACAATGATGATGAAGAAGAAGAACTCAGTCTCAGCAGAGAAGAACTTCACAACATGCTTCGATTACACAAATATAAGAAACTTCACCAAAATAAATATAGTAAAGATAAGGAGTTGCAGCAGTACCAGTACTACAGTGCAGGCCTGCTCTCTACATACGACCCTTTCTATGAGCAACAGCGCCACTTGCTTGGACCCAAAAAGAAGAAATTCAAGGAAGACAAGAAGCTTAAAGCCAAGTTGAAAAAAGTGAAGAAAAAAAGAAGACGTGATGAAGAGTTTTCCTCTGAAGAATCTCCACGTCACCACCATCACCAGACCAAAGTCTTTGCTAAGTTTTCTCATGATGCA…
mmu_circMga_1128	chr2|119733086|119734214|+	chr2	119733086	119734214	+	1128	circBase: mmu_circ_0009233, CIRCpedia: MMU_CIRCpedia_4966, circAtlas: mmu-Mga_0027	circBase: hsa_circ_0000591, circAtlas: hsa-MGA_0049, CIRCpedia: HSA_CIRCpedia_14241	119733086	119733086	Mga	ENSMUST00000046717.13	Exonic circular (circ)RNA	1	2	1128	0	chr2:119727827-119733086|chr2:119734214-119746911	1128	GATGAAAAAGCATTTGTAACTATGAATTGACTACAGTTTTCTTACTACTGAATTTCTCACTGGAATCATGGAAGAGAAACAGCAAATCATATTGGCCAATCAAGATGGAGGGACAGTGACAGGAGGAGCACCTACCTTCTTTGTCATCCTAAAGCAGCCAGGAAATGGCAAAACTGATCAAGGAATTTTAGTTACTAATCGAGATGCCCGTGCTTTGTTGAGTAGGGAGTCATCACCAGGAAAATCTAAAGAGAAAATTTGCCTTCCGGCTGATTGTACTGTGGGAAAAATCACGGTTACCCTTGATAACAATAGTATGTGGAATGAGTTCCATAATCGAAGCACAGAGATGATTCTGACCAAACAGGGAAGACGCATGTTTCCTTATTGTCGATATTG…
mmu_circMga_237	chr2|119751846|119752323|+	chr2	119751846	119752323	+	477	circBase: mmu_circ_0001060, CIRCpedia: MMU_CIRCpedia_4992, circAtlas: mmu-Mga_0003	circBase: hsa_circ_0103488, circAtlas: hsa-MGA_0004, CIRCpedia: HSA_CIRCpedia_14254	119751846	119751846	Mga	ENSMUST00000046717.13	Exonic circular (circ)RNA	2	6,7	132,105	0,372	chr2:119750388-119751846|chr2:119752323-119753908	237	TGGGCTTAAAACTGAATTCAGTGGATCCAACAGTGAGCATTGATCTTAAATACTTGGGAGTACAATTGCCTTTGGCTCCAGCCACCAGCTTTCCCCTATGGAATGTTACAGGTACCAACCCTGCCTCACCTGATGCTGGGTTTCCTTTTGTTTCTAGGACGGGGAAGACCAATGACTTTACCAAAATCAAGGGATGGAGAGGAAAATTTCAAAATGCTTCTGCATCTAGGAATGAAG
mmu_circMga_1239	chr2|119751846|119757202|+	chr2	119751846	119757202	+	5356	CIRCpedia: MMU_CIRCpedia_223517, circAtlas: mmu-Mga_0002	circBase: hsa_circ_0103489, circAtlas: hsa-MGA_0001, CIRCpedia: HSA_CIRCpedia_14255	119751846	119751846	Mga	ENSMUST00000046717.13	Exonic circular (circ)RNA	4	6,7,8,9	132,105,659,343	0,372,2062,5013	chr2:119750388-119751846|chr2:119757202-119762191	1239	TGGGCTTAAAACTGAATTCAGTGGATCCAACAGTGAGCATTGATCTTAAATACTTGGGAGTACAATTGCCTTTGGCTCCAGCCACCAGCTTTCCCCTATGGAATGTTACAGGTACCAACCCTGCCTCACCTGATGCTGGGTTTCCTTTTGTTTCTAGGACGGGGAAGACCAATGACTTTACCAAAATCAAGGGATGGAGAGGAAAATTTCAAAATGCTTCTGCATCTAGGAATGAAGGTGGAAATTCAGAGGCTTCACTGAAAAACCGTTCTGCTTTCTGTAGTGATAAGCTAGATGAGTACTTGGAAAATGAAGGCAAATTGATGGAAACAAACATAGGTTTCTCTTCAAATGCTCCCACATCTCCAGTAGTGTACCAGCTACCCACCAAGAGTACCA…
mmu_circVps39_143	chr2|120159053|120159196|-	chr2	120159053	120159196	-	143		circBase: hsa_circ_0034783, CIRCpedia: HSA_CIRCpedia_14283	120159053	120159053	Vps39	ENSMUST00000028752.8	Exonic circular (circ)RNA	1	12	143	0	chr2:120156630-120159053|chr2:120159196-120163870	143	ATCCCACCCATGTGATGGGCTTGTACCCCGACCTACTGCCCACGGACTACAGGAAGCAACTGCAGTACCCCAACCCGCTGCCCACACTCTCTGGTGCTGAACTGGAGAAGGCTCACTTAGCTCTCATTGACTACCTGACACAG
mmu_circTmem87a_479	chr2|120211247|120227928|-	chr2	120211247	120227928	-	16681	CIRCpedia: MMU_CIRCpedia_5076, circAtlas: mmu-Tmem87a_0008	circBase: hsa_circ_0034802, circAtlas: hsa-TMEM87A_0011, CIRCpedia: HSA_CIRCpedia_14301	120211247	120211247	Tmem87a	ENSMUST00000090042.12	Exonic circular (circ)RNA	6	8,7,6,5,4,3	62,118,45,54,114,86	0,5007,11414,11548,13595,16595	chr2:120210255-120211247|chr2:120227928-120233190	479	TTGATGGAGAGCCTTGTGACCAGTCTTTAAATATAACCTGGTTTCTGAAAAGTGCTGATTGCTACAATGAAATCTACAATTTCAAGGCAGATGAAATAGAGTCATACTTGGAAAATCTCAAGGGAAAAAAAGGCTTGTCTGGGAGATACCAAACATCATCAAGATTATTTCAGAACTGTAGTGAACTCTATAAAGCACAGAGCTTTTCTGGGGATTTTACACATCGACTTCCTCTTTTGGGAGAAAAACAGGAGGCTAAGGAGAATGCAACAAATGTTACCTTTACTGGAGACAAAATTGCAATGCATGAACCATTGCAGACTTGGCAAGATGCTCCATACATTTTTATCGTGCATGTTGGCATCTCGTCCTCAAAGGAATCACCAAAAGAAAATGCAC…
mmu_circCdan1_605	chr2|120603709|120620836|-	chr2	120603709	120620836	-	17127	circBase: mmu_circ_0009251, CIRCpedia: MMU_CIRCpedia_5206, circAtlas: mmu-Cdan1_0001	circBase: hsa_circ_0002466, circAtlas: hsa-TTBK2_0002, CIRCpedia: HSA_CIRCpedia_14362	120603709	120603709	Cdan1	ENSMUST00000148285.8	Exonic circular (circ)RNA	6	9,8,7,6,5,4	126,93,66,105,141,74	0,591,4305,10466,12750,17053	chr2:120590835-120603709|chr2:120620836-120637239	605	GGAAAGACCATGTTTGTAGATTTATTGGCTGTGGGAGAAATGATCGTTTCAACTACGTGGTCATGCAATTGCAGGGACGGAATCTGGCAGATCTCCGCCGTAGCCAATCCCGGGGCACATTCACTATTAGCACTACCCTTCGTCTTGGGAAACAGATTCTGGAGTCTATTGAAAGCATACATTCTGTGGGATTCCTTCACAGAGACATCAAACCGTCAAACTTCGCCATGGGACGTTTCCCCAGTACATGTAGGAAATGTTTCATGCTTGATTTTGGCTTGGCTCGACAATTTACTAATTCCTGTGGTGACGTCAGACCACCTCGTGCTGTGGCAGGCTTTCGAGGGACAGTTCGTTATGCATCAATCAATGCTCATCGGAACAGGGAAATGGGAAGAC…
mmu_circTtbk2_358	chr2|120637239|120655796|-	chr2	120637239	120655796	-	18557	circBase: mmu_circ_0001063, CIRCpedia: MMU_CIRCpedia_5224, circAtlas: mmu-Ttbk2_0001		120637239	120637239	Ttbk2	ENSMUST00000085840.11	Exonic circular (circ)RNA	3	4,3,2	148,136,74	0,15714,18483	chr2:120620836-120637239|chr2:120655796-120680536	358	AATTGTAAAACCGGTAAGATCAAGTGCCTATTGAAAGAGACTCACTCTTGGCTAAGAAGAGAAATAGGAAATAGGTTAAATGGAATCCACCCTTGGGAGCTAGATGCCTGTGTAGCTGTTTTACCTCATCAGGGTTTTGCAATGAGTGGAGGAGGAGAGCAGCCAGATATCCTCAGTGTTGGAATCCTGGTCAAAGAAAGATGGAAAGTGTTAAGAAAGATTGGAGGTGGGGGCTTTGGAGAAATTTACGATGCCTTGGACATGCTCACCAGGGAGAATGTGGCGCTGAAGGTGGAGTCAGCTCAGCAGCCAAAGCAGGTTCTGAAGATGGAGGTTGCTGTGTTGAAGAAACTGCAAG
mmu_circTtbk2_454	chr2|120637239|120667741|-	chr2	120637239	120667741	-	30502	circBase: mmu_circ_0009255, CIRCpedia: MMU_CIRCpedia_5225, circAtlas: mmu-Ttbk2_0002		120637239	120637239	Ttbk2	ENSMUST00000141921.2	Exonic circular (circ)RNA	4	5,4,3,2	148,136,74,96	0,15714,18483,30406	chr2:120620836-120637239|chr2:120667741-120680536	454	GATTGCTTTGGCTGGGATTAAGATATGAACCACCATACCCAGCTGCAAAAGAAGTTTTAATACCATTTGCAGTATCAGACATGGAACCTAGACTAGAATTGTAAAACCGGTAAGATCAAGTGCCTATTGAAAGAGACTCACTCTTGGCTAAGAAGAGAAATAGGAAATAGGTTAAATGGAATCCACCCTTGGGAGCTAGATGCCTGTGTAGCTGTTTTACCTCATCAGGGTTTTGCAATGAGTGGAGGAGGAGAGCAGCCAGATATCCTCAGTGTTGGAATCCTGGTCAAAGAAAGATGGAAAGTGTTAAGAAAGATTGGAGGTGGGGGCTTTGGAGAAATTTACGATGCCTTGGACATGCTCACCAGGGAGAATGTGGCGCTGAAGGTGGAGTCAGCT…
mmu_circUbr1_482	chr2|120732082|120737506|-	chr2	120732082	120737506	-	5424	circBase: mmu_circ_0009256, CIRCpedia: MMU_CIRCpedia_5255, circAtlas: mmu-Ubr1_0048		120732082	120732082	Ubr1	ENSMUST00000028728.6	Exonic circular (circ)RNA	3	31,30,29	94,206,182	0,2392,5242	chr2:120731131-120732082|chr2:120737506-120739902	482	ATTACTCATGATAAAGAAAAGGCAGAAAGGAAGAGAAAAGCTGAGGCCGCTAGGCTTCATCGCCAGAAGATCATGGCCCAGATGTCTGCCTTACAGAAAAACTTCATTGAAACCCACAAACTCATGTATGATAATACGTCAGAAGTAACAGGGAAGGAAGACTCCATTATGGAGGAAGAGAGCACCTCAGCAGTCAGTGAGGCCTCTAGAATTGCTCTGGGCCCTAAACGGGGCCCGGCTGTTACTGAAAAGGAGGTGCTGACGTGCATCCTCTGCCAAGAAGAACAAGAGGTGAAACTAGAAAATAACGCCATGGTATTGTCAGCATGTGTGCAGAAATCCACCGCCCTAACCCAGCACAGAGGGAAGCCTGTGGACCACTTAGGGGAAACACTGGAC…
mmu_circTrp53bp1_624	chr2|121033023|121035592|-	chr2	121033023	121035592	-	2569	circAtlas: mmu-Trp53bp1_0004	circAtlas: hsa-TP53BP1_0004, CIRCpedia: HSA_CIRCpedia_14459	121033023	121033023	Trp53bp1	ENSMUST00000135890.8	Exonic circular (circ)RNA	3	8,7,6	216,216,192	0,1790,2377	chr2:121030878-121033023|chr2:121035592-121038179	624	GAGTGGTGAAAGGACATAGGAAGGAGTCTGGGGAGCTGTATTACAGCATTGAAAAAGAAGGCCAAAGGAAGTGGTATAAACGAATGGCAGTCATTCTGTCCTTGGAGCAAGGAAACAGACTGAGAGAGCAATATGGGCTTGGCCCATATGAAGCTGTCACACCGCTCACGAAGGCAGCAGATATCAGCTTAGACAATTTGGTGGAAGGAAAGCGGAAACGGCGCAGTAACATCAGCTCCCCAGTCACCCCCACTGCCGCCAGTAGCAGCAGCACAACGCCCACACGTAAAGCCACGGAGAGTCCCCGTGCTTCCACGGGAGTCCCATCAGGCAAAAGGAAACTTCCGACTTCTGAAGAGGAACGCTCTCCTGCTAAGCGAGGTCGAAAGTCTGCCACCG…
mmu_circTrp53bp1_1621	chr2|121058125|121067350|-	chr2	121058125	121067350	-	9225	CIRCpedia: MMU_CIRCpedia_5372, circAtlas: mmu-Trp53bp1_0009	circAtlas: hsa-TP53BP1_0022, CIRCpedia: HSA_CIRCpedia_14471	121058125	121058125	Trp53bp1	ENSMUST00000110647.8	Exonic circular (circ)RNA	3	14,13,12	204,120,1297	0,943,7928	chr2:121054243-121058125|chr2:121067350-121074374	1621	GACATTTTCATTCCATCACCAAGTCTGGAAGAACCATCAGATGATGTGAAGAAAGGTGGAGGTTTACATAGCTCATCTCTTACTGTTGAGTGTTCCAAGACTTCAGAGAGTGAACCAAAGAATTTCACTGATGACCTTGGGCTCTCCATGACAGGGGATTCTTGCAAACTGATGCTTTCTACAAGTGAGTATAGTCAGTCCTCAAAGATGGAGAGCTTGGGTTCTCCCAGGACTGAGGAAGACAGAGAGAACACACAGATTGACGATACTGAACCTTTGTCTCCAGTTAGCAATTCTAAACTTCCTGCTGACAGTGAGAATGTCCTGGTGACTCCATCGCAGGACGACCAGGTAGAAATGAGTCAGAATGTAGATAAAGCAAAAGAGGATGAAACGGAG…
mmu_circTrp53bp1_2213	chr2|121058125|121082515|-	chr2	121058125	121082515	-	24390		circAtlas: hsa-TP53BP1_0020, CIRCpedia: HSA_CIRCpedia_14472	121058125	121058125	Trp53bp1	ENSMUST00000110647.8	Exonic circular (circ)RNA	7	14,13,12,11,10,9,8	204,120,1297,203,95,127,167	0,943,7928,16249,19856,20519,24223	chr2:121054243-121058125|chr2:121082515-121084082	2213	GTCCGAAGACCGGCCGTCCAGTCCTCAAGTTTCTGTTGCTGCTGTGGAAACAAAGGAACAGGTACCTGCCCGGGAGCTGCTGGAAGAGGGGCCGCAGGTTCAGCCGTCATCAGAGCCTGAGGTTTCCTCAACCCAGGAGGACTTGTTTGACCAGAGTAGTAAAACAGCTTCTGATGGTTGTTCTACTCCTTCAAGGGAGGAAGGTGGGTGCTCTCCGGTTTCCACACCTGCTACCACCCTGCAGCTCCTGCAGCTCTCTGGTCAGAAGCCCCTTGTTCAGGAGAGTCTTTCCACGAATTCCTCAGATCTTGTTGCTCCTTCCCCTGATGCTTTCCGATCTACCCCTTTTATCGTTCCTAGCAGTCCCACAGAGCAAGGAGGGAGAAAAGATGAGCCCAT…
mmu_circTrp53bp1_1297	chr2|121066053|121067350|-	chr2	121066053	121067350	-	1297	circBase: mmu_circ_0009261, CIRCpedia: MMU_CIRCpedia_5378, circAtlas: mmu-Trp53bp1_0001	circBase: hsa_circ_0006327, circAtlas: hsa-TP53BP1_0001, CIRCpedia: HSA_CIRCpedia_67491	121066053	121066053	Trp53bp1	ENSMUST00000110647.8	Exonic circular (circ)RNA	1	12	1297	0	chr2:121059188-121066053|chr2:121067350-121074374	1297	GACATTTTCATTCCATCACCAAGTCTGGAAGAACCATCAGATGATGTGAAGAAAGGTGGAGGTTTACATAGCTCATCTCTTACTGTTGAGTGTTCCAAGACTTCAGAGAGTGAACCAAAGAATTTCACTGATGACCTTGGGCTCTCCATGACAGGGGATTCTTGCAAACTGATGCTTTCTACAAGTGAGTATAGTCAGTCCTCAAAGATGGAGAGCTTGGGTTCTCCCAGGACTGAGGAAGACAGAGAGAACACACAGATTGACGATACTGAACCTTTGTCTCCAGTTAGCAATTCTAAACTTCCTGCTGACAGTGAGAATGTCCTGGTGACTCCATCGCAGGACGACCAGGTAGAAATGAGTCAGAATGTAGATAAAGCAAAAGAGGATGAAACGGAG…
mmu_circTrp53bp1_1500	chr2|121066053|121074577|-	chr2	121066053	121074577	-	8524	circBase: mmu_circ_0009262, CIRCpedia: MMU_CIRCpedia_5379, circAtlas: mmu-Trp53bp1_0014	circBase: hsa_circ_0103594, circAtlas: hsa-TP53BP1_0003, CIRCpedia: HSA_CIRCpedia_14474	121066053	121066053	Trp53bp1	ENSMUST00000110647.8	Exonic circular (circ)RNA	2	12,11	1297,203	0,8321	chr2:121059188-121066053|chr2:121074577-121077981	1500	ATGAGCCCATGGATATGTCAGTGATACCTGTAGGAGGGGAGCCTTTCCAGAAGCTTCATGATGACGAAGCAATGGAGACAGAAAAACCCCTTCTCCCGTCTCAGCCTGCTGTGTCACCGCAAGCATCAACACCAGTGTCTCGGAGCACGCCAGTTTTCACTCCTGGCTCTCTTCCCATCCCGTCCCAGCCCGAGTTCTCTCATGACATTTTCATTCCATCACCAAGTCTGGAAGAACCATCAGATGATGTGAAGAAAGGTGGAGGTTTACATAGCTCATCTCTTACTGTTGAGTGTTCCAAGACTTCAGAGAGTGAACCAAAGAATTTCACTGATGACCTTGGGCTCTCCATGACAGGGGATTCTTGCAAACTGATGCTTTCTACAAGTGAGTATAGTC…
mmu_circPdia3_305	chr2|121252929|121257183|+	chr2	121252929	121257183	+	4254	CIRCpedia: MMU_CIRCpedia_213325, circAtlas: mmu-Pdia3_0003	circAtlas: hsa-PDIA3_0003, CIRCpedia: HSA_CIRCpedia_83055	121252929	121252929	Pdia3	ENSMUST00000028683.14	Exonic circular (circ)RNA	3	2,3,4	79,118,108	0,2076,4146	chr2:121244686-121252929|chr2:121257183-121259934	305	GTGTGGACATTGCAAGAGGCTTGCCCCTGAGTATGAAGCTGCAGCAACCAGATTAAAAGGAATAGTCCCATTAGCAAAGGTGGATTGCACTGCCAACACAAACACCTGTAATAAGTATGGGGTCAGTGGCTACCCAACTCTTAAGATCTTTAGAGATGGTGAAGAAGCGGGTGCTTATGATGGGCCTAGGACTGCTGATGGAATTGTCAGCCACTTGAAGAAACAAGCAGGACCAGCTTCAGTTCCTCTCAGGACTGAGGAAGAATTTAAGAAGTTCATTAGTGATAAAGATGCCTCAGTGGTGG
mmu_circPdia3_481	chr2|121257075|121262880|+	chr2	121257075	121262880	+	5805	CIRCpedia: MMU_CIRCpedia_223520, circAtlas: mmu-Pdia3_0010		121257075	121257075	Pdia3	ENSMUST00000028683.14	Exonic circular (circ)RNA	4	4,5,6,7	108,130,117,126	0,2859,5057,5679	chr2:121255123-121257075|chr2:121262880-121263997	481	ATGGAATTGTCAGCCACTTGAAGAAACAAGCAGGACCAGCTTCAGTTCCTCTCAGGACTGAGGAAGAATTTAAGAAGTTCATTAGTGATAAAGATGCCTCAGTGGTGGGTTTTTTCAGGGATTTATTCAGTGATGGGCACTCTGAATTCCTAAAAGCAGCCAGCAACTTGAGAGATAACTACCGATTTGCACACACCAACATTGAGTCTCTGGTGAAGGAGTACGATGATAATGGAGAGGGGATCACTATATTCCGTCCATTACATCTTGCTAACAAGTTTGAAGACAAAACTGTGGCATATACTGAAAAGAAAATGACCAGTGGCAAGATCAAGAAATTTATTCAGGATAGCATTTTTGGTCTCTGTCCTCATATGACGGAAGATAATAAAGATTTGA…
mmu_circPdia3_421	chr2|121263997|121265398|+	chr2	121263997	121265398	+	1401	CIRCpedia: MMU_CIRCpedia_219720, circAtlas: mmu-Pdia3_0013		121263997	121263997	Pdia3	ENSMUST00000028683.14	Exonic circular (circ)RNA	3	8,9,10	183,109,129	0,468,1272	chr2:121262880-121263997|chr2:121265398-121266401	421	GGTCATGATGGTGGCAAAGAAATTCCTTGATGCTGGACACAAACTCAACTTTGCTGTAGCTAGCCGTAAAACCTTTAGCCATGAACTGTCAGATTTTGGCTTAGAAAGCACTACTGGAGAGGTTCCTGTTGTGGCTATCAGAACTGCTAAAGGAGAGAAGTTTGTCATGCAGGAGGAGTTCTCGCGAGATGGCAAGGCTCTTGAACAGTTCCTGCAAGAATACTTTGATGGCAACTTGAAGAGATACCTGAAGTCTGAACCCATCCCAGAGTCCAACGAAGGGCCTGTCAAGGTTGTGGTAGCAGAGAATTTTGATGACATAGTGAATGAAGAAGATAAGGACGTGCTGATTGAATTTTACGCCCCTTGGTGTGGCCACTGTAAGAATCTGGAACCCAA…
mmu_circSqor_589	chr2|122639957|122646025|+	chr2	122639957	122646025	+	6068	circAtlas: mmu-Sqrdl_0001		122639957	122639957	Sqor	ENSMUST00000005953.11	Exonic circular (circ)RNA	3	5,6,7	195,210,184	0,1724,5884	chr2:122634323-122639957|chr2:122646025-122649492	589	ATTAAAGGACTACCTGAAGGCTTTGCTTATCCCAAAATAGGGTCCAATTACTCAGTGAAGACAGTGGAGAAGACATGGAAGGCCCTGCAGGGTTTCAAGGAAGGCAATGCCCTTTTCACCTTCCCAAACACTCCGGTGAAGTGTGCTGGTGCCCCCCAGAAGATCATGTACCTATCAGAAGCCTACTTCAGGAAGACTGGAAAGCGACCCAAGGCAAACATCATCTTCAACACAGCTTTAGGAACAATTTTTGGAGTTAAGAAGTATGCAGATGCCTTGCAGGAGATCATTCGGGAGAGGGACGTCTCTGTCAACTATAAGCACAACCTTATTGAGGTCCGACCTGACAAGCAGGAGGCCGTTTTTGAGATCCTGGACAAGCCTGGGGAGACGCATGTG…
mmu_circMyef2_824	chr2|124950875|124958793|-	chr2	124950875	124958793	-	7918	CIRCpedia: MMU_CIRCpedia_6447	circAtlas: hsa-MYEF2_0003, CIRCpedia: HSA_CIRCpedia_354042	124950875	124950875	Myef2	ENSMUST00000110501.8	Exonic circular (circ)RNA	8	9,8,7,6,5,4,3,2	64,50,154,192,94,8,53,209	0,198,714,1524,4893,5087,6482,7709	chr2:124942340-124950875|chr2:124958793-124965304	824	GGAGAATGATGAGTCAGTGAAGGAAGAAAAATCTGATTTAAAAGAAAAGTCTACAGGAAATAAGAAGGCCAATCGGTTCCATCCTTATTCAAAAGATAAGAATTCGGGCACTGGAGAAAAGAAAGGTCCAAATCGGAACAGAGTGTTCATTAGCAACATACCCTATGACATGAAGTGGCAGGCTATTAAAGATTTGATGAGAGAAAAAGTTGGTGAGGTTACATACGTGGAGCTCTTTAAGGATGCGGAAGGAAAATCAAGGGGTTGTGGCGTGGTTGAATTCAAAGATGAAGAATTTGTAAAGAAAGCATTAGAAACTATGAACAAATATGACCTTAGTGGAAGGCCTTTGAATATTAAAGAGGATCCGGATGGAGAAAATGCTCGCCGGGCACTGCA…
mmu_circMyef2_262	chr2|124957357|124958793|-	chr2	124957357	124958793	-	1436	CIRCpedia: MMU_CIRCpedia_6449, circAtlas: mmu-Myef2_0002		124957357	124957357	Myef2	ENSMUST00000110501.8	Exonic circular (circ)RNA	2	3,2	53,209	0,1227	chr2:124955970-124957357|chr2:124958793-124965304	262	GGAGAATGATGAGTCAGTGAAGGAAGAAAAATCTGATTTAAAAGAAAAGTCTACAGGAAATAAGAAGGCCAATCGGTTCCATCCTTATTCAAAAGATAAGAATTCGGGCACTGGAGAAAAGAAAGGTCCAAATCGGAACAGAGTGTTCATTAGCAACATACCCTATGACATGAAGTGGCAGGCTATTAAAGATTTGATGAGAGAAAAAGTTGGTGAGGTTACATACGTGGAGCTCTTTAAGGATGCGGAAGGAAAATCAAGG
mmu_circCops2_240	chr2|125675643|125678159|-	chr2	125675643	125678159	-	2516	circBase: mmu_circ_0009296, CIRCpedia: MMU_CIRCpedia_6564, circAtlas: mmu-Cops2_0006		125675643	125675643	Cops2	ENSMUST00000110463.8	Exonic circular (circ)RNA	3	12,11,10	59,83,98	0,1030,2418	chr2:125674257-125675643|chr2:125678159-125681068	240	TGCCTATCAGAATAATGACATCACTGAATTTGAAAAGATTCTGAAAACAAATCACAGCAACATCATGGATGATCCTTTCATAAGAGAGCACATTGAAGAACTTTTACGAAACATCAGAACACAAGTCCTCATAAAGTTAATTAAGCCTTACACAAGAATACATATTCCTTTTATTTCTAAGGAGCTAAACATAGACGTAGCTGATGTGGAGAGCTTGCTGGTGCAGTGCATACTGGATAA
mmu_circTrpm7_639	chr2|126639030|126641154|-	chr2	126639030	126641154	-	2124	CIRCpedia: MMU_CIRCpedia_6684, circAtlas: mmu-Trpm7_0015	circBase: hsa_circ_0103762, circAtlas: hsa-TRPM7_0016, CIRCpedia: HSA_CIRCpedia_130646	126639030	126639030	Trpm7	ENSMUST00000103224.10	Exonic circular (circ)RNA	4	36,35,34,33	206,83,284,66	0,356,551,2058	chr2:126637414-126639030|chr2:126641154-126641232	639	CTGTGGAAAGAAATAACCTGATGAGGTTGTCACAGAGTATTCCCTTCGTTCCTGTACCTCCACGAGGCGAGCCTGTCACAGTGTACCGTCTGGAGGAGAGTTCTCCCAGTATACTGAATAACAGCATGTCTTCATGGTCTCAGCTAGGCCTCTGTGCCAAAATTGAGTTTTTAAGTAAAGAGGAAATGGGAGGTGGTTTACGAAGAGCAGTCAAAGTGCTGTGTACCTGGTCAGAGCACGATATCCTGAAGTCAGGGCATCTCTATATCATTAAGTCATTTCTTCCTGAGGTGATAAACACATGGTCAAGCATTTATAAAGAAGATACGGTTCTACATCTCTGTCTCAGAGAAATACAACAACAGAGAGCAGCACAAAAGCTCACATTTGCCTTTAATC…
mmu_circTrpm7_429	chr2|126665895|126667709|-	chr2	126665895	126667709	-	1814	circBase: mmu_circ_0001065, CIRCpedia: MMU_CIRCpedia_6705, circAtlas: mmu-Trpm7_0052		126665895	126665895	Trpm7	ENSMUST00000103224.10	Exonic circular (circ)RNA	3	20,19,18	129,144,156	0,1436,1658	chr2:126664668-126665895|chr2:126667709-126668634	429	GTCATATTAAGCATTTTAGTTCCACCTGCCATATTAATGCTAGAGTATAAAACCAAGGCTGAAATGTCCCATATCCCACAATCTCAAGATGCTCATCAAATGACGATGGAGGATAGTGAAAACAATTTTCACAACATAACAGAAGAGATACCCATGGAAGTATTTAAAGAAGTAAAGATTTTGGACAGCAGTGATGGAAAGAATGAAATGGAGATACATATTAAATCAAAAAAGCTTCCAATCACACGAAAATTTTATGCCTTTTATCATGCACCAATTGTAAAGTTCTGGTTTAACACATTGGCATATTTAGGATTTCTGATGCTTTATACATTTGTAGTTCTTGTAAAAATGGAACAGTTACCTTCAGTTCAAGAATGGATTGTTATCGCTTATATT…
mmu_circAp4e1_597	chr2|126861205|126879779|+	chr2	126861205	126879779	+	18574	CIRCpedia: MMU_CIRCpedia_6812, circAtlas: mmu-Ap4e1_0002	circAtlas: hsa-AP4E1_0012, CIRCpedia: HSA_CIRCpedia_180370	126861205	126861205	Ap4e1	ENSMUST00000110394.8	Exonic circular (circ)RNA	5	4,5,6,7,8	74,122,160,167,74	0,8886,14244,15758,18500	chr2:126856213-126861205|chr2:126879779-126885340	597	GTTATTTGGCTGTTTCTTTATTTCTACATGAAAGTCATGAACTTTTGCTTCTCCTTGTGAATACAGTGGTAAAGGACCTGCAGAGCACTAATCTGGTAGAAGTATGTATGGCACTTACTGTTGTCAGCCAGATTTTCCCTCGAGAAATGATTCCAGCCGTTCTTCCACTAATAGAAGATAAACTTCAACATTCTAAGGAGATTATACGAAGAAAAGCAGTTCTGGCATTATACAAATTTTACCTCATTGCCCCCAATCAAGTACAGCACATCCACACTAAATTTCGGAAAGCGCTTTGTGACAGAGATGTTGGGGTCATGGCTGCCTCTTTGCACATATACCTTAGGATGATTAAGGAAAATGCTTCTGGCTATAAAGACTTGACGGAGAGTTTTGTAA…
mmu_circAp4e1_523	chr2|126870091|126879779|+	chr2	126870091	126879779	+	9688	CIRCpedia: MMU_CIRCpedia_6826, circAtlas: mmu-Ap4e1_0012	CIRCpedia: HSA_CIRCpedia_365049	126870091	126870091	Ap4e1	ENSMUST00000110394.8	Exonic circular (circ)RNA	4	5,6,7,8	122,160,167,74	0,5358,6872,9614	chr2:126861279-126870091|chr2:126879779-126885340	523	GACCTGCAGAGCACTAATCTGGTAGAAGTATGTATGGCACTTACTGTTGTCAGCCAGATTTTCCCTCGAGAAATGATTCCAGCCGTTCTTCCACTAATAGAAGATAAACTTCAACATTCTAAGGAGATTATACGAAGAAAAGCAGTTCTGGCATTATACAAATTTTACCTCATTGCCCCCAATCAAGTACAGCACATCCACACTAAATTTCGGAAAGCGCTTTGTGACAGAGATGTTGGGGTCATGGCTGCCTCTTTGCACATATACCTTAGGATGATTAAGGAAAATGCTTCTGGCTATAAAGACTTGACGGAGAGTTTTGTAACAATTTTAAAGCAGGTGGTGGGCGGGAAGCTCCCGGTAGAGTTCAGTTACCACAGCGTGCCAGCACCATGGTTA…
mmu_circSnrnp200_686	chr2|127079380|127080740|+	chr2	127079380	127080740	+	1360	circBase: mmu_circ_0009312, CIRCpedia: MMU_CIRCpedia_6884, circAtlas: mmu-Snrnp200_0011		127079380	127079380	Snrnp200	ENSMUST00000103220.4	Exonic circular (circ)RNA	5	39,40,41,42,43	122,144,177,161,82	0,362,598,1039,1278	chr2:127078824-127079380|chr2:127080740-127081798	686	AGCTCTTCAGCATGTCTCTGAATGCTAAAACCAAGGTTCGAGGACTTATTGAGATCATTTCCAATGCAGCAGAGTATGAGAACATTCCAATCAGGCATCATGAAGACAACCTCCTGCGCCAGTTGGCTCAGAAGGTCCCCCACAAGCTGAATAACCCCAAGTTCAATGATCCACATGTGAAGACCAATCTGCTGCTGCAGGCTCACCTGTCCCGCATGCAGCTAAGTGCTGAACTACAGTCAGACACAGAGGAGATCCTTAGTAAGGCAATCCGGCTAATTCAGGCCTGTGTGGATGTACTCTCCAGCAATGGGTGGCTTAGTCCTGCTCTGGCAGCCATGGAACTGGCCCAGATGGTCACCCAAGCCATGTGGTCTAAGGACTCTTACCTGAAGCAGC…
mmu_circAnapc1_1437	chr2|128510844|128526583|-	chr2	128510844	128526583	-	15739	circBase: mmu_circ_0009323, CIRCpedia: MMU_CIRCpedia_7242, circAtlas: mmu-Anapc1_0020		128510844	128510844	Anapc1	ENSMUST00000014499.10	Exonic circular (circ)RNA	12	14,13,12,11,10,9,8,7,6,5,4,3	135,66,91,96,210,221,146,74,83,101,52,162	0,725,898,3137,5626,6746,7177,9286,10595,11184,11469,15577	chr2:128508625-128510844|chr2:128526583-128527743	1437	GAAAGCTGGCAGTTAAGAAAAGGTGTGAGTGAGATTGGAGATGCAGCTGACTACGATGAAGAGCTCTATGTGGCTGGGAACATGGTTATCTGGAGCAAAGGGAGTAAAAGCCAGGCACTGGCAGTGTACAAAGCGTTCACAGTGGACAGCACTGTCCAGCAGGCATTGTGGTGTGACTTCATTATATCACAGGATAAGTCTGAAAAGATCTATAAGAGCCATGAACTAGAGAAATGCATATGTATATTACAGAGTTCATGTATGAACATGCATAGCATAGACGGGAAGGATTATATAGCTTCCTTACCTTTTCAGGTGGCAAATGTTTGGGCCACTAAATATGGCTTGCTGTTTGAACGATGCAGTTCTTCACATGAGGTACCTCCAAGTCTACCTAGA…
mmu_circStk35_750	chr2|129652407|129653157|+	chr2	129652407	129653157	+	750	circBase: mmu_circ_0001066, CIRCpedia: MMU_CIRCpedia_7414, circAtlas: mmu-Stk35_0001	circBase: hsa_circ_0005219, circAtlas: hsa-STK35_0001, CIRCpedia: HSA_CIRCpedia_33484	129652407	129652407	Stk35	ENSMUST00000165413.9	Exonic circular (circ)RNA	1	3	750	0	chr2:129643924-129652407|chr2:129653157-129669693	750	GAGAAAGGATCCTGGGCTATGCTGAGGAGCCCTGCTATCTCTGGTTTGTCATGGAGTACTGTGAAGGTGGAGACCTCAATCAGTATGTCCTGTCCCGGAGACCTGACCCAGCCACCAACAAAAGTTTCATGCTACAGCTTACAAGCGCCATTGCCTTCCTGCATAAAAACCACATCGTGCACAGGGACCTAAAGCCAGACAACATCCTGATCACAGAGCGGTCTGGCACCCCCATCCTCAAGGTGGCAGACTTTGGACTGAGCAAGGTCTGTGCAGGGCTGGCACCCCGAGGCAAAGAGGGCAATCAAGATAACAAAAATGTGAATGTGAATAAATACTGGCTGTCCTCAGCTTGTGGCTCAGACTTCTACATGGCTCCCGAAGTCTGGGAGGGACACT…
mmu_circVps16_309	chr2|130280226|130280750|+	chr2	130280226	130280750	+	524	CIRCpedia: MMU_CIRCpedia_7503, circAtlas: mmu-Vps16_0002		130280226	130280226	Vps16	ENSMUST00000130258.8	Exonic circular (circ)RNA	3	5,6,7	145,116,48	0,262,476	chr2:130280145-130280226|chr2:130280750-130281539	309	GAAGTGCTTCAGAACCGTGTCCTGGATGCCCGGATTTTTCACACTGAGTTTGGTTCAGGGGTGGCCATCCTTACAGGAGCCTATCGCTTTACTCTGAGTGCCAATGTGGGTGACCTCAAACTCCGTCGGATGCCAGAGGTGCCAGGTCTGCAAAGTGCACCCTCATGTTGGACCACACTGTGCCACGACCGAGTACCACACATTCTTCTGGCTGTAGGACCCGATCTTTACCTTCTGGATCATGCTACCTGCTCTGCAGTGACACCTGCTGGCTTAGCCCCAGGAGTGAGCAGCTTCCTACAGATGGCT
mmu_circDnaaf9_607	chr2|130648790|130664420|-	chr2	130648790	130664420	-	15630	circBase: mmu_circ_0009343, CIRCpedia: MMU_CIRCpedia_7611, circAtlas: mmu-4930402H24Rik_0005	circAtlas: hsa-C20orf194_0006, CIRCpedia: HSA_CIRCpedia_115558	130648790	130648790	Dnaaf9	ENSMUST00000044766.15	Exonic circular (circ)RNA	6	7,6,5,4,3,2	78,107,97,125,120,80	0,3951,5974,7308,13598,15550	chr2:130640185-130648790|chr2:130664420-130681883	607	CTGCAGCCGACTCCGCCAGGTTCAAAGTGTCCTGACCCAGAGCAGCAAGTCTCAACCTGATGGGATCCTCTGCATCCTCGGAATTGACAGCAGGTACAATGAAGGCTGTAGAGAGCTGGCAAATTACCTGCTTTTTGGTTTGTACAGTCAGAATGCCACTGATTTTGAGAAAACGGGATTTTCTGAAGAAATTCTAGATGACGTGATTTTATTGATTAAATCAGATAGTGTCCATCTGTACTGTAATCCCGTCAACTACCGCTATCTTTTGCCTTACGTGGCACACTGGAGAAACCTGCATTTCCATTGCATGACGGAAAATGAGTATGAAGATGAGGAAGCAGCAGAAGAATTTAAGATTTCCAGCTTTGTGGACATGGTTCGAGACTGTAGTAGGAT…
mmu_circPank2_353	chr2|131115830|131116183|+	chr2	131115830	131116183	+	353	CIRCpedia: MMU_CIRCpedia_7672, circAtlas: mmu-Pank2_0012		131115830	131115830	Pank2	ENSMUST00000131779.8	Exonic circular (circ)RNA	1	2	353	0	chr2:131104735-131115830|chr2:131116183-131122076	353	TTTTTCCATGGTTTGGCTTGGATATTGGAGGAACCTTGGTCAAGCTGGTTTATTTTGAACCTAAAGACATCACTGCTGAAGAAGAAAAGGAGGAAGTGGAGAGTCTGAAAAGCATCCGGAAGTACCTGACCTCCAATGTGGCTTACGGATCCACAGGCATTCGGGACGTGCACCTTGAGCTGAAGGACCTGACTCTGTGTGGACGCAAAGGCAATCTGCACTTTATACGCTTTCCCACCCATGACATGCCTGCTTTTATTCAGATGGGCAGAGATAAAAACTTCTCAAGTCTCCACACTGTCTTTTGTGCCACTGGAGGTGGATCATACAAATTTGAGCAGGATTTTCTCACA
mmu_circPank2_607	chr2|131115830|131122330|+	chr2	131115830	131122330	+	6500		circBase: hsa_circ_0115199, circAtlas: hsa-PANK2_0011, CIRCpedia: HSA_CIRCpedia_34200	131115830	131115830	Pank2	ENSMUST00000131779.8	Exonic circular (circ)RNA	2	2,3	353,254	0,6246	chr2:131104735-131115830|chr2:131122330-131124511	607	TTTTTCCATGGTTTGGCTTGGATATTGGAGGAACCTTGGTCAAGCTGGTTTATTTTGAACCTAAAGACATCACTGCTGAAGAAGAAAAGGAGGAAGTGGAGAGTCTGAAAAGCATCCGGAAGTACCTGACCTCCAATGTGGCTTACGGATCCACAGGCATTCGGGACGTGCACCTTGAGCTGAAGGACCTGACTCTGTGTGGACGCAAAGGCAATCTGCACTTTATACGCTTTCCCACCCATGACATGCCTGCTTTTATTCAGATGGGCAGAGATAAAAACTTCTCAAGTCTCCACACTGTCTTTTGTGCCACTGGAGGTGGATCATACAAATTTGAGCAGGATTTTCTCACAATAGGTGACCTTCAGCTTCGAAAACTGGATGAACTAGATTGCTTAA…
mmu_circPank2_908	chr2|131115830|131129517|+	chr2	131115830	131129517	+	13687	circBase: mmu_circ_0009352, CIRCpedia: MMU_CIRCpedia_7673, circAtlas: mmu-Pank2_0003	circBase: hsa_circ_0115200, circAtlas: hsa-PANK2_0005, CIRCpedia: HSA_CIRCpedia_34202	131115830	131115830	Pank2	ENSMUST00000150843.9	Exonic circular (circ)RNA	4	2,3,4,5	353,254,177,124	0,6246,8681,13563	chr2:131104735-131115830|chr2:131129517-131135318	908	TTTTTCCATGGTTTGGCTTGGATATTGGAGGAACCTTGGTCAAGCTGGTTTATTTTGAACCTAAAGACATCACTGCTGAAGAAGAAAAGGAGGAAGTGGAGAGTCTGAAAAGCATCCGGAAGTACCTGACCTCCAATGTGGCTTACGGATCCACAGGCATTCGGGACGTGCACCTTGAGCTGAAGGACCTGACTCTGTGTGGACGCAAAGGCAATCTGCACTTTATACGCTTTCCCACCCATGACATGCCTGCTTTTATTCAGATGGGCAGAGATAAAAACTTCTCAAGTCTCCACACTGTCTTTTGTGCCACTGGAGGTGGATCATACAAATTTGAGCAGGATTTTCTCACAATAGGTGACCTTCAGCTTCGAAAACTGGATGAACTAGATTGCTTAA…
mmu_circPlcb4_419	chr2|135749418|135774222|+	chr2	135749418	135774222	+	24804	CIRCpedia: MMU_CIRCpedia_8336, circAtlas: mmu-Plcb4_0024		135749418	135749418	Plcb4	ENSMUST00000134310.8	Exonic circular (circ)RNA	5	4,5,6,7,8	81,60,144,80,54	0,851,2602,22456,24750	chr2:135719401-135749418|chr2:135774222-135780179	419	GAATCTTTTGTGTTTGAGCCCAACTGCCTCTTCAAAGTAGATGAATTCGGCTTCTTCCTGACGTGGAAGAGTGAAGGCAAGGAAGGACAAGTGCTAGAATGTTCCCTCATCAACAGTATTCGCCAAGCAGCCATACCAAAGGATCCCAAAATCCTGGCTGCTCTCGAAGCTGTTGGAAAATCTGAAAATGATCTGGAAGGGCGGATATTGTGTGTCTGCAGCGGCACGGATCTGGTGAATATCGGCTTCACTTACATGGTGGCTGAAAATCCAGAAGTAACTAAGCAATGGGTAGAAGGCCTGAGATCGATCATTCACAACTTCAGGGCAAACAACGTCAGTCCGATGACATGCCTCAAGAAACACTGGATGAAACTGGCCTTTCTGACCAACACAACT…
mmu_circTasp1_636	chr2|139827048|139899419|-	chr2	139827048	139899419	-	72371	circBase: mmu_circ_0001074, CIRCpedia: MMU_CIRCpedia_8879, circAtlas: mmu-Tasp1_0040	circAtlas: hsa-TASP1_0019, CIRCpedia: HSA_CIRCpedia_95466	139827048	139827048	Tasp1	ENSMUST00000046656.9	Exonic circular (circ)RNA	6	7,6,5,4,3,2	80,85,121,69,68,213	0,10944,23570,56965,63113,72158	chr2:139819633-139827048|chr2:139899419-139908406	636	GTTGACTCCCTTTGCACAGTTGGATGGAAGGATGCTCTTTTCCTGATAGAAGATGATGATCTTGGAGAATGATCATGGAGAAGGGGATGAATTCTGGAGAAGGACTGCCTTCCAGATCATCTCAGGCATCTGCTGCTAAAGTAACAGTCAAGGAGTTAGAAACACAGCAGCCCTGTAAGGAGAAACGAGGGGGCTTTGTGCTGGTGCATGCAGGTGCAGGCTATCATTCTGAATCCAAAGCCAAGGAATATAAACATGTATGCAAACGAGCTTGTCAGAAGGCAATTGAGAAGCTACAGGCTGGTGCTCTTGCTACAGATGCAGTGGCTGCTGCTCTGGTGGAACTTGAGGATTCTCCTTTTACAAATGCAGGAATAGGATCTAATCTAAATCTCTTAG…
mmu_circTasp1_556	chr2|139837992|139899419|-	chr2	139837992	139899419	-	61427	circBase: mmu_circ_0001075, CIRCpedia: MMU_CIRCpedia_8885, circAtlas: mmu-Tasp1_0028	circBase: hsa_circ_0059475, circAtlas: hsa-TASP1_0020, CIRCpedia: HSA_CIRCpedia_33379	139837992	139837992	Tasp1	ENSMUST00000046656.9	Exonic circular (circ)RNA	5	6,5,4,3,2	85,121,69,68,213	0,12626,46021,52169,61214	chr2:139827128-139837992|chr2:139899419-139908406	556	GTTGACTCCCTTTGCACAGTTGGATGGAAGGATGCTCTTTTCCTGATAGAAGATGATGATCTTGGAGAATGATCATGGAGAAGGGGATGAATTCTGGAGAAGGACTGCCTTCCAGATCATCTCAGGCATCTGCTGCTAAAGTAACAGTCAAGGAGTTAGAAACACAGCAGCCCTGTAAGGAGAAACGAGGGGGCTTTGTGCTGGTGCATGCAGGTGCAGGCTATCATTCTGAATCCAAAGCCAAGGAATATAAACATGTATGCAAACGAGCTTGTCAGAAGGCAATTGAGAAGCTACAGGCTGGTGCTCTTGCTACAGATGCAGTGGCTGCTGCTCTGGTGGAACTTGAGGATTCTCCTTTTACAAATGCAGGAATAGGATCTAATCTAAATCTCTTAG…
mmu_circTasp1_471_2	chr2|139850618|139899419|-	chr2	139850618	139899419	-	48801	circBase: mmu_circ_0001076, CIRCpedia: MMU_CIRCpedia_8887, circAtlas: mmu-Tasp1_0039	circBase: hsa_circ_0114705, circAtlas: hsa-TASP1_0022, CIRCpedia: HSA_CIRCpedia_33380	139850618	139850618	Tasp1	ENSMUST00000046656.9	Exonic circular (circ)RNA	4	5,4,3,2	121,69,68,213	0,33395,39543,48588	chr2:139838077-139850618|chr2:139899419-139908406	471	GTTGACTCCCTTTGCACAGTTGGATGGAAGGATGCTCTTTTCCTGATAGAAGATGATGATCTTGGAGAATGATCATGGAGAAGGGGATGAATTCTGGAGAAGGACTGCCTTCCAGATCATCTCAGGCATCTGCTGCTAAAGTAACAGTCAAGGAGTTAGAAACACAGCAGCCCTGTAAGGAGAAACGAGGGGGCTTTGTGCTGGTGCATGCAGGTGCAGGCTATCATTCTGAATCCAAAGCCAAGGAATATAAACATGTATGCAAACGAGCTTGTCAGAAGGCAATTGAGAAGCTACAGGCTGGTGCTCTTGCTACAGATGCAGTGGCTGCTGCTCTGGTGGAACTTGAGGATTCTCCTTTTACAAATGCAGGAATAGGATCTAATCTAAATCTCTTAG…
mmu_circTasp1_350	chr2|139884013|139899419|-	chr2	139884013	139899419	-	15406	circBase: mmu_circ_0001077, CIRCpedia: MMU_CIRCpedia_8889, circAtlas: mmu-Tasp1_0038	circBase: hsa_circ_0059476, circAtlas: hsa-TASP1_0026, CIRCpedia: HSA_CIRCpedia_33383	139884013	139884013	Tasp1	ENSMUST00000046656.9	Exonic circular (circ)RNA	3	4,3,2	69,68,213	0,6148,15193	chr2:139850739-139884013|chr2:139899419-139908406	350	GTTGACTCCCTTTGCACAGTTGGATGGAAGGATGCTCTTTTCCTGATAGAAGATGATGATCTTGGAGAATGATCATGGAGAAGGGGATGAATTCTGGAGAAGGACTGCCTTCCAGATCATCTCAGGCATCTGCTGCTAAAGTAACAGTCAAGGAGTTAGAAACACAGCAGCCCTGTAAGGAGAAACGAGGGGGCTTTGTGCTGGTGCATGCAGGTGCAGGCTATCATTCTGAATCCAAAGCCAAGGAATATAAACATGTATGCAAACGAGCTTGTCAGAAGGCAATTGAGAAGCTACAGGCTGGTGCTCTTGCTACAGATGCAGTGGCTGCTGCTCTGGTGGAACTTGAG
mmu_circEsf1_483	chr2|139998974|140002416|-	chr2	139998974	140002416	-	3442	circBase: mmu_circ_0009393, CIRCpedia: MMU_CIRCpedia_37682, circAtlas: mmu-Esf1_0005		139998974	139998974	Esf1	ENSMUST00000046030.8	Exonic circular (circ)RNA	4	7,6,5,4	115,153,101,114	0,1425,2639,3328	chr2:139996861-139998974|chr2:140002416-140006128	483	ATTACACGTCGACTAGCAGTTTGTAACATGGACTGGGATAGATTAAAGGCGAAAGATTTGCTGGCTCTGTTCAACTCATTTAAGCCCAAAGGAGGAGTTGTATTTTCTGTGAAGATATATCCTTCAGAGTTTGGAAAGGAGAGGATGAAGGAAGAGCAAGTTCAAGGACCAGTAGAGTTACTAAGTATTCCGGAGGATGCCCCTGAAAAGGACTGGGCCTCTAGAGAGAAGCTAAGAGACTACCAGTTCAAACGATTGAAATACTATTATGCAGTAGCGGAGTGTGATTCTCCTGAAACAGCAAGTAAGATTTATGAAGATTGTGATGGCCTGGAATTTGAAAGCAGTTGTTCTTTCATAGACTTAAGATTTATACCAGATGATATTACCTTTGATGAT…
mmu_circKif16b_1071	chr2|142675996|142699347|-	chr2	142675996	142699347	-	23351	circBase: mmu_circ_0009400, CIRCpedia: MMU_CIRCpedia_9256, circAtlas: mmu-Kif16b_0001	circBase: hsa_circ_0114744, circAtlas: hsa-KIF16B_0001, CIRCpedia: HSA_CIRCpedia_33393	142675996	142675996	Kif16b	ENSMUST00000230763.2	Exonic circular (circ)RNA	9	12,11,10,9,8,7,6,5,4	60,66,176,132,169,143,110,98,117	0,3440,12852,13914,14216,15787,19550,20357,23234	chr2:142600829-142675996|chr2:142699347-142704346	1071	GTTTTCAAAACTCTGGGTACAGATGTTGTGAAATCTGCATTTGAAGGTTACAATGCTTGTGTCTTTGCATATGGGCAAACTGGATCTGGAAAGTCCTACACCATGATGGGAAATTCTGGCGATTCTGGCTTAATACCTCGGATCTGTGAAGCTCTCTTCAGTCGGATCAATGAAACCACTAGATGGGATGAAGCCTCTTTCAGGACAGAAGTCAGCTACTTAGAAATTTATAATGAACGTGTGAGAGACCTACTTAGGCGGAAGTCATCTAAGACCTTCAATTTAAGAGTCCGTGAGCATCCCAAAGAAGGACCGTACGTTGAGGATTTATCCAAGCATTTAGTCCAGAACTACAGTGATGTGGAGGAACTCATGGACGCAGGAAATATCAATCGCACC…
mmu_circKif16b_1185	chr2|142675996|142704460|-	chr2	142675996	142704460	-	28464	circBase: mmu_circ_0009401, CIRCpedia: MMU_CIRCpedia_9257, circAtlas: mmu-Kif16b_0011	circAtlas: hsa-KIF16B_0014	142675996	142675996	Kif16b	ENSMUST00000230763.2	Exonic circular (circ)RNA	10	12,11,10,9,8,7,6,5,4,3	60,66,176,132,169,143,110,98,117,114	0,3440,12852,13914,14216,15787,19550,20357,23234,28350	chr2:142600829-142675996|chr2:142704460-142707263	1185	ATACCAGAAGGAGGAACTGGGGATTCAGGCAGAGAACGGACCAAGACCTTCACCTATGACTTCTCTTTTTATTCTGCTGACACCAAGAGTCCAGATTATGTCTCACAAGAAATGGTTTTCAAAACTCTGGGTACAGATGTTGTGAAATCTGCATTTGAAGGTTACAATGCTTGTGTCTTTGCATATGGGCAAACTGGATCTGGAAAGTCCTACACCATGATGGGAAATTCTGGCGATTCTGGCTTAATACCTCGGATCTGTGAAGCTCTCTTCAGTCGGATCAATGAAACCACTAGATGGGATGAAGCCTCTTTCAGGACAGAAGTCAGCTACTTAGAAATTTATAATGAACGTGTGAGAGACCTACTTAGGCGGAAGTCATCTAAGACCTTCAATTTA…
mmu_circPcsk2_105	chr2|143415362|143415467|+	chr2	143415362	143415467	+	105	CIRCpedia: MMU_CIRCpedia_9367	CIRCpedia: HSA_CIRCpedia_173553	143415362	143415362	Pcsk2	ENSMUST00000028905.10	Exonic circular (circ)RNA	1	2	105	0	chr2:143388584-143415362|chr2:143415467-143529483	105	CTCCCCTTTGCAGAAGGCCTGTATCACTTTTATCACAATGGGCTTGCAAAGGCCAAAAGAAGACGCAGCCTACACCATAAGCGGCAGCTAGAGAGAGACCCCAGG
mmu_circPcsk2_366	chr2|143415362|143538614|+	chr2	143415362	143538614	+	123252	CIRCpedia: MMU_CIRCpedia_37683, circAtlas: mmu-Pcsk2_0007		143415362	143415362	Pcsk2	ENSMUST00000028905.10	Exonic circular (circ)RNA	4	2,3,4,5	105,114,109,38	0,114121,116884,123214	chr2:143388584-143415362|chr2:143538614-143591044	366	CTCCCCTTTGCAGAAGGCCTGTATCACTTTTATCACAATGGGCTTGCAAAGGCCAAAAGAAGACGCAGCCTACACCATAAGCGGCAGCTAGAGAGAGACCCCAGGATAAAGATGGCGCTGCAACAAGAAGGATTTGACCGTAAAAAGAGAGGGTACAGGGACATCAATGAGATTGACATCAACATGAATGATCCTCTCTTTACAAAGCAATGGTACCTGTTCAACACTGGGCAAGCCGATGGAACTCCTGGGCTAGACTTGAACGTGGCCGAAGCCTGGGAGCTGGGATACACAGGAAAAGGAGTGACCATTGGAATTATGGATGATGGAATTGACTATCTCCACCCAGACCTGGCCTACAACTAC
mmu_circPcsk2_261	chr2|143529483|143538614|+	chr2	143529483	143538614	+	9131	circBase: mmu_circ_0009403, CIRCpedia: MMU_CIRCpedia_9386, circAtlas: mmu-Pcsk2_0003	circAtlas: hsa-PCSK2_0036	143529483	143529483	Pcsk2	ENSMUST00000028905.10	Exonic circular (circ)RNA	3	3,4,5	114,109,38	0,2763,9093	chr2:143415467-143529483|chr2:143538614-143591044	261	ATAAAGATGGCGCTGCAACAAGAAGGATTTGACCGTAAAAAGAGAGGGTACAGGGACATCAATGAGATTGACATCAACATGAATGATCCTCTCTTTACAAAGCAATGGTACCTGTTCAACACTGGGCAAGCCGATGGAACTCCTGGGCTAGACTTGAACGTGGCCGAAGCCTGGGAGCTGGGATACACAGGAAAAGGAGTGACCATTGGAATTATGGATGATGGAATTGACTATCTCCACCCAGACCTGGCCTACAACTAC
mmu_circPcsk2_1148	chr2|143529483|143643151|+	chr2	143529483	143643151	+	113668		circAtlas: hsa-PCSK2_0010, CIRCpedia: HSA_CIRCpedia_157399	143529483	143529483	Pcsk2	ENSMUST00000028905.10	Exonic circular (circ)RNA	9	3,4,5,6,7,8,9,10,11	114,109,38,77,89,176,216,101,228	0,2763,9093,61561,86337,96964,105525,108380,113440	chr2:143415467-143529483|chr2:143643151-143655244	1148	ATAAAGATGGCGCTGCAACAAGAAGGATTTGACCGTAAAAAGAGAGGGTACAGGGACATCAATGAGATTGACATCAACATGAATGATCCTCTCTTTACAAAGCAATGGTACCTGTTCAACACTGGGCAAGCCGATGGAACTCCTGGGCTAGACTTGAACGTGGCCGAAGCCTGGGAGCTGGGATACACAGGAAAAGGAGTGACCATTGGAATTATGGATGATGGAATTGACTATCTCCACCCAGACCTGGCCTACAACTACAACGCTGATGCAAGTTATGACTTCAGCAGCAATGACCCCTACCCATACCCTCGATACACAGATGACTGGTTCAACAGCCATGGAACTAGGTGTGCAGGAGAAGTTTCTGCTGCAGCCAGCAACAATATCTGTGGAGTC…
mmu_circPcsk2_493	chr2|143626447|143637964|+	chr2	143626447	143637964	+	11517			143626447	143626447	Pcsk2	ENSMUST00000028905.10	Exonic circular (circ)RNA	3	8,9,10	176,216,101	0,8561,11416	chr2:143615909-143626447|chr2:143637964-143642923	493	GGATCCGGATGCTGGACCAGCCCTTTATGACAGACATCATCGAAGCCTCCTCCATCAGCCACATGCCTCAACTGATCGACATCTACAGTGCAAGCTGGGGCCCCACAGACAATGGGAAGACGGTTGATGGGCCCCGAGAGCTCACACTCCAGGCCATGGCTGATGGCGTGAACAAGGGCCGTGGGGGCAAAGGCAGCATCTATGTGTGGGCCTCTGGGGACGGTGGCAGCTACGATGACTGCAACTGTGACGGCTATGCTTCAAGCATGTGGACCATCTCCATCAACTCAGCCATCAATGATGGCAGGACTGCCTTGTATGATGAGAGTTGCTCTTCCACCTTAGCATCCACCTTCAGCAATGGGAGGAAGAGGAATCCTGAGGCTGGTGTGGCTACCA…
mmu_circRrbp1_1042	chr2|143805023|143816529|-	chr2	143805023	143816529	-	11506	circBase: mmu_circ_0001080, circAtlas: mmu-Rrbp1_0001		143805023	143805023	Rrbp1	ENSMUST00000016072.12	Exonic circular (circ)RNA	8	10,9,8,7,6,5,4,3	35,170,139,154,119,153,123,149	0,142,1658,4336,5413,6306,10365,11357	chr2:143799565-143805023|chr2:143816529-143830067	1042	GGCCCCCAGATTGCGACGGCCCTCTCTTCCTGCCCTACAAGACACTGGTCTCTACGGTTGGAAGCATGGTGTTCAGTGAGGGCGAGGCCCAGCGGCTTATTGAGATTCTCTCTGAGAAGACTGGAGTCATTCAAGACACCTGGCATAAGGCCACTCAGAAGGGTGACCCTGTAGCAATTCTGAAACGCCAACTAGAAGAGAAAGAAAAGCTGCTGGCCACAGAGCAAGAGGATGCGGCCGTCGCCAAGAGCAAGCTAAGGGAACTCAACAAGGAGATGGCTTCAGAGAAGGCCAAGGCTGCAGCTGGGGAGGCCAAAGTGAAGAAGCAGCTGGTAGCCCGGGAGCAGGAGATCGCAGCTGTGCAGGCACGCATGCAGGCCAGCTATCGGGACCATGTGA…
mmu_circSnx5_402	chr2|144097259|144099913|-	chr2	144097259	144099913	-	2654	circBase: mmu_circ_0009406, CIRCpedia: MMU_CIRCpedia_9464, circAtlas: mmu-Snx5_0011		144097259	144097259	Snx5	ENSMUST00000028909.5	Exonic circular (circ)RNA	4	8,7,6,5	76,106,96,124	0,159,1760,2530	chr2:144096862-144097259|chr2:144099913-144100976	402	TGAGTATCTCGCTGTCTTTAAGAAGACTGTGTCCACCCATGAAGTCTTTCTTCAGCGGCTTTCTTCTCACCCTGTTCTCAGTAAAGACCGCAACTTTCATGTTTTCTTGGAATATGATCAGGATCTAAGTGTTAGACGGAAGAATACCAAGGAGATGTTTGGAGGCTTTTTTAAAAGTGTGGTGAAGAGCGCCGATGAGGTCCTTTTTTCTGGAGTTAAGGAGGTGGATGACTTCTTTGAGCAAGAGAAGAATTTCCTTATTAACTATTACAACAGGATCAAGGATTCCTGTGCTAAAGCAGACAAAATGACCAGATCTCACAAAAATGTTGCTGACGACTATATCCACACTGCAGCCTGCTTGCATAGCCTGGCCTTGGAAGAACCCACAGTCATCAA…
mmu_circSec23b_1012	chr2|144404051|144414522|+	chr2	144404051	144414522	+	10471	CIRCpedia: MMU_CIRCpedia_222944, circAtlas: mmu-Sec23b_0005		144404051	144404051	Sec23b	ENSMUST00000028916.15	Exonic circular (circ)RNA	8	3,4,5,6,7,8,9,10	58,87,237,86,145,159,116,124	0,2434,4631,4969,5751,6484,6968,10347	chr2:144401361-144404051|chr2:144414522-144416586	1012	TCAAGTGGATTACCGAGCAAAACTCTGGGCCTGCAATTTCTGTTTTCAAAGAAATCAGTTCCCTCCAGCATATGCAGGCATATCTGAGGTGAATCAACCTGCTGAATTGATGCCCCAGTTCTCCACAATTGAGTACATGATCCAGAGAGGTGCTCGGTCTCCTCTGATCTTTCTCTATGTGGTTGACACGTGTTTGGAGGAAGATGACCTTCAAGCACTCAAAGAGTCCCTGCAGATGTCTCTGAGTCTCCTTCCTCCAGATGCCCTGGTTGGTCTCATCACTTTTGGGAGGATGGTGCAGGTTCATGAGCTAAGCTGTGAAGGAATCTCCAAGAGCTATGTCTTCCGAGGGACCAAGGATTTAACTGCAAAGCAAATACAGGAGATGCTGGGCCTGAC…
mmu_circCfap61_626	chr2|145984932|145995837|+	chr2	145984932	145995837	+	10905	circBase: mmu_circ_0009410, CIRCpedia: MMU_CIRCpedia_9631, circAtlas: mmu-4930529M08Rik_0002	circBase: hsa_circ_0114790, circAtlas: hsa-CFAP61_0002, CIRCpedia: HSA_CIRCpedia_122032	145984932	145984932	Cfap61	ENSMUST00000133433.8	Exonic circular (circ)RNA	3	23,24,25	328,92,206	0,2371,10699	chr2:145971166-145984932|chr2:145995837-146042629	626	GCGTTCTTCAGCTTCTACAAGAAGAATGTGGATTACGAAACATTTAAAGCATTTAATGATGCATGCCTTGTCTATGATGGCCGACTTGTGATCGATACTACCTTCCACACCAATGACATAGCCATCAGAGCTGCTGGTTCCCTCACCAAATTCTCCAACCGATATTACTCAAATGAGTGGACTCACAGCAATTTCAGTTCCAAAGAAATTGGCTTCCAGCTGGCTGCAGCTATGCTCAGTCTCTTTGACCCAACCCTTGAGCCTGTGACTGAACCACCAGCTGACCTTGACCGCCTCATCCCCATGTACAAGGGAGCCAAGATCCAAGGAGGGATTCTTCCTGGGTCTTATCATTATCTGCATATTTCCAAACCTGCCATCCCAACTCCTTTGAATCTA…
mmu_circRalgapa2_844	chr2|146182298|146184669|-	chr2	146182298	146184669	-	2371	circBase: mmu_circ_0001085, CIRCpedia: MMU_CIRCpedia_9658, circAtlas: mmu-Ralgapa2_0009	circAtlas: hsa-RALGAPA2_0015	146182298	146182298	Ralgapa2	ENSMUST00000109986.9	Exonic circular (circ)RNA	2	34,33	72,772	0,1599	chr2:146176535-146182298|chr2:146184669-146187305	844	AAAAGAAGAGAAGAAGTGTGGAATTGATCCCCCTCACTGCACGAATGGTCATGGCCCACCTAGTGAACCACCTAGGCCACTATCCACTGAGTGGGGGTCCTGCTGTGCTGCACAGCCTGGTCAGTGAGAACCATGACAATGCCCATGTGGAAGGAACTGAGCTGTCCTCGGAGGTGTTCAGGAGCCCAAACCTGCAGCTCTTCGTATTTAATGATAGCACCCTCATCTCCTATCTTCAGACACCAGCAGAAGGACCAGCTGGAGGGACTTCAGGGGGTTCCCTCTCAGATGTGAGAGTCATTGTGAGGGATATCTCAGGGAAGTACTCTTGGGATGGCAAGGTTTTATATGGACCTCTGGAAGGCCGTTTGGCACCCAATGGAAGGAACCCCTCATTTC…
mmu_circKiz_950	chr2|146730940|146733204|+	chr2	146730940	146733204	+	2264	circBase: mmu_circ_0009414, CIRCpedia: MMU_CIRCpedia_9716, circAtlas: mmu-Kiz_0003	circAtlas: hsa-KIZ_0006, CIRCpedia: HSA_CIRCpedia_33486	146730940	146730940	Kiz	ENSMUST00000099278.9	Exonic circular (circ)RNA	2	5,6	646,304	0,1960	chr2:146712766-146730940|chr2:146733204-146777722	950	GATGCAGTGCAGGCAGGAATTAACTCGGGGACAGCTATGTCAAGAGGATTGTATCAACCAGCAACAATCTTTATGGGCCGCCAAATGTCAGCCATCTCAAGCATTGAAGATTTCAGTACAGAGCTGAAATCTAACCAACCCACAAAGAACTTTTCAATCTCTGACCCACATTCACACCAACAGACAGCCCAGAGCAGCTGTGTGACAGACAGCTGTGTAGTGCAGACTAATGGTGACACACAGTGCTTAAATAAGTCTGACAAAATACATGGAAAGACATCTCTTCAGACTGGTGAGAAGGCGCCAGTCACAAGCTATGTATTGTCTGCAGAAGAACAAACTCATTGCTTGGAGATAGGAAGCAGCACACAGCACAGCAAGAGTAATTTATCTGAAGGC…
mmu_circKiz_311	chr2|146777722|146784899|+	chr2	146777722	146784899	+	7177	circBase: mmu_circ_0009417, CIRCpedia: MMU_CIRCpedia_9726, circAtlas: mmu-Kiz_0006	circBase: hsa_circ_0059576, circAtlas: hsa-KIZ_0012, CIRCpedia: HSA_CIRCpedia_33487	146777722	146777722	Kiz	ENSMUST00000099278.9	Exonic circular (circ)RNA	3	7,8,9	82,166,63	0,6207,7114	chr2:146733204-146777722|chr2:146784899-146792442	311	ACCTGAAAAAGTACCAGATTGTCACTTATTGAAGACACGAGGGCAATGTATGAAGGAACATGATAATTCTCTTAAAGAGGAGGCAACAACATTATTGAAAAAAGTCCTTACAGAAGAATGTGACCATAGGTCAGCTATTCACAGTAATGAATCATCTTGCAGCATGCCATCTATTCTGAATGACAATAATGGAATAAAGGAAGCAAAACCCGCTCTGCGGCTCAACAGTGTTCTTACAAGGGAACAAGAAGTTTCAAGTGGCTGTGGAGATGAGAGCAAGGAAGAAAGCATAGCTGCGGCCCCAGGCACAG
mmu_circKiz_561	chr2|146777722|146798216|+	chr2	146777722	146798216	+	20494	circBase: mmu_circ_0009418, CIRCpedia: MMU_CIRCpedia_9727, circAtlas: mmu-Kiz_0004		146777722	146777722	Kiz	ENSMUST00000099278.9	Exonic circular (circ)RNA	6	7,8,9,10,11,12	82,166,63,66,87,97	0,6207,7114,14720,17175,20397	chr2:146733204-146777722|chr2:146798216-146811463	561	ACCTGAAAAAGTACCAGATTGTCACTTATTGAAGACACGAGGGCAATGTATGAAGGAACATGATAATTCTCTTAAAGAGGAGGCAACAACATTATTGAAAAAAGTCCTTACAGAAGAATGTGACCATAGGTCAGCTATTCACAGTAATGAATCATCTTGCAGCATGCCATCTATTCTGAATGACAATAATGGAATAAAGGAAGCAAAACCCGCTCTGCGGCTCAACAGTGTTCTTACAAGGGAACAAGAAGTTTCAAGTGGCTGTGGAGATGAGAGCAAGGAAGAAAGCATAGCTGCGGCCCCAGGCACAGGACACAGAGAGGCGGATCTAGTACCCTCAGAACTGTTTCAGTTCAGCTTGGGAGCAGCCATGAAAGAAACAAAAGCCTACCAGTTACT…
mmu_ci9030622O22Rik_5383	chr2|147809211|147814594|-	chr2	147809211	147814594	-	5383			147809211	147809211	9030622O22Rik	ENSMUST00000129082.2	Circular intronic (ci)RNA	1	2	5383	0	chr2:147809191-147814594	5383	GTAGGCCGCCTTCCCAAAAAACTTGGGGTTGGAGTCTGGTCCCCAATGCCTATGTTTCTGTTTCCAGGGTGAATTCATTTCATATTTTCATGATTTATGAAAAAATATTTTAGATGAATGCAATACAAATCAAGATTAACCAATCTCTGTTCTGGAAAACTGATCTCTTGATAAAATTCCTTAAAACAGTGACTTTTAAAATTGAAGAATGGCCAGGCGGTGGTGGCACACACCTTTAATCCCAGCACTTGGGAGGCAGAGGCAGGTGGATTTCTGAGTTTGAGGCCAGCCTGGTCTACAGGGTGAGTTTCAGGACAGCCAGGGCTACACAGAGAAACCCTGTCTCAAAAGAACAAAACAAAACAAAAACAAAAAACAAAAAACCCCAAAACACAAAAA…
mmu_circAsxl1_192	chr2|153194108|153199098|+	chr2	153194108	153199098	+	4990	circBase: mmu_circ_0001090, CIRCpedia: MMU_CIRCpedia_10455, circAtlas: mmu-Asxl1_0001	circBase: hsa_circ_0001136, circAtlas: hsa-ASXL1_0001, CIRCpedia: HSA_CIRCpedia_33658	153194108	153194108	Asxl1	ENSMUST00000227428.2	Exonic circular (circ)RNA	2	2,3	83,109	0,4881	chr2:153188310-153194108|chr2:153199098-153233448	192	GTGTTAGAAAACTACTCAGATGCTCCAATGACACCAAAACAGATTCTGCAGGTCATAGAGGCAGAAGGACTGAAGGAAATGAGTGGGACATCCCCTCTTGCGTGCCTCAATGCCATGCTACATTCCAACTCAAGAGGAGGAGAAGGGCTGTTTTATAAATTACCTGGCCGCATTAGTCTTTTCACACTCAAG
mmu_circCbfa2t2_476	chr2|154342319|154352517|+	chr2	154342319	154352517	+	10198	CIRCpedia: MMU_CIRCpedia_10528	circAtlas: hsa-CBFA2T2_0009, CIRCpedia: HSA_CIRCpedia_33733	154342319	154342319	Cbfa2t2	ENSMUST00000109725.8	Exonic circular (circ)RNA	3	2,3,4	144,242,90	0,4153,10108	chr2:154278556-154342319|chr2:154352517-154357736	476	TTGGTTGTGAGAAAAGGGTGCCAGCAATGCCTGGATCGCCTGTGGAAGTGAAGATACAGTCAAGATCCTCACCTCCCATCATGCCACCCCTCCCACCAATAAATCCTGGAGGACCGAGGCCAGTGTCCTTTACTCCTACAGCATTAAGCAATGGCATCAACCATTCCCCTCCTACCCTGAATGGTGCCCCATCGCCACCACAGAGATTCAGCAATGGGCCTGCCTCCTCCACATCGTCAGCACTAACGAATCAACAGCTGCCGGCTACTTGTGGTGCTCGGCAGCTCAGCAAGTTGAAACGCTTCCTCACCACTCTGCAGCAGTTTGGCAATGATATCTCACCTGAGATCGGCGAGAAGGTTCGGACTCTCGTTCTAGCCTTGGTGAACTCAACAGTAA…
mmu_circItch_293	chr2|154999693|155005403|+	chr2	154999693	155005403	+	5710	circBase: mmu_circ_0009461, CIRCpedia: MMU_CIRCpedia_10551, circAtlas: mmu-Itch_0057		154999693	154999693	Itch	ENSMUST00000155360.8	Exonic circular (circ)RNA	2	3,4	202,91	0,5619	chr2:154980192-154999693|chr2:155005403-155010603	293	GTCTGCTGTAACAGTACAAGCTGGGCATGGTGGTTCATTCCTGCAGTGCCAGACTTTGGAGGCTGAGGAAGGAAGACTGCTGCAAACTTGAGGCCAGCCTGGACTATAGAGTGAGACTTTATCTTGTAAAGCCAGGAACAAACATTCCCTCCGAAATTACCCTAAAGTTGTGGGGATGGAAACGTAATGTTTTGCAGTTCAGGTTTGCTGTCTTATTGATGGTATGTCTGACAGTGGACCACAGCTTGATTCCATGGGTAGTCTGACCATGAAATCTCAACTTCAGATCACTG
mmu_circItch_622	chr2|155024077|155034130|+	chr2	155024077	155034130	+	10053	CIRCpedia: MMU_CIRCpedia_10564, circAtlas: mmu-Itch_0007	circBase: hsa_circ_0114983, circAtlas: hsa-AL109923_0011, CIRCpedia: HSA_CIRCpedia_95709	155024077	155024077	Itch	ENSMUST00000029126.15	Exonic circular (circ)RNA	5	9,10,11,12,13	196,96,175,70,85	0,1577,3272,7279,9968	chr2:155022631-155024077|chr2:155034130-155041254	622	CTTCTGTCAATGGCTCACCATCCACGAATTCTGACAGTGATGGATCTAGTACAGGCTCCTTGCCACCAACAAATACAAATGTAAATACAAGTACATCTGAAGGAGCAACATCTGGATTAATAATTCCTCTTACTATATCTGGAGGCTCGGGCCCTAGGCCTCTGAATACTGTAAGCCAAGCTCCCCTACCACCTGGGTGGGAGCAGAGAGTAGACCAGCATGGGCGTGTTTACTATGTAGACCATGTTGAAAAGCGAACAACATGGGATAGACCAGAACCTCTACCTCCTGGCTGGGAACGGCGTGTGGACAATATGGGACGTATTTATTATGTTGATCATTTCACAAGAACCACAACATGGCAGAGGCCAACCTTGGAATCTGTCCGGAACTATGAAC…
mmu_circPigu_567	chr2|155134609|155143275|-	chr2	155134609	155143275	-	8666	CIRCpedia: MMU_CIRCpedia_10577, circAtlas: mmu-Pigu_0001	circBase: hsa_circ_0059978, circAtlas: hsa-PIGU_0001, CIRCpedia: HSA_CIRCpedia_33835	155134609	155134609	Pigu	ENSMUST00000077626.13	Exonic circular (circ)RNA	4	11,10,9,8	143,125,144,155	0,4393,6356,8511	chr2:155120569-155134609|chr2:155143275-155156421	567	CGGCAGTACATCCCTGTTAAAGTGAAGAGCAAAGCCTTCTGGATCTTCTCGTGGGAGTACGCCATGATGTACACAGGAAGCCTGGTGGTGATAGTTTGCCTCTCTTTCTTCCTTCTCAGCTCCTGGGACTTCATCCCTGCAGTCTATGGTTTCATACTCTCTGTTCCAGATCTCACTCCAAACATTGGTCTTTTCTGGTACTTCTTTGCAGAGATGTTTGAGCACTTCAGCCTCTTTTTTGTCTGCGTGTTTCAGATCAACGTCTTCTTCTACACAGTTCCATTAGCCATCAAATTAAAGGAGCATCCCATCTTCTTCATGTTCATTCAGATTGCCATCATCTCTATCTTCAAGTCCTATCCAACTGTGGGGGATGTGGCCCTCTACATGGCTTTCTTC…
mmu_circRbm39_1206	chr2|155992654|156014942|-	chr2	155992654	156014942	-	22288	CIRCpedia: MMU_CIRCpedia_10686, circAtlas: mmu-Rbm39_0016	CIRCpedia: HSA_CIRCpedia_366162	155992654	155992654	Rbm39	ENSMUST00000109587.9	Exonic circular (circ)RNA	11	14,13,12,11,10,9,8,7,6,5,4	82,51,78,205,66,138,153,118,54,66,195	0,3504,7665,8302,10833,11093,11994,14071,16803,16950,22093	chr2:155991261-155992654|chr2:156014942-156019255	1206	GAGAAAAAAAAGCAAGAGCAGAAGTCGTAGTCATGAGAGAAAAAGAAGCAAAAGTAAAGAACGGAAAAGAAGTAGAGATAGAGAAAGGAAAAAGAGCAAAAGTCGAGAGCGGAAACGAAGTAGAAGCAAAGAAAGGAGACGAAGCCGCTCACGCAGTCGGGATAGAAGATTCCGAGGCCGCTACAGAAGTCCCTACTCCGGACCAAAATTTAACAGTGCCATCCGAGGAAAGATTGGATTGCCTCATAGCATCAAATTAAGCAGAAGACGTTCCCGAAGCAAAAGTCCATTTAGGAAAGACAAGAGCCCTGTGAGGGAACCTATTGATAATCTCACTCCTGAGGAAAGGGATGCAAGGACTGTTTTCTGCATGCAACTGGCAGCAAGAATTCGACCGAG…
mmu_circRbm39_127	chr2|156016016|156018377|-	chr2	156016016	156018377	-	2361	CIRCpedia: MMU_CIRCpedia_10705, circAtlas: mmu-Rbm39_0060		156016016	156016016	Rbm39	ENSMUST00000147098.8	Exonic circular (circ)RNA	2	5,4	72,55	0,2306	chr2:156014942-156016016|chr2:156018377-156019255	127	AGCTCAAAGTGCTTCATAATAACTACCTCAGTCATCCTCACAAGAACTTTGTTAGACAAAGTTTCTGCCTCCTTGGAAAGCTCTCCATCTCCTTGTGATTGGAGTGTGGGTTTCAAGATTCCAGAAG
mmu_circRbm39_347	chr2|156019552|156020872|-	chr2	156019552	156020872	-	1320	circBase: mmu_circ_0001097, CIRCpedia: MMU_CIRCpedia_10711, circAtlas: mmu-Rbm39_0059		156019552	156019552	Rbm39	ENSMUST00000152919.3	Exonic circular (circ)RNA	2	4,3	274,73	0,1247	chr2:156019305-156019552|chr2:156020872-156021096	347	ACTTGCCTAACGATATCTCACCTCTACTCCCATGAATTCACCTTTGATTCCAGTGTGAACTGTCAATCATAAGGGCGAGATGTGTGACAGAGGTGGCATCAAGCTCTTACAGTCCCAACCCTCCAACGGAAATGGGCGAAGATCTCAGGAATGGCATCGGTCACAGGAAATCGATAGTGGCTGGCTGCTAGCATGGCCACTTGGGGCTTAGGCAGAAATAGAGCCATGGTACCGACAAAAGGGACAATAGCACATGGAATAAAACTCAAAATGACTTCATGTTTCATAGAAATCTTTAACCACTTCAACATTGTAATTCCGGATGACTTATTTAATACTTAAACAAT
mmu_circPhf20_468	chr2|156106200|156109462|+	chr2	156106200	156109462	+	3262	circBase: mmu_circ_0009493, CIRCpedia: MMU_CIRCpedia_10725, circAtlas: mmu-Phf20_0002	circBase: hsa_circ_0008695, circAtlas: hsa-PHF20_0002, CIRCpedia: HSA_CIRCpedia_33987	156106200	156106200	Phf20	ENSMUST00000037401.10	Exonic circular (circ)RNA	2	5,6	80,388	0,2874	chr2:156096230-156106200|chr2:156109462-156114461	468	GTACTTACACTGTGAAATTTTATGATGGAGTAGTTCAAACTGTCAAACATATTCATGTCAAAGCTTTTTCCAAAGATCAGAATATTGTGGGTAATGCTAGGCCTAAAGAAACAGACCACAAAAGTCTTTCATCGTCTCCTGAGAAACGAGAGAAGTTTAAAGAACAGAGAAAAGTCACGGTCAATGTGAAGAAAGACAAAGTGGAAAAAGCCTTAAAGACAGAAAAGCGGCCCAAGCAACCTGACAAAGAGGGAAAGCTGATCTGCTCAGAAAAAGGCAAAGTGTCAGAGAAAAGCCTTCCTAAGAACGAAAAGGAAGATAAGGAGAACATTTCCGAGAACGAGCGGGAGTACTCCGGGGATGCCCAGGTGGAAAAGAAGCCTGAGAAGGACCTTGTGA…
mmu_circPhf20_951	chr2|156106200|156118588|+	chr2	156106200	156118588	+	12388	circBase: mmu_circ_0009494, CIRCpedia: MMU_CIRCpedia_10727, circAtlas: mmu-Phf20_0001	circBase: hsa_circ_0003322, circAtlas: hsa-PHF20_0001, CIRCpedia: HSA_CIRCpedia_33988	156106200	156106200	Phf20	ENSMUST00000037401.10	Exonic circular (circ)RNA	5	5,6,7,8,9	80,388,114,189,180	0,2874,8261,9402,12208	chr2:156096230-156106200|chr2:156118588-156129720	951	GTACTTACACTGTGAAATTTTATGATGGAGTAGTTCAAACTGTCAAACATATTCATGTCAAAGCTTTTTCCAAAGATCAGAATATTGTGGGTAATGCTAGGCCTAAAGAAACAGACCACAAAAGTCTTTCATCGTCTCCTGAGAAACGAGAGAAGTTTAAAGAACAGAGAAAAGTCACGGTCAATGTGAAGAAAGACAAAGTGGAAAAAGCCTTAAAGACAGAAAAGCGGCCCAAGCAACCTGACAAAGAGGGAAAGCTGATCTGCTCAGAAAAAGGCAAAGTGTCAGAGAAAAGCCTTCCTAAGAACGAAAAGGAAGATAAGGAGAACATTTCCGAGAACGAGCGGGAGTACTCCGGGGATGCCCAGGTGGAAAAGAAGCCTGAGAAGGACCTTGTGA…
mmu_circRprd1b_501	chr2|157877915|157892133|+	chr2	157877915	157892133	+	14218	circBase: mmu_circ_0009514, CIRCpedia: MMU_CIRCpedia_10888, circAtlas: mmu-Rprd1b_0007	circBase: hsa_circ_0115172, circAtlas: hsa-RPRD1B_0007, CIRCpedia: HSA_CIRCpedia_34135	157877915	157877915	Rprd1b	ENSMUST00000103123.10	Exonic circular (circ)RNA	4	2,3,4,5	130,134,110,127	0,7410,11923,14091	chr2:157870965-157877915|chr2:157892133-157900571	501	CCAAATCAAATAGAAAGCTTACTTTTCTATACTTAGCAAATGATGTCATCCAAAACAGTAAAAGGAAAGGACCTGAGTTCACAAGAGAATTTGAGTCTGTGCTTGTGGATGCTTTTTCTCATGTTGCCAGAGAGGCAGATGAAGGCTGTAAAAAACCTTTAGAAAGATTGCTGAACATCTGGCAAGAACGAAGTGTGTACGGCGGCGAGTTCATACAGCAGCTGAAGCTGTCTATGGAGGACTCCAAGAGCCCTCCCCCCAAAGCAGAAGAGAAGAAGTCTCTAAAACGAACTTTTCAGCAGATACAAGAGGAGGAAGATGATGACTACCCTGGAAGCTACTCTCCCCAAGACCCTTCTGCAGGCCCTCTCTTGACTGAGGAGTTAATCAAAGCTTTGC…
mmu_circRprd1b_677	chr2|157877915|157900747|+	chr2	157877915	157900747	+	22832	circBase: mmu_circ_0001099, CIRCpedia: MMU_CIRCpedia_10889, circAtlas: mmu-Rprd1b_0001	circBase: hsa_circ_0008006, circAtlas: hsa-RPRD1B_0002, CIRCpedia: HSA_CIRCpedia_34136	157877915	157877915	Rprd1b	ENSMUST00000103123.10	Exonic circular (circ)RNA	5	2,3,4,5,6	130,134,110,127,176	0,7410,11923,14091,22656	chr2:157870965-157877915|chr2:157900747-157916849	677	CCAAATCAAATAGAAAGCTTACTTTTCTATACTTAGCAAATGATGTCATCCAAAACAGTAAAAGGAAAGGACCTGAGTTCACAAGAGAATTTGAGTCTGTGCTTGTGGATGCTTTTTCTCATGTTGCCAGAGAGGCAGATGAAGGCTGTAAAAAACCTTTAGAAAGATTGCTGAACATCTGGCAAGAACGAAGTGTGTACGGCGGCGAGTTCATACAGCAGCTGAAGCTGTCTATGGAGGACTCCAAGAGCCCTCCCCCCAAAGCAGAAGAGAAGAAGTCTCTAAAACGAACTTTTCAGCAGATACAAGAGGAGGAAGATGATGACTACCCTGGAAGCTACTCTCCCCAAGACCCTTCTGCAGGCCCTCTCTTGACTGAGGAGTTAATCAAAGCTTTGC…
mmu_ciDhx35_76	chr2|158691473|158691549|+	chr2	158691473	158691549	+	76			158691473	158691473	Dhx35	ENSMUST00000109478.9	Circular intronic (ci)RNA	1	20	76	0	chr2:158691473-158693630	76	GTAAGCCCCTCCCCCGCTGGTAAGCCCCTCCCCTGATGGGAAGCCCCTCCCCCGCTGGTAAGCCCCTCCCCTGCTG
mmu_circTop1_379	chr2|160512019|160529663|+	chr2	160512019	160529663	+	17644	circBase: mmu_circ_0009523, CIRCpedia: MMU_CIRCpedia_11106, circAtlas: mmu-Top1_0018		160512019	160512019	Top1	ENSMUST00000109468.3	Exonic circular (circ)RNA	4	3,4,5,6	103,124,56,96	0,12551,14348,17548	chr2:160488552-160512019|chr2:160529663-160532196	379	ATTCTCACAAACACAAAGATAAACACAAAGATCGAGAACACCGGCATAAGGAGCACAAGAAGGATAAGGATAAGGACCGGGAAAAGTCTAAGCATAGCAACAGTGAACATAAAGATTCTGAAAAGAAACACAAAGAGAAAGAGAAAACCAAACACAAAGATGGCAGCTCAGAAAAACATAAAGACAAACATAAAGACAGAGACAAGGAAAGACGAAAGGAGGAAAAGATTAGAGCTGCTGGGGATGCAAAAATAAAGAAGGAAAAGGAAAATGGCTTCTCTAGTCCGCCACGAATTAAAGATGAACCTGAGGATGATGGCTATTTTGCTCCTCCAAAAGAGGATATTAAGCCATTGAAGAGGCTTCGAGATGAAGATGA
mmu_circZhx3_2979	chr2|160621320|160624299|-	chr2	160621320	160624299	-	2979	circBase: mmu_circ_0009533, CIRCpedia: MMU_CIRCpedia_11139, circAtlas: mmu-Zhx3_0001	circBase: hsa_circ_0060394, circAtlas: hsa-ZHX3_0002, CIRCpedia: HSA_CIRCpedia_34231	160621320	160621320	Zhx3	ENSMUST00000103111.9	Exonic circular (circ)RNA	1	2	2979	0	chr2:160613545-160621320|chr2:160624299-160714349	2979	GCTTAAGGAAAAGTGGCTTTCTGCAAATAACTGACAAAACTGACCTTAGAAGCACTTCCCAGGGCCTCATGGAGTAGCTGGAATTTGTACTACAAGGCTTTCTTGCCTACTGGTTACCTGAAGTGGTTGTCGCCATGGCCAGCAAAAGGAAGTCCACCACCCCATGCATGATCCCCGTTAAGACCGTGGTGCTGCCGGGTGCCAGCACAGAGCCTCAGCCTGTGGAGTCTCTGCCTGAAGGTCCCCAGCAGGATCTTCCCTCAGAGGCACCTGATGCGAGCAGCGAGGCAGCCCCAAACCCCAGCAGCACTGATGGCTCTGCCCTGGCAAATGGGCACCGGAGCACTTTGGATGGCTATGTATATTGCTGTAAAGAGTGTGAGTTCAGGTCCCAGGATG…
mmu_ciChd6_343	chr2|160824634|160824977|-	chr2	160824634	160824977	-	343			160824634	160824634	Chd6	ENSMUST00000039782.14	Circular intronic (ci)RNA	1	23	343	0	chr2:160824633-160824977	343	GTGAGTTGGGCCCTCCTATTTCCCAGAGTTACCCCCACTCAAATAGTCTAGGTTTCTGGGGTACCCACAAGAGATCCTTTCACACCCCCATACAAGGTCTGGAAAAAAGAAAAAGGATTTGGGTGTGAACTGTGTCTGCATTCTCCTCACATTCCCCCTGCCTCCCTTTAGCAGTCTCCACTCCTACAATACATTCTGTACCCAGAGGCTTTTTATAACCCAACTTCCAAGAATCGGCCAGGACAGCCTCCCTCTGCTTCTGCTTGTTAATTTCCCTATCTTAATTTGGTGATGTGTTCTCAGTCTTAGGTGCCAGAGTATTGTACTAATGTGTTCTTTCATA
mmu_circChd6_1572	chr2|160850274|160868255|-	chr2	160850274	160868255	-	17981	circBase: mmu_circ_0009538, CIRCpedia: MMU_CIRCpedia_11175, circAtlas: mmu-Chd6_0011		160850274	160850274	Chd6	ENSMUST00000039782.14	Exonic circular (circ)RNA	9	17,16,15,14,13,12,11,10,9	196,211,256,144,177,244,122,135,87	0,4667,5729,8821,9671,11097,12612,17584,17894	chr2:160834199-160850274|chr2:160868255-160871097	1572	CCTGATGAAGACTTGTTCAATCCAGATTATATAGAAATTGATCGTATCTTAGAAGTGGCCCACACCAAGGATGCAGAAACAGGGGAGGAAGTAACACATTACCTGGTAAAATGGTGCTCCCTGCCATATGAGGAAAGCACCTGGGAGCTAGAAGAAGATGTGGATCCTGCAAAAGTGAAGGAATTTGAATCTCTACAAATTCTCCCTGAAGTTAAACATGTGGAACGACCTGCCTCTGATGCGTGGCAGAAACTGGAGACATCCCGTGAGTATAGGAACAGTAACCGGCTGCGAGAGTACCAACTCGAGGGGATGAACTGGCTTCTTTTCAACTGGTACAACAGAAAAAACTGTATATTGGCTGATGAAATGGGCCTAGGGAAAACCATCCAGTCCATC…
mmu_circStk4_1189	chr2|163925549|163960046|+	chr2	163925549	163960046	+	34497	circAtlas: mmu-Stk4_0010	circBase: hsa_circ_0060526, circAtlas: hsa-STK4_0010, CIRCpedia: HSA_CIRCpedia_34338	163925549	163925549	Stk4	ENSMUST00000018353.14	Exonic circular (circ)RNA	8	3,4,5,6,7,8,9,10	129,115,165,168,138,129,187,158	0,2865,5211,13109,14809,16067,16780,34339	chr2:163921513-163925549|chr2:163960046-163993592	1189	GTCTTATGGCAGCGTGTACAAGGCTATTCATAAAGAGACTGGCCAGATTGTTGCAATCAAGCAAGTGCCCGTGGAATCGGACCTGCAGGAGATAATCAAGGAAATCTCCATCATGCAGCAGTGTGACAGCCCTCACGTAGTCAAGTATTATGGCAGCTACTTTAAGAACACAGACCTGTGGATTGTTATGGAGTACTGTGGGGCTGGTTCTGTATCTGATATCATTCGGCTACGGAACAAGACGTTAACAGAAGATGAAATAGCTACAATATTACAATCAACTCTTAAGGGACTAGAATACCTTCATTTTATGAGAAAAATACACCGAGATATCAAGGCGGGAAATATTTTGCTAAACACAGAAGGCCATGCAAAGCTTGCAGACTTTGGAGTCGCAGG…
mmu_circZmynd8_634	chr2|165629083|165638081|-	chr2	165629083	165638081	-	8998	circBase: mmu_circ_0009569, CIRCpedia: MMU_CIRCpedia_11547, circAtlas: mmu-Zmynd8_0032	circAtlas: hsa-ZMYND8_0075	165629083	165629083	Zmynd8	ENSMUST00000109266.11	Exonic circular (circ)RNA	5	21,20,19,18,17	84,67,164,240,79	0,4741,5640,7231,8919	chr2:165627658-165629083|chr2:165638081-165639853	634	ATTCGAAGGCTGAGGATTGAGATTGAGAAACTGCAGTGGCTGCACCAGCAGGAGCTCGCTGAGATGAAGCACAACCTGGAGTTGACCATGGCCGAGATGCGGCAGAGCCTGGAACAGGAGCGGGATCGGCTCATTGCCGAGGTGAAAAAGCAACTGGAGCTGGAGAAGCAGCAGGCGGTGGACGAGACCAAGAAGAAGCAGTGGTGTGCCAACTGCAAGAAGGAGGCCATTTTCTACTGCTGCTGGAACACCAGCTACTGTGACTACCCCTGTCAGCAGGCCCACTGGCCCGAGCACATGAAGTCCTGTACCCAGTCGGCGACTGCCCCTCAGCAGGAAGCAGATGCCGAGGCAAGCACAGAAACAGGAAATAAGTCATCGCAGGGCAACTCCTCCAAC…
mmu_circZmynd8_446	chr2|165647106|165649849|-	chr2	165647106	165649849	-	2743	circBase: mmu_circ_0009570, CIRCpedia: MMU_CIRCpedia_11549, circAtlas: mmu-Zmynd8_0031	circAtlas: hsa-ZMYND8_0119, CIRCpedia: HSA_CIRCpedia_348923	165647106	165647106	Zmynd8	ENSMUST00000109266.11	Exonic circular (circ)RNA	2	15,14	191,255	0,2488	chr2:165639934-165647106|chr2:165649849-165654268	446	CTATAGGTAAACCGCCACCGTCGTCCACTTCGGCGGGCAACCAGTCTCCCCCAGAGACACCGGTACTCACCCGCTCAGCCACCCAAGCACCCGCGGCTGGGGTCACCGTGGCCGCCGCCACCACCAGCACGATGTCTACCGTCACAGTCACGGCACCGGCCACCGCCGTCACGGGAAGCCCGGTGAAGAAGCAGAGGCCGCTCTTACCGAAGGAGACTGTCCCAGCTGTGCAGCGGGTCGTGTGGAACGCATCAACTGTCCAGCAGAAGGAGGTCACCCAGAGCCCATCCACGTCCACCATCACGCTGGTGACCAGCACACAGCCGGCAGCCCTGGTCAGCAGTTCGGGCTCAGCAAGCACCCTGGCGTCTGCAATCAATGCCGACCTTCCCATTGCCA…
mmu_circZmynd8_1027	chr2|165670127|165684797|-	chr2	165670127	165684797	-	14670	CIRCpedia: MMU_CIRCpedia_11558, circAtlas: mmu-Zmynd8_0004	circAtlas: hsa-ZMYND8_0016, CIRCpedia: HSA_CIRCpedia_34440	165670127	165670127	Zmynd8	ENSMUST00000109266.11	Exonic circular (circ)RNA	7	10,9,8,7,6,5,4	482,116,78,56,88,93,114	0,5101,6682,9073,10604,11790,14556	chr2:165662608-165670127|chr2:165684797-165687940	1027	AAGATTACAGTAGCAGAATGCATCGAGACGCAGAGCAAAGCCATGACCATGCTGACCATTGAACAACTGTCCTACCTGCTCAAGTTTGCCATTCAGAAAATGAAGCAGCCAGGGACGGATGCATTCCAGAAGCCTGTTCCATTGGAGCAACACCCTGACTATGCAGAATATATTTTCCACCCCATGGACCTTTGTACATTGGAAAAGAATGCAAAAAAGAAGATGTACGGCTGCACAGAAGCCTTCCTGGCCGATGCCAAGTGGATCCTGCACAACTGCATTATTTATAATGGGGGAAATCACAAGTTGACGCAAATAGCAAAAGTCGTCATCAAAATCTGTGAGCACGAGATGAATGAAATCGAAGTCTGTCCAGAATGTTATCTTGCAGCTTGCCAA…
mmu_circNcoa3_1122	chr2|165889375|165894821|+	chr2	165889375	165894821	+	5446		circAtlas: hsa-NCOA3_0020	165889375	165889375	Ncoa3	ENSMUST00000109252.8	Exonic circular (circ)RNA	8	3,4,5,6,7,8,9,10	105,173,101,175,186,93,141,148	0,327,999,2610,3856,4158,4899,5298	chr2:165876883-165889375|chr2:165894821-165896201	1122	TTGCTGATCTGTGATCAGGATGAGTGGACTAGGCGAAAGCTCTTTGGATCCGCTGGCCGCTGAGTCTCGGAAACGCAAACTGCCCTGTGATGCCCCAGGACAGGGGCTTGTCTACAGTGGTGAGAAGTGGCGACGGGAGCAGGAGAGCAAGTACATAGAGGAGCTGGCAGAGCTCATCTCTGCAAATCTCAGCGACATCGACAACTTCAATGTCAAGCCAGATAAATGTGCCATCCTAAAGGAGACAGTGAGACAGATACGGCAAATAAAAGAACAAGGAAAAACTATTTCCAGTGATGATGATGTTCAAAAAGCTGATGTGTCTTCTACAGGGCAGGGAGTCATTGATAAAGACTCTTTAGGACCGCTTTTACTACAGGCACTGGATGGTTTCCTGTT…
mmu_circNcoa3_555	chr2|165890374|165893626|+	chr2	165890374	165893626	+	3252	circBase: mmu_circ_0009572, CIRCpedia: MMU_CIRCpedia_39954, circAtlas: mmu-Ncoa3_0004		165890374	165890374	Ncoa3	ENSMUST00000109252.8	Exonic circular (circ)RNA	4	5,6,7,8	101,175,186,93	0,1611,2857,3159	chr2:165889875-165890374|chr2:165893626-165894274	555	GAAAAACTATTTCCAGTGATGATGATGTTCAAAAAGCTGATGTGTCTTCTACAGGGCAGGGAGTCATTGATAAAGACTCTTTAGGACCGCTTTTACTACAGGCACTGGATGGTTTCCTGTTTGTGGTGAATCGAGATGGAAACATTGTATTCGTGTCAGAAAATGTCACACAGTATCTGCAGTACAAGCAGGAGGACCTGGTTAACACAAGTGTCTACAGCATCTTACATGAGCAAGACCGGAAGGATTTTCTTAAACACTTACCAAAATCCACAGTTAATGGAGTTTCTTGGACTAATGAGAACCAGAGACAAAAAAGCCATACATTTAATTGTCGTATGTTGATGAAAACACACGACATTTTGGAAGACGTGAATGCCAGTCCCGAAACACGCCAGA…
mmu_circArfgef2_738	chr2|166668846|166678377|+	chr2	166668846	166678377	+	9531	circBase: mmu_circ_0009585, CIRCpedia: MMU_CIRCpedia_11615, circAtlas: mmu-Arfgef2_0012		166668846	166668846	Arfgef2	ENSMUST00000099078.10	Exonic circular (circ)RNA	5	2,3,4,5,6	31,124,147,180,256	0,615,7544,8686,9275	chr2:166647755-166668846|chr2:166678377-166684604	738	ATGAAATTAAAGCAGAACTAGAAAAGCAGAGGCTTGGCGCTGCGGCTCCACCAAAGGCAAACTTCATTGAAGCTGACAAGTATTTCCTTCCATTCGAGCTGGCCTGCCAATCCAAGTCACCTCGGGTGGTCAGCACATCCCTGGACTGCTTGCAGAAACTCATCGCATATGGACACATCACTGGCAATGCCCCTGACAGTGGCGCTCCTGGGAAGCGGCTGATCGACAGGATCGTTGAAACCATTTGCAATTGTTTTCAGGGCCCTCAGACAGATGAAGGGGTTCAGCTACAAATCATTAAGGCTCTGCTGACTGCTGTGACATCCCCACACATTGAAATCCATGAGGGCACCATCCTGCAGACAGTGAGGACCTGCTACAATATCTATCTGGCCAGCA…
mmu_circArfgef2_583	chr2|166676390|166678377|+	chr2	166676390	166678377	+	1987	circBase: mmu_circ_0009586, CIRCpedia: MMU_CIRCpedia_11616, circAtlas: mmu-Arfgef2_0011		166676390	166676390	Arfgef2	ENSMUST00000099078.10	Exonic circular (circ)RNA	3	4,5,6	147,180,256	0,1142,1731	chr2:166669585-166676390|chr2:166678377-166684604	583	AAACTCATCGCATATGGACACATCACTGGCAATGCCCCTGACAGTGGCGCTCCTGGGAAGCGGCTGATCGACAGGATCGTTGAAACCATTTGCAATTGTTTTCAGGGCCCTCAGACAGATGAAGGGGTTCAGCTACAAATCATTAAGGCTCTGCTGACTGCTGTGACATCCCCACACATTGAAATCCATGAGGGCACCATCCTGCAGACAGTGAGGACCTGCTACAATATCTATCTGGCCAGCAAAAACCTCATCAATCAAACCACCGCCAAGGCCACCCTTACCCAAATGCTGAATGTCATCTTCACCCGCATGGAAAACCAAGTGTTACAGGAGGCCAGAGAATTGGAAAAACCAATGCAGTCAAAACCTCAGTCCCCGGTGATCCAGGCCACAGCA…
mmu_circArfgef2_652	chr2|166676390|166684673|+	chr2	166676390	166684673	+	8283	circBase: mmu_circ_0009587, CIRCpedia: MMU_CIRCpedia_37713, circAtlas: mmu-Arfgef2_0002	circBase: hsa_circ_0115339, circAtlas: hsa-ARFGEF2_0004, CIRCpedia: HSA_CIRCpedia_34525	166676390	166676390	Arfgef2	ENSMUST00000099078.10	Exonic circular (circ)RNA	4	4,5,6,7	147,180,256,69	0,1142,1731,8214	chr2:166669585-166676390|chr2:166684673-166687369	652	AAACTCATCGCATATGGACACATCACTGGCAATGCCCCTGACAGTGGCGCTCCTGGGAAGCGGCTGATCGACAGGATCGTTGAAACCATTTGCAATTGTTTTCAGGGCCCTCAGACAGATGAAGGGGTTCAGCTACAAATCATTAAGGCTCTGCTGACTGCTGTGACATCCCCACACATTGAAATCCATGAGGGCACCATCCTGCAGACAGTGAGGACCTGCTACAATATCTATCTGGCCAGCAAAAACCTCATCAATCAAACCACCGCCAAGGCCACCCTTACCCAAATGCTGAATGTCATCTTCACCCGCATGGAAAACCAAGTGTTACAGGAGGCCAGAGAATTGGAAAAACCAATGCAGTCAAAACCTCAGTCCCCGGTGATCCAGGCCACAGCA…
mmu_circArfgef2_463	chr2|166708831|166710963|+	chr2	166708831	166710963	+	2132	circBase: mmu_circ_0009590, CIRCpedia: MMU_CIRCpedia_11624, circAtlas: mmu-Arfgef2_0027		166708831	166708831	Arfgef2	ENSMUST00000099078.10	Exonic circular (circ)RNA	4	23,24,25,26	100,41,170,152	0,234,376,1980	chr2:166707747-166708831|chr2:166710963-166712129	463	GTAACTTGGTGAGTGGTGGTGTAGACAAAAGACAGATGGCCAGCTTCCAGGAGTCGGTTGGTGAAACAAGCTCACAGAGTGTGGTTGTCGCAGTTGACAGAATTTTTACTGGCTCTACCAGACTGGATGGAAATGCAATAGTTGACTTTGTCCGTTGGCTGTGTGCTGTGTCCATGGATGAGCTGGCTTCTCCCCACCATCCTCGAATGTTCAGCCTGCAGAAGATTGTGGAAATATCATACTACAACATGAACAGGATCCGGCTGCAGTGGTCTCGGATATGGCATGTCATTGGAGATCACTTCAATAAGGTCGGCTGTAACCCCAATGAAGATGTGGCCATCTTCGCAGTTGACTCTCTGCGGCAGCTCTCCATGAAGTTCCTGGAGAAGGGAGAAT…
mmu_circCse1l_544	chr2|166781554|166783412|+	chr2	166781554	166783412	+	1858	circBase: mmu_circ_0009595, CIRCpedia: MMU_CIRCpedia_11647, circAtlas: mmu-Cse1l_0026	circAtlas: hsa-CSE1L_0055, CIRCpedia: HSA_CIRCpedia_34602	166781554	166781554	Cse1l	ENSMUST00000002790.14	Exonic circular (circ)RNA	4	18,19,20,21	151,209,98,86	0,275,1583,1772	chr2:166779359-166781554|chr2:166783412-166783934	544	AATCCCAGTAAACCTCATTTCAATCACTACATGTTTGAAGCAATATGCTTGTCTATAAGAATAACCTGCAAAGCTAACCCTGCTGCTGTTGTGAATTTTGAGGAGGCTCTGTTTCTAGTGTTCACTGAGATCTTACAAAATGATGTACAAGAGTTTATCCCATATGTCTTTCAAGTGATGTCTTTACTTCTGGAAACACATAAAAATGATATCCCGTCTTCCTATATGGCCTTGTTTCCCCACCTCCTTCAGCCAGTACTGTGGGAAAGGACAGGAAACATCCCTGCTCTAGTGAGGCTGCTCCAGGCATTCTTAGAACGAGGCTCAAGTACAATAGCAACTGCTGCAGCTGACAAAATTCCTGGATTACTGGGTGTCTTCCAGAAGCTGATTGCATCC…
mmu_ciStau1_984	chr2|166805514|166806498|-	chr2	166805514	166806498	-	984			166805514	166805514	Stau1	ENSMUST00000109235.8	Circular intronic (ci)RNA	1	2	984	0	chr2:166805514-166806498	984	GTATGTGCTTGGGGTGGAATTAGTTGGGTTTTTCCCTAAAGTAGTCTCTATGAATTGTGAATGATTTGGTCTGCCTCAGGTTCACCTCTGGACTTAAGGTGTGCCTTTGGTACTGTGCTGGGACTGTTGAAGCCTACTGCCTTTGCAGAGGGCCCAAGCAGGTTGCTCAGGAGCAGCTGCATTCACACCCATGGTCTGGCTACGTTGTTTCCTCAGCACATGCTCCTGAAAGTCTTCTCTGACATTGTGCTTTGTGCAACGCTGAGACTAAGTAATAGTGCTCAGAAGGGTCAGAGCCTAAAGTGGCTGCAGATGGCCTATAACCCTAGAGTTCCAGAGGTGGAAGCAGAAAGAGTATCTGCTAAGTAGAAGCCAGGCCAGCCTGGGCTACATAAACTC…
mmu_circRnf114_373	chr2|167348966|167353246|+	chr2	167348966	167353246	+	4280	circBase: mmu_circ_0009604, CIRCpedia: MMU_CIRCpedia_11697, circAtlas: mmu-Rnf114_0003	circAtlas: hsa-RNF114_0004, CIRCpedia: HSA_CIRCpedia_366180	167348966	167348966	Rnf114	ENSMUST00000109214.8	Exonic circular (circ)RNA	3	4,5,6	151,107,115	0,3829,4165	chr2:167345521-167348966|chr2:167353246-167354436	373	CTTTTGCTCTGCATGCCTGCAGGAATGTCTGAAGCCGAAGAAACCTGTCTGTGGGGTGTGTCGCAGCGCTCTGGCACCTGGCGTCCGAGCTGTGGAGCTCGAGCGGCAGATCGAGAGCATAGAGACTTCTTGCCATGGCTGCCGTAAGAATTTCATCCTATCTAAGATCCGGGCCCATGTGACGTCATGTTCCAAATACCAGAATTACATCATGGAAGGTGTAAAGGCCACCACCAAGGATGCATCCCTTCAGCCGAGAAACATCCCAAACCGATACACCTTTCCTTGTCCTTACTGTCCCGAGAAGAACTTTGATCAGGAAGGACTCGTGGAGCACTGCAAACTCACTCACAGCACCGATACCAAGTCTGTG
mmu_circRnf114_330	chr2|167352795|167354544|+	chr2	167352795	167354544	+	1749	circBase: mmu_circ_0009606, CIRCpedia: MMU_CIRCpedia_11699, circAtlas: mmu-Rnf114_0004	circBase: hsa_circ_0008212, circAtlas: hsa-RNF114_0001, CIRCpedia: HSA_CIRCpedia_34678	167352795	167352795	Rnf114	ENSMUST00000109214.8	Exonic circular (circ)RNA	3	5,6,7	107,115,108	0,336,1641	chr2:167349117-167352795|chr2:167354544-167356585	330	TTCATCCTATCTAAGATCCGGGCCCATGTGACGTCATGTTCCAAATACCAGAATTACATCATGGAAGGTGTAAAGGCCACCACCAAGGATGCATCCCTTCAGCCGAGAAACATCCCAAACCGATACACCTTTCCTTGTCCTTACTGTCCCGAGAAGAACTTTGATCAGGAAGGACTCGTGGAGCACTGCAAACTCACTCACAGCACCGATACCAAGTCTGTGGTTTGTCCCATCTGTGCCTCGATGCCCTGGGGAGACCCCAGCTACCGCAGTGCCAACTTCATGGAGCATATCCAACGCCGTCACCGCTTTTCCTACGACACTTTTGTG
mmu_circNfatc2_873	chr2|168346364|168349290|-	chr2	168346364	168349290	-	2926	circBase: mmu_circ_0009612, CIRCpedia: MMU_CIRCpedia_11729, circAtlas: mmu-Nfatc2_0002	circAtlas: hsa-NFATC2_0002, CIRCpedia: HSA_CIRCpedia_96142	168346364	168346364	Nfatc2	ENSMUST00000074618.10	Exonic circular (circ)RNA	3	9,8,7	690,127,56	0,2423,2870	chr2:168322169-168346364|chr2:168349290-168365157	873	ATGGGCAGCAGATTTGGGAGATGGAAGCTACGGTGGATAAAGACAAGAGCCAGCCTAACATGCTTTTTGTTGAGATCCCCGAGTATCGGAACAAGCACATCCGCGTGCCCGTGAAAGTCAACTTCTACGTCATCAACGGAAAGAGGAAACGAAGTCAGCCACAGCACTTTACCTACCACCCAGTCCCTGCCATCAAGACAGAGCCCAGCGATGAGTATGAACCATCTTTGATCTGCAGCCCCGCCCATGGAGGCCTGGGGAGCCAGCCATATTACCCACAGCACCCAATGCTGGCCGAGTCCCCCTCCTGCCTTGTGGCTACCATGGCCCCCTGCCAACAGTTCCGCTCGGGGCTCTCATCCCCCGATGCTCGCTACCAACAGCAGAGCCCCGCAGCTG…
mmu_circNfatc2_1725	chr2|168365157|168413553|-	chr2	168365157	168413553	-	48396	circAtlas: mmu-Nfatc2_0011	circAtlas: hsa-NFATC2_0008, CIRCpedia: HSA_CIRCpedia_34722	168365157	168365157	Nfatc2	ENSMUST00000074618.10	Exonic circular (circ)RNA	5	6,5,4,3,2	141,173,203,172,1036	0,11680,12965,43901,47360	chr2:168349290-168365157|chr2:168413553-168431981	1725	AAGAACCGATCGCACATAAGGCCATCAGCTCACCCTCCGGACTCGCATACCCGGATGATGTCCTGGACTATGGCCTCAAGCCATGCAACCCCCTTGCCAGTCTCTCTGGCGAGCCCCCTGGCCGGTTCGGAGAGCCGGATAGTATAGGGTTCCAGAACTTTCTGAGCCCGGTCAAGCCAGCAGGGGCTTCGGGCCCGAGCCCTCGGATCGAGATCACTCCATCCCACGAACTGATGCAGGCAGGGGGGGCCCTCCGTGGGAGAGACGCCGGCCTGTCCCCCGAGCAGCCGGCCCTGGCCCTGGCCGGCGTGGCCGCCAGCCCGAGGTTCACACTGCCCGTGCCCGGCTACGAGGGCTACCGCGAGCCGCTTTGCTTGAGCCCCGCTAGCAGCGGCTCCT…
mmu_circNfatc2_1208	chr2|168409058|168413553|-	chr2	168409058	168413553	-	4495	circBase: mmu_circ_0001103, CIRCpedia: MMU_CIRCpedia_11732, circAtlas: mmu-Nfatc2_0001	circBase: hsa_circ_0060849, circAtlas: hsa-NFATC2_0001, CIRCpedia: HSA_CIRCpedia_34725	168409058	168409058	Nfatc2	ENSMUST00000074618.10	Exonic circular (circ)RNA	2	3,2	172,1036	0,3459	chr2:168378325-168409058|chr2:168413553-168431981	1208	AAGAACCGATCGCACATAAGGCCATCAGCTCACCCTCCGGACTCGCATACCCGGATGATGTCCTGGACTATGGCCTCAAGCCATGCAACCCCCTTGCCAGTCTCTCTGGCGAGCCCCCTGGCCGGTTCGGAGAGCCGGATAGTATAGGGTTCCAGAACTTTCTGAGCCCGGTCAAGCCAGCAGGGGCTTCGGGCCCGAGCCCTCGGATCGAGATCACTCCATCCCACGAACTGATGCAGGCAGGGGGGGCCCTCCGTGGGAGAGACGCCGGCCTGTCCCCCGAGCAGCCGGCCCTGGCCCTGGCCGGCGTGGCCGCCAGCCCGAGGTTCACACTGCCCGTGCCCGGCTACGAGGGCTACCGCGAGCCGCTTTGCTTGAGCCCCGCTAGCAGCGGCTCCT…
mmu_circAtp9a_1438	chr2|168509925|168552896|-	chr2	168509925	168552896	-	42971	circBase: mmu_circ_0009616, CIRCpedia: MMU_CIRCpedia_11736, circAtlas: mmu-Atp9a_0005		168509925	168509925	Atp9a	ENSMUST00000109175.9	Exonic circular (circ)RNA	13	14,13,12,11,10,9,8,7,6,5,4,3,2	213,113,143,161,77,76,81,95,52,59,109,114,145	0,5471,6786,7195,8136,13970,15707,19335,21293,22960,37117,38189,42826	chr2:168504010-168509925|chr2:168552896-168575940	1438	GTGCTGTGAGTGGCTGAGATGTTGCGGTGGAGGGGAGCCCAGGCCCCGTACTGTCTGGTTGGGACACCCCGAGAAGAGGGACCAGCGGTACCCTCGAAATGTCATCAACAACCAGAAGTACAATTTCTTCACATTTCTTCCTGGGGTGTTGTTCAGCCAGTTCAGATACTTCTTCAACTTCTACTTCCTGCTTCTCGCCTGCTCGCAGTTCGTCCCAGAGATGAGGCTTGGCGCCCTGTACACCTACTGGGTTCCTCTGGGCTTCGTGCTGGCTGTCACCATCATCCGTGAGGCAGTAGAGGAGATCCGATGTTATGTGCGTGACAAGGAGATGAACTCCCAGGTCTACAGCCGGCTCACGTCACGAGGGACCGTGAAGGTGAAGAGTTCAAACATCCA…
mmu_circAtp9a_655	chr2|168525632|168552896|-	chr2	168525632	168552896	-	27264	circBase: mmu_circ_0009618, CIRCpedia: MMU_CIRCpedia_11739, circAtlas: mmu-Atp9a_0013		168525632	168525632	Atp9a	ENSMUST00000109175.9	Exonic circular (circ)RNA	7	8,7,6,5,4,3,2	81,95,52,59,109,114,145	0,3628,5586,7253,21410,22482,27119	chr2:168523971-168525632|chr2:168552896-168575940	655	GTGCTGTGAGTGGCTGAGATGTTGCGGTGGAGGGGAGCCCAGGCCCCGTACTGTCTGGTTGGGACACCCCGAGAAGAGGGACCAGCGGTACCCTCGAAATGTCATCAACAACCAGAAGTACAATTTCTTCACATTTCTTCCTGGGGTGTTGTTCAGCCAGTTCAGATACTTCTTCAACTTCTACTTCCTGCTTCTCGCCTGCTCGCAGTTCGTCCCAGAGATGAGGCTTGGCGCCCTGTACACCTACTGGGTTCCTCTGGGCTTCGTGCTGGCTGTCACCATCATCCGTGAGGCAGTAGAGGAGATCCGATGTTATGTGCGTGACAAGGAGATGAACTCCCAGGTCTACAGCCGGCTCACGTCACGAGGGACCGTGAAGGTGAAGAGTTCAAACATCCA…
mmu_circTshz2_3061	chr2|169725445|169728506|+	chr2	169725445	169728506	+	3061	circBase: mmu_circ_0001107, CIRCpedia: MMU_CIRCpedia_11772, circAtlas: mmu-Tshz2_0002	circBase: hsa_circ_0115476, circAtlas: hsa-TSHZ2_0002, CIRCpedia: HSA_CIRCpedia_113519	169725445	169725445	Tshz2	ENSMUST00000109159.3	Exonic circular (circ)RNA	1	2	3061	0	chr2:169475699-169725445|chr2:169728506-169754527	3061	GGTATGCCCAGGAGGAAGTCCTGAAGGAAGAGGAGGAAATAAAGGAAGAGGAGGAGGAAGAAGAAGACAGTGGCTCCGTTGCTCAACACCAGAGCAGCAATGACACTGGGACAGACGAGGAACTAGAAACGGGCCCAGAGCAGAAAGGCTACTTCAGCTGCCAGAACTCACCGGGGAGCCACCTGTCCAATCAGGATGCAGAAAACGAGTCTCTCCTGAGCGATGCCAGCGACCAGGTGTCAGACGTCAAAAGTGTCTGTGGCCGAGATGTTTCAGACAAGAAAGCAAACACTCACCCCAAACTTCCAAGCGAACCCCATAACTGCATGGATAAAATGACAGCTGTCTATGCCAATATCCTGTCAGATTCCTACTGGTCGGGCCTGGGCCTCGGCTTCA…
mmu_circEdn3_243	chr2|174620380|174621544|+	chr2	174620380	174621544	+	1164	CIRCpedia: MMU_CIRCpedia_215967, circAtlas: mmu-Edn3_0001		174620380	174620380	Edn3	ENSMUST00000029030.9	Exonic circular (circ)RNA	2	3,4	177,66	0,1098	chr2:174603618-174620380|chr2:174621544-174623674	243	ACAGACTGTGCCCTATGGACTGTCCAACTACAGAGAAAGCCTTCGGGGAAAGAGGTCCTTGGGGCCAGTTCCAGAAAGCTCCCAGCCTTCTCCGTGGACACGCTTGCGTTGTACTTGTATGGGGGCGGATGACAAGGCCTGTGCACACTTCTGTGCACGCACCAGAGATGTCACCAGTTATTCCGGGAGAGCAGAAAGGCCAGCTGCAGAAGAGATGCGGGAGACTGGAGGCCCACGTCAAAG
mmu_circTaf4_177	chr2|179562944|179563760|-	chr2	179562944	179563760	-	816	circBase: mmu_circ_0009646, CIRCpedia: MMU_CIRCpedia_12221, circAtlas: mmu-Taf4a_0008	circAtlas: hsa-TAF4_0009	179562944	179562944	Taf4	ENSMUST00000041618.13	Exonic circular (circ)RNA	2	14,13	120,57	0,759	chr2:179555399-179562944|chr2:179563760-179564746	177	TCTCGATCCAGACAAGAAGACCCAGAGCAATTAAGGTTGAAGCAGAAAGCAAAAGAGATGCAGCAGCAGGAGCTGGCACAGATGCGACAACGAGATGCCAACCTCACTGCACTGGCAGCGATCGGGCCCAGGAAAAAGAGGAAAGTGGACTGCACTGGGCCAGGATCAGGAGCAGAG
mmu_circPrpf6_531	chr2|181257769|181264110|+	chr2	181257769	181264110	+	6341	CIRCpedia: MMU_CIRCpedia_12401, circAtlas: mmu-Prpf6_0007		181257769	181257769	Prpf6	ENSMUST00000136481.8	Exonic circular (circ)RNA	4	3,4,5,6	119,79,177,156	0,4592,5810,6185	chr2:181250081-181257769|chr2:181264110-181273227	531	TTTAATGGCTATGCTGGGAGCCTCTTCTCAAGTGGGCCCTATGAAAAAGATGATGAGGAAGCAGATGCTATTTATGCAGCTCTGGATAAAAGGATGGATGAGAGAAGAAAAGAGAGAAGAGAGCAAAGGGAGAAAGAAGAGATTGAGAAATACCGAATGGAACGTCCCAAAATCCAGCAGCAATTTTCAGACCTTAAGAGGAAGCTGGCAGAAGTCACAGAAGAAGAGTGGCTGAGCATCCCAGAAGTTGGCGATGCCAGAAACAAACGTCAACGGAACCCACGTTATGAGAAGCTGACTCCTGTTCCTGATAGTTTCTTTGCCAAACATTTACAGACTGGAGAGAACCATACTTCTGTGGATCCCCGACAGACTCAATTTGGAGGTCTGAACACACCC…
mmu_circCwf19l2_1000	chr9|3441054|3460131|+	chr9	3441054	3460131	+	19077	circBase: mmu_circ_0015534, CIRCpedia: MMU_CIRCpedia_17285, circAtlas: mmu-Cwf19l2_0006		3441054	3441054	Cwf19l2	ENSMUST00000027027.7	Exonic circular (circ)RNA	8	9,10,11,12,13,14,15,16	91,87,117,138,213,117,156,81	0,1906,6182,8959,13485,15678,17679,18996	chr9:3431087-3441054|chr9:3460131-3475482	1000	TCCAGAGGCAGAGTCCACCTATATCTTAAATGTTGATGAAAAGAACAAGTTGGGGGCCAAGATTATCAAGGCAGAAATGATGGGGAATATGGAATTAGCTGAACAACTTAAAGCCCAACTTAAAGAGGCAAATAAATTTAAAGAAACACAGATGCCGGCAAAAAGATTGGGCGTAGAGCATGAAGATGAACAAGAAGTAATCCTTATTCAAACAGATAAGTCTGGAAGAATGTGGCCTGTGAGCAGCCCTAGAGAAACCCTGGATATGAAAGCAGAACGAAGGAAGAGAAAGAGAGTTTCAACCCATGAGGATAAAGAAAGGGTCCGATACTTTCCTGATGATGATCATTTGAGCCTCAAAGATTTAGTCAAGAATGAGAAAATAGGAACAGATATCAA…
mmu_circGucy1a2_184	chr9|3579517|3582700|+	chr9	3579517	3582700	+	3183	circBase: mmu_circ_0001740, CIRCpedia: MMU_CIRCpedia_17881, circAtlas: mmu-Gucy1a2_0001	circBase: hsa_circ_0008602, circAtlas: hsa-GUCY1A2_0001, CIRCpedia: HSA_CIRCpedia_3078	3579517	3579517	Gucy1a2	ENSMUST00000115733.3	Exonic circular (circ)RNA	2	2,3	62,122	0,3061	chr9:3533099-3579517|chr9:3582700-3634438	184	CCTCAGACGATACACATGACTCTCAAGAGGACATTGCAGTATTATGAACACCAAGTTATTGGTTATAGGGATGCAGAAAAGAATTTCCACAATATCTCTAAAAGATGCTCCTATGCAGACCATTCCAACAAAGAGGAAATTGAAGATGTCTCAGGAATTCTTCAGTGCACTGCTAATGTACTCG
mmu_circGucy1a2_719	chr9|3634438|3635157|+	chr9	3634438	3635157	+	719	circBase: mmu_circ_0001741, CIRCpedia: MMU_CIRCpedia_18088, circAtlas: mmu-Gucy1a2_0002	circBase: hsa_circ_0024152, circAtlas: hsa-GUCY1A2_0002, CIRCpedia: HSA_CIRCpedia_75187	3634438	3634438	Gucy1a2	ENSMUST00000115733.3	Exonic circular (circ)RNA	1	4	719	0	chr9:3582700-3634438|chr9:3635157-3759395	719	GACTGCAGTTCCAAGAAATTCAAGAAAGATTTGGTGAGGAATTCTTTAAGATATGCTTTGATGAGAATGAAAGAGTCCTTCGAGCTGTGGGCAGCACATTGCAGGACTTCTTCAATGGCTTTGATGCATTGTTAGAACACATTAGGACTTCTTTTGGGAAACAGGCCACTCTAGAGTCATCATCTTTCCTATGCAAAGAGCTTCCTGAAGGTACTCTCATGCTCCATTACTTCCACCCTCACCATACGGTGGGCTTTGCAATGCTGGGAATGATTAAGGCTGCAGGAAAGAGAATCTATCACTTAAATGTGGAAGTTGAACAAATTGAAAATGAGAAACTCTGCTTTGATGGTTCAAACCCAAGCAATTGCAGCTGTCTTACTTTCCTTATCAAAGAAT…
mmu_circDync2h1_731	chr9|6955906|6994146|-	chr9	6955906	6994146	-	38240	CIRCpedia: MMU_CIRCpedia_27204, circAtlas: mmu-Dync2h1_0006		6955906	6955906	Dync2h1	ENSMUST00000048417.13	Exonic circular (circ)RNA	5	85,84,83,82,81	90,210,117,105,209	0,11173,27483,36617,38031	chr9:6941704-6955906|chr9:6994146-6996863	731	GTACCAAAGATGTACAGTGGGAATTTGTACACGGCTTACTTGAAAATTCTATTTATGGAGGACGTGTAGATAACTATTTTGATCTTAGAGTTCTTCAGTCCTACTTGAAGCAGTTTTTTAATTCTTCAATAATTGATGTACTAAACCAAAGGAACAAGAAAAGCATTTTTCCATATTCCATCTCTCTCCCAAACTCGTGCAGCATTTTGGACTACCGTGCTGTCATCGAGAAGCTCCCCGAGGACGATAAGCCCAGCTTCTTCGGTCTGCCCGCCAACATTGCCCGCTCCTCTCAGCGCATGATCAGCTCTCAGGTCATCTCCCAGCTCAGGATCTTGGGAAGATCGGTCACAGCCGGTTGCAAATTTGACAGAGAAATCTGGTCTAATGAACTTTCTC…
mmu_circDync2h1_1815	chr9|7005489|7050483|-	chr9	7005489	7050483	-	44994	CIRCpedia: MMU_CIRCpedia_27374, circAtlas: mmu-Dync2h1_0027		7005489	7005489	Dync2h1	ENSMUST00000048417.13	Exonic circular (circ)RNA	16	77,76,75,74,73,72,71,70,69,68,67,66,65,64,63,62	126,161,73,132,78,51,66,90,144,135,120,164,124,99,110,142	0,1226,4481,5683,8649,9984,11240,17821,26151,29500,30110,32163,36112,38840,43593,44852	chr9:7002666-7005489|chr9:7050483-7051369	1815	GTTGCCGAGATAGCTGAAGAATTAGCTACCCTCCCCAAAAGAGCTCAGCTAGCGGCTGCTTTCATCACCTACCTCTCTGCTGCTCCAGAAGGCCTCAGGAAAAACTGTCTGGAAGAGTGGACCAAGGCAGCTGGTCTTGAGAAATTTGATCTCAGGCGGTTTCTCTGTACTGAAAGTGAGCAGTTGATCTGGAAAAGTGAGGGCCTTCCATCCGATGACCTTTCCATTGAGAATGCCCTTGTGATCTTACAGAGTCGAGTATGCCCATTTCTGATAGATCCATCTTCTCAGGCAACAGAGTGGCTAAAGACACATCTGAAGGACTCACATTTGGAAGTTATTAACCAACAGGACAGTAACTTTATCACAGCTCTTGAGTTGGCAGTACGTTTTGGGAAA…
mmu_circDync2h1_986	chr9|7023310|7049192|-	chr9	7023310	7049192	-	25882	circBase: mmu_circ_0015841, CIRCpedia: MMU_CIRCpedia_27410, circAtlas: mmu-Dync2h1_0026	circBase: hsa_circ_0024133, CIRCpedia: HSA_CIRCpedia_342862	7023310	7023310	Dync2h1	ENSMUST00000048417.13	Exonic circular (circ)RNA	8	70,69,68,67,66,65,64,63	90,144,135,120,164,124,99,110	0,8330,11679,12289,14342,18291,21019,25772	chr9:7016795-7023310|chr9:7049192-7050341	986	AATTTGATCTCAGGCGGTTTCTCTGTACTGAAAGTGAGCAGTTGATCTGGAAAAGTGAGGGCCTTCCATCCGATGACCTTTCCATTGAGAATGCCCTTGTGATCTTACAGAGTCGAGTATGCCCATTTCTGATAGATCCATCTTCTCAGGCAACAGAGTGGCTAAAGACACATCTGAAGGACTCACATTTGGAAGTTATTAACCAACAGGACAGTAACTTTATCACAGCTCTTGAGTTGGCAGTACGTTTTGGGAAAACCCTCATCATACAAGAGATGGACGGGGTAGAGCCCGTTCTTTATCCGCTGCTGAGACGAGATCTGGTTGCTCAAGGACCTCGGTATGTGGTACAAATAGGTGACAAGATCATTGACTACAATGAAGATTTCCGCCTTTTCT…
mmu_circDync2h1_1128	chr9|7023310|7050483|-	chr9	7023310	7050483	-	27173	circBase: mmu_circ_0001742, CIRCpedia: MMU_CIRCpedia_27411, circAtlas: mmu-Dync2h1_0025	circAtlas: hsa-DYNC2H1_0078	7023310	7023310	Dync2h1	ENSMUST00000048417.13	Exonic circular (circ)RNA	9	70,69,68,67,66,65,64,63,62	90,144,135,120,164,124,99,110,142	0,8330,11679,12289,14342,18291,21019,25772,27031	chr9:7016795-7023310|chr9:7050483-7051369	1128	GTTGCCGAGATAGCTGAAGAATTAGCTACCCTCCCCAAAAGAGCTCAGCTAGCGGCTGCTTTCATCACCTACCTCTCTGCTGCTCCAGAAGGCCTCAGGAAAAACTGTCTGGAAGAGTGGACCAAGGCAGCTGGTCTTGAGAAATTTGATCTCAGGCGGTTTCTCTGTACTGAAAGTGAGCAGTTGATCTGGAAAAGTGAGGGCCTTCCATCCGATGACCTTTCCATTGAGAATGCCCTTGTGATCTTACAGAGTCGAGTATGCCCATTTCTGATAGATCCATCTTCTCAGGCAACAGAGTGGCTAAAGACACATCTGAAGGACTCACATTTGGAAGTTATTAACCAACAGGACAGTAACTTTATCACAGCTCTTGAGTTGGCAGTACGTTTTGGGAAA…
mmu_circDync2h1_603	chr9|7101073|7103785|-	chr9	7101073	7103785	-	2712	circBase: mmu_circ_0015858, CIRCpedia: MMU_CIRCpedia_27682, circAtlas: mmu-Dync2h1_0029		7101073	7101073	Dync2h1	ENSMUST00000048417.13	Exonic circular (circ)RNA	4	51,50,49,48	114,109,249,131	0,418,1237,2581	chr9:7085076-7101073|chr9:7103785-7111424	603	ATAGTTTCTATGTTACATGGGGAGCCCACCATGTCTCAGGAGGAAAGACAGCTCCAGGACAGCCTTTACCTCCACACGGGAAACCACTTGGCAAACTGACCTCTGCAGACCTGAAGGATGTCATTAAGAAGGGTCTTATTCATTATGGACGAGATAACCAGAATTTAGATATTTTACTCTTCCAAGAAGTCCTGGAATATATGTCGAGGATAGACAGAGTGCTGAGTTTCCCTGGAGGCTCCCTTCTGTTGGCAGGACGAAGCGGCGTGGGGCGGCGGACTGTCACATCTTTAGTCAGTCACATGCATGGTGCTGTGCTCTTCTCCCCGAAGATCTCCAGGGGCTACGAGCCGAAGCAGTTCAGAAATGATCTCAAGCATGTGCTGCAACTTGCAGGAA…
mmu_circBirc2_128	chr9|7825615|7827010|-	chr9	7825615	7827010	-	1395	circBase: mmu_circ_0015908, CIRCpedia: MMU_CIRCpedia_29846, circAtlas: mmu-Birc2_0004		7825615	7825615	Birc2	ENSMUST00000190341.7	Exonic circular (circ)RNA	2	4,3	49,79	0,1316	chr9:7821220-7825615|chr9:7827010-7833505	128	GTGTGAGTTCTTGATACGGATGAAGGGTCAGGAGTTTGTTGATGAGATTCAAGCTAGATATCCTCATCTTCTTGAGCAGCTGTTGTCCACTTCAGACACCCCAGGAGAAGAAAATGCTGACCCTACAG
mmu_circCep126_2296	chr9|8092244|8101842|-	chr9	8092244	8101842	-	9598	circBase: mmu_circ_0015932, CIRCpedia: MMU_CIRCpedia_30673, circAtlas: mmu-AK129341_0005	circAtlas: hsa-CEP126_0012, CIRCpedia: HSA_CIRCpedia_175375	8092244	8092244	Cep126	ENSMUST00000037397.8	Exonic circular (circ)RNA	3	8,7,6	73,113,2110	0,2970,7488	chr9:8087426-8092244|chr9:8101842-8103318	2296	AAATTTTGTGATGAAGTCAATCAGATAACCAATTCTGAAACTCTCTCAAGTATAGACAGTCTTGAGGCTGGAGAGCGTGAAGAAATATACATCACACTTAGTATGAAGCCTTCCACGTCAACCCAGCAGAACTCTGTTCCCCTTCAGTCAGCAAATCTACAAGCAGCTCATTTAGACTGCTTTGATGAAGATAAACTGTCATTCTCTAAAACTCAGCATATAAACAATTGGCTTACAAACTTAGATGCTCAAAATAGTCAGCCTGTTGCATCTTTTTCAGATATTTTAATTAAATCTAATGTTCTGCCCTCGTGGGAATGTTTAAATAGTAAAGAACAAAATCCACCTGCTTTGAGCAGAACTGTGGGAAGAACCACAAGAACTACTAGTGACTCAATG…
mmu_circMaml2_1686	chr9|13531285|13532971|+	chr9	13531285	13532971	+	1686	circBase: mmu_circ_0015409, CIRCpedia: MMU_CIRCpedia_8369, circAtlas: mmu-Maml2_0002	circBase: hsa_circ_0024085, circAtlas: hsa-MAML2_0002, CIRCpedia: HSA_CIRCpedia_6176	13531285	13531285	Maml2	ENSMUST00000159294.9	Exonic circular (circ)RNA	1	2	1686	0	chr9:13298910-13531285|chr9:13532971-13608469	1686	CTCCAGGGCTCTTTGAAAAGAAAGCAAATAGTCAACTTGTCTCCTGCCAACAGCAAGAGGCCCAATGGCTTTGTTGACAGCTCATTTCTTGACATCAAAAGGATCAGAGTTGGGGAGAACCTTTCTACAGGTCAGGGGGGCCTCCCAGTAAATAATGGACAAAGTCAAATGATGCCAGGGCCCTTGACCATGAATCAAGCACCCCTGAGGAAGACTAATGCTCTACCACCTCCTGCACATTCCCCTGGCAACAATTTGTTTAACATGGGCTTAAAGGAGGTGAAGAAAGAACCTGGGGAGACCCTGTCCTGCAGTAAGCACATGAGTGACCAAATGACACAAGAGAGTGTTTTTACTAATAGGTTTGGAGATGACCCTGGAGATCAACTGATGGACCCT…
mmu_circMre11a_1078	chr9|14716651|14740711|+	chr9	14716651	14740711	+	24060	CIRCpedia: MMU_CIRCpedia_224519, circAtlas: mmu-Mre11a_0029	circAtlas: hsa-MRE11A_0064	14716651	14716651	Mre11a	ENSMUST00000034405.11	Exonic circular (circ)RNA	9	9,10,11,12,13,14,15,16,17	172,81,127,104,174,63,217,81,59	0,4448,6474,9812,11440,14060,19785,21179,24001	chr9:14714245-14716651|chr9:14740711-14742192	1078	ACATGTAGGCTTGCTGCGCATTAAAGGGAGAAAGATGAACATGCAGAAGCTGCCTCTCCGCACCGTGCGGCGGTTCTTCATAGAAGACGTGGTTCTGGCTAACCACCCAAACCTGTTCAACCCTGACAATCCTAAGGTGACCCAGGCCATCCAGAGCTTCTGTCTGGAGAAGATTGAAGAAATGCTTGACAGTGCTGAGCGGGAACGACTGGGGAATCCTCAGCAGCCGGGGAAGCCTCTTATCCGACTACGGGTGGACTATAGTGGAGGCTTTGAACCTTTCAACGTTCTTCGTTTTAGCCAGAAGTTTGTGGATCGAGTCGCTAACCCAAAAGATGTCATCCACTTTTTCAGGCACAGGGAACAAAAGGGAAAAACAGGAGAAGAGATCAACTTTGG…
mmu_circFat3_3306	chr9|16286244|16289550|-	chr9	16286244	16289550	-	3306	circBase: mmu_circ_0001746, circAtlas: mmu-Fat3_0007	circBase: hsa_circ_0000348, circAtlas: hsa-FAT3_0008, CIRCpedia: HSA_CIRCpedia_6027	16286244	16286244	Fat3	ENSMUST00000217308.3	Exonic circular (circ)RNA	1	2	3306	0	chr9:16158331-16286244|chr9:16289550-16412316	3306	GACGGACATGTGATATGATGAGTGTGACTATGGGACACTGTATGGGCACAAAGCCTCCTTCTTGCATCATTCTCCTGCTCCTGAAGCTGTTTGCCACTGTCTCCCAGGGGTTGCCAGGGACAGGGCCCCTGGGCTTCCACTTTACACACTCCACCTATAATGCTACAGTGTATGAGAACTCAGCAGCGCGGACCTATGTCAACAGCCAGAGCAGAATGGGCATCACCTTAATAGACCTGTCCTGGGATATCAAGTACAGAATAGTGTCTGGTGATGAGGAAGGATTTTTCAAAGCTGAGGAGGTCATCATTGCAGATTTCTGCTTTCTCAGGATAAGAACTAAAGGTGGCAATTCTGCCATATTGAACAGGGAAATCCAAGACAATTATTTATTAATTA…
mmu_circZfp426_287	chr9|20384323|20387774|-	chr9	20384323	20387774	-	3451	circBase: mmu_circ_0015428, CIRCpedia: MMU_CIRCpedia_12939, circAtlas: mmu-Zfp426_0001		20384323	20384323	Zfp426	ENSMUST00000168095.8	Exonic circular (circ)RNA	3	4,3,2	81,123,83	0,1883,3368	chr9:20383077-20384323|chr9:20387774-20389428	287	GTCCTTCAGAGGACTCAGGCTGCCTTCAGGAACGAAAAATAGCAGCAGAAATGATGTTGGTTGATTGCCTGACAGATGATCAGGAGTTAGTGAGCTTTGAGGATGTGATTGTGGACTTTACCCAAGAGGAGTGGAGCTCACTGAACCCAGATCAGAGGAACCTCTACAGAGATGTGATGCTGGAGAACTACCAGAACCTGGCCACAGGTATCAGCTCATCAAACCCAGTTTGATCTCTTGGTTGGAACAAGAAGAGTTTAGTAAAGGTCAGAAGATAGTTTTCCCAG
mmu_circCarm1_338	chr9|21480750|21486814|+	chr9	21480750	21486814	+	6064	circBase: mmu_circ_0001751, CIRCpedia: MMU_CIRCpedia_13299, circAtlas: mmu-Carm1_0001	circBase: hsa_circ_0004552, circAtlas: hsa-CARM1_0001, CIRCpedia: HSA_CIRCpedia_24645	21480750	21480750	Carm1	ENSMUST00000034703.15	Exonic circular (circ)RNA	3	2,3,4	126,107,105	0,5032,5959	chr9:21458526-21480750|chr9:21486814-21490694	338	ATGAAGATGTGTGTGTTTTCAAGTGCTCGGTGTCCCGAGAGACAGAGTGCAGTCGTGTGGGCAGACAGTCCTTCATCATCACCCTGGGCTGCAACAGCGTCCTCATCCAGTTTGCCACACCCCACGATTTCTGTTCTTTCTACAACATCCTGAAAACCTGTCGGGGCCACACACTGGAGCGCTCTGTGTTCAGTGAGCGGACAGAGGAATCCTCAGCTGTGCAGTACTTCCAGTTCTATGGCTACCTATCCCAGCAGCAGAACATGATGCAGGACTATGTGCGGACAGGCACCTACCAGCGTGCGATCCTGCAGAACCACACGGACTTCAAGGACAAG
mmu_circAnln_1367	chr9|22262215|22275396|-	chr9	22262215	22275396	-	13181	circAtlas: mmu-Anln_0009		22262215	22262215	Anln	ENSMUST00000040912.9	Exonic circular (circ)RNA	12	20,19,18,17,16,15,14,13,12,11,10,9	113,22,39,57,49,127,183,136,148,146,236,111	0,956,1294,1863,2410,5132,7200,7693,9490,9902,11766,13070	chr9:22250384-22262215|chr9:22275396-22279681	1367	GTTCCACTGAAAGCGAAATGACAAAGTCCAGCCCTTTGAAAATCACGTTGTTTTTAGAAGAAGAAAAATCCTTAAAAGTAGCATCAGACCTGGAGGTTGAGCAGAACACTGAAGCAGTGCGTGAGGTTGAGATGAGTGTGGACGATGAGGACATCAATAGCTCCAGAGTCATTAACGACATCTTCAGTGACGTCCTAGAGGAAGGGGAGCTGGATGTGGAAAAGAGCCAAGAGGAGATGGACCAAGTGGGAGCAGAAAACAGTGAGGAGCAGGAAGATGCGCTCAATATCTCTTCAATGTCTTTACTTGCTCCGCTAGCTCAGACGGTCGGTGTGGTGAGCCTAGAGAATGTAATTTCTTCACCTCCGTCGGAATTGAGAGACTCTAACCTAAGCGCTG…
mmu_circBbs9_453	chr9|22402113|22425389|+	chr9	22402113	22425389	+	23276	circBase: mmu_circ_0001754, CIRCpedia: MMU_CIRCpedia_13559, circAtlas: mmu-Bbs9_0016	circBase: hsa_circ_0003162, circAtlas: hsa-BBS9_0009, CIRCpedia: HSA_CIRCpedia_57924	22402113	22402113	Bbs9	ENSMUST00000039798.16	Exonic circular (circ)RNA	4	2,3,4,5	123,151,65,114	0,5891,13227,23162	chr9:22387351-22402113|chr9:22425389-22479000	453	GTTGAAAGGAAATGTCCTTATTTAAAGCCCGTGACTGGTGGTCTACTGTGTTGGGAGAAAAAGAAGAATTTGACCAGGGCTGCTTATGCTTGGCTGATGTGGACAACAGTGGGAACGGCCACGATAAAATCATTGTGGGCAGCTTCATGGGCTACCTGAGAATCTTTAGTCCCCATTCTGTAAAAGCTGGAGGTGGGCCTCAGGCTGAAGATTTACTTCTAGAAGTGCATCTGCGGGACCCAGTGCTGCAAGTGGAAGTCGGGAAGTTTGTCTCGGGCACCGAGATGCTTCATCTGGCCGTGCTGCACTCCCGGAAGCTCTGTGTCTACTCCGTCTCAGGGACATTGGGAAATGTGGAACATGGAAACCAATATCAGATAAAACTAATGTATGAGCACC…
mmu_circBbs9_1480	chr9|22486406|22590360|+	chr9	22486406	22590360	+	103954	CIRCpedia: MMU_CIRCpedia_221641, circAtlas: mmu-Bbs9_0048	circAtlas: hsa-BBS9_0018	22486406	22486406	Bbs9	ENSMUST00000039798.16	Exonic circular (circ)RNA	12	7,8,9,10,11,12,13,14,15,16,17,18	85,184,130,179,77,54,103,105,141,96,173,153	0,3526,4353,53831,60500,63619,68634,70853,80114,83939,95674,103801	chr9:22479175-22486406|chr9:22590360-22705046	1480	GTACCAGGTACTTGCCTTTGCCACAGATGCAGACAAGAAGCAGGAGATGGAACAGCAAAAACTTGGTTCTGGAAAGCGGCTAGTTGTGGACTGGACTCTGAATATTGGCGAGCAAGCCCTTGATATCTGTATCTTCCCTTTGAACCAATCTGCATCTTCTGTTTTTGTTCTTGGTGAGAGAAACTTCTTTTGCCTAAAGGATAATGGGCAGATTCGATTCATGAAGAAGCTCGGTTATAACCCCAGTTGTTTTCTACCGTACTGCTCAGTTTCTGAAGGTACAATAAATACTTTGATTGGAAACCATAACCACATGCTGCATATTTACCAGGACGTGACACTGAAGTGGGCCACACAACTCCCCCACGTCCCCGTGGCCGTCAGAGTAGGCTGTTTTCA…
mmu_circBbs9_445	chr9|22555040|22570441|+	chr9	22555040	22570441	+	15401	circBase: mmu_circ_0015468, CIRCpedia: MMU_CIRCpedia_13585, circAtlas: mmu-Bbs9_0032	circBase: hsa_circ_0079811, circAtlas: hsa-BBS9_0027, CIRCpedia: HSA_CIRCpedia_57931	22555040	22555040	Bbs9	ENSMUST00000039798.16	Exonic circular (circ)RNA	4	13,14,15,16	103,105,141,96	0,2219,11480,15305	chr9:22550079-22555040|chr9:22570441-22582080	445	ATTACCCTGCAGAACCGAGTGGTGTTGCAGAAGGTCAAGCTGTCTATCTATGTGCAGCCTCCACTACAGTTGACTTGTGATCAGTTCACCTTTGACTTCACGGTTCCAGATATGACGAGTTCAGTAGCGTTTTCTGTGTACCTGAAGAGAAACTACACACCATCCGAGTTAGAAGGAAATGCTGTTGTTTCTTACTCCAGACCGACAGGTATTCCTCGGGTTGTCCAATGTAAATTTAGACTTCCTCTGAAACTGATTTGCCTACCTGGTCAGCCTTCAAAAACTGCAAGCCACAAACTAACTATAGACACCAACAAATCTCCTGTCAGTCTGCTCGGTCTCTTCCCAGACTTTGCCAACCCATCAGATGACGACCAAGTGAATGTAATGGGCTTCCGT…
mmu_circBbs9_771	chr9|22555040|22590360|+	chr9	22555040	22590360	+	35320	circBase: mmu_circ_0001755, CIRCpedia: MMU_CIRCpedia_13587, circAtlas: mmu-Bbs9_0015	circBase: hsa_circ_0079812, circAtlas: hsa-BBS9_0020, CIRCpedia: HSA_CIRCpedia_57932	22555040	22555040	Bbs9	ENSMUST00000039798.16	Exonic circular (circ)RNA	6	13,14,15,16,17,18	103,105,141,96,173,153	0,2219,11480,15305,27040,35167	chr9:22550079-22555040|chr9:22590360-22705046	771	ATTACCCTGCAGAACCGAGTGGTGTTGCAGAAGGTCAAGCTGTCTATCTATGTGCAGCCTCCACTACAGTTGACTTGTGATCAGTTCACCTTTGACTTCACGGTTCCAGATATGACGAGTTCAGTAGCGTTTTCTGTGTACCTGAAGAGAAACTACACACCATCCGAGTTAGAAGGAAATGCTGTTGTTTCTTACTCCAGACCGACAGGTATTCCTCGGGTTGTCCAATGTAAATTTAGACTTCCTCTGAAACTGATTTGCCTACCTGGTCAGCCTTCAAAAACTGCAAGCCACAAACTAACTATAGACACCAACAAATCTCCTGTCAGTCTGCTCGGTCTCTTCCCAGACTTTGCCAACCCATCAGATGACGACCAAGTGAATGTAATGGGCTTCCGT…
mmu_circBbs9_563	chr9|22566520|22590360|+	chr9	22566520	22590360	+	23840	circBase: mmu_circ_0001756, CIRCpedia: MMU_CIRCpedia_13592, circAtlas: mmu-Bbs9_0005	circBase: hsa_circ_0008336, circAtlas: hsa-BBS9_0005, CIRCpedia: HSA_CIRCpedia_57936	22566520	22566520	Bbs9	ENSMUST00000039798.16	Exonic circular (circ)RNA	4	15,16,17,18	141,96,173,153	0,3825,15560,23687	chr9:22557364-22566520|chr9:22590360-22705046	563	GTATTCCTCGGGTTGTCCAATGTAAATTTAGACTTCCTCTGAAACTGATTTGCCTACCTGGTCAGCCTTCAAAAACTGCAAGCCACAAACTAACTATAGACACCAACAAATCTCCTGTCAGTCTGCTCGGTCTCTTCCCAGACTTTGCCAACCCATCAGATGACGACCAAGTGAATGTAATGGGCTTCCGTCTCCTAGGAGGCGCTCGAGTGACTCTTCTTGCTTCCAGAACATCCCAACGATACCGCATTCAGAGCGAACAGTTTGAAGATCTCTGGCTCATAACCAATGAACTCATCCTCCGCCTTCAGGAACATTTTGAAAAACAGGGAACCAAAGACTTTTCGTGTTCTTTTTCTGGGTGTGTGCCCCTTCAAGAATATTTTGAGTTGATTGATC…
mmu_circBbs9_243	chr9|22798876|22799292|+	chr9	22798876	22799292	+	416	circBase: mmu_circ_0001757, CIRCpedia: MMU_CIRCpedia_13624, circAtlas: mmu-Bbs9_0033		22798876	22798876	Bbs9	ENSMUST00000124076.2	Exonic circular (circ)RNA	2	4,5	108,135	0,281	chr9:22723839-22798876|chr9:22799292-22799522	243	GTGGCTGTACTCCAATCCCAGAGTCAGACCTAGAGGAAAGGTCACTAGATGACTCCACAGAGCTGTTTACCAACCACAAGCACCTCATGACCGAGCCCCCCATGCCTGAAGTCTCAGCCCGCCAAGGAGTTTTGGAATAGTCTGGAGTAATGCTAATGAGTTGAGGGGAGAGGCCATTACAGAGGCTACCCTGTCTGGACACTGTGTTCCCATCCCGGTGCTGTGCCAAGCTCATCTCTGGAG
mmu_circAcad8_458	chr9|26901415|26903556|-	chr9	26901415	26903556	-	2141	circAtlas: mmu-Acad8_0002		26901415	26901415	Acad8	ENSMUST00000120367.8	Exonic circular (circ)RNA	4	5,4,3,2	73,114,170,101	0,459,1120,2040	chr9:26896896-26901415|chr9:26903556-26910689	458	CTTCCTTGGGGCTAAATGAAGAACAGAAAGGATTTCAGAAAGTGGCCTTTGACTTTGCAGCTCGGGAAATGGCTCCCAATATGGCGGAGTGGGATCAGAAGGAGCTGTTCCCTGTGGATGTGATGCGGAAGGCTGCACAGCTGGGATTTGGGGGGGTCTATGTGCGAACAGATGTGGGTGGATCTGGACTGTCTCGCCTTGATACTTCTGTCATCTTTGAAGCCTTGGCCACAGGCTGCACCAGCACCACTGCCTATATAAGCATCCACAACATGTGTGCCTGGATGATTGATAGCTTTGGAAATGAGGAACAGAGGCACAAATTTTGCCCACCGCTCTGTACCATGGAGAAGTTTGCTTCCTACTGCCTCACTGAACCAGGTGCTGGGAGTGATGCTG…
mmu_circArhgap32_286	chr9|32040865|32064420|+	chr9	32040865	32064420	+	23555	circBase: mmu_circ_0015520, CIRCpedia: MMU_CIRCpedia_16382, circAtlas: mmu-Arhgap32_0004	circBase: hsa_circ_0007843, circAtlas: hsa-ARHGAP32_0001, CIRCpedia: HSA_CIRCpedia_3714	32040865	32040865	Arhgap32	ENSMUST00000174641.8	Exonic circular (circ)RNA	3	2,3,4	109,92,85	0,22352,23470	chr9:32027547-32040865|chr9:32064420-32081385	286	AAAGATGAAGTCCTCAATACATTCTGAAGAGGATGATTTTGTTCCAGAGCTACATAGAAATGTTCACCCCCGAGAGCGGCCTGATTGGGAGGAAACACTCAGCGCAATGGCAAGAGGAGCAGATGTCCCTGAGATCCCTGGAGACCTGACTCTTAAGTCCTGTGGCAGTACAGCGAGCACGAAGGTTAAGCATGTGAAGAAGTTACCCTTCACAAAGGGACACTTTCCAAAGATGGCTGAATGTGCACATTTTCATTATGAGAACGTGGAGTTTGGCAGCATACAG
mmu_circArhgap32_432	chr9|32093137|32101357|+	chr9	32093137	32101357	+	8220	circBase: mmu_circ_0001764, CIRCpedia: MMU_CIRCpedia_16401, circAtlas: mmu-Arhgap32_0001	circBase: hsa_circ_0024840, circAtlas: hsa-ARHGAP32_0002, CIRCpedia: HSA_CIRCpedia_3706	32093137	32093137	Arhgap32	ENSMUST00000174641.8	Exonic circular (circ)RNA	4	6,7,8,9	138,93,123,78	0,4487,5792,8142	chr9:32081472-32093137|chr9:32101357-32119479	432	GGCAAGAGTTGGATTGTTAAAAGAAGTTATGAAGATTTTCGGGTACTCGACAAACATCTTCATCTCTGCATTTATGACCGCCGATTCTCCCAGCTCACAGAGCTTCCCCGCTCTGACGTCCTGAAGGACAGTCCTGAGTCGGTTACTCAGATGCTTACAGCTTACCTGTCACGCCTTTCAACTATCGCTGGCAACAAGATCAACTGTGGGCCTGCCCTTACCTGGATGGAGATCGACAATAAGGGAAACCATCTTCTAGTTCACGAGGAGTCGTCCATCAACACTCCTGCTGTCGGTGCTGCCCATGTTATCAAGCGCTACACCGCTCGGGCCCCTGATGAACTGACATTAGAGGTGGGAGACATCGTTTCTGTTATTGACATGCCTCCCAAAGTATTA…
mmu_circArhgap32_514	chr9|32093137|32119561|+	chr9	32093137	32119561	+	26424	circBase: mmu_circ_0001765, CIRCpedia: MMU_CIRCpedia_16402, circAtlas: mmu-Arhgap32_0002	circBase: hsa_circ_0024837, circAtlas: hsa-ARHGAP32_0004, CIRCpedia: HSA_CIRCpedia_3704	32093137	32093137	Arhgap32	ENSMUST00000174641.8	Exonic circular (circ)RNA	5	6,7,8,9,10	138,93,123,78,82	0,4487,5792,8142,26342	chr9:32081472-32093137|chr9:32119561-32150557	514	GGCAAGAGTTGGATTGTTAAAAGAAGTTATGAAGATTTTCGGGTACTCGACAAACATCTTCATCTCTGCATTTATGACCGCCGATTCTCCCAGCTCACAGAGCTTCCCCGCTCTGACGTCCTGAAGGACAGTCCTGAGTCGGTTACTCAGATGCTTACAGCTTACCTGTCACGCCTTTCAACTATCGCTGGCAACAAGATCAACTGTGGGCCTGCCCTTACCTGGATGGAGATCGACAATAAGGGAAACCATCTTCTAGTTCACGAGGAGTCGTCCATCAACACTCCTGCTGTCGGTGCTGCCCATGTTATCAAGCGCTACACCGCTCGGGCCCCTGATGAACTGACATTAGAGGTGGGAGACATCGTTTCTGTTATTGACATGCCTCCCAAAGTATTA…
mmu_circArhgap32_679	chr9|32157742|32162083|+	chr9	32157742	32162083	+	4341	CIRCpedia: MMU_CIRCpedia_16463, circAtlas: mmu-Arhgap32_0022		32157742	32157742	Arhgap32	ENSMUST00000174641.8	Exonic circular (circ)RNA	5	14,15,16,17,18	83,108,146,196,146	0,661,1039,1933,4195	chr9:32157358-32157742|chr9:32162083-32165362	679	GATGCTGTTTCAGCAGCAACGGATGAAGAACGGTTGATAAAAATCCATGATGTCATCCAGCAACTCCCCCCACCACACTATAGAACCCTGGAGTTCCTGATGAGACACCTGTCTCTTCTAGCAGACTATTGCTCCATCACAAATATGCATGCGAAAAACCTTGCCATTGTGTGGGCACCAAACCTGCTGAGATCAAAGCAGATAGAGTCAGCTTGCTTCAGTGGGACAGCAGCTTTCATGGAAGTGAGGATTCAGTCTGTGGTTGTTGAATTCATTCTCAATCATGTGGATGTGCTCTTCAGTGGCAAAATCAGCGCTGTCATGCAGGAAGGAGCAGCTTCTCTGTCAAGGCCCAAGTCCCTGCTGGTCTCGTCTCCATCTACCAAGCTGCTGACATTG…
mmu_circSrpr_931	chr9|35123643|35125569|+	chr9	35123643	35125569	+	1926			35123643	35123643	Srpr	ENSMUST00000034541.12	Exonic circular (circ)RNA	7	3,4,5,6,7,8,9	164,161,157,154,89,119,87	0,372,782,1035,1399,1589,1839	chr9:35123371-35123643|chr9:35125569-35125855	931	GTTGGCTTTCAGAAGATCCTCACGCTGACCTATGTAGACAAGTTGATAGATGATGTGCACCGACTGTTCCGGGATAAGTATCGCACAGAGATCCAACAACAGAGTGCTTTAAGTCTATTGAATGGCACATTTGATTTCCAAAATGACTTCCTGCGGCTCCTTCGTGAAGCAGAGGAGAGCAGTAAGATCCGTGCTCCCACTACCATGAAGAAATTTGAAGATTCTGAAAAAGCTAAGAAACCTGTGAGGTCCATGATTGAAACACGGGGGGAAAAGACCAAGGAAAAAGCAAAAAACAACAAAAAAAGGGGGGCCAAAAAGGAAGGTTCTGATGGCACTTTGGCTACTAGCAAAACAGCCCCTGCAGAAAAGTCAGGTCTCTCAGCGGGACCTGAGAAT…
mmu_circStt3a_774	chr9|36654711|36661029|-	chr9	36654711	36661029	-	6318	CIRCpedia: MMU_CIRCpedia_18196, circAtlas: mmu-Stt3a_0011		36654711	36654711	Stt3a	ENSMUST00000120381.9	Exonic circular (circ)RNA	5	13,12,11,10,9	189,156,92,156,181	0,580,3138,4509,6137	chr9:36653126-36654711|chr9:36661029-36662477	774	CCCGTCCTTTCATCAGAACACATGGCAGCCTTTGGAGTGTTTGGTCTCTGTCAGATCCATGCTTTCGTAGATTACCTGCGCAGCAAGTTGAATCCACAGCAATTCGAAGTTCTTTTCCGGAGTGTTATCTCCCTGGTTGGCTTTGTCCTCCTCACTGTGGGAGCTCTCCTCATGCTAACAGGAAAAATTTCTCCCTGGACAGGGCGTTTCTACTCTCTGCTGGATCCCTCTTATGCTAAGAATAACATTCCCATTATTGCATCTGTTTCTGAGCACCAGCCCACAACCTGGTCTTCCTACTATTTTGATCTACAGCTCCTTGTCTTCATGTTTCCAGTTGGCCTCTATTACTGCTTTAGCAACCTGTCTGATGCTCGGATTTTTATCATCATGTATGGT…
mmu_circCcdc15_1215	chr9|37225582|37253917|-	chr9	37225582	37253917	-	28335	CIRCpedia: MMU_CIRCpedia_37893, circAtlas: mmu-Ccdc15_0028		37225582	37225582	Ccdc15	ENSMUST00000037275.6	Exonic circular (circ)RNA	5	8,7,6,5,4	66,729,120,114,186	0,872,2121,6110,28149	chr9:37224795-37225582|chr9:37253917-37255179	1215	GCAGAAAAGGAAGGCTCTATAGCCATGCAGTATTCAGATTTGGCACATTTATCTTCTAAAAGGACAAGTGTTTTCCCTAGCAATTTGAATGCTGCTGTTGGAAGGTTTAGGTTACCCACTTCCCAGGTGCTTGGTGATGCAATAGAAGATGGAGAGAATCAGTTGTTTCAACAACAAGCTCAAGCTCTTAGTCAAACTATGAAACAGGCACGTCACCAGCTGGCATCCTTTAAAACTGTGAGTGAAAAAAAGACACCAGTGCTTCCAAATGGTGGAAGGAAAGGTTGTCCCACCCAAGAGGGCCTTGGCTGTGGGAAAATTTCATTTGTTGCTGTAAGTGAGGAGAGAGATGCTTTGTTTGTGAGCTGCCAGCAGGATTTCCTTTCTGAAGACAAAGAA…
mmu_circSorl1_909	chr9|41911539|41925870|-	chr9	41911539	41925870	-	14331	circBase: mmu_circ_0015580, CIRCpedia: MMU_CIRCpedia_19774, circAtlas: mmu-Sorl1_0021	CIRCpedia: HSA_CIRCpedia_374161	41911539	41911539	Sorl1	ENSMUST00000060989.9	Exonic circular (circ)RNA	7	31,30,29,28,27,26,25	156,135,132,132,108,126,120	0,1227,2310,3742,5562,7935,14211	chr9:41907616-41911539|chr9:41925870-41929411	909	AGATGCACCAGTGTCGTAGCGACGAGTTCAACTGCAGCTCTGGGATGTGCATCCGGTCCTCCTGGGTGTGCGATGGAGACAACGACTGTAGGGACTGGTCTGATGAAGCCAACTGTACTGCCATCTATCATACCTGTGAGGCCTCCAACTTCCAGTGCCACAATGGCCACTGCATCCCCCAGCGATGGGCATGTGACGGTGATGCGGATTGCCAGGATGGCTCTGACGAAGATCCCGTCAGCTGTGAGAAAAAGTGCAATGGATTCCACTGCCCAAACGGCACGTGCATCCCGTCCAGCAAGCATTGTGATGGGCTGAGGGACTGCCCCGACGGCTCCGATGAGCAGCACTGTGAGCCCTTCTGCACGCGCTTCATGGACTTCGTGTGTAAGAACCGTC…
mmu_circTbcel_501	chr9|42348410|42354371|-	chr9	42348410	42354371	-	5961	circBase: mmu_circ_0001766, CIRCpedia: MMU_CIRCpedia_19865, circAtlas: mmu-Tbcel_0002	circBase: hsa_circ_0095210, circAtlas: hsa-TBCEL_0002, CIRCpedia: HSA_CIRCpedia_119750	42348410	42348410	Tbcel	ENSMUST00000125995.8	Exonic circular (circ)RNA	3	7,6,5	117,127,257	0,1982,5704	chr9:42327445-42348410|chr9:42354371-42355702	501	GTTGGAGGAGCTCTTCCTGTGCCTTAATGACTATGAAACAGTGTCTTGTCCTTCTGTCTGCTGTCATTCCCTCAAGCTCCTACACATCACAGACAACAACCTCCAAGACTGGACTGAAATCCGAAAGCTGGGTGTAATGTTTCCTTCACTGGATACCCTGGTCCTGGCCAACAATCACTTGAATGCAATCGAGGAGCCTGCTGACTCCCTGGCTAGGTTGTTCCCTAATCTGCGGTCCATCAGCCTCCACAAGTCAGGTTTGCAGTCCTGGGAAGACATTGACAAACTAAATTCATTCCCCAAGCTTGAAGAAGTGAGATTGCTAGGAATTCCTCTTCTACAGCCGTATACCACCGAGGAACGCAGGAAATTGGTGGTGGCCAGATTGCCCTCCGTTTC…
mmu_circArhgef12_2278	chr9|42888931|42919404|-	chr9	42888931	42919404	-	30473		circAtlas: hsa-ARHGEF12_0261, CIRCpedia: HSA_CIRCpedia_143162	42888931	42888931	Arhgef12	ENSMUST00000072767.7	Exonic circular (circ)RNA	21	33,32,31,30,29,28,27,26,25,24,23,22,21,20,19,18,17,16,15,14,13	168,76,78,101,115,126,86,147,155,36,133,213,106,115,33,138,106,43,99,111,93	0,570,1760,4312,6738,8826,11324,12339,14238,14900,15353,19938,21430,22312,22721,23333,23810,24222,27908,28200,30380	chr9:42887416-42888931|chr9:42919404-42921474	2278	GAGCCGCAGTCGCTGGTCGGCAGTCCCTCCACCCGGGGCGCCCCTCACATCATTGGAGCAGAGGATGATGATTTTGGTACTGAGCATGAGCAGATCAATGGACAGTGCAGCTGTTTCCAGAGCATTGAATTGCTGAAGTCTCGCCCTGCTCACTTGGCTGTTTTCTTACACCATGTAGTCTCACAGTTTGACCCTGCAACATTGCTCTGTTATCTCTATTCAGACCTGTATAAGCAGACAAACTCCAAGGAGACTCGGCGTGTCTTCCTGGAGTTTCATCAGTTCTTCTTGGACCGGTCTGCACACCTGAAGGTTCCAGTTCCTGAGGAAATCTCCGTGGATCTAGAAAAGAGAAGACCTGAGCTTATTCCTGAGGATCTGCATCGCCTCTACATTCAG…
mmu_circVps11_515	chr9|44263893|44264651|-	chr9	44263893	44264651	-	758	CIRCpedia: MMU_CIRCpedia_40117, circAtlas: mmu-Vps11_0001	circBase: hsa_circ_0024531	44263893	44263893	Vps11	ENSMUST00000034644.10	Exonic circular (circ)RNA	3	14,13,12	172,203,140	0,312,618	chr9:44260422-44263893|chr9:44264651-44265133	515	GCCAAGGAGAAACTTCATGCAGAGGCCATCTCCCTGCTGAAGAGTGGCCGATTCTGTGACGTGTTTGACAAGGCATTGGTTCTGTGCCAGATGCACGACTTCCAGGATGGGGTCCTTTACCTCTATGAGCAGGGGAAGCTGTTCCAGCAGATCATGCATTACCACATGCAGCACGAGCAGTACCGGCAGGTGATTGCCGTGTGTGAGCGCCATGGAGAGCAGGAGCCCTCCCTGTGGGAACAGGCCCTCAGCTACTTCGCCCGCAAGGAGGAGGACTGCAAGGAGTATGTGGCGGCTGTGCTCAGGCACATTGAGAACAAGAGCCTCATGCCGCCTCTTCTAGTGGTGCAGACCCTGGCCCACAACTCCACAGCTACCCTGTCTATCATCCGAGATTAC…
mmu_ciHyou1_154	chr9|44300924|44301078|+	chr9	44300924	44301078	+	154			44300924	44300924	Hyou1	ENSMUST00000066601.13	Circular intronic (ci)RNA	1	24	154	0	chr9:44300924-44302132	154	GTGAGTTGGGGACCTGGGGAATGAGACATTTCATTAGTCTAGGGGCAGGCAAATTGGCAAGTATGCTCTATTTCAGGTCGGTGAATGTGGTGGCCTTTAGTTTTTAGAAGCATTGCGTTTTCTTTGGAAAAAAAACAAGGGCAAAGACAGGCTG
mmu_circKmt2a_494	chr9|44735621|44738256|-	chr9	44735621	44738256	-	2635	CIRCpedia: MMU_CIRCpedia_20404, circAtlas: mmu-Kmt2a_0008		44735621	44735621	Kmt2a	ENSMUST00000002095.11	Exonic circular (circ)RNA	4	24,23,22,21	79,118,159,138	0,196,1065,2497	chr9:44734685-44735621|chr9:44738256-44740080	494	GATGCTGGCCGTTTGCTGTACATTGGCCAAAATGAGTGGACACATGTGAACTGTGCTTTGTGGTCAGCAGAAGTGTTTGAAGATGATGACGGATCACTGAAGAATGTGCATATGGCTGTGATTAGGGGCAAGCAGCTGAGATGTGAATTCTGCCAGAAGCCAGGAGCCACCGTGGGTTGCTGCCTCACATCTTGCACCAGCAACTACCATTTCATGTGTTCCCGGGCCAAGAACTGTGTCTTCCTGGATGATAAAAAAGTGTATTGTCAGCGGCATCGGGATTTGATCAAAGGCGAGGTGGTTCCTGAGAATGGATTTGAAGTTTTTAGAAGAGTGTTTGTAGATTTTGAAGGAATCAGCTTGCGCAGGAAGTTCCTTAATGGCTTGGAACCAGAAAAT…
mmu_circKmt2a_790	chr9|44735817|44741420|-	chr9	44735817	44741420	-	5603			44735817	44735817	Kmt2a	ENSMUST00000002095.11	Exonic circular (circ)RNA	6	23,22,21,20,19,18	118,159,138,107,194,74	0,869,2301,4263,4557,5529	chr9:44735700-44735817|chr9:44741420-44741691	790	CAAATGGAGCGAGTTTTTCCGTGGTTCAGTGTCAAAAAGTCTAGATTTTGGGAGCCAAATAAAGTATCAAACAACAGTGGGATGTTACCAAACGCAGTGCTTCCGCCTTCACTTGACCATAATTATGCTCAGTGGCAGGAGCGAGAGGAGAGCAGCCACACTGAGCAGCCTCCTCTAATGAAGAAAATCATTCCAGCTCCCAAACCCAAAGGACCCGGAGAGCCAGACTCGCCCACGCCGCTCCACCCGCCTACACCCCCGATCTTGAGTACTGATCGGAGTCGAGAAGACAGTCCAGAGCTGAATCCACCCCCAGGCATCGATGACAACCGACAGTGTGCACTGTGTCTGATGTACGGCGATGACAGTGCTAATGATGCTGGCCGTTTGCTGTACATT…
mmu_circKmt2a_301	chr9|44740080|44740568|-	chr9	44740080	44740568	-	488	circBase: mmu_circ_0001768, CIRCpedia: MMU_CIRCpedia_20406, circAtlas: mmu-Kmt2a_0007	circAtlas: hsa-KMT2A_0046, CIRCpedia: HSA_CIRCpedia_155654	44740080	44740080	Kmt2a	ENSMUST00000002095.11	Exonic circular (circ)RNA	2	20,19	107,194	0,294	chr9:44738256-44740080|chr9:44740568-44741346	301	CAGTGGGATGTTACCAAACGCAGTGCTTCCGCCTTCACTTGACCATAATTATGCTCAGTGGCAGGAGCGAGAGGAGAGCAGCCACACTGAGCAGCCTCCTCTAATGAAGAAAATCATTCCAGCTCCCAAACCCAAAGGACCCGGAGAGCCAGACTCGCCCACGCCGCTCCACCCGCCTACACCCCCGATCTTGAGTACTGATCGGAGTCGAGAAGACAGTCCAGAGCTGAATCCACCCCCAGGCATCGATGACAACCGACAGTGTGCACTGTGTCTGATGTACGGCGATGACAGTGCTAAT
mmu_ciGm39326_76	chr9|44791471|44791547|+	chr9	44791471	44791547	+	76			44791471	44791471	Gm39326	ENSMUST00000213180.2	Circular intronic (ci)RNA	1	2	76	0	chr9:44791471-44791661	76	GTAGAGAGAAAGCTTTCCCCGAGGGGTAGGGCGGAACGAGGAGGCCTGGTGTGCAGGAGGTGGGAGTGGGCTGGTG
mmu_circRnf214_1227_1	chr9|45777863|45802241|-	chr9	45777863	45802241	-	24378			45777863	45777863	Rnf214	ENSMUST00000161203.8	Exonic circular (circ)RNA	9	14,13,12,11,10,9,8,7,6	96,105,133,377,99,91,89,97,140	0,381,934,1173,2613,2888,4980,5305,24238	chr9:45776296-45777863|chr9:45802241-45807382	1227	GAGATACTAAAGGCCATTCAGGATGTGACCATAAAGCGAGAAGAAACCAAGAAGAAGATAGAGAAAGAAAAGAAGGAGTTCTTGCAGAAGGAGCAGGACCTGAAAGCTGAAATCGAGAAGCTCTGTGAGAAGGGCAGAAGAGAAGTGTGGGAAATGGAACTGGATAGACTCAAGAACCAGGATGGTGAAATCAACCGGAATATTATGGAAGAGACAGAGCGGGCCTGGAAAGCAGAGATACTGTCACTAGAGAGCCGGAAGGAGTTGCTGGTGTTGAAACTGGAAGAAGCAGAAAAAGAAGCAGAACTTCATCTGACTTACCTCAAGTCAACTCCTCCAACACTAGAGACAGTTCGTTCCAAACAAGAGTGGGAGACAAGACTGAATGGAGTTCGGATA…
mmu_circRnf214_763	chr9|45780476|45811554|-	chr9	45780476	45811554	-	31078	CIRCpedia: MMU_CIRCpedia_20721, circAtlas: mmu-Rnf214_0009	circAtlas: hsa-RNF214_0027	45780476	45780476	Rnf214	ENSMUST00000161203.8	Exonic circular (circ)RNA	8	10,9,8,7,6,5,4,3	99,91,89,97,140,141,60,46	0,275,2367,2692,21625,26906,29253,31032	chr9:45779413-45780476|chr9:45811554-45816103	763	CCCCAAAGACTCTGCCCAGAAACAGAAGAACTTGTCTCCGCCGAGTACTGACTTTAAAACAGCAGATTCGGAAGTAAACACAGACCAAGATATTGAAAAGAATCTGGACAAAATGATGACAGAGAGAACTCTGTTGAAGGAGCGTTACCAAGAAGTCCTGGACAAGCAGAGGCAGGTGGAGAGTCAGCTCCAGGTGCAGTTAAAGCAGCTTCAGCAAAGGCGAGAAGAAGAAATGAAGAATCACCAGGAGATACTAAAGGCCATTCAGGATGTGACCATAAAGCGAGAAGAAACCAAGAAGAAGATAGAGAAAGAAAAGAAGGAGTTCTTGCAGAAGGAGCAGGACCTGAAAGCTGAAATCGAGAAGCTCTGTGAGAAGGGCAGAAGAGAAGTGTGGGA…
mmu_circPafah1b2_418	chr9|45884239|45890027|-	chr9	45884239	45890027	-	5788	circBase: mmu_circ_0001770, CIRCpedia: MMU_CIRCpedia_20756, circAtlas: mmu-Pafah1b2_0004	circBase: hsa_circ_0007827, circAtlas: hsa-PAFAH1B2_0004, CIRCpedia: HSA_CIRCpedia_3335	45884239	45884239	Pafah1b2	ENSMUST00000172450.3	Exonic circular (circ)RNA	4	5,4,3,2	123,117,90,88	0,2139,3099,5700	chr9:45880264-45884239|chr9:45890027-45896002	418	GTGTAGAATGAGCCAAGGAGACTCGAACCCAGCAGCTATTCCACATGCCGCAGAAGATATTCAAGGAGATGACAGGTGGATGTCTCAGCATAATAGGTTTGTTCTGGACTGTAAAGACAAAGAACCAGATGTGCTGTTTGTGGGGGACTCCATGGTACAGCTAATGCAGCAGTACGAGATATGGCGGGAGCTGTTTTCCCCACTTCATGCTCTTAATTTTGGAATTGGGGGAGATACAACACGACATGTTTTATGGCGACTAAAGAATGGAGAGCTGGAGAACATTAAGCCTAAGGTCATTGTTGTCTGGGTAGGGACAAACAACCACGAAAATACAGCAGAAGAAGTAGCAGGTGGGATTGAGGCTATTGTACAACTTATAAACACGCGGCAGCCACA…
mmu_circGm31432_274	chr9|46444054|46445266|+	chr9	46444054	46445266	+	1212	circBase: mmu_circ_0015627, circAtlas: mmu-intergenic_000198		46444054	46444054	Gm31432	ENSMUST00000214727.2	Exonic circular (circ)RNA	2	1,2	213,61	0,1151	None|chr9:46445266-46454410	274	GCTTCGAGTGGCGCCTCCGTAGACACGGTGATTCGGGAGCTGATGAGCACATTCATGCCCGTCTTCCATAGCCTTTCATCTCGCCGTCATTTACTGTGCACCTGCTATGTGCCAGGCGGTGTGCCGACTCTGCGTGGATACAGAGAGGAAATCTTCCCTGACCCTAAGGAGCTCTTACTTAAAAGACTATGATTACCAGGCTTGGTAATACAGGAAAAGGGATGGAACTGGAGAGCATGATGTTAAGAGAAGTAAGCCTGATCTGGAAAGACAG
mmu_circNxpe4_632	chr9|48272726|48301652|+	chr9	48272726	48301652	+	28926	CIRCpedia: MMU_CIRCpedia_225811, circAtlas: mmu-Nxpe4_0001		48272726	48272726	Nxpe4	ENSMUST00000215780.2	Exonic circular (circ)RNA	5	3,4,5,6,7	88,195,143,103,103	0,14446,27445,27966,28823	chr9:48266387-48272726|chr9:48301652-48304007	632	CAGCCTGAAGGTAGCTCAGAAACATGAAGTACCACTGAACTGAGACTCTGACGATCAGCCTGGACACTCTACCCTAGCCTTGTCCCAGATGAGAAAACCTGACACTTGGCAATCAATCAGGTGAGGAGCCAACACAAATCCACAGCACCATGAGCTTCCATGGCACTGTCCTGAAATGCGTGTCCTAACAAAGTGTCCTTGGTCTGGATGTCATCTGCCTCACTGGAACGTGTTAGGTAGGATCTGACCAGGAACTCTCACCTTGCCGAGGAAACCTGCTATGGCCCCACAAGACCAACTGCTGTTTCCTATGGGCCCTATGCATGTGTCTGAAGCACCTACCTGCTCTTCCTGGGACTCTATCAGAACAAGAACACAAATCCAATTGCTTTGGAACAT…
mmu_circZbtb16_185	chr9|48628582|48654861|-	chr9	48628582	48654861	-	26279	CIRCpedia: MMU_CIRCpedia_21389, circAtlas: mmu-Zbtb16_0001	circAtlas: hsa-ZBTB16_0001, CIRCpedia: HSA_CIRCpedia_151915	48628582	48628582	Zbtb16	ENSMUST00000093852.5	Exonic circular (circ)RNA	2	4,3	87,98	0,26181	chr9:48576625-48628582|chr9:48654861-48743042	185	GAAACTGCACAGTGGGATGAAAACATACGGGTGTGAACTCTGCGGAAAACGGTTCCTGGACAGTTTGCGACTGAGAATGCATTTACTGGCTCATTCAGCGGGTGCCAAAGCCTTTGTGTGTGATCAATGCGGTGCCCAGTTCTCAAAGGAGGATGCCCTGGAGACACACAGACAGACCCATACTG
mmu_circZw10_931	chr9|48973492|48981112|+	chr9	48973492	48981112	+	7620	circAtlas: mmu-Zw10_0009	circBase: hsa_circ_0024312	48973492	48973492	Zw10	ENSMUST00000034803.10	Exonic circular (circ)RNA	5	6,7,8,9,10	153,192,164,183,239	0,1817,4486,6467,7381	chr9:48972514-48973492|chr9:48981112-48982881	931	ATACCAGCAGCTTAGAGTCTTGTCTACAAACAGAGCTTCATTTATGCACTGAGCAGCCGGAGAAAGAGGACATGACTCCTCTGCCGTCCATCAGTTCTGTCCTCTTGGCCTTTTCCATTCTTGGAGAATTACCCACCAAGCTGAAGTCATTTGGTCAGATGCTGCTGAAGTATATCCTTAAGCCTCTGGTGACCTGCCCGTCGCTCCATGCTGTGATTGAAAGGCAGCCAAGTTCAGTTAGCATTTGTTTCGAGTCTCTGACGACGGACTTGGAACACCCATCACCACCCGAAGCTTTTGCAAAGATCCGATTGGTCCTGGAAGTGCTCCAGAAACAGCTTCTAGATTTGCCTCTTGATGCTGACCTAGAAATTGGAAAAGTCCCTGGGATCGTGTTGG…
mmu_circAlg9_490	chr9|50694557|50703707|+	chr9	50694557	50703707	+	9150	circBase: mmu_circ_0015653, CIRCpedia: MMU_CIRCpedia_21939, circAtlas: mmu-Alg9_0006		50694557	50694557	Alg9	ENSMUST00000034561.11	Exonic circular (circ)RNA	5	4,5,6,7,8	71,89,136,88,106	0,4895,6239,8805,9044	chr9:50690404-50694557|chr9:50703707-50711418	490	ATTCTTGTATTCTACTTTTTGAGATGTCTCCTGGCTTTTGTGAGCTGTGTTTGTGAACTTTACTTTTATAAGGCTGTGTGCAAGAAGTTTGGGCTGCATGTGAGTCGAATGATGCTGGCCTTCCTGGTGCTCAGCACGGGCATGTTCTGCTCATCATCTGCATTCCTCCCCAGCAGCTTCTGCATGTACACCACGCTGATCGCCATGACGGGATGGTATATGGACAAGACACCCATTGCTGTGCTGGGAGTAGCAGCTGGTGCCATCTTAGGGTGGCCGTTTAGTGCAGCTCTTGGTTTACCCATCGCCTTCGACTTGCTGGCCAGGAAGCACAGGTGGAAGAGTTTTCTCCTCTGGTCCCTGGTGGCCCTGGCTCTCTTCTTGGTGCCCGTGGTGGTC…
mmu_circAlg9_1046	chr9|50694557|50717669|+	chr9	50694557	50717669	+	23112	CIRCpedia: MMU_CIRCpedia_225812, circAtlas: mmu-Alg9_0011		50694557	50694557	Alg9	ENSMUST00000034561.11	Exonic circular (circ)RNA	9	4,5,6,7,8,9,10,11,12	71,89,136,88,106,123,155,130,148	0,4895,6239,8805,9044,16861,18680,22044,22964	chr9:50690404-50694557|chr9:50717669-50719976	1046	ATTCTTGTATTCTACTTTTTGAGATGTCTCCTGGCTTTTGTGAGCTGTGTTTGTGAACTTTACTTTTATAAGGCTGTGTGCAAGAAGTTTGGGCTGCATGTGAGTCGAATGATGCTGGCCTTCCTGGTGCTCAGCACGGGCATGTTCTGCTCATCATCTGCATTCCTCCCCAGCAGCTTCTGCATGTACACCACGCTGATCGCCATGACGGGATGGTATATGGACAAGACACCCATTGCTGTGCTGGGAGTAGCAGCTGGTGCCATCTTAGGGTGGCCGTTTAGTGCAGCTCTTGGTTTACCCATCGCCTTCGACTTGCTGGCCAGGAAGCACAGGTGGAAGAGTTTTCTCCTCTGGTCCCTGGTGGCCCTGGCTCTCTTCTTGGTGCCCGTGGTGGTC…
mmu_circAlg9_1307	chr9|50694557|50734015|+	chr9	50694557	50734015	+	39458	circBase: mmu_circ_0015654, CIRCpedia: MMU_CIRCpedia_21940, circAtlas: mmu-Alg9_0007	CIRCpedia: HSA_CIRCpedia_75235	50694557	50694557	Alg9	ENSMUST00000034561.11	Exonic circular (circ)RNA	11	4,5,6,7,8,9,10,11,12,13,14	71,89,136,88,106,123,155,130,148,130,131	0,4895,6239,8805,9044,16861,18680,22044,22964,25419,39327	chr9:50690404-50694557|chr9:50734015-50754033	1307	ATTCTTGTATTCTACTTTTTGAGATGTCTCCTGGCTTTTGTGAGCTGTGTTTGTGAACTTTACTTTTATAAGGCTGTGTGCAAGAAGTTTGGGCTGCATGTGAGTCGAATGATGCTGGCCTTCCTGGTGCTCAGCACGGGCATGTTCTGCTCATCATCTGCATTCCTCCCCAGCAGCTTCTGCATGTACACCACGCTGATCGCCATGACGGGATGGTATATGGACAAGACACCCATTGCTGTGCTGGGAGTAGCAGCTGGTGCCATCTTAGGGTGGCCGTTTAGTGCAGCTCTTGGTTTACCCATCGCCTTCGACTTGCTGGCCAGGAAGCACAGGTGGAAGAGTTTTCTCCTCTGGTCCCTGGTGGCCCTGGCTCTCTTCTTGGTGCCCGTGGTGGTC…
mmu_circSik2_470	chr9|50826741|50828952|-	chr9	50826741	50828952	-	2211			50826741	50826741	Sik2	ENSMUST00000176663.8	Exonic circular (circ)RNA	3	7,6,5	221,124,125	0,1572,2086	chr9:50824836-50826741|chr9:50828952-50846715	470	ATTTCGGCTTTGGAAATTTCTTTAAAACTGGTGAACTGCTGGCAACATGGTGTGGCAGCCCCCCTTATGCAGCCCCAGAAGTCTTTGAAGGGCAGCAGTATGAAGGACCACAGCTGGATATATGGAGCATGGGAGTTGTTCTTTATGTCCTTGTCTGTGGAGCTCTACCTTTTGATGGACCAACTCTCCCTATTTTGAGGCAGAGGGTTTTAGAAGGAAGATTCCGGATTCCTTATTTCATGTCAGAAGATTGTGAACACCTCATTAGAAGGATGTTGGTCCTAGATCCTTCCAAACGGCTAAGCATAGCTCAAATCAAGGAGCACAAGTGGATGCTCATAGAGGTTCCTGTACAGAGGCCTATTCTCTACCCACAAGAACAGGAAAACGAGCCGTCCA…
mmu_circZc3h12c_375	chr9|52031456|52038002|-	chr9	52031456	52038002	-	6546	CIRCpedia: MMU_CIRCpedia_22288, circAtlas: mmu-Zc3h12c_0005	circAtlas: hsa-ZC3H12C_0008, CIRCpedia: HSA_CIRCpedia_3217	52031456	52031456	Zc3h12c	ENSMUST00000213645.2	Exonic circular (circ)RNA	2	4,3	235,140	0,6406	chr9:52028945-52031456|chr9:52038002-52054974	375	CCATGGAAACAAAGAAGTATTCTCGTGCCGAGGAATAAAATTGGCGGTGGATTGGTTTTTGGAAAGAGGCCATAAAGATATCACGGTCTTTGTTCCTGCTTGGAGAAAAGAACAGTCCCGCCCTGACGCCCTCATCACAGATCAGGAAATTTTACGTAAACTAGAGAAGGAAAAAATCCTGGTATTCACACCATCACGGCGTGTCCAGGGCAGGCGAGTGGTGTGCTATGATGACAGATTCATCGTGAAGCTGGCTTTTGAGTCCGATGGTATAATTGTGTCCAATGATAACTACAGAGATTTGGCAAATGAGAAACCAGAATGGAAGAAGTTCATAGATGAGCGGTTATTGATGTATTCCTTTGTCAATGACAA
mmu_circZc3h12c_752	chr9|52054974|52055726|-	chr9	52054974	52055726	-	752	circBase: mmu_circ_0015660, CIRCpedia: MMU_CIRCpedia_22292, circAtlas: mmu-Zc3h12c_0001	circBase: hsa_circ_0005348, circAtlas: hsa-ZC3H12C_0001, CIRCpedia: HSA_CIRCpedia_3213	52054974	52054974	Zc3h12c	ENSMUST00000213645.2	Exonic circular (circ)RNA	1	2	752	0	chr9:52038002-52054974|chr9:52055726-52079801	752	GAATACGGGGTGCTTTGCATTCAAGAATACAGGAAAAGCAGCAAAGTGGAGTCAAGTGCACGGAACAGCTTCATGGGCCTGAAGGATCACCTGGGGCATGATCTTGGCCATCTTTATATGGAGAGCACTGACCCACAGATGAGTGCAGCTGTGCCTTGGCCTATGGTAGAGAAACCAACAATGGATACAGTCAATTCGGGGAAGGAAGGAAAAGGGGTGTCAGAAGAGAATGTGAGCTCCGGCGACTCTGAGGGAAGCACGAGTTCTGATCATGAGTCAGAACAACTGAGTAGCCTTTCGGTAGAGCCATGCTCATTAACCAAGACTCACAGACAGCTATGTCGCTCTCCCTGCTTAGAGCCTCGCCTACTGAAACACAGTGACATTTTGCAAGACTTT…
mmu_circAcat1_197	chr9|53505705|53506089|-	chr9	53505705	53506089	-	384	circBase: mmu_circ_0015672, CIRCpedia: MMU_CIRCpedia_22676, circAtlas: mmu-Acat1_0004		53505705	53505705	Acat1	ENSMUST00000034547.6	Exonic circular (circ)RNA	2	5,4	101,96	0,288	chr9:53503411-53505705|chr9:53506089-53506582	197	GGATTCCAAAAGAAGAAGTGAAGGAAGTCTACATGGGCAATGTCATCCAAGGGGGTGAAGGACAGGCCCCTACCAGGCAAGCAACACTGGGCGCAGGTTTACCTATTTCCACTCCATGCACCACAGTAAACAAGGTTTGTGCTTCAGGAATGAAAGCCATCATGATGGCCTCTCAAAGTCTTATGTGTGGACATCAG
mmu_circDmxl2_769	chr9|54274837|54283645|-	chr9	54274837	54283645	-	8808			54274837	54274837	Dmxl2	ENSMUST00000118163.8	Exonic circular (circ)RNA	7	43,42,41,40,39,38,37	218,53,92,78,128,61,139	0,1656,2318,7099,7725,7952,8669	chr9:54273911-54274837|chr9:54283645-54285997	769	TTCAGATGATATTGATTACCGTGGTTCCACTACAACCCTGTACCAGCCTGGTGCAGCCTCCCATTCCTCAAGCCAGCCACACCCACCTCCATCTCTGCCATGGCTAGGCAGTGGACAGACCAGCACTGGGGCTACTGTGCTCATGAAAAGGAATCTACATAATGTTAAGAGAATGACATCACACCCCGTCCATCAGTACTATCTCACAGGTGCCCAGGACGGCAGTGTCCGCATGTTTGAGTGGACACGACCTCAGCAACTTGTCTGTTTCCGTCAAGCTGGCAATGCAAGAGTTACTAGATTATATTTTAATTCACAAGGCAACAAGTGTGGTGTTGCAGACGGAGAGGGTTTTCTGAGTATCTGGCAAGTTAACCAAACTGCATCGAATCCTAAACC…
mmu_circDmxl2_1084	chr9|54281936|54290005|-	chr9	54281936	54290005	-	8069	circBase: mmu_circ_0015679, CIRCpedia: MMU_CIRCpedia_22827, circAtlas: mmu-Dmxl2_0043		54281936	54281936	Dmxl2	ENSMUST00000118163.8	Exonic circular (circ)RNA	10	40,39,38,37,36,35,34,33,32,31	78,128,61,139,122,87,63,118,202,86	0,626,853,1570,4061,4264,5122,6255,7200,7983	chr9:54277247-54281936|chr9:54290005-54290940	1084	CTGGGCTCTTCTGCATTTGACAATGGTTAAGCTGGCGCTTCACAATATCAAGAATTTTTTTCCTATTGCTGGGCTGGAATTCTCTGAGCTCCCTGTGACATCACCGCTAGGAATCGCTGTCATTAAAAACTTGGAGAACTGGGAACAGATTCTGCAGGAGAAAATGGATCACTTTGAAGGCCCACCCCCTAACTATGTCAACACATACCCAACTGACCTCTCAGTGGGAGCGGGGCCAGCTATTCTCCGAAATAAAGCAATGTTAGAGCCGGAAAACACTCCATTCAAATCCCGGGATTCGTCTGCACTTCCTGTCAAGCGACTCTGGCATTTCCTTGTCAAACAGGAAGTTCTTCAGGAGACATTTATTAGATACATTTTCACTAAGAAAAGAAAGCA…
mmu_circDmxl2_678	chr9|54285997|54290005|-	chr9	54285997	54290005	-	4008	circBase: mmu_circ_0015680, CIRCpedia: MMU_CIRCpedia_22829, circAtlas: mmu-Dmxl2_0019	circAtlas: hsa-DMXL2_0050	54285997	54285997	Dmxl2	ENSMUST00000118163.8	Exonic circular (circ)RNA	6	36,35,34,33,32,31	122,87,63,118,202,86	0,203,1061,2194,3139,3922	chr9:54283645-54285997|chr9:54290005-54290940	678	CTGGGCTCTTCTGCATTTGACAATGGTTAAGCTGGCGCTTCACAATATCAAGAATTTTTTTCCTATTGCTGGGCTGGAATTCTCTGAGCTCCCTGTGACATCACCGCTAGGAATCGCTGTCATTAAAAACTTGGAGAACTGGGAACAGATTCTGCAGGAGAAAATGGATCACTTTGAAGGCCCACCCCCTAACTATGTCAACACATACCCAACTGACCTCTCAGTGGGAGCGGGGCCAGCTATTCTCCGAAATAAAGCAATGTTAGAGCCGGAAAACACTCCATTCAAATCCCGGGATTCGTCTGCACTTCCTGTCAAGCGACTCTGGCATTTCCTTGTCAAACAGGAAGTTCTTCAGGAGACATTTATTAGATACATTTTCACTAAGAAAAGAAAGCA…
mmu_circDmxl2_334	chr9|54330513|54335407|-	chr9	54330513	54335407	-	4894	circBase: mmu_circ_0015683, CIRCpedia: MMU_CIRCpedia_22841, circAtlas: mmu-Dmxl2_0021	circBase: hsa_circ_0103826, circAtlas: hsa-DMXL2_0026, CIRCpedia: HSA_CIRCpedia_14723	54330513	54330513	Dmxl2	ENSMUST00000118163.8	Exonic circular (circ)RNA	3	16,15,14	120,124,90	0,3152,4804	chr9:54327256-54330513|chr9:54335407-54352666	334	AAACTGATCGGAGAAGTGTTTAACATTGTGAGCCAACAGTCCACTGCTCGTCCAGGCTGCATTATTGAGCTTGATGCCATAACTGACCAATGTGGATCAAATACACAGCTACTGCACGTGTTTCAAGAAGACTTCATTATTGGATATAAGCCACACAAAGAAGATATGGAGAAAAAGGAAAAGGAGTCAGAAATATTTTTCCAGCCATCACAAGGATATCGACCACCACCATTTTCAGAAAAATTCTTTTTAGTAGTCATTGAGAAGGATGGAAATAATAACTCTATTCTCCATATGTGGCACCTTCATCTTAAGTCTGTACAAGCGTGCTTAG
mmu_circScaper_3188	chr9|55563188|55828622|-	chr9	55563188	55828622	-	265434	CIRCpedia: MMU_CIRCpedia_224533		55563188	55563188	Scaper	ENSMUST00000214747.2	Exonic circular (circ)RNA	25	26,25,24,23,22,21,20,19,18,17,16,15,14,13,12,11,10,9,8,7,6,5,4,3,2	124,116,127,66,137,108,153,82,143,156,141,112,118,76,171,201,260,158,117,101,195,71,118,64,73	0,29975,87638,102088,106323,151108,151701,153197,159456,160749,182215,202176,202503,203094,203843,208499,218740,227942,236267,239377,256135,258995,260082,263619,265361	chr9:55517358-55563188|chr9:55828622-55845353	3188	ATCTGTGTTTCTATACCACCGTGGATTTTGGGAGATTGTGACCATCTTGAAAGATAACCTGTTCTCATTTAAGGAATTATAACCTATGGGATTATGTGGTAAATGATCTTGCCTCGGAAGAGAATTAAAGAATGATGGCTTCCTTCCAGCGCTCCAATAGTCATGACAAAGTGAGAAGAATTGTTGCTGAGGAGGGTCGTACCGCAAGAAACTTGATAGCTTGGAGTGTTCCACTAGAAAGCAAAGATGATGATGGAAAACCGAAATGTCAAACTGGTGGAAAATCTAAGAGGACAATTCAAGGCACTCATAAAACCACTAAACAGAATACTGCAGTAGAATGTAAAATAACATCCACAACTGGAGAGAAGCATTTTGATAAAAGTCCTACAAAAACAA…
mmu_circScaper_1706	chr9|55593163|55767202|-	chr9	55593163	55767202	-	174039	CIRCpedia: MMU_CIRCpedia_23251, circAtlas: mmu-Scaper_0067		55593163	55593163	Scaper	ENSMUST00000214747.2	Exonic circular (circ)RNA	14	25,24,23,22,21,20,19,18,17,16,15,14,13,12	116,127,66,137,108,153,82,143,156,141,112,118,76,171	0,57663,72113,76348,121133,121726,123222,129481,130774,152240,172201,172528,173119,173868	chr9:55563312-55593163|chr9:55767202-55771687	1706	TCTATGGCAGAAGTTCTCGCTAAAAAAGAAGAGCTAGCAGATCGTCTAGAAAAGGCCAATGAAGAAGCCATCGCCAGTGCTATTGCTGAAGAAGAACAATTAACCAGAGAAATTGAAGCTGAAGAAAACAATGACATTAACATCGAGACTGACAACGACAGTGACTTTTCTGCCAGTATGGGCAGTGGGAGTCTATCTTTCTGTGGTGTGTCTCTGGACTGGAATGATGTTCTCGCAGATTATGAAGCTCGTGAATCATGGCGTCAAAATACATCCTGGGGAGATATTGTAGAAGAGGAGCCTGCCAGACTTCCAGGGCATGGAATTCACATGCATGAAAAACTTTCATCACCTTCTCGTAAAAGGACAATCGCAGAATCTAAAAAGAAATATGAAGAA…
mmu_circScaper_1260	chr9|55714296|55767202|-	chr9	55714296	55767202	-	52906	circBase: mmu_circ_0015697, CIRCpedia: MMU_CIRCpedia_23308, circAtlas: mmu-Scaper_0002	circAtlas: hsa-SCAPER_0004, CIRCpedia: HSA_CIRCpedia_156535	55714296	55714296	Scaper	ENSMUST00000214747.2	Exonic circular (circ)RNA	10	21,20,19,18,17,16,15,14,13,12	108,153,82,143,156,141,112,118,76,171	0,593,2089,8348,9641,31107,51068,51395,51986,52735	chr9:55669648-55714296|chr9:55767202-55771687	1260	TCTATGGCAGAAGTTCTCGCTAAAAAAGAAGAGCTAGCAGATCGTCTAGAAAAGGCCAATGAAGAAGCCATCGCCAGTGCTATTGCTGAAGAAGAACAATTAACCAGAGAAATTGAAGCTGAAGAAAACAATGACATTAACATCGAGACTGACAACGACAGTGACTTTTCTGCCAGTATGGGCAGTGGGAGTCTATCTTTCTGTGGTGTGTCTCTGGACTGGAATGATGTTCTCGCAGATTATGAAGCTCGTGAATCATGGCGTCAAAATACATCCTGGGGAGATATTGTAGAAGAGGAGCCTGCCAGACTTCCAGGGCATGGAATTCACATGCATGAAAAACTTTCATCACCTTCTCGTAAAAGGACAATCGCAGAATCTAAAAAGAAATATGAAGAA…
mmu_circScaper_618	chr9|55745403|55767202|-	chr9	55745403	55767202	-	21799	circBase: mmu_circ_0001774, CIRCpedia: MMU_CIRCpedia_23319, circAtlas: mmu-Scaper_0001	circBase: hsa_circ_0104595, circAtlas: hsa-SCAPER_0002, CIRCpedia: HSA_CIRCpedia_15763	55745403	55745403	Scaper	ENSMUST00000214747.2	Exonic circular (circ)RNA	5	16,15,14,13,12	141,112,118,76,171	0,19961,20288,20879,21628	chr9:55724093-55745403|chr9:55767202-55771687	618	TCTATGGCAGAAGTTCTCGCTAAAAAAGAAGAGCTAGCAGATCGTCTAGAAAAGGCCAATGAAGAAGCCATCGCCAGTGCTATTGCTGAAGAAGAACAATTAACCAGAGAAATTGAAGCTGAAGAAAACAATGACATTAACATCGAGACTGACAACGACAGTGACTTTTCTGCCAGTATGGGCAGTGGGAGTCTATCTTTCTGTGGTGTGTCTCTGGACTGGAATGATGTTCTCGCAGATTATGAAGCTCGTGAATCATGGCGTCAAAATACATCCTGGGGAGATATTGTAGAAGAGGAGCCTGCCAGACTTCCAGGGCATGGAATTCACATGCATGAAAAACTTTCATCACCTTCTCGTAAAAGGACAATCGCAGAATCTAAAAAGAAATATGAAGAA…
mmu_circScaper_678	chr9|55765364|55771888|-	chr9	55765364	55771888	-	6524	CIRCpedia: MMU_CIRCpedia_23336, circAtlas: mmu-Scaper_0036	circBase: hsa_circ_0104599, circAtlas: hsa-SCAPER_0057, CIRCpedia: HSA_CIRCpedia_120783	55765364	55765364	Scaper	ENSMUST00000214747.2	Exonic circular (circ)RNA	5	15,14,13,12,11	112,118,76,171,201	0,327,918,1667,6323	chr9:55745544-55765364|chr9:55771888-55781928	678	TTCACAGTGTGTATATTGGATGATGTCAAGAATTCTGGTAGTAGTCAAGACAGTTCAGTGCATACTTCTGAAATACCAGCTATTGACAGTGATGCAGTATGTGTTGCTCCACAAAACACCACAGCTTTGCCAACAGACAGAGTTCCAGCGGAGACAACAGGAATGGTGACTGAGATGACGGACCCTTCAGACATTTCAAATTCTATGGCAGAAGTTCTCGCTAAAAAAGAAGAGCTAGCAGATCGTCTAGAAAAGGCCAATGAAGAAGCCATCGCCAGTGCTATTGCTGAAGAAGAACAATTAACCAGAGAAATTGAAGCTGAAGAAAACAATGACATTAACATCGAGACTGACAACGACAGTGACTTTTCTGCCAGTATGGGCAGTGGGAGTCTATCT…
mmu_circRcn2_657	chr9|55949858|55964853|+	chr9	55949858	55964853	+	14995	circAtlas: mmu-Rcn2_0001		55949858	55949858	Rcn2	ENSMUST00000114276.3	Exonic circular (circ)RNA	5	2,3,4,5,6	106,197,114,97,143	0,2557,10332,13584,14852	chr9:55949488-55949858|chr9:55964853-55965342	657	GAAGACGTCGATGAGTATGTTAAACTTGGCCACGAAGAGCAGCAAAGACGATTGCAGTCGATCATAAAGAAAATTGACTCGGACTCTGATGGCTTTCTTACTGAAAATGAACTCAGTCAGTGGATTCAGATGTCTTTTAAGCATTACGCTATGCAAGAAGCCAAGCAGCAGTTTGTGGAGTATGATAAGAACAGCGACGGCGCTGTGACGTGGGATGAGTACAACATCCAGATGTACGACCGGGTGATTGACTTTGATGAGAACACTGCTCTGGATGACACAGAAGAGGGGTCGTTCAGGCAGCTTCATCTAAAGGATAAGAAGCGATTTGAAAAAGCTAACCAGGATTCAGGTCCTGGTCTGAGTCTTGAAGAGTTCATTGCGTTTGAGCACCCTGAA…
mmu_circTspan3_606	chr9|56052772|56054862|-	chr9	56052772	56054862	-	2090	circBase: mmu_circ_0001775, CIRCpedia: MMU_CIRCpedia_23494, circAtlas: mmu-Tspan3_0001	circBase: hsa_circ_0000641, circAtlas: hsa-TSPAN3_0001, CIRCpedia: HSA_CIRCpedia_15770	56052772	56052772	Tspan3	ENSMUST00000214970.2	Exonic circular (circ)RNA	5	6,5,4,3,2	84,153,102,75,192	0,286,1025,1597,1898	chr9:56044019-56052772|chr9:56054862-56067971	606	GGGGCAGCTGGCATCCTCTGCTACGTGGGAGCCTATGTCTTCATCACCTATGACGACTATGACCACTTCTTCGAGGATGTGTACACGCTCTTCCCTGCCGTGGTGATCATAGCTGTAGGAGCCTTGCTTTTCATCATTGGCCTGATCGGCTGCTGTGCTACAATCCGGGAGAGCCGCTGTGGACTTGCCACGTTTGTCTTCATCCTGCTCTTGGTTTTCGTCACAGAAGTGGTTGTTGTGGTTTTGGGATACGTGTACAGAGCAAAGGTGGAGAACGAGGTTGATCGCAGCATTCAGAAAGTGTATAAGACCTACAACGGGACCAACTCCGACGCTGCCAGCCGTGCTATTGACTATGTGCAGAGACAGTTGCACTGTTGTGGAATTCATAACTATTCA…
mmu_circPeak1_3236	chr9|56164810|56168046|-	chr9	56164810	56168046	-	3236	circBase: mmu_circ_0001776, CIRCpedia: MMU_CIRCpedia_23515, circAtlas: mmu-Peak1_0003	circBase: hsa_circ_0036423, circAtlas: hsa-PEAK1_0010, CIRCpedia: HSA_CIRCpedia_15775	56164810	56164810	Peak1	ENSMUST00000061552.15	Exonic circular (circ)RNA	1	4	3236	0	chr9:56148628-56164810|chr9:56168046-56225946	3236	ATTGATCGTACTTAGAGGAGCTGCTATGACAACATAAGGAGGTGAAAACTCACAGATGCAAATGCAAGTCTTGCTATGCACTGAAGGAAAAGCATTGTCTGCGAAGTTCTATTTTTAAAAATGTCTGCTTGTAACACCTTTACTGAACACGTTTGGAAACCTGGCGAATGCAAGAATTGCTTTAAACCTAAAAGCTTGCACCAGCTTCCTCCAGACTCTGAGAAGACGCCCATCACCCACGGCAGTGGGAAAACTAATGCCAATCACAGTAACAACCACCGAGTCAGGAGCACGGGCAACTTCCGGCCCCCTGTGGCTAAAAAGCCCACCATCGCTGTGAAGCCCACTATGATGGTGGCAGATGGGCAAAGCGTGTGTGGCGAGCTAAGCATCCAGGAA…
mmu_circPtpn9_230	chr9|56963997|56965145|+	chr9	56963997	56965145	+	1148	circBase: mmu_circ_0015709, CIRCpedia: MMU_CIRCpedia_23741, circAtlas: mmu-Ptpn9_0009	circBase: hsa_circ_0104553, circAtlas: hsa-PTPN9_0011, CIRCpedia: HSA_CIRCpedia_15694	56963997	56963997	Ptpn9	ENSMUST00000034832.8	Exonic circular (circ)RNA	2	10,11	79,151	0,997	chr9:56955541-56963997|chr9:56965145-56967137	230	GTCCTTTGGAGAACACCTATCGTGACTTCTGGCTTATGGTTTGGGAGCAAAAAGTTTTGGTGATTGTCATGACTACCCGCTTTGAGGAAGGCGGCAGGAGAAAATGTGGCCAGTACTGGCCTTTAGAAAAAGACTCCCGGATCCGATTTGGCTTCCTCACGGTGACTAATCTAGGAGTGGAAAACATGAACCATTATAAGAAAACAACTCTAGAAATTCACAACACAGAG
mmu_circSin3a_398	chr9|56993864|56996838|+	chr9	56993864	56996838	+	2974	circBase: mmu_circ_0015710, CIRCpedia: MMU_CIRCpedia_23751, circAtlas: mmu-Sin3a_0001	circBase: hsa_circ_0036356, circAtlas: hsa-SIN3A_0001, CIRCpedia: HSA_CIRCpedia_15691	56993864	56993864	Sin3a	ENSMUST00000167715.8	Exonic circular (circ)RNA	2	3,4	221,177	0,2797	chr9:56988486-56993864|chr9:56996838-57001720	398	GTTTGTAGTGCATCCCTGAGCATGAGTGCAGAATGAAGCGACGTTTGGATGACCAGGAATCACCAGTGTATGCAGCCCAGCAGCGAAGGATTCCTGGGAGCACAGAGGCTTTTTCTCACCAGCACCGGGTCCTTGCCCCGGCCCCTCCTGTGTATGAAGCAGTGTCTGAGACCATGCAGTCAGCTACAGGCATTCAGTACTCAGTGGCACCCAACTACCAGGTTTCAGCTGTGCCACAAAGTTCTGGCAGTCATGGGCCCGCCATAGCAGCAGTTCATAGCAGCCATCATCACCCAACAGCTGTCCAGCCTCATGGAGGCCAGGTGGTCCAGAGCCATGCCCACCCAGCACCACCAGTTGCACCAGTACAGGGACAGCAGCAGTTTCAGAGGCTCAAG
mmu_circArih1_563	chr9|59302160|59313138|-	chr9	59302160	59313138	-	10978	circBase: mmu_circ_0015733, CIRCpedia: MMU_CIRCpedia_24471, circAtlas: mmu-Arih1_0025	circAtlas: hsa-ARIH1_0036	59302160	59302160	Arih1	ENSMUST00000171975.8	Exonic circular (circ)RNA	4	13,12,11,10	113,261,58,131	0,1473,8490,10847	chr9:59300661-59302160|chr9:59313138-59315158	563	GAATGTCCCAAATGCCATGTCACAATTGAGAAGGATGGCGGTTGTAATCACATGGTCTGTCGTAACCAGAACTGTAAAGCAGAATTTTGCTGGGTGTGTCTTGGCCCTTGGGAACCGCATGGATCTGCCTGGTACAACTGTAACCGCTATAATGAGGATGATGCAAAGGCAGCAAGAGATGCCCAAGAGCGATCTAGGGCGGCCCTGCAGAGATACCTGTTCTACTGTAATCGCTATATGAACCACATGCAGAGTCTACGCTTCGAGCATAAGCTGTATGCTCAGGTGAAACAGAAGATGGAGGAGATGCAGCAGCACAACATGTCCTGGATCGAGGTGCAGTTCCTGAAGAAAGCAGTTGATGTCCTCTGCCAGTGTCGTGCCACACTCATGTACACT…
mmu_circArih1_450	chr9|59303633|59313138|-	chr9	59303633	59313138	-	9505	circBase: mmu_circ_0015734, CIRCpedia: MMU_CIRCpedia_24472, circAtlas: mmu-Arih1_0041		59303633	59303633	Arih1	ENSMUST00000171975.8	Exonic circular (circ)RNA	3	12,11,10	261,58,131	0,7017,9374	chr9:59302273-59303633|chr9:59313138-59315158	450	GAATGTCCCAAATGCCATGTCACAATTGAGAAGGATGGCGGTTGTAATCACATGGTCTGTCGTAACCAGAACTGTAAAGCAGAATTTTGCTGGGTGTGTCTTGGCCCTTGGGAACCGCATGGATCTGCCTGGTACAACTGTAACCGCTATAATGAGGATGATGCAAAGGCAGCAAGAGATGCCCAAGAGCGATCTAGGGCGGCCCTGCAGAGATACCTGTTCTACTGTAATCGCTATATGAACCACATGCAGAGTCTACGCTTCGAGCATAAGCTGTATGCTCAGGTGAAACAGAAGATGGAGGAGATGCAGCAGCACAACATGTCCTGGATCGAGGTGCAGTTCCTGAAGAAAGCAGTTGATGTCCTCTGCCAGTGTCGTGCCACACTCATGTACACT…
mmu_circArih1_536	chr9|59319707|59361752|-	chr9	59319707	59361752	-	42045	circBase: mmu_circ_0001782, CIRCpedia: MMU_CIRCpedia_24488, circAtlas: mmu-Arih1_0006	circBase: hsa_circ_0104483, circAtlas: hsa-ARIH1_0007, CIRCpedia: HSA_CIRCpedia_15567	59319707	59319707	Arih1	ENSMUST00000171975.8	Exonic circular (circ)RNA	6	7,6,5,4,3,2	107,67,56,93,145,68	0,2345,13698,14189,24346,41977	chr9:59315700-59319707|chr9:59361752-59393261	536	AATCCAGCAACTATCACGAGAATACTCCTTAGCCACTTCAATTGGGATAAAGAGAAGCTAATGGAAAGGTACTTTGATGGAAACCTGGAGAAGCTCTTTGCTGAGTGTCATGTAATTAATCCAAGTAAAAAGTCTCGAACTCGCCAGATGAATACAAGGTCATCGGCACAGGATATGCCGTGTCAGATCTGCTACTTGAACTACCCTAACTCGTATTTTACTGGCCTTGAATGTGGACATAAGTTTTGTATGCAGTGCTGGAGTGAATATTTAACTACAAAAATAATGGAGGAAGGCATGGGGCAGACTATTTCGTGTCCTGCGCATGGTTGTGATATCTTAGTGGATGACAACACAGTTATGCGCCTGATCACAGATTCCAAAGTTAAGTTAAAATAT…
mmu_circArih1_362	chr9|59333405|59361752|-	chr9	59333405	59361752	-	28347	CIRCpedia: MMU_CIRCpedia_24495, circAtlas: mmu-Arih1_0012	circBase: hsa_circ_0000628, circAtlas: hsa-ARIH1_0027, CIRCpedia: HSA_CIRCpedia_15565	59333405	59333405	Arih1	ENSMUST00000171975.8	Exonic circular (circ)RNA	4	5,4,3,2	56,93,145,68	0,491,10648,28279	chr9:59322119-59333405|chr9:59361752-59393261	362	AATCCAGCAACTATCACGAGAATACTCCTTAGCCACTTCAATTGGGATAAAGAGAAGCTAATGGAAAGGTACTTTGATGGAAACCTGGAGAAGCTCTTTGCTGAGTGTCATGTAATTAATCCAAGTAAAAAGTCTCGAACTCGCCAGATGAATACAAGGTCATCGGCACAGGATATGCCGTGTCAGATCTGCTACTTGAACTACCCTAACTCGTATTTTACTGGCCTTGAATGTGGACATAAGTTTTGTATGCAGTGCTGGAGTGAATATTTAACTACAAAAATAATGGAGGAAGGCATGGGGCAGACTATTTCGTGTCCTGCGCATGGTTGTGATATCTTAGTGGATGACAACACAGTTAT
mmu_circParp6_1923	chr9|59525750|59548379|+	chr9	59525750	59548379	+	22629		CIRCpedia: HSA_CIRCpedia_15541	59525750	59525750	Parp6	ENSMUST00000026267.16	Exonic circular (circ)RNA	18	2,3,4,5,6,7,8,9,10,11,12,13,14,15,16,17,18,19	240,195,78,95,61,91,67,150,211,54,96,93,126,66,68,49,110,73	0,3881,4655,5450,5905,6196,6855,10051,12151,12872,14448,15044,16388,18202,19166,21296,21572,22556	chr9:59524691-59525750|chr9:59548379-59549023	1923	CATCAGAAACCAAGCAGCAAACCCTGAGGAGATGCTCAGTTTTCCTTGACTTCTACAGTGAAAGACCTTGAGAAAGTTGGCACTTCTAGCCTAAGCTGCCCTCATTCTACTGCTCACCCCAAGACAACCCAGGCTGGACTGTAGTGCTTCCCTCTTCGTCCAGAGCAGCATTTGACTGTTTTCAATCTAAAAGAACCCTGGTCCCAAACTTCATAATTGGCACCTCAGCTGCTCTTGAAGGACAGTGACTTATTACTATCACAGCAGAACCTGCCATCCCCAGCAGATTGCCAGCACCTATGACATCATCCCCTTCTTCGTCTCATTCTGTGGTCTCCTAAATGCTCATCTCGTTGGCCTGGGTTCAGTTGGTGGTATGGAGGGGTGCTGCTTAGCACT…
mmu_circMyo9a_1793	chr9|59686825|59722661|+	chr9	59686825	59722661	+	35836	CIRCpedia: MMU_CIRCpedia_24643, circAtlas: mmu-Myo9a_0006	circBase: hsa_circ_0036170, circAtlas: hsa-MYO9A_0009, CIRCpedia: HSA_CIRCpedia_130903	59686825	59686825	Myo9a	ENSMUST00000128341.2	Exonic circular (circ)RNA	10	2,3,4,5,6,7,8,9,10,11	911,95,63,100,57,98,127,90,117,135	0,3928,7271,8872,10493,22371,24342,29856,32359,35701	chr9:59658628-59686825|chr9:59722661-59728867	1793	TTCTTTTGCCAAGAAAATGGTTTGCCCAGTCCTGACCACATACTGTCCTTTCTGATGGGACAAGATCCAATATGAATGTAAGTGATGGAGGAAGACGACGCTTTGAGGATAATGAACACACATTGCGAATATATCCTGGGACAATTTCAGAAGGAACAATTTACTGTCCAATTCCTGCCAGAAAAAATTCCACAGCTGCTGAGGTGATTGACTCCCTTATAAACAGACTTCACCTAGACAAGACAAAATGCTATGTTTTAGCAGAGGTAAAGGAATTTGGTGGAGAAGAATGGATACTCAATCCAACCGACTGTCCAGTTCAGCGAATGATGTTGTGGCCCCGAATGGCTTTGGAAAATCGCTTGAGTGGAGAGGACTACCGTTTTCTTCTGCGAGAAA…
mmu_circLrrc49_716	chr9|60573571|60587985|-	chr9	60573571	60587985	-	14414	CIRCpedia: MMU_CIRCpedia_40795, circAtlas: mmu-Lrrc49_0002		60573571	60573571	Lrrc49	ENSMUST00000065603.12	Exonic circular (circ)RNA	5	8,7,6,5,4	144,67,204,103,198	0,5006,10791,13780,14216	chr9:60556824-60573571|chr9:60587985-60592317	716	GAGACGGAAGAGTAATAAGTCCTTCGCCTCGTAATAAGTCATCATGCATCTCATCCACAACTAACGTGACAGACCTCTGTGGGCTGGACATGAGAGCTGCCACAACCTCCTTGTCAGCATTTGGAGACTCTTCCATTCAGACACCTTCAAAGCCGAGAATCCGGCAGGGCTGTCATAGTGCTGGCCCCAATGTATCTGGTGACCACATTAGTCTGGTGAGCTCATCCATGCCGGCGTTTCCTATTCTCCAGCGCTCTTCTGAAGAGAAAACACTTTACTCAGACAGGCTGACCCTAGAAAGACAAAAGTTGACTGTGTGCCCTATCATCGACGGGGAAGAGCACCTTCGTTTGTTGAACTTTCAGCACAATTTTATAACTCGGATCCAAAATATTTCTA…
mmu_circPias1_539	chr9|62810040|62830937|-	chr9	62810040	62830937	-	20897	CIRCpedia: MMU_CIRCpedia_25420, circAtlas: mmu-Pias1_0002	circBase: hsa_circ_0036044, circAtlas: hsa-PIAS1_0002, CIRCpedia: HSA_CIRCpedia_15421	62810040	62810040	Pias1	ENSMUST00000098651.6	Exonic circular (circ)RNA	6	8,7,6,5,4,3	74,106,135,91,48,85	0,9991,16592,17699,20522,20812	chr9:62803273-62810040|chr9:62830937-62859037	539	CTTCAGACAACAGCCAGCGCTTTCGGGAAACCTGTTTTGCATTTGCCTTGACACCACAACAGGTGCAGCAGATCAGCAGCTCCATGGATATTTCTGGGACCAAATGTGACTTCACAGTGCAGGTCCAATTAAGGTTTTGTTTATCAGAAACCAGTTGTCCACAAGAAGATCACTTCCCACCCAACCTTTGTGTAAAAGTGAATACAAAACCTTGCAGCCTTCCAGGTTACCTTCCACCTACTAAAAACGGTGTGGAACCAAAGCGACCTAGCCGACCAATTAATATCACCTCACTTGTCCGATTGTCCACGACAGTACCAAATACCATTGTTGTTTCTTGGACTGCAGAAATTGGAAGAACCTATTCCATGGCAGTATATCTTGTAAAACAGTTGTCCT…
mmu_circMap2k5_302	chr9|63188300|63210442|-	chr9	63188300	63210442	-	22142	circAtlas: mmu-Map2k5_0009	circAtlas: hsa-MAP2K5_0006	63188300	63188300	Map2k5	ENSMUST00000034920.11	Exonic circular (circ)RNA	5	13,12,11,10,9	49,62,82,69,40	0,5380,12505,12677,22102	chr9:63170469-63188300|chr9:63210442-63229484	302	AGCACATCATGTCCCAAGTGGGAAAATTTTAGCTGTAAAGGTTATTCTGTTAGACATTACACTGGAGCTTCAGAAGCAGATCATGTCTGAGCTGGAAATCCTTTATAAGTGTGACTCATCGTATATCATAGGATTTTACGGGGCATTTTTCGTAGAAAACAGGATTTCAATTTGTACAGAATTCATGGATGGGGGGTCTTTGGATGTATATAGGAAAATTCCAGAGCACGTCCTTGGAAGAATTGCAGTTGCAGTTGTTAAAGGCCTTACCTATCTGTGGAGTTTAAAGATTTTACACAGAG
mmu_circAagab_462_1	chr9|63523967|63526513|+	chr9	63523967	63526513	+	2546	circBase: mmu_circ_0001792, CIRCpedia: MMU_CIRCpedia_25619, circAtlas: mmu-Aagab_0001	circBase: hsa_circ_0000620, circAtlas: hsa-AAGAB_0001, CIRCpedia: HSA_CIRCpedia_15384	63523967	63523967	Aagab	ENSMUST00000041551.9	Exonic circular (circ)RNA	4	2,3,4,5	191,97,90,84	0,302,822,2462	chr9:63510053-63523967|chr9:63526513-63542586	462	ATATCCTTGGGACAGAAGATGCTGTTGTGGAAGCAACTTCCAGCGATGCTGTGAGGTTTTACCCCTGGACCATCGATAACAAGTACTATTCCGCAGAGATCAACCTGTGCGTGGTGCCAAGCAAGTTCCTGGTCACTGCTGAGATTGCCGAGTCAGTCCAGGCGTTTGTAGTTTACTTTGACAGCACACAGAAATCAGGTCTTGACAGCGTCTCCTCGTGGCTCCCTCTGGCAGAAGCATGGCTAGCTGAGGTGATGATCCTGGTCTGTGATAGAGTGTGTGACGATGGAATAAACCGACAACAGGCTCAAGAGTGGTGCATCAAACATGGCTTTGAGTTGGTGGAACTCAACCCAGAGGAGCTGCCCGAGGAGGACGATGACTTCCCTGAATCTACAG…
mmu_circMap2k1_488	chr9|64111712|64121891|-	chr9	64111712	64121891	-	10179	circBase: mmu_circ_0001794, CIRCpedia: MMU_CIRCpedia_25800, circAtlas: mmu-Map2k1_0001	circBase: hsa_circ_0035969, circAtlas: hsa-MAP2K1_0002, CIRCpedia: HSA_CIRCpedia_15352	64111712	64111712	Map2k1	ENSMUST00000005066.9	Exonic circular (circ)RNA	4	5,4,3,2	52,78,147,211	0,680,8153,9968	chr9:64101108-64111712|chr9:64121891-64160494	488	GACCAACCTGGAGGCCTTGCAGAAGAAGCTGGAGGAGCTGGAGCTTGACGAGCAGCAGCGGAAGCGGCTCGAGGCCTTTCTGACGCAGAAGCAGAAGGTGGGGGAACTGAAGGATGATGACTTTGAGAAGATCAGCGAACTGGGAGCTGGCAACGGTGGAGTGGTCTTCAAGGTCTCCCACAAGCCATCTGGCCTGGTTATGGCTAGAAAGCTGATCCACCTGGAGATCAAACCCGCAATCCGGAACCAGATCATCCGGGAGCTGCAGGTACTGCACGAGTGCAACTCCCCGTACATCGTGGGCTTCTACGGGGCCTTCTACAGCGACGGCGAGATCAGCATCTGCATGGAGCACATGGATGGTGGGTCCTTGGATCAAGTTCTGAAGAAAGCTGGAAG…
mmu_circRab11a_471	chr9|64632783|64635711|-	chr9	64632783	64635711	-	2928	circBase: mmu_circ_0015782, CIRCpedia: MMU_CIRCpedia_25914, circAtlas: mmu-Rab11a_0001	circBase: hsa_circ_0104327, circAtlas: hsa-RAB11A_0002, CIRCpedia: HSA_CIRCpedia_83476	64632783	64632783	Rab11a	ENSMUST00000172298.8	Exonic circular (circ)RNA	3	4,3,2	81,194,196	0,1122,2732	chr9:64624270-64632783|chr9:64635711-64644865	471	TTGTCCTTATTGGAGATTCTGGTGTTGGAAAGAGTAACCTCCTGTCTCGATTTACTCGAAATGAGTTTAATCTGGAAAGCAAGAGTACCATTGGAGTAGAGTTTGCAACAAGAAGCATCCAGGTTGATGGGAAAACAATAAAGGCACAGATATGGGACACAGCAGGGCAGGAGCGGTACAGGGCTATAACGTCTGCATACTATCGTGGAGCAGTAGGTGCCTTATTGGTTTATGACATTGCTAAGCATCTCACATATGAAAATGTAGAGCGATGGCTGAAAGAACTGAGAGATCATGCTGATAGTAACATTGTTATCATGCTTGTGGGCAATAAGAGTGATTTACGTCATCTCAGGGCAGTTCCTACAGATGAAGCAAGAGCTTTTGCAGAGAAGAATG…
mmu_circDennd4a_332	chr9|64746094|64746426|+	chr9	64746094	64746426	+	332	CIRCpedia: MMU_CIRCpedia_25949, circAtlas: mmu-Dennd4a_0029	circBase: hsa_circ_0004393, circAtlas: hsa-DENND4A_0038, CIRCpedia: HSA_CIRCpedia_15332	64746094	64746094	Dennd4a	ENSMUST00000038890.6	Exonic circular (circ)RNA	1	4	332	0	chr9:64743363-64746094|chr9:64746426-64749721	332	ATATAAACTCTGTGATGGAAGATGATTGAAGACAAGGGACCTCGTGTTGCTGACTACTTTGTTGTAGCAGGCTTAACTGACATTTCAAAGCCTCTTGAAGAGGAAATTCACTTCAATGATGCCTGTCACAAAGTGGCAAAACCAAAAGAACCCATCACAGATGTTTCTGTTATCATCAAATCCCTTGGGGAGGAGGTGCCACGGGATTATGTGTGTATTGATGTTACCCCAACTGGATTATCAGCAGACCTTAATAATGGAAGTCTTGTGGGACCCCAGATTTACCTTTGCTATAAAAGAGGAAGAGATAAACCTCCACTTACAGATCTGGG
mmu_circDennd4a_913	chr9|64764948|64780421|+	chr9	64764948	64780421	+	15473	circBase: mmu_circ_0015787, CIRCpedia: MMU_CIRCpedia_25958, circAtlas: mmu-Dennd4a_0003	circBase: hsa_circ_0104314, circAtlas: hsa-DENND4A_0005, CIRCpedia: HSA_CIRCpedia_117434	64764948	64764948	Dennd4a	ENSMUST00000038890.6	Exonic circular (circ)RNA	7	9,10,11,12,13,14,15	67,59,145,176,101,219,146	0,1632,4236,4660,10095,14161,15327	chr9:64759939-64764948|chr9:64780421-64794138	913	GCATATTTCTCATTTTATGCATAAAGTTCCCTTTCCATCTCCTCAGAGGCCACGGATTTTAGTTCAGTTATCCCCACATGATAATTTGATTCTCAGTCAGCCTGTTTCTTCCCCTCTTCCATTAAGTGGTGGAAAGTTTTCAACACTACTCCAGAATCTTGGCCCTGAGAATGCTGTGACACTGCTGGTGTTTGCTGTAACAGAACATAAAATCCTCATCCATTCCCTACGGCCCTCTGTGCTCACCAGTGTGACAGAAGCATTAGTGTCTATGATTTTCCCTTTCCACTGGCCCTGCCCGTATGTCCCTCTGTGCCCACTGGCCCTCGCAGACGTCCTCAGTGCACCATGTCCATTCATAGTAGGCATCGATTCCAGATACTTTGATCTTTATGACCC…
mmu_circDpp8_2122	chr9|64942156|64973778|+	chr9	64942156	64973778	+	31622	circBase: mmu_circ_0015791, CIRCpedia: MMU_CIRCpedia_26013, circAtlas: mmu-Dpp8_0008	circAtlas: hsa-DPP8_0016, CIRCpedia: HSA_CIRCpedia_15248	64942156	64942156	Dpp8	ENSMUST00000034960.14	Exonic circular (circ)RNA	15	2,3,4,5,6,7,8,9,10,11,12,13,14,15,16	137,273,113,174,169,111,129,62,101,178,160,80,153,136,146	0,2094,7389,8811,10745,16515,18170,18894,19544,19953,20917,25328,28552,28944,31476	chr9:64939905-64942156|chr9:64973778-64981720	2122	GATTGGATGGTGAGAAAAGGAAAGATTCCTGTGAGAAGAGATCAGGATGAACGGAGAGATCTGTGCTTAAAGTTGGGCCAGGTGAAAATGATCTCTTTGAAAGTAGAAGAGATCTGAGCAGATGAAAATACCATCAGGAAGATGCAACATGGCAGCAGCAATGGAAACAGAACAGCTGGGTGTCGAGATATTTGAAACTGCAGAGTGTGAGGAGGGAAATGGTGAATCACAGGACCGACCCAAACTGGAGCCTTTTTATGTCGAACGGTATTCTTGGAGTCAGCTGAAAAAGCTGCTTGCTGATACCAGAAAATACCACGGCTACATGATGGCTAAGGCGCCACATGACTTTATGTTTGTAAAGAGGACGGATCCAGATGGGCCTCACTCAGACAGGGT…
mmu_circDpp8_369	chr9|64967484|64971236|+	chr9	64967484	64971236	+	3752		circAtlas: hsa-DPP8_0020, CIRCpedia: HSA_CIRCpedia_364123	64967484	64967484	Dpp8	ENSMUST00000034960.14	Exonic circular (circ)RNA	3	13,14,15	80,153,136	0,3224,3616	chr9:64963233-64967484|chr9:64971236-64973632	369	GTGATTTCAAGTGTCCTATCAAAGAAGAAATAACAATTACCAGTGGTGAATGGGAAGTACTTGGCCGGCATGGATCTAATATCTGGGTTGATGAAGCCAGAAAGCTGGTGTACTTTGAAGGCACCAAAGACTCTCCTTTGGAGCATCACCTGTACGTGACCAGTTATGCAAACCCTGGAGAAGTGGTGAGGCTGACTGACCGTGGCTACTCACACTCCTGCTGCCTCAGCCGGCATTGTGACTTCTTCATAAGTAAGTACAGCAACCAGAAGAATCCACACTGTGTGTCCCTCTACAAACTCTCAAGTCCTGAGGATGACCCAGTTCATAAAACAAAGGAATTTTGGGCCACCATTTTGGATTCAGCAG
mmu_circDpp8_446	chr9|64973632|64983170|+	chr9	64973632	64983170	+	9538	circBase: mmu_circ_0015792, CIRCpedia: MMU_CIRCpedia_26042, circAtlas: mmu-Dpp8_0020	circAtlas: hsa-DPP8_0037, CIRCpedia: HSA_CIRCpedia_120733	64973632	64973632	Dpp8	ENSMUST00000034960.14	Exonic circular (circ)RNA	3	16,17,18	146,147,153	0,8088,9385	chr9:64971236-64973632|chr9:64983170-64985244	446	GTCCTCTTCCTGACTACACCCCTCCAGAAATTTTTTCTTTTGAAAGTACTACTGGATTTACACTGTATGGAATGTTGTATAAGCCTCATGACCTACAACCTGGAAAGAAATACCCCACTGTGTTATTCATATATGGTGGTCCCCAGGTGCAGCTGGTGAACAATCGGTTTAAAGGAGTCAAGTATTTCCGCCTGAACACCCTGGCCTCCCTGGGTTATGTGGTTGTGGTGATAGACAACAGGGGATCCTGTCACCGAGGACTTAAATTTGAAGGCGCCTTTAAATATAAAATGGGTCAAATAGAAATCGATGATCAAGTGGAAGGACTCCAGTACCTAGCATCTCAGTATGACTTCATTGACTTGGATCGAGTGGGCATCCACGGCTGGTCCTATGGTG…
mmu_circIgdcc4_496	chr9|65020540|65021723|+	chr9	65020540	65021723	+	1183	circBase: mmu_circ_0001795, CIRCpedia: MMU_CIRCpedia_26067, circAtlas: mmu-Igdcc4_0002	circBase: hsa_circ_0104259, circAtlas: hsa-IGDCC4_0003, CIRCpedia: HSA_CIRCpedia_15228	65020540	65020540	Igdcc4	ENSMUST00000035499.5	Exonic circular (circ)RNA	2	2,3	354,142	0,1041	chr9:65008880-65020540|chr9:65021723-65027499	496	GGGAGCTGCCATTGCCCCAGGAGACAACTGTCAAGCTGAGCTGTGATGAGGGACCCCTGCAAGTGATCCTGGGCCCTGAGCAGGCTGTGGTGCTGGACTGCACTTTGGGGGCTACAGCTGCTGGGCCTCCGACCAGGGTGACATGGAGCAAGGATGGAGACACTGTACTAGAGCATGAGAACCTGCACCTGCTACCCAATGGCTCCCTGTGGCTGTCCTCACCCCTAGAGCAAGAAGACAGCGATGATGAGGAAGCTCTTAGGATCTGGAAGGTCACTGAGGGCAGCTATTCCTGTCTGGCCCACAGCCCGCTAGGAGTGGTGGCCAGCCAGGTTGCTGTGGTCAAGCTTGCCACACTCGAAGACTTCTCTCTGCACCCCGAGTCCCAGATTGTGGAGG…
mmu_circClpx_473	chr9|65219379|65226033|+	chr9	65219379	65226033	+	6654	circAtlas: mmu-Clpx_0027		65219379	65219379	Clpx	ENSMUST00000015501.11	Exonic circular (circ)RNA	4	6,7,8,9	42,177,165,89	0,4546,5231,6565	chr9:65217593-65219379|chr9:65226033-65228100	473	AGTTAGAAATAAGAAGACGGGAGGATGAGTACAGATTTACAAAGTTGCTTCAGATCGCTGGGATCAGCCCACACGGCAATGCCTTGGGAGCCTCTATGCAGCAGCAGGTAAACCAGCAAATGCCTCAGGAGAAAAGAGGAGGTGAAGTGTTGGACTCTTCTCAAGATGATATAAAACTGGAAAAAAGTAATATTTTGCTGCTTGGACCAACTGGGTCAGGTAAAACCCTTCTGGCACAAACTTTAGCTAAATGCCTTGATGTTCCTTTTGCTATCTGTGACTGTACAACTTTGACCCAGGCTGGATATGTAGGTGAAGATATTGAATCTGTGATTGCCAAACTACTCCAAGATGCCAATTACAATGTAGAGAAAGCACAACAAGGAATTGTCTTTCTGG…
mmu_circClpx_393	chr9|65229825|65231581|+	chr9	65229825	65231581	+	1756	CIRCpedia: MMU_CIRCpedia_26162, circAtlas: mmu-Clpx_0004	circBase: hsa_circ_0035877, circAtlas: hsa-CLPX_0008, CIRCpedia: HSA_CIRCpedia_15220	65229825	65229825	Clpx	ENSMUST00000015501.11	Exonic circular (circ)RNA	2	11,12	300,93	0,1663	chr9:65228265-65229825|chr9:65231581-65234063	393	TATCTCGGCTTTGGAACACCATCTAACCTGGGAAAGGGCAGAAGGGCTGCAGCTGCAGCGGATCTTGCTAACCGAAGTGGGGAATCTAACACTCATCAGGACATTGAGGAGAAAGACCGGTTACTCCGCCATGTGGAAGCCAGAGATCTTATTGAGTTTGGCATGATACCAGAGTTTGTGGGACGGTTGCCTGTGGTGGTTCCTTTGCACAGCCTAGATGAGAAGACACTTGTACAAATACTGACCGAGCCACGGAATGCTGTTATTCCTCAGTATCAGGCCTTGTTCAGCATGGATAAGTGTGAGCTGAATGTTACTGAGGATGCTCTGAAAGCCATAGCGAGATTGGCCCTGGAAAGAAAAACAGGTGCACGAGGCCTTCGGTCTATAATG
mmu_circOaz2_416	chr9|65593477|65596188|+	chr9	65593477	65596188	+	2711	CIRCpedia: MMU_CIRCpedia_26249, circAtlas: mmu-Oaz2_0003	CIRCpedia: HSA_CIRCpedia_15177	65593477	65593477	Oaz2	ENSMUST00000046490.14	Exonic circular (circ)RNA	4	2,3,4,5	73,81,176,86	0,77,1602,2625	chr9:65584047-65593477|chr9:65596188-65596376	416	TAGTATTTTGCCGTTGAGTAAGTGTCCCCAGCTCCAGTGCTGCAGGCACATTGTTCCAGGGCCTCTGTGGTGCGATGCCCCTCACCCACTGTCGAAGATCCCCGGTGGGCGAGGGGGCGGCAGGGATCCTTCTCTCTCAGCTCTAATATATAAGGACGAGAAGCTCACTGTAACCCAGGACCTCCCTGTGAACGATGGAAAACCTCACATCGTCCACTTCCAGTATGAGGTCACCGAGGTGAAGGTCTCTTCCTGGGATGCAGTCCTGTCCAGCCAGAGCCTGTTTGTAGAAATCCCAGATGGATTATTAGCTGATGGGAGCAAAGAAGGATTATTAGCACTGCTAGAGTTTGCTGAGGAGAAGATGAAAGTGAACTACGTCTTCATCTGCTTCAGGAA…
mmu_circZfp609_874	chr9|65701903|65702777|-	chr9	65701903	65702777	-	874	circBase: mmu_circ_0001797, CIRCpedia: MMU_CIRCpedia_26291, circAtlas: mmu-Zfp609_0001	circBase: hsa_circ_0000615, circAtlas: hsa-ZNF609_0001	65701903	65701903	Zfp609	ENSMUST00000159109.2	Exonic circular (circ)RNA	1	2	874	0	chr9:65638483-65701903|chr9:65702777-65734747	874	CAATGATGTTGTCCACTGGACATGTTCTGACCAAGGAGGCAGGTCTGAGAACGTAGCTGAAGCTGAAAATAGGAAAGCTGGGGGCAAGGAAGAGCCTTGAACCTTGAGGTGGGACGTTGACTCTAAGATGTCCTTGAGCAGTGGAGCCTGCGGAGGGAAAGGAGTGGATGCAAACCCGGTTGAGACATACGACAGTGGGGATGAATGGGACATTGGAGTAGGGAACCTCATCATCGACCTGGACGCCGATCTGGAAAAGGACCAGCAGAAACTGGAAATGTCAGGCTCCAAGGAGGTGGGGATACCAGCCCCCAATGCTGTGGCCACACTACCAGACAACATCAAGTTTGTCACCCCAGTGCCAGGTCCTCAAGGGAAGGAAGGCAAATCAAAATCCAA…
mmu_circHerc1_1052	chr9|66279067|66283694|+	chr9	66279067	66283694	+	4627	CIRCpedia: MMU_CIRCpedia_26494, circAtlas: mmu-Herc1_0033	circBase: hsa_circ_0035811, circAtlas: hsa-HERC1_0170, CIRCpedia: HSA_CIRCpedia_15125	66279067	66279067	Herc1	ENSMUST00000042824.13	Exonic circular (circ)RNA	2	2,3	956,96	0,4531	chr9:66257903-66279067|chr9:66283694-66292274	1052	AACTAATGGCTGAAGAGTAAATCAACATGGCGACTATGGTTCCACCAGTGAAACTGAAATGGCTTGAACATCTGAATAGCTCCTGGATCACAGAGGACAGTGAATCTATTGCTACAAGAGAGGGAGTTACCGTTTTGTATTCTAAACTGATCAGCAATAAGGAAGTAGTACCTTTGCCTCAACAGGTTTTATGCCTCAAAGGACCACAGTTGCCTGATTTTGAACGTGAGTCTCTTTCAAGTGATGAGCAGGACCATTATTTGGATGCCCTTCTTAGCAGCCAGCTAGCACTAGCAAAGATGGTATGTTCAGATTCTCCATTTGCTGGGGCGCTAAGAAAACGACTGCTTGTACTCCAACGTGTCTTTTATGCACTTTCTAATAAGTACCATGACAAAG…
mmu_circHerc1_588	chr9|66377519|66382146|+	chr9	66377519	66382146	+	4627	circBase: mmu_circ_0015807, CIRCpedia: MMU_CIRCpedia_26548, circAtlas: mmu-Herc1_0005	circAtlas: hsa-HERC1_0009	66377519	66377519	Herc1	ENSMUST00000042824.13	Exonic circular (circ)RNA	4	52,53,54,55	128,128,201,131	0,1608,3145,4496	chr9:66376465-66377519|chr9:66382146-66383202	588	GTAATGACATGTGTTTGGTGTAATAAAAAAGGCCTATTGGCTACCAGTGGCAATGATGGCACTATTCGGGTGTGGAATGTTACCAAGAAGCAATACTCACTACAGCAAACCTGTGTGTTCAATAGACTGGAAGGGGATGCTGAGGAAAGCCTTGGGTCACCCAGCGACCCAAGCTTCTCACCTGTTTCCTGGAGTATCAGTGGCAAATACCTTGCTGGGGCTTTGGAGAAGATGGTGAACATCTGGCAAGTTAATGGAGGAAAAGGATTAGTAGATATTCAGCCTCACTGGGTATCTGCCCTGGCCTGGCCAGAAGAAGGTCCAGCTACAACCTGGTCAGGAGAGTCTCCAGAGTTACTGCTGGTGGGACGGATGGACGGATCTCTAGGACTGATTGAA…
mmu_circUsp3_477	chr9|66447343|66455237|-	chr9	66447343	66455237	-	7894	circBase: mmu_circ_0015811, CIRCpedia: MMU_CIRCpedia_26583, circAtlas: mmu-Usp3_0003	circBase: hsa_circ_0008153, circAtlas: hsa-USP3_0002, CIRCpedia: HSA_CIRCpedia_15052	66447343	66447343	Usp3	ENSMUST00000127569.8	Exonic circular (circ)RNA	5	8,7,6,5,4	114,114,83,82,84	0,2451,3884,5682,7810	chr9:66437672-66447343|chr9:66455237-66469835	477	TTATCGCTGTGACGATTTTGTGGTCAACGACACCAAGCTGGGCCTGGTACAGAAAGTGAGAGAACACTTACAGAACTTGGAAAACTCAGCCTTTACAGCGGACAGGCACAGAAAAAGAAAATTATTGGAAAACTCATCACTAAACAGCAAGTTATTAAAAGTAAATGGAAGTACGACTGCCATTTGTGCCACAGGCCTTCGAAATTTGGGCAACACTTGTTTCATGAATGCTATCCTTCAGTCACTCAGTAACATTGAGCAGTTTTGCTGTTATTTCAAAGAACTGCCTGCTGTGGAGTTAAGGAATGGGAAAACAGCAGGAAGGCGAACATACCACACCAGGAGCCAAGGGGACAGCAATGTGTCTTTAGTAGAAGAGTTTAGAAAGACACTGTGTGC…
mmu_circUsp3_670	chr9|66447343|66474185|-	chr9	66447343	66474185	-	26842	circBase: mmu_circ_0001798, CIRCpedia: MMU_CIRCpedia_26585, circAtlas: mmu-Usp3_0001	circBase: hsa_circ_0002138, circAtlas: hsa-USP3_0001, CIRCpedia: HSA_CIRCpedia_15046	66447343	66447343	Usp3	ENSMUST00000127569.8	Exonic circular (circ)RNA	7	8,7,6,5,4,3,2	114,114,83,82,84,132,61	0,2451,3884,5682,7810,22492,26781	chr9:66437672-66447343|chr9:66474185-66500065	670	TGTGCAGGTCCAACAAAAGCCCCTGGGTCTGTTTGACTTGTTCAAGTGTCCACTGTGGAAGGTATGTGAATGGCCATGCAAAAAAACATTATGAAGATGCACAGATACCCTTACTCAACCATAAGAGATCAGAAAAGCAGGAGAAAGCTCAGCATACAGTGTGTATGGATTGCAGTAGCTACAGCACATACTGTTATCGCTGTGACGATTTTGTGGTCAACGACACCAAGCTGGGCCTGGTACAGAAAGTGAGAGAACACTTACAGAACTTGGAAAACTCAGCCTTTACAGCGGACAGGCACAGAAAAAGAAAATTATTGGAAAACTCATCACTAAACAGCAAGTTATTAAAAGTAAATGGAAGTACGACTGCCATTTGTGCCACAGGCCTTCGAAATT…
mmu_circVps13c_285	chr9|67759772|67768167|+	chr9	67759772	67768167	+	8395	CIRCpedia: MMU_CIRCpedia_40134, circAtlas: mmu-Vps13c_0001	circBase: hsa_circ_0005761, circAtlas: hsa-VPS13C_0001, CIRCpedia: HSA_CIRCpedia_15011	67759772	67759772	Vps13c	ENSMUST00000077879.7	Exonic circular (circ)RNA	4	2,3,4,5	44,43,96,102	0,1205,6299,8293	chr9:67747808-67759772|chr9:67768167-67773461	285	GTAATGTGGCTTTGGATAATCTGCAGATAAAAGAAAATGCTCTGAGTGAATTGGACGTTCCTTTCAAAGTCAAGGCTGGCCAGATTGATAAATTAACTTTGAAGATTCCTTGGAAAAACCTTTATGGAGAAGCAGTCGTTGCCACGCTAGAAGGATTATACCTGCTTGTGGTCCCTGGAGCAAGTATTAAGTATGACGCTGAGAAAGAAGAAAAATCCTTGCAGGATATTAAACAGAAAGAACTTTGCCGAATTGAAGAAGCCCTTCAGAAAGCAGCAGAGAAAG
mmu_circVps13c_524	chr9|67759772|67778567|+	chr9	67759772	67778567	+	18795		circAtlas: hsa-VPS13C_0005, CIRCpedia: HSA_CIRCpedia_173648	67759772	67759772	Vps13c	ENSMUST00000077879.7	Exonic circular (circ)RNA	7	2,3,4,5,6,7,8	44,43,96,102,63,66,110	0,1205,6299,8293,13689,18362,18685	chr9:67747808-67759772|chr9:67778567-67781136	524	GTAATGTGGCTTTGGATAATCTGCAGATAAAAGAAAATGCTCTGAGTGAATTGGACGTTCCTTTCAAAGTCAAGGCTGGCCAGATTGATAAATTAACTTTGAAGATTCCTTGGAAAAACCTTTATGGAGAAGCAGTCGTTGCCACGCTAGAAGGATTATACCTGCTTGTGGTCCCTGGAGCAAGTATTAAGTATGACGCTGAGAAAGAAGAAAAATCCTTGCAGGATATTAAACAGAAAGAACTTTGCCGAATTGAAGAAGCCCTTCAGAAAGCAGCAGAGAAAGGTGCACACTCAGGGGAGTTCATGTATGGCTTGGAAAACTTGCTTTACAAGGACGTCAAGCCTGGACGTAAGCGTAAAAAGCACAAAAAACATTTTAAGAAACGTTTTAAAGGTC…
mmu_circIce2_730	chr9|69307758|69318171|+	chr9	69307758	69318171	+	10413	circBase: mmu_circ_0015829, CIRCpedia: MMU_CIRCpedia_27174, circAtlas: mmu-Narg2_0012		69307758	69307758	Ice2	ENSMUST00000034761.15	Exonic circular (circ)RNA	5	3,4,5,6,7	105,250,120,138,117	0,6640,7783,9635,10296	chr9:69306369-69307758|chr9:69318171-69318588	730	GGATGTTACACCCAAAAATGGCCTTAAAGCATTTTTCTCTCCAGAAAATTATAAAGACCATTCCATGGCTCCAAGTTTAAAAGAACTCTATATTTTGTCTAACAGACGTATAGGAGAAAATTTGAGTGTCTCAGCAAGTTCTGTAGAAAATGAGCCTGCAGTTAGTTCAGCAACTCAAGCAAAGGAAAAAGTTGGGATGATTCTCCTTCCAAAACCACGAGTTCCTTATCCTCGTTTCTCTCGGTTCTCACAGAGGGAGCAGAGAACTTATGTGGATTTGTTGGCTAAATATGCAAAGCTCCCCTCAAGTTCCAAGACTGTCGGAACAAATACCAATGAATATCTGCAGTATCTGGATATGAAAAAACATGTGAATGAAGAAGTTAATGAATTTCTAAA…
mmu_circRnf111_1661	chr9|70348036|70376763|-	chr9	70348036	70376763	-	28727		circAtlas: hsa-RNF111_0038	70348036	70348036	Rnf111	ENSMUST00000215848.2	Exonic circular (circ)RNA	8	11,10,9,8,7,6,5,4	127,126,349,256,317,195,164,127	0,1517,2647,9531,12746,17069,18235,28600	chr9:70339311-70348036|chr9:70376763-70383057	1661	GAAGTATTGATGAAGATGTTGTGGTGATAGAAGCCTCCTTCACTCCCCAGGTCACTGCCAATGAAGAAATTAATGTTACCTCAACTGACAGTGAAGTGGAGATTGTTACAGTTGGAGAAAGCTATCGGTCTCGTTCAACCCTTGGACACTCCAGATCTCATTGGAGCCAAGGTTCAAGTTCGCATACAGGACGGCCACAGGAGTCTCGAAACCGCAGTAGGATCTCTACTGTTATACAGCCCCTGAGGCAGAATGCAGCAGAAGTTGTGGACCTTACTGTTGATGAAGATGAACCTACTATAGTACCAACCACTTCTGCTAGAATGGACTCACAAACTACTAGTGCTTCCATTAACAATTCAAATCCATCTACCTCTGAGCAAGCCTCTGATACTACTT…
mmu_circRnf111_1020	chr9|70376636|70383950|-	chr9	70376636	70383950	-	7314	circBase: mmu_circ_0001802, CIRCpedia: MMU_CIRCpedia_27501, circAtlas: mmu-Rnf111_0001	circAtlas: hsa-RNF111_0003, CIRCpedia: HSA_CIRCpedia_361655	70376636	70376636	Rnf111	ENSMUST00000215848.2	Exonic circular (circ)RNA	2	4,3	127,893	0,6421	chr9:70366435-70376636|chr9:70383950-70410221	1020	GCCTTCCCTGAAGTTTCCCATGTCTCAATGGACTCCTGAATTTAACGAGCTCTACACCCTAAAAGTGGCTATGAAGAGTGGGACTCCTGATGCGCCCACTACACAGGAGAGTCTGAAGGCGGTCCTTCTGCACCCACAGCCCCTAGGGGCCACCAAGAGCTTCCCTGCAGAAGTGGAGATGATTAATAGCAAAGTGGGGAATGAATTCTCTCATCTGTGTGATGATTCTCAAAAACAAGAGAAGGACATGACTGGCAACCAGCAAGAACAAGAAAAAAGTGGTGTTGTGAGAAAAAAGCGCAAAAGCCAGCAGGCTGGCCCCTCATATGTGCAGAACTGTGTCAAAGAAAATCAGGAAATCCTAGGGCGCAGACAACAGCTAGAGACACCGAGTGATGA…
mmu_circRnf111_893	chr9|70383057|70383950|-	chr9	70383057	70383950	-	893	circBase: mmu_circ_0015842, CIRCpedia: MMU_CIRCpedia_27503, circAtlas: mmu-Rnf111_0002	circBase: hsa_circ_0001982, circAtlas: hsa-RNF111_0001, CIRCpedia: HSA_CIRCpedia_14912	70383057	70383057	Rnf111	ENSMUST00000215848.2	Exonic circular (circ)RNA	1	3	893	0	chr9:70376763-70383057|chr9:70383950-70410221	893	GCCTTCCCTGAAGTTTCCCATGTCTCAATGGACTCCTGAATTTAACGAGCTCTACACCCTAAAAGTGGCTATGAAGAGTGGGACTCCTGATGCGCCCACTACACAGGAGAGTCTGAAGGCGGTCCTTCTGCACCCACAGCCCCTAGGGGCCACCAAGAGCTTCCCTGCAGAAGTGGAGATGATTAATAGCAAAGTGGGGAATGAATTCTCTCATCTGTGTGATGATTCTCAAAAACAAGAGAAGGACATGACTGGCAACCAGCAAGAACAAGAAAAAAGTGGTGTTGTGAGAAAAAAGCGCAAAAGCCAGCAGGCTGGCCCCTCATATGTGCAGAACTGTGTCAAAGAAAATCAGGAAATCCTAGGGCGCAGACAACAGCTAGAGACACCGAGTGATGA…
mmu_circAdam10_429	chr9|70610568|70630053|+	chr9	70610568	70630053	+	19485	circBase: mmu_circ_0015847, CIRCpedia: MMU_CIRCpedia_27554, circAtlas: mmu-Adam10_0002	circAtlas: hsa-ADAM10_0002, CIRCpedia: HSA_CIRCpedia_14899	70610568	70610568	Adam10	ENSMUST00000140205.8	Exonic circular (circ)RNA	3	2,3,4	151,119,159	0,15371,19326	chr9:70586541-70610568|chr9:70630053-70647356	429	GTCAGTATGGAAATCCTTTAAATAAATATATTAGACATTATGAAGGATTATCTTACAATGTGGATTCATTACACCAAAAACACCAGCGTGCCAAACGAGCAGTCTCACATGAGGACCAGTTTTTACTTCTAGATTTCCATGCTCATGGAAGACAGTTCAACCTACGAATGAAGAGGGACACTTCCCTTTTTAGTGATGAATTTAAAGTAGAAACATCAAATAAAGTACTTGATTATGATACCTCTCATATTTACACTGGACATATTTATGGTGAAGAAGGAAGCTTTAGTCATGGGTCTGTCATTGATGGAAGATTTGAAGGTTTCATCAAGACTCGTGGTGGCACGTTTTACATTGAGCCAGCAGAGAGATACATTAAAGATCGAATCCTGCCATTTC…
mmu_circAdam10_973	chr9|70625939|70661607|+	chr9	70625939	70661607	+	35668	CIRCpedia: MMU_CIRCpedia_27568, circAtlas: mmu-Adam10_0009	circBase: hsa_circ_0104001, circAtlas: hsa-ADAM10_0007, CIRCpedia: HSA_CIRCpedia_14894	70625939	70625939	Adam10	ENSMUST00000140205.8	Exonic circular (circ)RNA	7	3,4,5,6,7,8,9	119,159,101,153,93,184,164	0,3955,21417,25193,27576,29425,35504	chr9:70610719-70625939|chr9:70661607-70668864	973	ACAGTTCAACCTACGAATGAAGAGGGACACTTCCCTTTTTAGTGATGAATTTAAAGTAGAAACATCAAATAAAGTACTTGATTATGATACCTCTCATATTTACACTGGACATATTTATGGTGAAGAAGGAAGCTTTAGTCATGGGTCTGTCATTGATGGAAGATTTGAAGGTTTCATCAAGACTCGTGGTGGCACGTTTTACATTGAGCCAGCAGAGAGATACATTAAAGATCGAATCCTGCCATTTCACTCTGTCATTTATCATGAAGATGATATTAACTATCCCCATAAATACGGCCCACAGGGGGGCTGTGCAGATCACTCCGTTTTTGAAAGGATGAGGAAGTACCAAATGACTGGAGTAGAGGAAGGAGCCCGGGCACATCCAGAGAAGCATGC…
mmu_circAdam10_695	chr9|70647356|70661607|+	chr9	70647356	70661607	+	14251	circBase: mmu_circ_0015854, CIRCpedia: MMU_CIRCpedia_27581, circAtlas: mmu-Adam10_0003	circBase: hsa_circ_0104000, circAtlas: hsa-ADAM10_0004, CIRCpedia: HSA_CIRCpedia_83272	70647356	70647356	Adam10	ENSMUST00000140205.8	Exonic circular (circ)RNA	5	5,6,7,8,9	101,153,93,184,164	0,3776,6159,8008,14087	chr9:70630053-70647356|chr9:70661607-70668864	695	ACTATCCCCATAAATACGGCCCACAGGGGGGCTGTGCAGATCACTCCGTTTTTGAAAGGATGAGGAAGTACCAAATGACTGGAGTAGAGGAAGGAGCCCGGGCACATCCAGAGAAGCATGCTGCTAGTAGTGGTCCTGAGCTCCTGAGGAAAAAACGCACAACTCTGGCTGAAAGAAATACTTGTCAGCTCTATATCCAGACAGATCACCTGTTCTTTAAATACTATGGAACACGAGAAGCTGTGATTGCTCAGATATCCAGTCATGTTAAAGCAATTGATACAATTTACCAGACTACAGACTTCTCCGGAATCCGTAACATCAGCTTCATGGTGAAACGCATAAGAATCAATACAACCTCTGATGAAAAAGACCCTACAAATCCTTTCCGTTTCCCAA…
mmu_circCgnl1_1806	chr9|71628877|71633364|-	chr9	71628877	71633364	-	4487	CIRCpedia: MMU_CIRCpedia_219181, circAtlas: mmu-Cgnl1_0011	circBase: hsa_circ_0035431, circAtlas: hsa-CGNL1_0005, CIRCpedia: HSA_CIRCpedia_14880	71628877	71628877	Cgnl1	ENSMUST00000072899.9	Exonic circular (circ)RNA	3	4,3,2	106,95,1605	0,1938,2882	chr9:71624779-71628877|chr9:71633364-71678790	1806	CTGGGACAGAGAACCATGGAGCTGTATTTTGGCGAATACCAACACGTACAGCAGGAGTACGGGGTACACCTGAGACTTGCCAGTGGTGACACTCCAAAGCCAAGGAATTCCCAGCCCTCAAAGGCAGGCTCCTATGGTGTCAGCATCAGGGTCCAGGGAATTGATGGCCACCCTTATATAGTCCTGAATAACACTGAGCGGTGTCTAGCAGGCACACCTTTCCCAGAAAACGCGCCATCGTTTCCATCTTCAGTGATAAATAACCTGTCCCTACATCCAAGCAATGGAACCGTGTTGAAGGAGAACACTCCGGAGGAACTGCAGCTTCCAGAAAACCCGTACCTGCAAACCAGCCCGCTAAGAGGCCAGAAGCAGTTCTCCCTCCACGAGGGCAGGAAT…
mmu_ciTcf12_976	chr9|71776379|71777355|-	chr9	71776379	71777355	-	976			71776379	71776379	Tcf12	ENSMUST00000183404.8	Circular intronic (ci)RNA	1	14	976	0	chr9:71776352-71777355	976	GTAAGGATATTCCACTGATCTTTACAGGTGTTATAGAATTTTGCTTTATAGTACAGAAGGGTTTTGTTGTTCTTGTTGTTCTTGTTGTTTTTGTTATTGTTGTTGGTAGTGGTTTTCTTGTTGTTACTAAATCTTATGTAACAATGAAGAAGCAGTAGGCTAGCATTACACAATTCTTTGCTACCACATGACCTGATTTAGAAGACAATATGACATTTTGGGTATCTTTATTGCCATCTGCTTCTTGGGATATTAGATTTATCCAAGCAACTGGAATTAAAGGAGTATGAAGGATTTTTGTTTTTTTGAAAAATATTATTTAATCTTTCTATACTGTCAGTGTTTAATGTAAGAGGAAATTTACCAAAAAAAAAAAAAGACACTTAAAAATCAAATCTG…
mmu_circZfp280d_399	chr9|72215232|72220042|+	chr9	72215232	72220042	+	4810	circBase: mmu_circ_0015867, CIRCpedia: MMU_CIRCpedia_28024, circAtlas: mmu-Zfp280d_0041	circBase: hsa_circ_0008004, circAtlas: hsa-ZNF280D_0016, CIRCpedia: HSA_CIRCpedia_14847	72215232	72215232	Zfp280d	ENSMUST00000184036.8	Exonic circular (circ)RNA	3	6,7,8	118,171,110	0,4127,4700	chr9:72209288-72215232|chr9:72220042-72226373	399	GGTTATGTAACAAATTCACCAAGAGTTCTGTCTAATAACTCTTCAGAGTTACTGTTTGACTTGACCCAGGATACAGGATTATCACATTACCAGGGGGGACCGACACTTTCTATTGCAGGTTTGAATGAAACTTCATTTTTATCAAAACGTCCTTCTGGTTCTGACATAAGCAGTGTTAACCCAAAAAAGCCTAAACCCAGTGAAAATACTTCTGGAATAGATGCCTCTTCTGTAATCTCTTCAGAAAAGTCCCCATCAGTGATATCTCTCCAAGTGGTGCCATCGCAAGGTGCAAATTGTTCATCAAGTCAATCTAAAAATGGAACAACTTTTCCAAGAGCATGTCCCAAGTGTGATATTCACTTCAATCTTTTGGATCCTCTAAAAAATCACATGACG
mmu_circZfp280d_832	chr9|72230281|72238715|+	chr9	72230281	72238715	+	8434		circAtlas: hsa-ZNF280D_0036	72230281	72230281	Zfp280d	ENSMUST00000184036.8	Exonic circular (circ)RNA	5	11,12,13,14,15	101,147,135,308,141	0,1008,6028,7866,8293	chr9:72229892-72230281|chr9:72238715-72242328	832	CCATTTGTAAGATCTGTGAGCTATCATTTGAAACTGAACAGATTCTCTTACAACATATGAAGGATAACCATAAGCCTGGTGAAATGCCATACATCTGCCAGGTTTGCAATTACAGATCATCATTATTTTCTGAGGTAGAGTCTCATTTTAGAACATCACATGAAAACACTAAGAATTTGCTATGTCCATTCTGCCTCAAAGTTATTAAAATCGCCACGCCCTATATGCATCATTACATGAAGCATCAGAAAAAGGGAATACATCGTTGCACCAAATGCAGACTGCAGTTTTTGACATGCAAGGAAAAAATGGATCACAAGACTCAACATCACCGAACATTTGTAAAACCCAAGCAACTGGAAGGACTTCCCCCTGGAACAAAAGTTACTATTCGAGCTT…
mmu_circRfx7_206	chr9|72499032|72500642|+	chr9	72499032	72500642	+	1610	circBase: mmu_circ_0001804, CIRCpedia: MMU_CIRCpedia_28107, circAtlas: mmu-Rfx7_0001	circBase: hsa_circ_0103941, circAtlas: hsa-RFX7_0001, CIRCpedia: HSA_CIRCpedia_14839	72499032	72499032	Rfx7	ENSMUST00000163401.9	Exonic circular (circ)RNA	2	3,4	83,123	0,1487	chr9:72484354-72499032|chr9:72500642-72514904	206	CAAGAAGTTGAGAAGTTTACAGACCTAGAGAAACTCTACCTCTACCTTCAACTGCCTTCTGGTCTTAGCAGTGCAGAGAAAAGTGATCAGAATGCCATGTCATCTAGTCGGGCACAGCAAATGCATGCCTTTTCCTGGATTCGAAATACCTTAGAGGAGCATCCTGAGACGTCACTCCCCAAACAGGAAGTCTATGATGAATACAA
mmu_circNedd4_357	chr9|72577233|72584813|+	chr9	72577233	72584813	+	7580	CIRCpedia: MMU_CIRCpedia_28126, circAtlas: mmu-Nedd4_0010		72577233	72577233	Nedd4	ENSMUST00000034740.15	Exonic circular (circ)RNA	4	2,3,4,5	165,74,79,39	0,1278,7363,7541	chr9:72569895-72577233|chr9:72584813-72593342	357	GTATGGGAGTTTTGCCTGGATAAGACAGAAGATGGTGGCGGATCCCCCGGAAGTGATGTTACAGATACTTGTGAGCCTCCATGTGGATGCTGGGAGTTGAATCCGAATTCCCTGGAAGAGGAGCACGTGCTGTTCACTGCTGATCCGTACCTGGAGCTCCACAACGATGACACACGAGTTGTGAGAGTGAAGGTTATAGCTGGCATAGGCCTGGCCAAGAAAGACATCTTGGGAGCCAGTGATCCTTACGTAAGAGTGACATTGTATGACCCGATGAGTGGAATCCTTACCAGCGTGCAGACAAAAACTATCAAAAAGTCTTTGAATCCAAAATGGAATGAAGAAATACTGTTCAGG
mmu_circNedd4_1074	chr9|72577233|72628943|+	chr9	72577233	72628943	+	51710	CIRCpedia: MMU_CIRCpedia_28131, circAtlas: mmu-Nedd4_0028		72577233	72577233	Nedd4	ENSMUST00000034740.15	Exonic circular (circ)RNA	11	2,3,4,5,6,7,8,9,10,11,12	165,74,79,39,54,51,62,100,167,118,165	0,1278,7363,7541,16109,39160,40526,42215,48266,51349,51545	chr9:72569895-72577233|chr9:72628943-72632298	1074	GTATGGGAGTTTTGCCTGGATAAGACAGAAGATGGTGGCGGATCCCCCGGAAGTGATGTTACAGATACTTGTGAGCCTCCATGTGGATGCTGGGAGTTGAATCCGAATTCCCTGGAAGAGGAGCACGTGCTGTTCACTGCTGATCCGTACCTGGAGCTCCACAACGATGACACACGAGTTGTGAGAGTGAAGGTTATAGCTGGCATAGGCCTGGCCAAGAAAGACATCTTGGGAGCCAGTGATCCTTACGTAAGAGTGACATTGTATGACCCGATGAGTGGAATCCTTACCAGCGTGCAGACAAAAACTATCAAAAAGTCTTTGAATCCAAAATGGAATGAAGAAATACTGTTCAGGGTCCTTCCACAGCGACACCGCATTCTTTTCGAAGTGTTTGAT…
mmu_circNedd4_411	chr9|72577233|72593396|+	chr9	72577233	72593396	+	16163	CIRCpedia: MMU_CIRCpedia_28127, circAtlas: mmu-Nedd4_0009		72577233	72577233	Nedd4	ENSMUST00000034740.15	Exonic circular (circ)RNA	5	2,3,4,5,6	165,74,79,39,54	0,1278,7363,7541,16109	chr9:72569895-72577233|chr9:72593396-72616393	411	GTATGGGAGTTTTGCCTGGATAAGACAGAAGATGGTGGCGGATCCCCCGGAAGTGATGTTACAGATACTTGTGAGCCTCCATGTGGATGCTGGGAGTTGAATCCGAATTCCCTGGAAGAGGAGCACGTGCTGTTCACTGCTGATCCGTACCTGGAGCTCCACAACGATGACACACGAGTTGTGAGAGTGAAGGTTATAGCTGGCATAGGCCTGGCCAAGAAAGACATCTTGGGAGCCAGTGATCCTTACGTAAGAGTGACATTGTATGACCCGATGAGTGGAATCCTTACCAGCGTGCAGACAAAAACTATCAAAAAGTCTTTGAATCCAAAATGGAATGAAGAAATACTGTTCAGGGTCCTTCCACAGCGACACCGCATTCTTTTCGAAGTGTTTGAT…
mmu_circNedd4_326	chr9|72647449|72650918|+	chr9	72647449	72650918	+	3469	circAtlas: mmu-Nedd4_0046		72647449	72647449	Nedd4	ENSMUST00000034740.15	Exonic circular (circ)RNA	4	24,25,26,27	61,60,108,97	0,1460,2485,3372	chr9:72646810-72647449|chr9:72650918-72653688	326	CCTTGTAATACAATGGCGATTTGTGAACCGTATCCAGAAGCAAATGGCAGCTTTTAAAGAGGGATTTTTTGAACTGATACCACAGGATCTCATCAAGATATTTGATGAAAATGAGCTAGAGCTTCTCATGTGTGGTCTGGGAGATGTGGATGTGAACGACTGGCGGGAACACACAAAATACAAAAATGGCTACAGCATGAACCACCAGGTCATCCACTGGTTCTGGAAGGCTGTTTGGATGATGGATTCGGAAAAAAGAATACGCTTACTTCAGTTTGTCACTGGCACATCCCGTGTGCCGATGAATGGGTTTGCTGAACTCTATG
mmu_circMyo5a_1262	chr9|75051354|75071686|+	chr9	75051354	75071686	+	20332			75051354	75051354	Myo5a	ENSMUST00000123128.8	Exonic circular (circ)RNA	10	9,10,11,12,13,14,15,16,17,18	107,266,82,141,126,84,162,98,87,109	0,2792,3783,7820,9683,12109,16345,17359,20057,20223	chr9:75048824-75051354|chr9:75071686-75074300	1262	GAATTAGTGAATCTTACCAAATGGGAATTTTTCGAATACTTGCTGGCATTCTTCACTTAGGCAATGTTGGATTTGCATCTCGGGATTCAGACAGCTGCACAATACCTCCCAAGCACGAACCTCTTACCATCTTCTGTGACCTTATGGGTGTGGATTATGAAGAGATGTGTCACTGGCTCTGCCACCGAAAGCTGGCTACTGCCACAGAGACATACATCAAGCCCATCTCCAAGCTGCAGGCCACAAATGCCCGAGATGCTTTAGCAAAGCACATCTATGCAAAGCTCTTTAACTGGATTGTTGACCACGTCAATCAGGCTCTCCATTCTGCTGTCAAGCAGCACTCTTTCATCGGCGTGCTGGACATCTATGGATTTGAAACATTTGAAATAAATAGTT…
mmu_circScg3_891	chr9|75558912|75584093|-	chr9	75558912	75584093	-	25181	circAtlas: mmu-Scg3_0005		75558912	75558912	Scg3	ENSMUST00000034699.8	Exonic circular (circ)RNA	7	11,10,9,8,7,6,5	81,138,84,117,178,150,143	0,9622,11562,14023,17584,23714,25038	chr9:75551226-75558912|chr9:75584093-75589245	891	ATGACCCAGACGGCCTTCATCAACTGGATGGAACTCCTTTAACTGCTGAAGACATCGTCCATAAGATTGCCACCAGGATTTATGAGGAGAACGACAGAGGAGTGTTTGACAAAATTGTTTCTAAACTGCTGAATCTTGGCCTGATCACTGAAAGCCAGGCACATACTCTGGAAGATGAAGTAGCAGAAGCTTTACAAAAACTGATTTCAAAAGAGGCCAACAATTATGAGGAGACCCTGGATAAACCCACAAGCAGGACCGAGAATCAGGATGGGAAAATACCAGAGAAAGTGACTCCGGTGGCAGCAGTCCAAGATGGCTTCACTAACCGTGAAAACGATGAGACGGTGTCTAACACCTTGACCTTGTCCAATGGCTTGGAAAGGAGAACTAACCCCC…
mmu_circScg3_517	chr9|75568534|75576674|-	chr9	75568534	75576674	-	8140	CIRCpedia: MMU_CIRCpedia_29108, circAtlas: mmu-Scg3_0009	circAtlas: hsa-SCG3_0015	75568534	75568534	Scg3	ENSMUST00000034699.8	Exonic circular (circ)RNA	4	10,9,8,7	138,84,117,178	0,1940,4401,7962	chr9:75558993-75568534|chr9:75576674-75582626	517	ACTCCGGTGGCAGCAGTCCAAGATGGCTTCACTAACCGTGAAAACGATGAGACGGTGTCTAACACCTTGACCTTGTCCAATGGCTTGGAAAGGAGAACTAACCCCCACAGGGAAGACGACTTTGAGGAACTCCAGTATTTCCCCAACTTCTATGCACTACTGACAAGCATCGACTCAGAAAAAGAAGCAAAAGAGAAAGAAACCCTGATCACCATCATGAAGACATTGATTGACTTCGTGAAAATGATGGTGAAATACGGTACGATATCTCCAGAGGAAGGCGTGTCCTACCTTGAAAACTTGGATGAAACAATTGCTCTGCAGACCAAGAACAAGCTAGAAAAAAATACTACTGATAGCAAAAGTAAGCTATTCCCAGCTCCACCAGAGAAGAGTCAG…
mmu_circScg3_810	chr9|75568534|75584093|-	chr9	75568534	75584093	-	15559	CIRCpedia: MMU_CIRCpedia_216715, circAtlas: mmu-Scg3_0007	circBase: hsa_circ_0103839, circAtlas: hsa-SCG3_0013, CIRCpedia: HSA_CIRCpedia_156428	75568534	75568534	Scg3	ENSMUST00000034699.8	Exonic circular (circ)RNA	6	10,9,8,7,6,5	138,84,117,178,150,143	0,1940,4401,7962,14092,15416	chr9:75558993-75568534|chr9:75584093-75589245	810	ATGACCCAGACGGCCTTCATCAACTGGATGGAACTCCTTTAACTGCTGAAGACATCGTCCATAAGATTGCCACCAGGATTTATGAGGAGAACGACAGAGGAGTGTTTGACAAAATTGTTTCTAAACTGCTGAATCTTGGCCTGATCACTGAAAGCCAGGCACATACTCTGGAAGATGAAGTAGCAGAAGCTTTACAAAAACTGATTTCAAAAGAGGCCAACAATTATGAGGAGACCCTGGATAAACCCACAAGCAGGACCGAGAATCAGGATGGGAAAATACCAGAGAAAGTGACTCCGGTGGCAGCAGTCCAAGATGGCTTCACTAACCGTGAAAACGATGAGACGGTGTCTAACACCTTGACCTTGTCCAATGGCTTGGAAAGGAGAACTAACCCCC…
mmu_circScg3_379	chr9|75570474|75576674|-	chr9	75570474	75576674	-	6200	circAtlas: mmu-Scg3_0021		75570474	75570474	Scg3	ENSMUST00000034699.8	Exonic circular (circ)RNA	3	9,8,7	84,117,178	0,2461,6022	chr9:75568672-75570474|chr9:75576674-75582626	379	ACTCCGGTGGCAGCAGTCCAAGATGGCTTCACTAACCGTGAAAACGATGAGACGGTGTCTAACACCTTGACCTTGTCCAATGGCTTGGAAAGGAGAACTAACCCCCACAGGGAAGACGACTTTGAGGAACTCCAGTATTTCCCCAACTTCTATGCACTACTGACAAGCATCGACTCAGAAAAAGAAGCAAAAGAGAAAGAAACCCTGATCACCATCATGAAGACATTGATTGACTTCGTGAAAATGATGGTGAAATACGGTACGATATCTCCAGAGGAAGGCGTGTCCTACCTTGAAAACTTGGATGAAACAATTGCTCTGCAGACCAAGAACAAGCTAGAAAAAAATACTACTGATAGCAAAAGTAAGCTATTCCCAG
mmu_ciScg3_749	chr9|75589470|75590219|-	chr9	75589470	75590219	-	749			75589470	75589470	Scg3	ENSMUST00000215603.2	Circular intronic (ci)RNA	1	2	749	0	chr9:75589461-75590219	749	GTAGGTCAGATGTAAAATTATAACTCCTATGTTATCTTATTCACTGTTGTCACTTACTGTAGTTTCCTTGTGATATTTTAGCCATTTTACATTTATAAACTCCAAGACATTAATAATAAATTGACAAAAACTAAGATGATAAATCTGGTTCCACTAATTCTGTGTTCTCACAATTAGTGCACTGAGTTCTTATAGCACATGGGCTGAGGCATGATGATAACCCAGTGAGATCAATACTGTAGCCACTCTTATAAGACTGTCTAGTTTACCAAAGTGTGTGCGTGGCTTGTTTTGTTTTCTTTGAGACAGAGCCTTGCTGGGTAGCTTTGATTGCCCTACAACTCTTGATCTTTCTGCCCCTTCCTCTTGAGTGCTGGGATTGTCAGCACATGCTACCAC…
mmu_circHmgcll1_687	chr9|75963452|75991773|+	chr9	75963452	75991773	+	28321	circBase: mmu_circ_0001808, CIRCpedia: MMU_CIRCpedia_29218, circAtlas: mmu-Hmgcll1_0001	circBase: hsa_circ_0131944, circAtlas: hsa-HMGCLL1_0001, CIRCpedia: HSA_CIRCpedia_123035	75963452	75963452	Hmgcll1	ENSMUST00000008052.13	Exonic circular (circ)RNA	6	2,3,4,5,6,7	81,108,96,149,64,189	0,281,16456,18497,25220,28132	chr9:75922464-75963452|chr9:75991773-76037593	687	GAAGCATCTCAGTTACCTGGACTCCCTGAATATGTGAAAATAGTCGAAGTTGGACCAAGGGATGGATTGCAGAATGAAAAGGTTATAGTTCCCACAGACATAAAAATTGAACTCATCAATCAACTTTCCCAAACTGGCTTGTCTGTAATAGAAGTAACCAGCTTTGTGTCTTCCAGATGGGTACCACAGATGGCTGACCATGCTGAAGTGATGCGAGGCATTCGTCAGTATCCAGGAGTTCGCTATCCTGTCCTTACACCTAATCTTCAGGGTTTTCAGCATGCTGTTGCTGCTGGAGCCACGGAGATAGCAGTTTTTGGTGCTGCTTCAGAATCTTTTAGCAAGAAGAATATTAACTGCTCCATTGAAGAAAGTATGGGAAGGTTTCAGGAGGTCATC…
mmu_circSlc17a5_411	chr9|78464738|78468088|-	chr9	78464738	78468088	-	3350	CIRCpedia: MMU_CIRCpedia_29939, circAtlas: mmu-Slc17a5_0015	circAtlas: hsa-SLC17A5_0027	78464738	78464738	Slc17a5	ENSMUST00000052441.12	Exonic circular (circ)RNA	3	8,7,6	133,159,119	0,1554,3231	chr9:78460363-78464738|chr9:78468088-78478303	411	GTATAGTTGGAATTGTCTGGTTTATTTTATGGATGTGGATAGTCAGTGATACACCAGAAACTCACAAGACAATCTCCCATTATGAAAAAGAATACATTGTTTCATCATTAAAAAATCAGCTTTCTTCGCAGAAGGTGGTGCCGTGGGGGTCCATCTTGAAGTCACTGCCACTTTGGGCAATTGTGGTAGCACATTTCTCCTACAACTGGTCTTTTTACACCTTATTGACGCTACTGCCAACTTATATGAAGGAAATCCTAAGGTTCAATGTTCAAGAGAACGGGTTTTTATCTGCATTGCCTTATTTTGGCTGTTGGTTATGCATGATCCTCTGTGGTCAAGCCGCTGACTATTTAAGGGTCAAGTGGAACTTTTCAACTATAAGCGTTCGGAGAATTT…
mmu_circFilip1_282	chr9|79805476|79805758|-	chr9	79805476	79805758	-	282	CIRCpedia: MMU_CIRCpedia_217172	circAtlas: hsa-FILIP1_0005, CIRCpedia: HSA_CIRCpedia_357161	79805476	79805476	Filip1	ENSMUST00000239133.2	Exonic circular (circ)RNA	1	2	282	0	chr9:79767535-79805476|chr9:79805758-79884737	282	GTGGGAATGAGATCTCGAAATCAAGGTGGAGAAAGTTCATCTAATGGGCATGTCTCCTGCCCCAAGCCCTCCATCATCAGCAGTGATGGTGGTAAGGGACCCTCAGAAGATGCAAAAAAGAACAAGGCAAATCGGAAGGGGGAGGATGATGTCATGGCTTCCGGAACCGTCAAACGCCACCTCAAGCCATCAGGAGAGAGTGAGAAAAAGACTAAGAAGCCTCTGGAGTTATCCAAGGAGGACCTCATCCAGCTCCTGAGCATCATGGAAGGGGAGCTGCAG
mmu_circSenp6_474	chr9|79994711|80011046|+	chr9	79994711	80011046	+	16335	circBase: mmu_circ_0001819, CIRCpedia: MMU_CIRCpedia_30330, circAtlas: mmu-Senp6_0034	circBase: hsa_circ_0001612, circAtlas: hsa-SENP6_0021, CIRCpedia: HSA_CIRCpedia_68467	79994711	79994711	Senp6	ENSMUST00000037484.15	Exonic circular (circ)RNA	5	2,3,4,5,6	94,58,146,105,71	0,2419,4837,6107,16264	chr9:79974854-79994711|chr9:80011046-80018592	474	CTTTGGATAGATCAGAATCTAAGAGGGATGGAGGCTTTAAAAATAATTGGAGCTTTGATCATGAAGAAGAAAGTGAAGGAGATGCAGACAAAGATGGGGCAAATCTACTCAGTGTAGAAGATGAGGATTCTGAAATCTCAAAAGGAAAAAAGTTAAATCGGAGATCTGAAATTGTTGCTACTAGTTCTGGTGATTTCATCTTGAAGACTTATGTAAGGCGGAGCAAGACTGACGGCTTTAAAACTTTGAAAGGCAACCCAATTGGACTTAACATGTTAAGCAACAATAAGAAACTGAGTGAAAGCACCGCAGGCACAGCATTATGTTCTGGAACTGTGGTTCATGGGAGGCGCTTCCATCATGCTCACTCACAGACGCCAGGCATCAGAACAGCGGCTC…
mmu_circSenp6_531	chr9|80018592|80021396|+	chr9	80018592	80021396	+	2804	circAtlas: mmu-Senp6_0057	circAtlas: hsa-SENP6_0048, CIRCpedia: HSA_CIRCpedia_99771	80018592	80018592	Senp6	ENSMUST00000037484.15	Exonic circular (circ)RNA	2	7,8	143,388	0,2416	chr9:80011046-80018592|chr9:80021396-80023813	531	ACCATATAATGAAGAAAACTGAAGAGTCAGAATCATATGTAGAGTCTGAGATTAAGAGGAAAGTCCAGCAGAAGCGGCACTGTAGCACTTACCAGCTTTCTCCTCTGTCCCCTGCCTCAAAGAAGTGTTTGACCCATTTAGAGGTTTCTGAACAGCGTGAATATTGCCCAAAATGTGGAAAAGAAAAAGAAAATCAGACCAAATGCCAAAGTTGTGGTATTGTTTTTCATAATGATTTGCAAAGAAATTGCCGACAAGCCGTAACTTTGAATGAACCTACTGGACCATTGCTAAGAACATCAATTCATCAGAACTCTGGAGGACAGAAATCACAAAACACAGGACTAACAGCTAAGAAATTTTATGGGAACAGTGTGGATAAGATTCCAATTGATATTT…
mmu_circPhip_2580	chr9|82782674|82841904|-	chr9	82782674	82841904	-	59230	circBase: mmu_circ_0015939, CIRCpedia: MMU_CIRCpedia_31166, circAtlas: mmu-Phip_0021	CIRCpedia: HSA_CIRCpedia_176680	82782674	82782674	Phip	ENSMUST00000034787.12	Exonic circular (circ)RNA	19	23,22,21,20,19,18,17,16,15,14,13,12,11,10,9,8,7,6,5	232,77,141,118,184,138,226,129,135,154,99,41,101,71,101,222,161,99,151	0,2502,5027,6319,8069,9165,13066,14674,25775,26413,27478,28207,28353,29682,31864,32224,45136,58890,59079	chr9:82778194-82782674|chr9:82841904-82856726	2580	GTGAAGTATTATAGACACCTTGCACCTGATCACTTGCTGCAAATATGTCATCGGCTAGGACCTCTTCTTGAGCAAGAAATTCCTCAGAGTGTTCCTGGAGTACAGACTTTACTAGGAGCTGGAAGACAGTCCTTGCTACGAACAAATAAAAGCTGCAAGCATGTGGTATGGAAAGGATCTGCCCTGGCTGCACTGCACTGTGGGAGGCCGCCAGAGTCTCCAGTTAACTACGGTAGCCCACCTAGCATTGCGGATACTCTGTTTTCAAGGAAGCTGAATGGGAAATACAGACTTGAACGACTTGTTCCAACTGCAGTTTATCAGCACATGAAGATGCATAAGCGAATTCTTGGACACTTATCATCGGTGTACTGTGTAACTTTTGATCGAACTGGCAGG…
mmu_circPhip_924	chr9|82808449|82815120|-	chr9	82808449	82815120	-	6671	circBase: mmu_circ_0015942, CIRCpedia: MMU_CIRCpedia_31169, circAtlas: mmu-Phip_0001	circBase: hsa_circ_0077142, circAtlas: hsa-PHIP_0002, CIRCpedia: HSA_CIRCpedia_55582	82808449	82808449	Phip	ENSMUST00000034787.12	Exonic circular (circ)RNA	8	15,14,13,12,11,10,9,8	135,154,99,41,101,71,101,222	0,638,1703,2432,2578,3907,6089,6449	chr9:82797477-82808449|chr9:82815120-82827810	924	GGTTCTGATGATTGTCTTGTGAAAATCTGGGCCACAGACGATGGAAGATTGCTAGCTACTTTAAGAGGACATGCTGCTGAAATATCAGACATGGCTGTAAACTATGAGAATACTATGATAGCAGCTGGAAGTTGTGATAAAATGATTCGTGTCTGGTGTCTTCGAACCTGTGCACCTTTGGCTGTTCTTCAGGGACATAGTGCATCTATTACATCACTACAGTTCTCACCATTGTGCAGTGGCTCAAAGAGATACCTGTCTTCTACAGGGGCGGACGGCACTATTTGCTTTTGGCTTTGGGATGCTGGAACCCTTAAAATAAATCCAAGACCCACAAAATTTACAGAGCGTCCTCGGCCTGGAGTGCAAATGATATGTTCTTCGTTCAGTGCTGGTGGG…
mmu_circPhip_1085	chr9|82808449|82827971|-	chr9	82808449	82827971	-	19522	circBase: mmu_circ_0015943, CIRCpedia: MMU_CIRCpedia_31170, circAtlas: mmu-Phip_0003	circBase: hsa_circ_0132357, circAtlas: hsa-PHIP_0083, CIRCpedia: HSA_CIRCpedia_99784	82808449	82808449	Phip	ENSMUST00000034787.12	Exonic circular (circ)RNA	9	15,14,13,12,11,10,9,8,7	135,154,99,41,101,71,101,222,161	0,638,1703,2432,2578,3907,6089,6449,19361	chr9:82797477-82808449|chr9:82827971-82841564	1085	CGGATACTCTGTTTTCAAGGAAGCTGAATGGGAAATACAGACTTGAACGACTTGTTCCAACTGCAGTTTATCAGCACATGAAGATGCATAAGCGAATTCTTGGACACTTATCATCGGTGTACTGTGTAACTTTTGATCGAACTGGCAGGCGGATATTTACTGGTTCTGATGATTGTCTTGTGAAAATCTGGGCCACAGACGATGGAAGATTGCTAGCTACTTTAAGAGGACATGCTGCTGAAATATCAGACATGGCTGTAAACTATGAGAATACTATGATAGCAGCTGGAAGTTGTGATAAAATGATTCGTGTCTGGTGTCTTCGAACCTGTGCACCTTTGGCTGTTCTTCAGGGACATAGTGCATCTATTACATCACTACAGTTCTCACCATTGTGCA…
mmu_circBckdhb_546	chr9|83834576|83873875|+	chr9	83834576	83873875	+	39299	circBase: mmu_circ_0015952, CIRCpedia: MMU_CIRCpedia_31466, circAtlas: mmu-Bckdhb_0003	circBase: hsa_circ_0132372, circAtlas: hsa-BCKDHB_0003, CIRCpedia: HSA_CIRCpedia_55598	83834576	83834576	Bckdhb	ENSMUST00000190637.7	Exonic circular (circ)RNA	5	2,3,4,5,6	78,69,134,156,109	0,1189,36252,36617,39190	chr9:83807412-83834576|chr9:83873875-83892306	546	GGCAAACTCAGAAGATGAACCTCTTCCAGTCAATAACAAGTGCCCTGGATAACTCATTAGCCAAAGACCCCACTGCAGTAATATTTGGTGAAGATGTTGCCTTTGGTGGAGTCTTCCGATGCACTGTTGGTTTACGAGACAAATACGGAAAAGATAGAGTGTTTAACACCCCGTTGTGTGAACAAGGAATAGTTGGATTTGGCATTGGAATCGCGGTCACCGGTGCTACAGCTATTGCGGAAATCCAGTTTGCCGACTATATTTTCCCTGCCTTTGATCAGATTGTCAACGAAGCTGCCAAGTATCGCTACCGCTCAGGTGATCTTTTCAACTGTGGGAGCCTCACCATCCGGGCCCCGTGGGGTTGTGTGGGCCATGGGGCTCTCTACCATTCTCAGA…
mmu_circBckdhb_608	chr9|83870828|83894672|+	chr9	83870828	83894672	+	23844	circBase: mmu_circ_0001822, CIRCpedia: MMU_CIRCpedia_31491, circAtlas: mmu-Bckdhb_0001	circBase: hsa_circ_0077164, circAtlas: hsa-BCKDHB_0001, CIRCpedia: HSA_CIRCpedia_55602	83870828	83870828	Bckdhb	ENSMUST00000190637.7	Exonic circular (circ)RNA	5	4,5,6,7,8	134,156,109,98,111	0,365,2938,21478,23733	chr9:83835834-83870828|chr9:83894672-83951157	608	GAAAAGATAGAGTGTTTAACACCCCGTTGTGTGAACAAGGAATAGTTGGATTTGGCATTGGAATCGCGGTCACCGGTGCTACAGCTATTGCGGAAATCCAGTTTGCCGACTATATTTTCCCTGCCTTTGATCAGATTGTCAACGAAGCTGCCAAGTATCGCTACCGCTCAGGTGATCTTTTCAACTGTGGGAGCCTCACCATCCGGGCCCCGTGGGGTTGTGTGGGCCATGGGGCTCTCTACCATTCTCAGAGTCCTGAAGCCTTTTTTGCCCATTGCCCAGGGATCAAGGTGGTAATACCCCGAAGCCCTTTCCAGGCCAAGGGACTTCTGTTGTCATGCATAGAAGATAAAAATCCATGTATATTTTTTGAACCTAAAATACTTTACCGGGCAGCAG…
mmu_circUbe2cbp_1009	chr9|86254393|86334063|-	chr9	86254393	86334063	-	79670	circBase: mmu_circ_0001824, CIRCpedia: MMU_CIRCpedia_32420, circAtlas: mmu-Ube2cbp_0008	circBase: hsa_circ_0077187	86254393	86254393	Ube2cbp	ENSMUST00000034986.14	Exonic circular (circ)RNA	8	9,8,7,6,5,4,3,2	139,164,109,70,70,169,91,197	0,50500,52921,55027,62943,68245,76422,79473	chr9:86189929-86254393|chr9:86334063-86346793	1009	TGGGCCAGATGAAGGAGGGATGCACCTGGACATTTCCATAACGCCCACCTCTCTTTTGGTGAGAACCCCTGACGGCTGCACCGAGATCCGACTTCCAGCAGGGGTCAGACTTGTACCTTCCTCGTGTGGCGGGCTGCAGTATATCAGTGGCGATGGTTTACATCTGCGCTTGCGGGTCCAGGCTGAATCCAGCCCACAGCCGATTTCAGTGTTTAATCAAAGCTTGCAAGCCCAAGAATGTTGCACCTTTTATTGCCAGTCCTGTGGTGAAGTCACGATAAAGGACAGGAAACTCCTCAGGGTGCTCCCCCTGCCCAGTGAGAACTGGAGCGCTCTGGTCGGAGAGTGGTGCTGCCATCCCGACCCCTTTGCTAATAGGCCTCTTCATCCGAGAGAAAA…
mmu_circUbe2cbp_582	chr9|86304893|86322807|-	chr9	86304893	86322807	-	17914	circBase: mmu_circ_0001825, CIRCpedia: MMU_CIRCpedia_32433, circAtlas: mmu-Ube2cbp_0001	circBase: hsa_circ_0004908, circAtlas: hsa-UBE3D_0001, CIRCpedia: HSA_CIRCpedia_55636	86304893	86304893	Ube2cbp	ENSMUST00000034986.14	Exonic circular (circ)RNA	5	8,7,6,5,4	164,109,70,70,169	0,2421,4527,12443,17745	chr9:86254532-86304893|chr9:86322807-86330815	582	GAAACTCCTCAGGGTGCTCCCCCTGCCCAGTGAGAACTGGAGCGCTCTGGTCGGAGAGTGGTGCTGCCATCCCGACCCCTTTGCTAATAGGCCTCTTCATCCGAGAGAAAATGACTGTTTTATTGGGGACTCTTTCTTCTTAGTGAATTTGAAAAGTGATTTGGAGCAGGAACCAAAAGCAAATACCAAAGTCATTTGTAAGCGTTGCAAGGTAACGTTGGGAGAGACCATGTCATCAGAAACAACCAAATTTTACATGACAGAGGTAATTATCCGGCCATCTGAGGGAAGTTTTCCTAACATACCAAGGTCTCAGTTCCTTCAGAGCATTATTGCCCAGTGCCTGGTGGAGCTCTCCTCTGCTAGAAGTACTTTCAGATTCACGATTCAAGGTCAGGA…
mmu_circUbe2cbp_870	chr9|86304893|86334063|-	chr9	86304893	86334063	-	29170	circBase: mmu_circ_0015963, CIRCpedia: MMU_CIRCpedia_32435, circAtlas: mmu-Ube2cbp_0007	circBase: hsa_circ_0132404, circAtlas: hsa-UBE3D_0011, CIRCpedia: HSA_CIRCpedia_99815	86304893	86304893	Ube2cbp	ENSMUST00000034986.14	Exonic circular (circ)RNA	7	8,7,6,5,4,3,2	164,109,70,70,169,91,197	0,2421,4527,12443,17745,25922,28973	chr9:86254532-86304893|chr9:86334063-86346793	870	TGGGCCAGATGAAGGAGGGATGCACCTGGACATTTCCATAACGCCCACCTCTCTTTTGGTGAGAACCCCTGACGGCTGCACCGAGATCCGACTTCCAGCAGGGGTCAGACTTGTACCTTCCTCGTGTGGCGGGCTGCAGTATATCAGTGGCGATGGTTTACATCTGCGCTTGCGGGTCCAGGCTGAATCCAGCCCACAGCCGATTTCAGTGTTTAATCAAAGCTTGCAAGCCCAAGAATGTTGCACCTTTTATTGCCAGTCCTGTGGTGAAGTCACGATAAAGGACAGGAAACTCCTCAGGGTGCTCCCCCTGCCCAGTGAGAACTGGAGCGCTCTGGTCGGAGAGTGGTGCTGCCATCCCGACCCCTTTGCTAATAGGCCTCTTCATCCGAGAGAAAA…
mmu_circZfp949_535	chr9|88434768|88449653|+	chr9	88434768	88449653	+	14885	CIRCpedia: MMU_CIRCpedia_33135, circAtlas: mmu-Zfp949_0001		88434768	88434768	Zfp949	ENSMUST00000162827.8	Exonic circular (circ)RNA	4	2,3,4,5	146,169,127,93	0,1660,14443,14792	chr9:88430561-88434768|chr9:88449653-88450666	535	TGTCAGATGAAGTTGATGTCATCAGTGCTTTGAGGCTGCTAAGTTCTGGGTGTTCAGTCCCACATCCAGTGGCTCCTGCTGAGTCTTCTCAAGGCTCTATTTCCATCAAGCTAGCACCAAGGTTCGTTACAACATAGCTGTGTCCGCTAATTGCACAGTGTTTTGAGTGGAGAATCTAGGACCAAGCCATGAATATCCTCTCACTCTCATGATTATACGATTCTCCTTCTTTCGAGTGTATCCCAGTATCCTCTGCGTGTTTCCAGGGGCAAAACCAAAACCAAGCAACTTACAAACATCATGAATGAATATGTGGAGTTGGTGTCTTTTGAGGACGTCACTGTGAAGTTCACCTGGGAGGAGTGGCAGAATCTCAACGACGCTCAGAAGATGCTGTAC…
mmu_circXrn1_2028	chr9|95846023|95873340|+	chr9	95846023	95873340	+	27317	circAtlas: mmu-Xrn1_0013	circAtlas: hsa-XRN1_0017	95846023	95846023	Xrn1	ENSMUST00000034981.14	Exonic circular (circ)RNA	17	2,3,4,5,6,7,8,9,10,11,12,13,14,15,16,17,18	233,98,110,111,83,88,169,68,138,67,106,90,157,120,170,121,99	0,3741,5262,5476,6758,9308,9479,10425,10791,13559,13826,15164,17804,21213,24866,27005,27218	chr9:95836996-95846023|chr9:95873340-95877152	2028	ATTCCAGAATTTGATAACTTGTACCTGGATATGAATGGGATTATACATCAGTGTTCCCATCCTAATGATGATGATGTTCACTTCAGAATTTCAGATGACAAAATCTTTACTGACATTTTTCACTACTTGGAGGTGTTGTTTCGAATTATTAAACCTAGGAAAGTGTTCTTTATGGCTGTTGACGGTGTGGCTCCTCGAGCAAAAATGAACCAGCAACGCGGGAGGCGTTTTAGGTCAGCCAAGGAGGCAGAAGACAAAATTAAAAAAGCAATAGAAAAGGGAGAAACACTTCCTACAGAAGCCAGATTCGATTCCAACTGTATTACGCCAGGGACTGAATTCATGGCCAGATTGCATGAACATCTGAAGTATTTTGTAAATATGAAAATTTCCACAGAC…
mmu_circXrn1_269	chr9|95903858|95906273|+	chr9	95903858	95906273	+	2415	circBase: mmu_circ_0016002, CIRCpedia: MMU_CIRCpedia_35262, circAtlas: mmu-Xrn1_0004	circAtlas: hsa-XRN1_0007, CIRCpedia: HSA_CIRCpedia_346785	95903858	95903858	Xrn1	ENSMUST00000034981.14	Exonic circular (circ)RNA	2	30,31	70,199	0,2216	chr9:95900232-95903858|chr9:95906273-95908890	269	CTAGCAGAGAAGCTGATGTACTATTTGAAGTATTATTTGATGAGGAATTTCCCGGAGGCTTAACAATAAGGTGCTCACCTGGTAGGGGATACCGACTGCCAACAAGTGCCTTGGTGAACCTTTCTCATGGGAGTCGGTGTGAAACTGGAAACCAGAAGTTGACAGCCATTGTGAAACCACAACCTTCTGTGAGTCACTGTAGTGCAGCTCCCTCCGGGCACTTGGGAGGCCTCAACCACTCTCCTCAGTCACCTTTTCTTCCTACTCAG
mmu_circXrn1_365	chr9|95903858|95908986|+	chr9	95903858	95908986	+	5128	CIRCpedia: MMU_CIRCpedia_35263, circAtlas: mmu-Xrn1_0003	circBase: hsa_circ_0067615, circAtlas: hsa-XRN1_0004, CIRCpedia: HSA_CIRCpedia_138812	95903858	95903858	Xrn1	ENSMUST00000034981.14	Exonic circular (circ)RNA	3	30,31,32	70,199,96	0,2216,5032	chr9:95900232-95903858|chr9:95908986-95915637	365	CTAGCAGAGAAGCTGATGTACTATTTGAAGTATTATTTGATGAGGAATTTCCCGGAGGCTTAACAATAAGGTGCTCACCTGGTAGGGGATACCGACTGCCAACAAGTGCCTTGGTGAACCTTTCTCATGGGAGTCGGTGTGAAACTGGAAACCAGAAGTTGACAGCCATTGTGAAACCACAACCTTCTGTGAGTCACTGTAGTGCAGCTCCCTCCGGGCACTTGGGAGGCCTCAACCACTCTCCTCAGTCACCTTTTCTTCCTACTCAGGTACCTACAAAAGGTGATGATGAATTTTGCAACATTTGGCAATCTCTACAGGGAGCTGGAAAAATTCAACACTTGCAGCCGACAGTACAAGAGAAG
mmu_circXrn1_441	chr9|95917687|95921897|+	chr9	95917687	95921897	+	4210	circBase: mmu_circ_0016003, CIRCpedia: MMU_CIRCpedia_35271, circAtlas: mmu-Xrn1_0022		95917687	95917687	Xrn1	ENSMUST00000185633.7	Exonic circular (circ)RNA	4	34,35,36,37	62,111,123,145	0,2984,3244,4065	chr9:95915746-95917687|chr9:95921897-95927538	441	TTAAGGAAGAATATAAAAGTCCTAAAGCTGAGTGTCAGAGTCAAAAGTTGTCCAGTAAACAGACTTCTGGAGGGTCTGCCAGATGTAGTATTAAACTATTGAAGAGAAATGAAAGTCCAGGAACTTCAGAAGCCCAGAAGGTTGTAACTAGTTACCCAAATGCAGTGCATAAGCCTCCCTCTGGGATTGAGAACTTTTTAGCATCTTTGAATCTCTCTAAGGAGAATGAAGCACAGCTACCTCATCATGGAGAGCCTCCAGATGAGGCGGATTTGTCCCCGCAGTCCTTTGCTATGAAAGGAACACGGATGCTTAAAGAAATTCTGAAAATTGATAGCCCTGACACAAGAGACAGCAAGAATGATATGAAGAAATCTGATAATGAAGCCACTGTTTCTT…
mmu_circTfdp2_267	chr9|96084183|96155995|+	chr9	96084183	96155995	+	71812	CIRCpedia: MMU_CIRCpedia_35318, circAtlas: mmu-Tfdp2_0025		96084183	96084183	Tfdp2	ENSMUST00000034982.16	Exonic circular (circ)RNA	3	2,3,4	58,105,104	0,20963,71708	chr9:96078613-96084183|chr9:96155995-96169653	267	GTTTCTGTTAAAATAAGCATTCTGACAAACTGCTGAAGAGAGAGCCCTGATAGACTAGGATATTTTAAAGAACTGTTGAAGACGAAGGTTTTTATTTTTGTGTGTTTTTTAATGGCTTTACAGAATATTAAACAGAATACTGTTTGACATGACGGCAAAAAATGTAACATTTCACTTGTTGCCTTTCCAGTTTCAAGCACCAACTCACCAACAAAGATTTTACCGAAAACCTTAGGGCCAATAAATGTGAATGTTGGACCCCAAATG
mmu_circTfdp2_172	chr9|96105146|96114801|+	chr9	96105146	96114801	+	9655	circBase: mmu_circ_0001827, circAtlas: mmu-Tfdp2_0027	circBase: hsa_circ_0008304, circAtlas: hsa-TFDP2_0010, CIRCpedia: HSA_CIRCpedia_43868	96105146	96105146	Tfdp2	ENSMUST00000188750.7	Exonic circular (circ)RNA	2	3,4	105,67	0,9588	chr9:96084241-96105146|chr9:96114801-96155891	172	GATATTTTAAAGAACTGTTGAAGACGAAGGTTTTTATTTTTGTGTGTTTTTTAATGGCTTTACAGAATATTAAACAGAATACTGTTTGACATGACGGCAAAAAATGTTGGTTTGCCATCCACAAATGCAGAGCTGAGGGGCTTTATAGATCAGAATTTCAGTCCAACGAAAG
mmu_circRasa2_730	chr9|96458338|96493552|-	chr9	96458338	96493552	-	35214	circBase: mmu_circ_0016018, CIRCpedia: MMU_CIRCpedia_35395, circAtlas: mmu-Rasa2_0006	circBase: hsa_circ_0067583, circAtlas: hsa-RASA2_0006, CIRCpedia: HSA_CIRCpedia_105757	96458338	96458338	Rasa2	ENSMUST00000034984.8	Exonic circular (circ)RNA	8	9,8,7,6,5,4,3,2	102,77,73,84,77,95,104,118	0,1187,4201,6457,15664,26427,29807,35096	chr9:96454074-96458338|chr9:96493552-96513416	730	ATGAAGCAAAAAATTTATTGCCATATCTTGGACCCAACAAAATGCGCGATTGTTTCTGCACTATAAATTTGGACCAGGAAGAAGTTTATCGCACCCAGGTTGTTGAAAAGTCTTTAAGTCCATATTTCAGTGAAGAATTTTATTTTGAGATTCCAAGAACTTTCCAGTATTTGTCTTTTTATGTTTATGATAAAAATGTTTTACAAAGAGATCTTCGTATAGGAAAAGTAGCCATCAAAAAAGAAGACTTGTGCAGTCATAGTGGTAAAGAAACTTGGTTTTCACTGCAGCCGATTGACTCAAATTCAGAAGTTCAGGGAAAGGTTCACCTTGAGTTAAGACTGAATGAGCTGATAACAGAGAATGGAACCGTGTGCCAGCAGCTTGTTGTACACATCA…
mmu_circRasa2_478	chr9|96464795|96493552|-	chr9	96464795	96493552	-	28757	circBase: mmu_circ_0001828, CIRCpedia: MMU_CIRCpedia_35400, circAtlas: mmu-Rasa2_0003	circAtlas: hsa-RASA2_0121	96464795	96464795	Rasa2	ENSMUST00000034984.8	Exonic circular (circ)RNA	5	6,5,4,3,2	84,77,95,104,118	0,9207,19970,23350,28639	chr9:96462612-96464795|chr9:96493552-96513416	478	ATGAAGCAAAAAATTTATTGCCATATCTTGGACCCAACAAAATGCGCGATTGTTTCTGCACTATAAATTTGGACCAGGAAGAAGTTTATCGCACCCAGGTTGTTGAAAAGTCTTTAAGTCCATATTTCAGTGAAGAATTTTATTTTGAGATTCCAAGAACTTTCCAGTATTTGTCTTTTTATGTTTATGATAAAAATGTTTTACAAAGAGATCTTCGTATAGGAAAAGTAGCCATCAAAAAAGAAGACTTGTGCAGTCATAGTGGTAAAGAAACTTGGTTTTCACTGCAGCCGATTGACTCAAATTCAGAAGTTCAGGGAAAGGTTCACCTTGAGTTAAGACTGAATGAGCTGATAACAGAGAATGGAACCGTGTGCCAGCAGCTTGTTGTACACATCA…
mmu_circRasa2_394	chr9|96474002|96493552|-	chr9	96474002	96493552	-	19550	circBase: mmu_circ_0001829, CIRCpedia: MMU_CIRCpedia_35405, circAtlas: mmu-Rasa2_0001	circBase: hsa_circ_0067582, circAtlas: hsa-RASA2_0001, CIRCpedia: HSA_CIRCpedia_43838	96474002	96474002	Rasa2	ENSMUST00000034984.8	Exonic circular (circ)RNA	4	5,4,3,2	77,95,104,118	0,10763,14143,19432	chr9:96464879-96474002|chr9:96493552-96513416	394	ATGAAGCAAAAAATTTATTGCCATATCTTGGACCCAACAAAATGCGCGATTGTTTCTGCACTATAAATTTGGACCAGGAAGAAGTTTATCGCACCCAGGTTGTTGAAAAGTCTTTAAGTCCATATTTCAGTGAAGAATTTTATTTTGAGATTCCAAGAACTTTCCAGTATTTGTCTTTTTATGTTTATGATAAAAATGTTTTACAAAGAGATCTTCGTATAGGAAAAGTAGCCATCAAAAAAGAAGACTTGTGCAGTCATAGTGGTAAAGAAACTTGGTTTTCACTGCAGCCGATTGACTCAAATTCAGAAGTTCAGGGAAAGGTTCACCTTGAGTTAAGACTGAATGAGCTGATAACAGAGAATGGAACCGTGTGCCAGCAGCTTGTTGTACA
mmu_circRasa2_317	chr9|96484765|96493552|-	chr9	96484765	96493552	-	8787	circBase: mmu_circ_0001830, CIRCpedia: MMU_CIRCpedia_35407, circAtlas: mmu-Rasa2_0002	circBase: hsa_circ_0122180, circAtlas: hsa-RASA2_0002, CIRCpedia: HSA_CIRCpedia_43837	96484765	96484765	Rasa2	ENSMUST00000034984.8	Exonic circular (circ)RNA	3	4,3,2	95,104,118	0,3380,8669	chr9:96474079-96484765|chr9:96493552-96513416	317	ATGAAGCAAAAAATTTATTGCCATATCTTGGACCCAACAAAATGCGCGATTGTTTCTGCACTATAAATTTGGACCAGGAAGAAGTTTATCGCACCCAGGTTGTTGAAAAGTCTTTAAGTCCATATTTCAGTGAAGAATTTTATTTTGAGATTCCAAGAACTTTCCAGTATTTGTCTTTTTATGTTTATGATAAAAATGTTTTACAAAGAGATCTTCGTATAGGAAAAGTAGCCATCAAAAAAGAAGACTTGTGCAGTCATAGTGGTAAAGAAACTTGGTTTTCACTGCAGCCGATTGACTCAAATTCAGAAGTTCAG
mmu_circCep70_783	chr9|99163080|99179746|+	chr9	99163080	99179746	+	16666	circAtlas: mmu-Cep70_0014		99163080	99163080	Cep70	ENSMUST00000093795.10	Exonic circular (circ)RNA	6	11,12,13,14,15,16	75,106,171,147,169,115	0,8168,10497,14999,15248,16551	chr9:99160251-99163080|chr9:99179746-99180555	783	GCCCACAGAACATGAATTAAGACTTTATAAACAACAAGTGAAGAAACTGGAAAAAACCCTGAAGAAAAACATAAAATTACAAGATCTTATTGGTCAAAAAAAGTCTGATGACACGGAGAAAAAAGATGAGCCCAGCAAAGACAGCCATCAGCAGGCTCTCATTGAGCAGAGCTACTTTCAGGTGCTGTGCAGCATCAATTCAATTGTTCACAACCCACGAGCTCCAGTGATTATTTATAAACAGAGCAAAGGAAGAGCCCCAAACGGCAATAAAGATATTGGTCAAGATTGTGGATTTGAACATCTTGTTCCTATAATAGAAATGTGGGTAGATGAACTGACATCCTTAAAGGATTTGTATAAGTCCTTGAAAATACTGTCTGCAGAACTGGTGCCTTG…
mmu_circArmc8_330	chr9|99379295|99384651|-	chr9	99379295	99384651	-	5356	circAtlas: mmu-Armc8_0021		99379295	99379295	Armc8	ENSMUST00000035043.12	Exonic circular (circ)RNA	3	17,16,15	150,93,87	0,2050,5269	chr9:99378299-99379295|chr9:99384651-99387317	330	GTTTTACAAAATGCACCCGATGAAATCCTAGTAGTAGCATCTTCCATGTTATGTAACCTTCTTCTTGAATTTTCTCCAAGTAAAGAGCCAATTTTGGAATCAGGAGCTGTCGAGCTGCTCTGTGGGTTGACACAGAGTGAAAACCCTGCTCTACGAGTGAATGGGATTTGGGCTTTAATGAATATGGCATTTCAGGCGGAACAAAAAATAAAAGCAGATATTTTACGAAGTCTGAGTACTGAACAGTTATTCCGGTTATTGTCAGATTCTGATATGAATGTGCTGATGAAGACATTGGGGCTTCTTAGAAATCTCCTCTCCACTCGGCCT
mmu_circArmc8_390	chr9|99417847|99433672|-	chr9	99417847	99433672	-	15825	circBase: mmu_circ_0016040, CIRCpedia: MMU_CIRCpedia_36158, circAtlas: mmu-Armc8_0005	circBase: hsa_circ_0007348, circAtlas: hsa-ARMC8_0005, CIRCpedia: HSA_CIRCpedia_43755	99417847	99417847	Armc8	ENSMUST00000035043.12	Exonic circular (circ)RNA	4	5,4,3,2	98,143,72,77	0,368,1893,15748	chr9:99415243-99417847|chr9:99433672-99450654	390	GAGGTAACAGCTAGCAGTCGCCACTATGTTGACAGGCTATTTGACCCTGATCCCCAGAAAGTTCTCCAAGGTGTCATAGACATGAAAAATGCTGTAATTGGAAACAATAAACAGAAAGCCAACCTCATCGTTCTAGGAGCGGTTCCAAGATTGTTGTATTTGCTTCAACAAGAAACCTCAAGTACAGAGCTGAAAACTGAATGTGCAGTGGTGTTAGGGAGTCTTGCGATGGGCACAGAAAACAATGTCAAGTCTCTACTAGACTGCCATATTATCCCTGCCTTACTACAAGGACTACTGTCCCCAGACCTGAAGTTCATTGAAGCTTGCCTCCGATGCCTCCGGACAATCTTCACCAGCCCTGTCACTCCAGAGGAGCTACTGTATACA
mmu_circStag1_370	chr9|100587205|100620195|+	chr9	100587205	100620195	+	32990	circBase: mmu_circ_0001833, CIRCpedia: MMU_CIRCpedia_260, circAtlas: mmu-Stag1_0066	circBase: hsa_circ_0003626, circAtlas: hsa-STAG1_0045, CIRCpedia: HSA_CIRCpedia_43737	100587205	100587205	Stag1	ENSMUST00000146312.8	Exonic circular (circ)RNA	3	2,3,4	102,103,165	0,7285,32825	chr9:100525849-100587205|chr9:100620195-100668544	370	GTGTGACTTTGAGGTTGAATAACCAGTTTGAATTATACAGAAATTTCTGTACTGTGGAATAGCTTCTCCAGCAATGATTACTTCAGAGTTACCAGTGTTACAGGATTCAACTAATGAAACTACTGCCCACTCTGATGCTGGCAGCGAACTTGAAGAAACAGAGGTCAAAGGAAAAAGAAAAAGGGGTCGTCCTGGCCGGCCTCCATCAACAAATAAGAAACCTCGAAAATCTCCAGGAGAAAAGAGCAGAATTGAAGCTGGAATTCGAGGAGCAGGTCGTGGAAGAGCCAATGGGCACCCCCAACAGAACGGCGACGGGGATCCTGTCACCTTATTTGAGGTGGTGAAGCTGGGGAAGAGTGCAATGCAG
mmu_circStag1_975	chr9|100587205|100685407|+	chr9	100587205	100685407	+	98202	circBase: mmu_circ_0001834, CIRCpedia: MMU_CIRCpedia_265, circAtlas: mmu-Stag1_0017	circAtlas: hsa-STAG1_0038, CIRCpedia: HSA_CIRCpedia_148178	100587205	100587205	Stag1	ENSMUST00000129269.8	Exonic circular (circ)RNA	8	2,3,4,5,6,7,8,9	102,103,165,97,77,205,152,74	0,7285,32825,52537,71603,81339,91551,98128	chr9:100525849-100587205|chr9:100685407-100716470	975	GTGTGACTTTGAGGTTGAATAACCAGTTTGAATTATACAGAAATTTCTGTACTGTGGAATAGCTTCTCCAGCAATGATTACTTCAGAGTTACCAGTGTTACAGGATTCAACTAATGAAACTACTGCCCACTCTGATGCTGGCAGCGAACTTGAAGAAACAGAGGTCAAAGGAAAAAGAAAAAGGGGTCGTCCTGGCCGGCCTCCATCAACAAATAAGAAACCTCGAAAATCTCCAGGAGAAAAGAGCAGAATTGAAGCTGGAATTCGAGGAGCAGGTCGTGGAAGAGCCAATGGGCACCCCCAACAGAACGGCGACGGGGATCCTGTCACCTTATTTGAGGTGGTGAAGCTGGGGAAGAGTGCAATGCAGTCCGTGGTGGATGACTGGATTGAATTATA…
mmu_circStag1_339	chr9|100620030|100658885|+	chr9	100620030	100658885	+	38855	CIRCpedia: MMU_CIRCpedia_281, circAtlas: mmu-Stag1_0031	circAtlas: hsa-STAG1_0027, CIRCpedia: HSA_CIRCpedia_105716	100620030	100620030	Stag1	ENSMUST00000129269.8	Exonic circular (circ)RNA	3	4,5,6	165,97,77	0,19712,38778	chr9:100594593-100620030|chr9:100658885-100668544	339	TCAACAAATAAGAAACCTCGAAAATCTCCAGGAGAAAAGAGCAGAATTGAAGCTGGAATTCGAGGAGCAGGTCGTGGAAGAGCCAATGGGCACCCCCAACAGAACGGCGACGGGGATCCTGTCACCTTATTTGAGGTGGTGAAGCTGGGGAAGAGTGCAATGCAGTCCGTGGTGGATGACTGGATTGAATTATATAAACAAGACAGGGACATCGCACTTCTGGATTTAATCAACTTTTTTATCCAGTGTTCAGGATGTCGAGGTACGGTCAGAATAGAGATGTTTCGAAATATGCAGAACGCAGAAATAATCAGAAAAATGACTGAAGAATTTGATGAG
mmu_circPpp2r3a_785	chr9|101002221|101031073|-	chr9	101002221	101031073	-	28852	circBase: mmu_circ_0015166, CIRCpedia: MMU_CIRCpedia_419, circAtlas: mmu-Ppp2r3a_0007	circBase: hsa_circ_0122043, circAtlas: hsa-PPP2R3A_0002, CIRCpedia: HSA_CIRCpedia_159458	101002221	101002221	Ppp2r3a	ENSMUST00000075941.12	Exonic circular (circ)RNA	7	13,12,11,10,9,8,7	107,119,176,90,49,157,87	0,1286,1874,19288,20452,23559,28765	chr9:100985168-101002221|chr9:101031073-101052526	785	GTTGTTCAGAGAATATTCTACACAGTCAACAGATCTTGGAGTGGAAAAATTACTTCAACAGAGATAAGAAAAAGCAACTTTTTGCAAACTCTGGCCCTTTTGGAGGAAGAGGAAGATATAAACCAAATCACAGATTACTTCTCTTATGAACATTTCTATGTCATTTATTGTAAATTCTGGGAACTAGATGGTGATCATGACTTGTACATCAGTCAAGCTGATCTGTCTCGATACAATGACCAGGCTTCATCAAATAGAATTATTGAAAGAATATTTTCTGGAGCAGTAACAAGAGGAAAAACTGTACAAAAAGAGGGAAGAATGAGCTATGCAGATTTTGTTTGGTTTTTGATTTCTGAGGAAGACAAACGGAACCCTACCAGCATTGAGTACTGGTTC…
mmu_circPpp2r3a_383	chr9|101021509|101031073|-	chr9	101021509	101031073	-	9564	CIRCpedia: MMU_CIRCpedia_426, circAtlas: mmu-Ppp2r3a_0019	CIRCpedia: HSA_CIRCpedia_138748	101021509	101021509	Ppp2r3a	ENSMUST00000075941.12	Exonic circular (circ)RNA	4	10,9,8,7	90,49,157,87	0,1164,4271,9477	chr9:101004271-101021509|chr9:101031073-101052526	383	GTTGTTCAGAGAATATTCTACACAGTCAACAGATCTTGGAGTGGAAAAATTACTTCAACAGAGATAAGAAAAAGCAACTTTTTGCAAACTCTGGCCCTTTTGGAGGAAGAGGAAGATATAAACCAAATCACAGATTACTTCTCTTATGAACATTTCTATGTCATTTATTGTAAATTCTGGGAACTAGATGGTGATCATGACTTGTACATCAGTCAAGCTGATCTGTCTCGATACAATGACCAGGCTTCATCAAATAGAATTATTGAAAGAATATTTTCTGGAGCAGTAACAAGAGGAAAAACTGTACAAAAAGAGGGAAGAATGAGCTATGCAGATTTTGTTTGGTTTTTGATTTCTGAGGAAGACAAACGGAACCCTACCAG
mmu_circRyk_411	chr9|102739072|102748980|+	chr9	102739072	102748980	+	9908	CIRCpedia: MMU_CIRCpedia_788, circAtlas: mmu-Ryk_0003	circBase: hsa_circ_0122012, circAtlas: hsa-RYK_0002, CIRCpedia: HSA_CIRCpedia_43651	102739072	102739072	Ryk	ENSMUST00000175883.8	Exonic circular (circ)RNA	4	2,3,4,5	122,100,135,54	0,5681,7400,9854	chr9:102712438-102739072|chr9:102748980-102752937	411	GTCTTGATGCAGAGCTTTACTATGTGAGAAATGACCTCATCAGTCACTACGCTCTGTCCTTTAACCTGCTAGTGCCCAGTGAGACAAACTTCCTGCACTTCACTTGGCATGCAAAGTCCAAGGTTGAATATAAGCTGGGATTCCAAGTAGACAACTTTGTGGCTATGGGCATGCCCCAGGTCAATATTTCTGCTCAAGGGGAGGTCCCACGCACTTTATCAGTGTTTCGGGTCGAGCTTTCTTGTACCGGCAAAGTCGACTCTGAAGTCATGATTCTAATGCAGCTCAATCTGACAGTGAATTCCTCAAAAAATTTTACAGTTTTAAATTTTAAACGAAGGAAAATGTGCTACAAAAAACTTGAAGAAGTAAAAACTTCAGCCTTGGACAAAAACACTA…
mmu_circRab6b_425	chr9|103017580|103041102|+	chr9	103017580	103041102	+	23522	circBase: mmu_circ_0001837, CIRCpedia: MMU_CIRCpedia_881, circAtlas: mmu-Rab6b_0002	CIRCpedia: HSA_CIRCpedia_355866	103017580	103017580	Rab6b	ENSMUST00000035155.8	Exonic circular (circ)RNA	5	2,3,4,5,6	59,54,106,112,94	0,20438,20682,22160,23428	chr9:102989425-103017580|chr9:103041102-103044304	425	TCGGGAAGACGTCTCTGATCACGAGGTTCATGTATGACAGCTTCGACAACACCTACCAGGCAACCATCGGGATTGACTTCTTGTCAAAAACCATGTACTTGGAAGACCGTACGGTTCGACTGCAGCTCTGGGACACTGCTGGGCAAGAGAGGTTCCGCAGCCTGATCCCCAGCTACATCCGAGACTCCACGGTGGCTGTGGTGGTATATGACATTACTAATCTCAACTCCTTCCAGCAGACTTCTAAATGGATTGATGACGTCAGGACGGAGAGGGGCAGTGACGTGATCATCATGCTTGTGGGTAACAAGACGGATCTGGCTGATAAGAGGCAGATAACCATCGAGGAAGGAGAACAGCGGGCCAAAGAACTGAGCGTCATGTTCATCGAGACCAGCG…
mmu_circDnajc13_1404	chr9|104069304|104090103|-	chr9	104069304	104090103	-	20799	CIRCpedia: MMU_CIRCpedia_1131, circAtlas: mmu-Dnajc13_0014	circBase: hsa_circ_0067364	104069304	104069304	Dnajc13	ENSMUST00000035170.13	Exonic circular (circ)RNA	12	31,30,29,28,27,26,25,24,23,22,21,20	46,155,85,203,105,102,63,160,104,154,83,144	0,508,3917,5053,6524,8331,9782,11066,11309,15647,17199,20655	chr9:104067674-104069304|chr9:104090103-104091015	1404	GATCAATATGGAAAATTTAATAAAGTTCCAGAGTGGCAAAGACTAGCTGGAAAAGCTGCCAAAGAAGTTGAGAAGTTTGCCAAAGAAAAGGTTGACCTTGTGTTGATGCACTGGAGGGATAGGATGGGCATCGCTCAGAAAGAGAATATAAATCAAAAGCCAGTAGTTCTTCGAAAGAGAAGACAAAGAATAAAAATAGAAGCAAACTGGGATCTCTTCTATTACAGGTTTAGTCAAGACCACGCTAGATCGAACCTCATTTGGAATTTTAAAACACGAGAAGAACTGAAAGATGCCCTTGAGTCTGAGATGCGGACATTTAACATTGATAGGGAGCTGGGCAGCGCCAGTGTCATCTCCTGGAACCACCATGAGTTTGAGGTTAAATATGAGTGCCTG…
mmu_circDnajc13_1013	chr9|104105621|104110933|-	chr9	104105621	104110933	-	5312	CIRCpedia: MMU_CIRCpedia_213512, circAtlas: mmu-Dnajc13_0024		104105621	104105621	Dnajc13	ENSMUST00000035170.13	Exonic circular (circ)RNA	7	12,11,10,9,8,7,6	170,80,167,92,96,207,201	0,258,452,1587,2218,2408,5111	chr9:104098702-104105621|chr9:104110933-104114334	1013	AGATATAACTGCTACAAGCATCACTGGAGCGATGCAAAGAAACCTGTGGTTTTGGAAGTAACTCCTGGAGGCTTTGACCAAATAAATCCTGTAACCAACAGAGTGCTGTGTTCCTATGACTACAGGAATATTGAAGGCTTCGTAGATCTCTCTGATTATCAGGGAGGATTTTGTATACTCTATGGAGGATTTAGTAGATTGCATTTATTTTCGTCAGAGCAAAGAGAAGAGATCATTAAAAGTGCAATAGAACACGCTGGCAACTACATAGGTATCTCCCTGCGGATCAGGAAAGAGCCACTGGAATTTGAGCAATATTTGAATCTTCGTTTTGGGAAATACAGCACTGATGAATCTATCACATCTTTGGCAGAGTTTGTGGTCCAAAAAATATCTCCT…
mmu_circAtp2c1_581	chr9|105316539|105326087|-	chr9	105316539	105326087	-	9548	circBase: mmu_circ_0015204, CIRCpedia: MMU_CIRCpedia_1476, circAtlas: mmu-Atp2c1_0004	circAtlas: hsa-ATP2C1_0005, CIRCpedia: HSA_CIRCpedia_170039	105316539	105316539	Atp2c1	ENSMUST00000177293.8	Exonic circular (circ)RNA	6	11,10,9,8,7,6	105,90,96,98,125,67	0,3425,3605,5877,6711,9481	chr9:105312407-105316539|chr9:105326087-105329002	581	GTATCATCATGTTGGTTGGCTGGTTACTAGGAAAAGACATTCTGGAAATGTTCACTATTAGTGTAAGCTTGGCTGTAGCTGCAATTCCTGAAGGCCTGCCTATTGTGGTCACGGTGACTCTAGCCCTTGGTGTTATGAGAATGGTGAAGAAAAGGGCTATTGTAAAGAAATTGCCTATTGTGGAAACACTGGGCTGCTGTAATGTGATTTGTTCAGATAAAACTGGAACCCTGACGAAGAACGAGATGACTGTTACTCACATCCTCACTTCCGATGGCCTGCATGCTGAGGTCACTGGAGTTGGCTATAATCAGTTTGGTGAAGTGATCGTTGATGGTGATGTTGTTCATGGATTTTATAACCCAGCTGTTAGCAGAATTGTTGAGGCAGGCTGTGTGT…
mmu_circAtp2c1_706	chr9|105329002|105347346|-	chr9	105329002	105347346	-	18344	CIRCpedia: MMU_CIRCpedia_220283, circAtlas: mmu-Atp2c1_0008		105329002	105329002	Atp2c1	ENSMUST00000176770.8	Exonic circular (circ)RNA	8	9,8,7,6,5,4,3,2	76,69,153,109,62,36,90,111	0,971,1730,7856,9213,12822,14779,18233	chr9:105326087-105329002|chr9:105347346-105398238	706	GTTGCACGATTTCAAAAGATCCCTAATGTTGAAAATGAGACAATGATCCCTGTACTGACGTCAAAGAGAGCAAGTGAGTTAGCAGTCAGTGAGGTTGCAGGCCTTCTCCAGTTTAAAAATCCCCTTATCATGCTGCTCCTGGCGTCTGCGGTCATCAGCATTTTAATGCGCCAGTTTGATGATGCCGTCAGTATCACTGTGGCAATAGTAATTGTCGTCACTGTGGCCTTTGTTCAGGAATATCGTTCAGAAAAATCTCTAGAAGAATTGAGTAAACTTGTGCCACCAGAATGCCATTGTGTGCGTGAAGGAAAACTGGAGCATACACTTGCCCGAGACTTGGTTCCAGGTGACACAGTTTGTCTCTCTGTGGGGGACAGAGTTCCTGCGGACTTACGC…
mmu_circRbm6_489	chr9|107668203|107673736|-	chr9	107668203	107673736	-	5533	CIRCpedia: MMU_CIRCpedia_2185, circAtlas: mmu-Rbm6_0024	circBase: hsa_circ_0065773, circAtlas: hsa-RBM6_0054, CIRCpedia: HSA_CIRCpedia_104746	107668203	107668203	Rbm6	ENSMUST00000035201.13	Exonic circular (circ)RNA	3	10,9,8	161,267,61	0,747,5472	chr9:107666904-107668203|chr9:107673736-107677897	489	TGTAAGGCTAGCACTGGTGGGCATCAGTCTTCTTGTTCATTCTGCAAGGGCCCAAAGGAAGAAGTCAAGCAGGAACTAGTGTCCTATCCTCAACCTCAGAAAACATCCATACCAGTACCTTCAGAAAAACAGCCCAACCAGCCACGACCTGCTGATAAGGAGCATGAACTCAGGAAACGGGAGGAAGGCCAAGAGTCAAGATTAGGACATCAGAAGAGAGATACAGAAAGATACTTCCCTCACTCTCGAAGGGAAGGGCTTACTTTCCGAAGAGACCGGGAAAAGGAGCCATGGTCTGGAGATTCACGCCAGGATGGGGAGAGTAAAACAATCATGCTAAAGCGTATCTATCGTTCCACTCCACCCGAAGTGATAGTCGAAGTGCTGGAGCCCTACGTG…
mmu_circRbm6_1895	chr9|107710632|107737658|-	chr9	107710632	107737658	-	27026	CIRCpedia: MMU_CIRCpedia_2192, circAtlas: mmu-Rbm6_0002	circAtlas: hsa-RBM6_0003, CIRCpedia: HSA_CIRCpedia_364569	107710632	107710632	Rbm6	ENSMUST00000035201.13	Exonic circular (circ)RNA	5	6,5,4,3,2	74,70,90,1550,111	0,13834,17481,18691,26915	chr9:107677972-107710632|chr9:107737658-107749847	1895	GTACCACCGTGCTAGAGTTTGGTAGGAAAAAGATCTACTTATTGAAGCTTTCTTGACATAGAAAGAGATGTGGGGGGATTCTCGATCTGCTAACAGAACAGGACCTTTTCGGACTGGGTGAAAGCTTTTTCTGCAGCAGTCATGTTGAAAACCTTGTGTTGACTTACCTCGTGTTCTGAAATGGGAGCATAAAAGTTTACTCGGACACCTCATCTTAAAATAGCAAAACTTGCTGTTTTCTGCAGATCTAGGACCTTGTTACAGAACTCTGCCCCCCAAAATATGTTTACAGAAGAATATGCTGTGATTAGAGAAGAATATGCTGGTGTGTAGATTTCAAACTCTCTGGACAATATGAATAACCCTGTCTTTGTTTCTACAGTGGGAGCCAAGAAGAAA…
mmu_circUsp4_314	chr9|108256463|108258751|+	chr9	108256463	108258751	+	2288	CIRCpedia: MMU_CIRCpedia_2313, circAtlas: mmu-Usp4_0018	circAtlas: hsa-USP4_0029	108256463	108256463	Usp4	ENSMUST00000035237.12	Exonic circular (circ)RNA	2	15,16	89,225	0,2063	chr9:108255826-108256463|chr9:108258751-108261283	314	CCGCTACATAAAACAGCCTTTGCCTGATGAGTTTCTCAGCTCACCCTTAGAGCCTGGGGCCTGCAATGGCTCTAGGAGTAGCTATGAAGGAGATGAAGAGGAAGAAATGGATCATCAAGAGGAAGGAAAAGAGCAGCTTTCCGAAGTGGAAGGCAGTGGTGAGGACGATCAGGGAGATGACCATAGCGAGAGCGCCCAAAAGGTGAAAGGCCAGCCGAGGCACAAGAGGCTCTTTACCTTCAGCCTCGTGAACTCCTGTGGAACTGCTGATATCAATTCACTGGCAACTGACGGGAAACTCCTCAAACTCAACT
mmu_circUsp19_465	chr9|108373503|108375235|+	chr9	108373503	108375235	+	1732	circAtlas: mmu-Usp19_0009		108373503	108373503	Usp19	ENSMUST00000006854.13	Exonic circular (circ)RNA	4	15,16,17,18	111,111,102,141	0,547,761,1591	chr9:108373427-108373503|chr9:108375235-108375321	465	GTGGTAGCCGAGGAAGCATGGCAGCGGCACAAGATGAGAAATGATTCATTCATTGTGGACCTGTTTCAGGGCCAGTACAAGTCAAAGCTGGTGTGCCCTGTGTGTGCCAAGGTCTCCATCACTTTTGACCCGTTCCTTTATCTGCCGGTACCCTTGCCACAAAAGCAAAAGGTTCTCCCCATATTTTATTTTGCCAGGGAGCCCCACAGCAAGCCCATCAAGTTCCTGGTGAGTGTCAGCAAGGAGAACTCCAGCGCGAGTGAAGTGTTGGACTCCCTCTCTCAGAGTGTCCACGTGAAGCCTGAGAACCTGCGCCTAGCCGAGGTAATTAAGAACCGTTTCCACCGTGTTTTCTTGCCCTCCCACTCACTGGACGCTGTGTCCCCCACGGACGTGCTC…
mmu_circQrich1_1362	chr9|108405787|108411817|+	chr9	108405787	108411817	+	6030	circBase: mmu_circ_0001842, CIRCpedia: MMU_CIRCpedia_2397, circAtlas: mmu-Qrich1_0001	circBase: hsa_circ_0065555, circAtlas: hsa-QRICH1_0001, CIRCpedia: HSA_CIRCpedia_46095	108405787	108405787	Qrich1	ENSMUST00000193258.6	Exonic circular (circ)RNA	2	2,3	330,1032	0,4998	chr9:108394439-108405787|chr9:108411817-108418886	1362	GAACCCTAAGGACTCTGCAATATGAATAATTCTCTAGAGAACACCATCTCATTTGAAGAGTACATCCGAGTAAAGGCGAGGTCTGTCCCGCAACACAGGATGAAGGAATTTCTGGACTCACTGGCTTCTAAGGGACCAGAAGCTCTTCAGGAGTTCCAGCAGACTGCCACCACCACCATGGTGTACCAGCAGGGTGGGAACTGCATTTATACAGACAGCACTGAAGTGGCTGGGTCTTTGCTTGAACTTGCTTGTCCAGTCACAACCAGTGTTCAACCACAAACTCAGCAAGAGCAGCAGATCCAGGTTCAGCAGCCACAGCAGGTTCAGGTACAGGTGCAGGTGCAGCAGTCTCCACAACAGGTCTCAGCTCAGCAACTTTCCCCACAGTTCACCGTT…
mmu_circQrich1_1810	chr9|108405787|108422176|+	chr9	108405787	108422176	+	16389	circBase: mmu_circ_0015257, CIRCpedia: MMU_CIRCpedia_2398, circAtlas: mmu-Qrich1_0002	circBase: hsa_circ_0124033, circAtlas: hsa-QRICH1_0004, CIRCpedia: HSA_CIRCpedia_46091	108405787	108405787	Qrich1	ENSMUST00000112155.9	Exonic circular (circ)RNA	5	2,3,4,5,6	330,1032,178,155,115	0,4998,13099,13843,16274	chr9:108394439-108405787|chr9:108422176-108433160	1810	GAACCCTAAGGACTCTGCAATATGAATAATTCTCTAGAGAACACCATCTCATTTGAAGAGTACATCCGAGTAAAGGCGAGGTCTGTCCCGCAACACAGGATGAAGGAATTTCTGGACTCACTGGCTTCTAAGGGACCAGAAGCTCTTCAGGAGTTCCAGCAGACTGCCACCACCACCATGGTGTACCAGCAGGGTGGGAACTGCATTTATACAGACAGCACTGAAGTGGCTGGGTCTTTGCTTGAACTTGCTTGTCCAGTCACAACCAGTGTTCAACCACAAACTCAGCAAGAGCAGCAGATCCAGGTTCAGCAGCCACAGCAGGTTCAGGTACAGGTGCAGGTGCAGCAGTCTCCACAACAGGTCTCAGCTCAGCAACTTTCCCCACAGTTCACCGTT…
mmu_circQrich1_1032	chr9|108410785|108411817|+	chr9	108410785	108411817	+	1032	circBase: mmu_circ_0001843, CIRCpedia: MMU_CIRCpedia_2401, circAtlas: mmu-Qrich1_0007	circBase: hsa_circ_0002561, circAtlas: hsa-QRICH1_0007, CIRCpedia: HSA_CIRCpedia_46094	108410785	108410785	Qrich1	ENSMUST00000193258.6	Exonic circular (circ)RNA	1	3	1032	0	chr9:108406117-108410785|chr9:108411817-108418886	1032	GTACAGGTGCAGGTGCAGCAGTCTCCACAACAGGTCTCAGCTCAGCAACTTTCCCCACAGTTCACCGTTCACCAGCCTGCTGAGCAACCCATCCAGGTCCAGGTGCAGATCCAGGGCCAAGCACCACAGTCCGCAGCCCCCTCCATTCAGACTCCATCTCTGCAGAGCCCCAGCCCCTCACAGCTGCAAGCAGCTCAGATCCAGGTGCAGCACGTCCAGGCGGCCCAACAGATCCAGGCTGCAGAAATCCCAGAGGAGCATATCCCACATCAACAAATCCAGGCTCAGTTGGTAGCTGGCCAATCTCTTGCTGGGGGCCAGCAAATTCAAATTCAGACTGTGGGTGCTCTTTCCCCACCACCATCCCAGCAGGGCTCACCCAGGGAAGGGGAACGGAGG…
mmu_circQrich1_333	chr9|108418886|108419785|+	chr9	108418886	108419785	+	899	CIRCpedia: MMU_CIRCpedia_2406, circAtlas: mmu-Qrich1_0005	circBase: hsa_circ_0124034, circAtlas: hsa-QRICH1_0006, CIRCpedia: HSA_CIRCpedia_46092	108418886	108418886	Qrich1	ENSMUST00000193258.6	Exonic circular (circ)RNA	2	4,5	178,155	0,744	chr9:108411817-108418886|chr9:108419785-108422061	333	GCACAGACTGTTCAGGTTGCTGAAGTTGAGCCACAGTCACAACCACAGCCTTCACCAGAGCTTTTGCTTCCAAATTCTTTGAAGCCAGAAGAAGGGCTTGAAGTATGGAAAAACTGGGCTCAGACCAAGAATGCTGAACTAGAAAAGGATGCTCAAAACAGATTGGCCCCCATTGGGAGGCGACAGTTGCTACGATTTCAGGAAGATCTGATCTCCTCTGCTGTGGCTGAATTGAATTATGGCCTTTGTTTAATGACACGAGAAGCTCGGAATGGAGAAGGTGAACCCTATGACCCAGATGTACTCTACTACATTTTCCTGTGTATACAGAAG
mmu_circQrich1_448	chr9|108418886|108422176|+	chr9	108418886	108422176	+	3290	circBase: mmu_circ_0015259, CIRCpedia: MMU_CIRCpedia_2407, circAtlas: mmu-Qrich1_0003	circBase: hsa_circ_0065553, circAtlas: hsa-QRICH1_0005, CIRCpedia: HSA_CIRCpedia_46089	108418886	108418886	Qrich1	ENSMUST00000112155.9	Exonic circular (circ)RNA	3	4,5,6	178,155,115	0,744,3175	chr9:108411817-108418886|chr9:108422176-108433160	448	GCACAGACTGTTCAGGTTGCTGAAGTTGAGCCACAGTCACAACCACAGCCTTCACCAGAGCTTTTGCTTCCAAATTCTTTGAAGCCAGAAGAAGGGCTTGAAGTATGGAAAAACTGGGCTCAGACCAAGAATGCTGAACTAGAAAAGGATGCTCAAAACAGATTGGCCCCCATTGGGAGGCGACAGTTGCTACGATTTCAGGAAGATCTGATCTCCTCTGCTGTGGCTGAATTGAATTATGGCCTTTGTTTAATGACACGAGAAGCTCGGAATGGAGAAGGTGAACCCTATGACCCAGATGTACTCTACTACATTTTCCTGTGTATACAGAAGTATCTTTTTGAAAATGGAAGAGTAGATGACATATTTTCTGATCTTTACTATGTTCGTTTCACCGAA…
mmu_circArih2_350	chr9|108488831|108492345|-	chr9	108488831	108492345	-	3514	CIRCpedia: MMU_CIRCpedia_2433, circAtlas: mmu-Arih2_0007		108488831	108488831	Arih2	ENSMUST00000013338.14	Exonic circular (circ)RNA	3	9,8,7	118,110,122	0,2093,3392	chr9:108487146-108488831|chr9:108492345-108493876	350	GAATCTCATGTATGGCTCAGGATTGTCCACTTCGAACACCAGAGGACTTTGTATTTCCCTTGCTTCCCAATGAAGAATTGAGAGATAAATACAGGCGCTACCTCTTTAGGGACTATGTGGAGAGCCATTTCCAGCTCCAGCTGTGCCCCGGTGCAGACTGCCCCATGGTTATCCGGGTACAGGAGCCTAGAGCCCGCCGAGTGCAGTGCAATCGGTGCAGCGAGGTCTTCTGTTTCAAGTGTCGACAGATGTATCACGCCCCCACAGACTGCGCCACAATCCGGAAATGGCTCACCAAGTGTGCAGACGACTCCGAAACGGCTAACTACATTAGTGCTCACACTAAAGAC
mmu_circArih2_283	chr9|108493876|108497325|-	chr9	108493876	108497325	-	3449	CIRCpedia: MMU_CIRCpedia_40805, circAtlas: mmu-Arih2_0002	circBase: hsa_circ_0065513, circAtlas: hsa-ARIH2_0003, CIRCpedia: HSA_CIRCpedia_46071	108493876	108493876	Arih2	ENSMUST00000013338.14	Exonic circular (circ)RNA	3	6,5,4	151,64,68	0,694,3381	chr9:108492345-108493876|chr9:108497325-108521224	283	GTATCTCATTCAGTTGCAAAACTTATATTAGTTAATTTCCACTGGCAAGTCTCAGAGATTCTGGACAGGTACAGGTCTAATTCTGCTCAGCTGCTTGTTGAGGCTCGAGTTCAACCTAATCCATCCAAACATGTCCCCACAGCCCATCCCCCTCACCACTGTGCAGTGTGTATGCAATTTGTGCGGAAGGAAAACCTACTCTCTCTGGCCTGCCAACATCAGTTTTGCCGAAGCTGTTGGGAACAGCATTGCTCAGTGCTTGTCAAAGATGGTGTTGGTGTAG
mmu_circArih2_405	chr9|108521224|108522193|-	chr9	108521224	108522193	-	969	CIRCpedia: MMU_CIRCpedia_211997	circBase: hsa_circ_0006838, circAtlas: hsa-ARIH2_0004, CIRCpedia: HSA_CIRCpedia_46064	108521224	108521224	Arih2	ENSMUST00000013338.14	Exonic circular (circ)RNA	2	3,2	343,62	0,907	chr9:108497325-108521224|chr9:108522193-108526427	405	ATGGAAATCCTATGACAGACAGTTTGGGTGATATCTGCAGGAAAGATCTTTAAACATTACAGAAGACAATACACGCTAATGCATTTGAGAAAACGATAAAAATTGGGGGTAGGGAAAAAAGCAACTGTTTCTGCAACTTTGCTGGATGTTAAGATGTCTGTGGACATGAACAGCCAAGGGTCAGATAGCAATGAAGAGGACTATGACCCAAACTGTGAGGAAGAGGAAGAAGAGGAAGAGGACCCTGGGGACATAGAGGACTACTATGTGGGAGTAGCCAGTGATGTGGAGCAGCAGGGGGCTGATGCTTTTGATCCTGAAGAGTATCAGTTCACTTGCTTGACCTATAAGGAGTCTGAGGGCGCCCTCCATGAACATATGACCAGCTTAGCCTCTGTC…
mmu_circSmarcc1_400	chr9|110042576|110051224|+	chr9	110042576	110051224	+	8648	CIRCpedia: MMU_CIRCpedia_2818, circAtlas: mmu-Smarcc1_0001	circBase: hsa_circ_0008997, circAtlas: hsa-SMARCC1_0001, CIRCpedia: HSA_CIRCpedia_45897	110042576	110042576	Smarcc1	ENSMUST00000088716.12	Exonic circular (circ)RNA	2	25,26	135,265	0,8383	chr9:110035221-110042576|chr9:110051224-110063944	400	CACCTGGCGGCTGTTGAAGAAAGAAAAATCAAGTCCTTGGTAGCTCTCTTGGTTGAAACACAAATGAAGAAACTAGAGATCAAACTTCGACATTTTGAAGAGCTGGAGACTATAATGGACAGAGAGAAAGAGGCTCTAGAACAACAGAGACAGCAGTTGCTTACTGAGCGTCAGAACTTCCACATGGAACAGTTGAAATATGCTGAACTACGTGCCCGGCAGCAAATGGAGCAGCAGCAGCAGCATGGCCAGACACCTCAGCAGGCGCACCAGCACACGGGAGGGCCGGGGATGGCCCCACTTGGAGCCACAGGCCACCCTGGCATGATGCCGCATCAGCAGCCCCCTCCCTACCCACTGATGCACCATCAGATGCCGCCACCCCATCCTCCCCAACCAG
mmu_circSetd2_663	chr9|110402679|110403342|+	chr9	110402679	110403342	+	663	circBase: mmu_circ_0015303, CIRCpedia: MMU_CIRCpedia_2921, circAtlas: mmu-Setd2_0001	circBase: hsa_circ_0065160, circAtlas: hsa-SETD2_0007, CIRCpedia: HSA_CIRCpedia_147938	110402679	110402679	Setd2	ENSMUST00000153838.8	Exonic circular (circ)RNA	1	12	663	0	chr9:110401134-110402679|chr9:110403342-110419455	663	ATTATAAAGACTTTGGAGCATTTGCCCATTCCTACTAAAAATATGTTGGAAGAAAGCAAAGTACTTCCAATTATTCAGCGCTGGTCTCAAACTAAGACTGCTGTTCCTCAGTTAAGTGAAGGAGACGGGTATTCTAGTGAGAATACATCACGTGCTCACACACCGCTTAATACACCGGACCCTTCTGCCAAGCCGAGCACGGAAATGGATACAGATACTCCCAAGAAACTCATATTCCGCAGACTGAAGATTATAAGTGAAAATAGCATGGACAGTGCAGTCTCGGACGTCACTAGTGAGCTAGAATGCAAGGATGGCAAAGAGGACCTTGATCAGTTAGAGACTGTCACTGTGGAAGAGGATGAAGAGCTGCAGTCCCAGCAGCTCCTCCCACAGCAG…
mmu_circLrrfip2_381	chr9|111019235|111034915|+	chr9	111019235	111034915	+	15680	CIRCpedia: MMU_CIRCpedia_3110, circAtlas: mmu-Lrrfip2_0023	circAtlas: hsa-LRRFIP2_0035, CIRCpedia: HSA_CIRCpedia_104223	111019235	111019235	Lrrfip2	ENSMUST00000035078.13	Exonic circular (circ)RNA	3	7,8,9	117,171,93	0,9497,15587	chr9:111017874-111019235|chr9:111034915-111043208	381	CCTTCATCTCGAAATTCTGCCTCGGCTACAACGCCTCTAAGTGGGAACTCATCCAGACGGGGTAGTGGGGACACCAGCAGCTTAATAGACCCAGACACCTCACTGAGTGAACTGCGGGAGTCTTTGTCTGAAGTAGAAGAGAAATACAAGAAAGCCATGGTGTCCAATGCACAACTAGACAATGAGAAGAACAATCTGATCTACCAGGTGGACACCCTCAAGGATGTCATTGAAGAGCAGGAGGAGCAGATGGCAGAGTTTTATAGAGAGAACGAAGAGAAGTCAAAGGAGTTAGAAAGGCAGAAACACATGTGCAGCGTGCTGCAGCATAAGATGGATGAACTCAAAGAAGGCCTTCGGCAGAGGGACGAGCTCATCGAG
mmu_circClasp2_520	chr9|113590657|113615702|+	chr9	113590657	113615702	+	25045	circBase: mmu_circ_0015332, CIRCpedia: MMU_CIRCpedia_3585, circAtlas: mmu-Gm25059_0002	circBase: hsa_circ_0123599, circAtlas: hsa-CLASP2_0012, CIRCpedia: HSA_CIRCpedia_45454	113590657	113590657	Clasp2	ENSMUST00000213663.2	Exonic circular (circ)RNA	6	2,3,4,5,6,7	79,104,92,76,98,71	0,4978,8607,10193,12090,24974	chr9:113570943-113590657|chr9:113615702-113642209	520	GTATCGTTGTTAGGATTGGAGATTTTAAGTGCCTTTGTGGATAGATTGTCAACACGATTCAAATCTTATGTAACAATGGTTACCACAGCTTTAATAGACAGAATGGGAGATGTCAAAGACAAAGTTCGAGAAGAAGCTCAGAACCTGACACTGAAGCTGATGGATGAGGTGGCGCCGCCTATGTACATCTGGGAGCAGCTAGCTTCTGGCTTCAAGCACAAGAACTTTCGATCTCGAGAAGGCGTGTGCCTGTGTCTTATTGAGACCTTGAACATCTTTGGGACTCAACCACTGGTCATCAGCAAGTTGGTGCCGCATTTATGTGTCTTATTTGGAGACTCTAACAGTCAGGTGAGAAATGCTGCACTATCAGCTGTAGTGGAGATTTATAGACACGTA…
mmu_circClasp2_1485	chr9|113664242|113699798|+	chr9	113664242	113699798	+	35556		circAtlas: hsa-CLASP2_0128, CIRCpedia: HSA_CIRCpedia_138147	113664242	113664242	Clasp2	ENSMUST00000111838.10	Exonic circular (circ)RNA	15	3,4,5,6,7,8,9,10,11,12,13,14,15,16,17	80,93,146,136,71,60,78,168,56,174,24,18,102,171,108	0,6384,8899,12528,13306,14948,16648,17448,18174,18998,23406,24945,27011,33373,35448	chr9:113642356-113664242|chr9:113699798-113705311	1485	GTCCTTCTAAAGAAGGAGGGGCTGGAGCAGTTGATGAAGATGACTTTATAAAAGCTTTTACAGATGTTCCTTCTGTTCAGATCTATTCTAGTCGAGAACTTGAAGAGACGTTAAATAAGATCAGGGAAATTTTGTCAGATGACAAACATGACTGGGACCAGCGTGCCAATGCGCTTAAGAAAATCAGATCACTGCTTGTTGCTGGAGCCGCACAGTATGATTGCTTTTTCCAGCACCTACGTTTGTTGGATGGAGCGCTTAAGCTGTCAGCTAAGGACCTCAGATCCCAGGTGGTCAGGGAAGCTTGCATCACTGTTGCTCACCTTTCAACAGTCTTGGGAAACAAATTTGATCACGGCGCTGAAGCCATCGTCCCTACGCTTTTTAATCTTGTCCCCA…
mmu_circClasp2_1916	chr9|113673141|113719189|+	chr9	113673141	113719189	+	46048			113673141	113673141	Clasp2	ENSMUST00000111838.10	Exonic circular (circ)RNA	18	5,6,7,8,9,10,11,12,13,14,15,16,17,18,19,20,21,22	146,136,71,60,78,168,56,174,24,18,102,171,108,107,24,245,64,164	0,3629,4407,6049,7749,8549,9275,10099,14507,16046,18112,24474,26549,32170,34676,35868,37614,45884	chr9:113670719-113673141|chr9:113719189-113721464	1916	CTTAAGAAAATCAGATCACTGCTTGTTGCTGGAGCCGCACAGTATGATTGCTTTTTCCAGCACCTACGTTTGTTGGATGGAGCGCTTAAGCTGTCAGCTAAGGACCTCAGATCCCAGGTGGTCAGGGAAGCTTGCATCACTGTTGCTCACCTTTCAACAGTCTTGGGAAACAAATTTGATCACGGCGCTGAAGCCATCGTCCCTACGCTTTTTAATCTTGTCCCCAATAGTGCCAAAGTCATGGCGACCTCTGGATGTGCAGCAATCAGATTTATTATTCGGCATACCCATGTACCTAGACTTATTCCTTTAATAACAAGCAACTGCACATCAAAGTCAGTTCCTGTAAGGAGACGTTCATTTGAATTTTTAGATTTGCTGCTGCAAGAATGGCAGACT…
mmu_circDync1li1_518	chr9|114534121|114538382|+	chr9	114534121	114538382	+	4261	circBase: mmu_circ_0015352, CIRCpedia: MMU_CIRCpedia_3734, circAtlas: mmu-Dync1li1_0003	circBase: hsa_circ_0123512, circAtlas: hsa-DYNC1LI1_0011, CIRCpedia: HSA_CIRCpedia_45327	114534121	114534121	Dync1li1	ENSMUST00000047404.7	Exonic circular (circ)RNA	3	3,4,5	117,231,170	0,953,4091	chr9:114518350-114534121|chr9:114538382-114542577	518	GTGAAGATGGAGCTGGGAAGACAAGCCTCATAAGAAGAATTCAGGGCATAGAGGAGTACAAGAAGGGAAGAGGACTGGAGTACCTGTACTTAAATGTGCACGACGAAGACAGGGATGATCAAACAAGATGTAATGTATGGATCTTAGATGGAGATCTGTACCACAAAGGGCTACTCAAGTTCTCTCTGGATGCCCTTTCTCTGAGGGACACTCTGGTCATGTTGGTTGTTGATATGTCAAAGCCTTGGACTGCTTTGGATTCCTTACAGAAATGGGCAAGTGTGGTGAGAGAACATGTCGACAAGCTGAAAATCCCCCCTGAAGAGATGAAGGAAATGGAGCAGAAGTTGATTAGAGACTTCCAAGAGTACGTGGAGCCAGGAGAAGACTTCCCAGCCT…
mmu_circGolga4_1132	chr9|118351585|118368092|+	chr9	118351585	118368092	+	16507	CIRCpedia: MMU_CIRCpedia_220710, circAtlas: mmu-Golga4_0013	circBase: hsa_circ_0123692, circAtlas: hsa-GOLGA4_0008, CIRCpedia: HSA_CIRCpedia_45513	118351585	118351585	Golga4	ENSMUST00000084820.6	Exonic circular (circ)RNA	9	3,4,5,6,7,8,9,10,11	66,312,48,57,99,133,185,84,148	0,4492,7756,10026,12089,12824,14241,14724,16359	chr9:118343337-118351585|chr9:118368092-118377690	1132	AATGCATCAACTCAAGCAACAAAATCTCCAGATGGTGTCAGTAAAGATGAGTCGTCCCCCTCTCAGTCGGGTGACACACAGACTTTTGCGCAGAAGCTCCAGCTCCGAGTACCTTCCATGGAGTCTCTGTTTCGAAGTCCCATAAAGGAATCCCTGTTTCGGTCTTCTAAAGAGCCTTTGGTCCGGACGTCCTCCAGAGAGTCCTTGAACCAGCTTGACCTGGACTGTTCTGCTGCGGCCTTTGACCCCCCTTCTGATATGGAGAGCGAGGCTGAAGACGCACCATGGAACTCAGACGGTCTCAGCAGAGAGCAGCTGCTTCAGCGGCTGCGCAGAATGGAGCGAAGCCTAAGTAGCTACAGAGGGAAGTACTCCGAGCTCGTCACAGCGTTTCAGACT…
mmu_circItga9_1504	chr9|118455515|118527542|+	chr9	118455515	118527542	+	72027	circAtlas: mmu-Itga9_0030	circAtlas: hsa-ITGA9_0023, CIRCpedia: HSA_CIRCpedia_364560	118455515	118455515	Itga9	ENSMUST00000044165.14	Exonic circular (circ)RNA	14	2,3,4,5,6,7,8,9,10,11,12,13,14,15	128,107,124,68,130,86,69,138,106,95,91,46,155,161	0,1691,10055,26049,32018,34900,37422,42164,45251,46362,54488,55287,62822,71866	chr9:118436183-118455515|chr9:118527542-118598159	1504	GGTCCTCGTGGGTGCACCGAAGGCAGATTCTAAATATAGCACTTCAGTAAAGTCTCCTGGAGCTGTGTTTAAGTGTCGTGTCCATACCAACCCTGACCGGAGATGCACCGAGCTGGACATGGCTCGAGGGAGGACTCGTGGTGCGCCCTGTGGGAAGACCTGCAGGGGAGACCGGGATGACGAGTGGATGGGGGTGAGCCTGGCCCGGCAGCCCAGAGCAGATGGCCGTGTTTTGGCCTGTGCCCATCGTTGGAAGAACATCTACTACGAAGCAGACCACATCCTGCCCCATGGATTCTGCTACCTCATCCCTTCCAACCTCCAGGCCAAAGGCAAGGTGCTGATTCCCTGCTACGAAGAGTATAAGAAGAAGTATGGGGAAGAACATGGCTCCTGCCA…
mmu_circMyrip_523	chr9|120282592|120294027|+	chr9	120282592	120294027	+	11435	circBase: mmu_circ_0001858, CIRCpedia: MMU_CIRCpedia_5121, circAtlas: mmu-Myrip_0002		120282592	120282592	Myrip	ENSMUST00000048121.13	Exonic circular (circ)RNA	4	12,13,14,15	195,162,105,61	0,7881,11167,11374	chr9:120270647-120282592|chr9:120294027-120296511	523	AAGTGTTCTGCTGTTTCTCTCTGCAACATCTCCACAGAAGTCCTGAAGGTCATCAATGCTACCGAGGAGTTGATCGCAGAGTCTGCAGGGCCCTGGGAGATCCCCCCAGTCTCCACTGACAGAGAAAACGGGATGTTTCCTCTTGGGACAGACCAAGTGAGACTGGACAAGCAGCTGACGTCCTTGGAAGAAAACGTGTACCTGGCAGCGGGCACCGTGTATGGGCTGGAGGGCCAGCTGAGTGAGCTGGAAGACGCTGCCCGCTGCATCCACAGCAGCACTGGCGAGACGGAGCTGGCAGACCTGGAGGACCAGGTGGCTGCAGCTGCAGCCCAGGTGCACCACGCCGAACTCCAGATCTCGGACATCGAGAGCCGCATTTCAGCCCTGACCATCGCT…
mmu_circUlk4_927	chr9|120955515|120997377|-	chr9	120955515	120997377	-	41862	CIRCpedia: MMU_CIRCpedia_214056, circAtlas: mmu-Ulk4_0015	circAtlas: hsa-ULK4_0012, CIRCpedia: HSA_CIRCpedia_169916	120955515	120955515	Ulk4	ENSMUST00000171923.8	Exonic circular (circ)RNA	10	31,30,29,28,27,26,25,24,23,22	49,93,145,52,95,52,57,122,134,128	0,15384,18537,18885,25640,25828,30523,30716,33820,41734	chr9:120932718-120955515|chr9:120997377-121017283	927	GACTTCGTCTCTACAGTCATCCGCTTACTTGATAGTCCGTCCACTCCCATCAGAGCCAAAGCCTTCCTGGTGCTGCTGTACATCTTGATTCATAACCGGGACATGCTGCTGCTGAGCTGCCAAGCCAGGCTGGTGATGTACATCGAGAGAGACAGCAGAAAGACCTCCCCAGGCAAGGAGCAGCAGAGTGGGAATGAGTACCTGGCCAGGTGCCTGGACCTCCTCATCCAGCACATGGTACAGGAGCCACCTCGGATCCTAGGCGACATTCTCAACGCCCTGGCAAACGTGTCCGGCCGGAAGCACCCATCCACGGTCCAGGGGAAGCAGCTGAAGATGTGTCTCCCCATGATGCCTGTGGTGCTTCACCTGGTGATGTCACAGGTATTTCGACCTCAA…
mmu_circSec22c_463	chr9|121517264|121522139|-	chr9	121517264	121522139	-	4875	CIRCpedia: MMU_CIRCpedia_5579, circAtlas: mmu-Sec22c_0001		121517264	121517264	Sec22c	ENSMUST00000078547.12	Exonic circular (circ)RNA	3	6,5,4	119,180,164	0,2037,4711	chr9:121514654-121517264|chr9:121522139-121524599	463	TTTTTCATCATCGGGGGACGTGGCCTGCATGGCCATCTGCTCGCGCCAGTGCCCGGCAGCCATGGCCTTCTGCTTCTTGGAGGCTCTGTGGTGGGACTTCATAGCTTCCTACGACACCACCTGCGTTGGCCTGGCCTCCCGGCCTTACGCCTTTCTTGAGTTTGACAGTGTCATTCAGAAAACAAAGTGGCATTTTAACCACATGAGCTCCTCCCAGATGAAGAGTGGCTTAGAAAAGATCCAAGAGGAGCTCGAGTTCCAGCCTCCAGCAGTCCTGTCCCTAGAGGACACAGATGTGGCAAATGGCATGCTGAACGGCCACACCCCAGTGCACTCTGAGCCTGCTCCGAACCTCCGGATGAAGCCGGTGACAGCCCTGGGTGTCCTCTCCCTTGTTCT…
mmu_circNktr_344	chr9|121556381|121560631|+	chr9	121556381	121560631	+	4250	circBase: mmu_circ_0001861, CIRCpedia: MMU_CIRCpedia_5581, circAtlas: mmu-Nktr_0001	circBase: hsa_circ_0123805, circAtlas: hsa-NKTR_0001, CIRCpedia: HSA_CIRCpedia_45657	121556381	121556381	Nktr	ENSMUST00000183070.8	Exonic circular (circ)RNA	5	3,4,5,6,7	75,108,45,28,88	0,1262,2320,2681,4162	chr9:121548611-121556381|chr9:121560631-121567453	344	TTGGTCGAATTATGTTTCAGCTCTTCTCAGACATATGTCCAAAAACATGCAAAAACTTCCTATGCCTGTGCTCAGGGGAGAAAGGCCTTGGGAAAACAACTGGGAAGAAGTTATGTTATAAAGGTTCTACATTCCACCGTGTGGTTAAAAACTTTATGATTCAGGGTGGGGACTTCAGTGAAGGTAATGGAAAAGGTGGAGAATCAATTTATGGTGGATACTTTAAAGAGAATGTGGTCTTTTGCAAAATGAAAAGATGAAAACTTTATTCTCAAACATGACAGAGCGTTCCTTTTGTCAATGGCAAATCGAGGGAAACATACCAATGGTTCCCAGTTTTTCAT
mmu_circAbhd5_454	chr9|122204970|122208073|+	chr9	122204970	122208073	+	3103	CIRCpedia: MMU_CIRCpedia_5758, circAtlas: mmu-Abhd5_0002		122204970	122204970	Abhd5	ENSMUST00000156520.8	Exonic circular (circ)RNA	3	4,5,6	155,112,187	0,1953,2916	chr9:122197326-122204970|chr9:122208073-122208577	454	GGTTAGTCACCTCATTTTAGTAGAGCCATGGGGTTTTCCTGAGCGACCAGATCTTGCTGATCAAGAGAGACCAATTCCAGTTTGGATCAGGGCCCTAGGGGCAGCATTGACTCCCTTTAACCCCTTGGCTGGCCTCAGGATTGCAGGACCTTTTGGGTTAAGTCTAGTGCAGCGTTTGAGGCCTGATTTCAAGCGGAAGTACTCCTCTATGTTTGAAGATGACACGGTGACAGAGTACATCTACCACTGTAATGTACAAACCCCAAGTGGTGAGACAGCTTTCAAAAACATGACGATTCCTTATGGGTGGGCCAAACGGCCAATGCTTCAGCGGATAGGTGGCTTGCATCCTGACATTCCAGTTTCAGTGATCTTTGGAGCCCGATCCTGCATAGATGG…
mmu_circZfp105_434	chr9|122754072|122755519|+	chr9	122754072	122755519	+	1447	CIRCpedia: MMU_CIRCpedia_5934, circAtlas: mmu-Zfp105_0001		122754072	122754072	Zfp105	ENSMUST00000051667.14	Exonic circular (circ)RNA	2	2,3	289,145	0,1302	chr9:122752283-122754072|chr9:122755519-122758664	434	TGAATAGCTCATCTTGGCTCTGGAGACTTGAAGGTTAGATGGAGCTTGACCGATGTTGGGTATCCCTCAGCTATCAAGGATCCTGCATTGAACAGAGAAGATGACTACAGAATTGAAAGAGACCATGGGCAGAGCCTCTTGGGACCCAGAGAAGGTGAAAATGGAAGAAGATGATGAAAGTGTCATAAGTCAGGCATCCAGCCAACAAGTGTACTATGAGAACGACAAGGACTGTGCCCCAGGGGAGGGTCCTTATGGAAGCATCAGTGTATCAGAAGATGAGGAAAAGGGTCAGGAAATGTTCCGGGAAATGGCAGTGGTGCTAAAAGCAACACAGGAGGCTGCTGCTGCTTCACCCTTTGGGAGCTACTCGTTGGCAGGGACTCTGGCCGAGAGTCA…
mmu_circLars2_378	chr9|123200919|123206894|+	chr9	123200919	123206894	+	5975	circAtlas: mmu-Lars2_0009	circAtlas: hsa-LARS2_0013, CIRCpedia: HSA_CIRCpedia_13706	123200919	123200919	Lars2	ENSMUST00000038863.9	Exonic circular (circ)RNA	2	2,3	249,129	0,5846	chr9:123196172-123200919|chr9:123206894-123221847	378	GGTCTTCTCTCCTGAAGAATGGCATCCACTTGTCAGAGGCTGAGTTTCTATGTCTCTCCTCTGAAAAGGCAGCTAGTTAGCAGGCCACCTGTCATCCTGTGGGAAAGACTAATTCCAGGGTGTTCCAGAAGTATCTACAGTGCCACCGGGAAGTGGACAAAGGAGTACACACTGCAGACAAGGAAGGATGTGGAGAAGTGGTGGCACCAACAGATAAAGGAGCAAGCGTCCAGAGTCTCAGAGGAAGATAAATTAAAGCCCAAATTCTACTTGCTCTCCATGTTCCCATACCCTTCTGGCAAGCTGCACATGGGCCATGTCCGTGTCTACACCCTCAGCGACACCATTGCACGGTTCCAGAAAATGAGAGGCATGCAG
mmu_circSacm1l_451	chr9|123371408|123381882|+	chr9	123371408	123381882	+	10474	circBase: mmu_circ_0015402, CIRCpedia: MMU_CIRCpedia_6118, circAtlas: mmu-Sacm1l_0001	circBase: hsa_circ_0123882, circAtlas: hsa-SACM1L_0001, CIRCpedia: HSA_CIRCpedia_45770	123371408	123371408	Sacm1l	ENSMUST00000026270.9	Exonic circular (circ)RNA	4	2,3,4,5	98,75,128,150	0,4640,6518,10324	chr9:123358986-123371408|chr9:123381882-123388289	451	GCATATTACACCTGAAAAGTTTTATGTGGAGGCTTGTGATGATGGAGCAGATGATGTACTCATCATTGACCGAGTGTCCACAGAGGTCACCCTTGCAGTCAAAAAAGATGTTCCCCCCTCTGCTGTTACAAGACCAATATTTGGGATACTGGGCACAATCCATCTGGTGGCAGGTAATTATCTTGTTGTCATCACCAAAAAGATGAAAGTAGGTGAATGTTTTAATCATGCGGTCTGGAGAGCCACAGATTTTGATGTTCTTTCTTATAAGAAGACAATGTTGCACTTGACTGATATTCAGTTACAAGATAATAAAACTTTCCTAGCAATGCTAAACCATGTCTTGAGTATGGATGGATTTTACTTTTCAACAACATATGACTTGACTCATACTTTGCA…
mmu_circUty_1806	chrY|1151947|1176584|-	chrY	1151947	1176584	-	24637	circBase: mmu_circ_0016443, CIRCpedia: MMU_CIRCpedia_3786, circAtlas: mmu-Uty_0007	circAtlas: hsa-UTY_0015, CIRCpedia: HSA_CIRCpedia_66471	1151947	1151947	Uty	ENSMUST00000143286.8	Exonic circular (circ)RNA	9	16,15,14,13,12,11,10,9,8	206,106,130,728,96,220,99,127,94	0,821,2207,5959,16142,18017,18956,22780,24543	chrY:1137871-1151947|chrY:1176584-1186773	1806	AGGAAATACCATTCTGCAAAGGCAGCCTATGAACAACTTTTACAGATTGAAAGCTTGCCATCACAAGTCAAAGCAACTGTATTGCAACAGTTAGGTTGGATGCACCATAATATGGATCTAATTGGAGACAATACCACCAAAGAGAGATATGCTATTCAGTATCTCCAAAAGTCATTGGAGGAAGATCCTAATTCTGGTCAATCTTGGTATTTCCTTGGAAGGTGTTACTCATGTATTGGGAAGGTTCAGGATGCCTTTGTATCTTACAGGCAATCCATTGATAAATCAGAAGCAAGTGCAGACACATGGTGTTCAATAGGTGTGCTGTATCAACAGCAAAATCAACCTATGGATGCCTTGCAAGCCTATATATGTGCTGTACAGTTGGATCATGGACAT…
mmu_circGm47283_122	chrY|90804564|90804686|+	chrY	90804564	90804686	+	122	CIRCpedia: MMU_CIRCpedia_33849		90804564	90804564	Gm47283	ENSMUST00000179483.9	Exonic circular (circ)RNA	1	3	122	0	chrY:90797248-90804564|chrY:90804686-90827617	122	CGTCCACCGGTCACTGCCGCCGCCCACAGTGATGTCACCCACGAAAGCACACACGTAGAAGCGGACGCCGTGGTCAAGATGTCTCTGCCATCCCCACAGGACGGACGGACGGACTCCACAAG
mmu_circGm47283_93	chrY|90804593|90804686|+	chrY	90804593	90804686	+	93			90804593	90804593	Gm47283	ENSMUST00000238758.2	Exonic circular (circ)RNA	1	2	93	0	chrY:90797248-90804593|chrY:90804686-90827617	93	TGATGTCACCCACGAAAGCACACACGTAGAAGCGGACGCCGTGGTCAAGATGTCTCTGCCATCCCCACAGGACGGACGGACGGACTCCACAAG
mmu_circPpp6r3_1218	chr19|3528277|3568382|-	chr19	3528277	3568382	-	40105	circBase: mmu_circ_0007706, circAtlas: mmu-Ppp6r3_0016	circAtlas: hsa-PPP6R3_0019, CIRCpedia: HSA_CIRCpedia_74679	3528277	3528277	Ppp6r3	ENSMUST00000113997.9	Exonic circular (circ)RNA	11	15,14,13,12,11,10,9,8,7,6,5	87,86,116,65,150,153,130,114,113,66,138	0,6553,8698,12496,14088,15608,18244,28964,33651,36376,39967	chr19:3523866-3528277|chr19:3568382-3571733	1218	ATTGTGGATTTCTTGAAAAAGAAGCGTGATTTTGTGGATCTCATTATAAAGCACATAGGAACTTCTGCTATCATGGATTTATTGCTCAGGCTCTTGACATGTATTGAGCCTCCACAACCCAGGCAAGATGTTCTGAATTGGCTAAATGAGGAGAGGATTATCCAGAGGCTTGTGGAAATAGTTCACCCATCGCAAGAAGAAGATCGGCATTCAAATGCCTCACAATCACTTTGTGAAATTGTTCGCCTGAGCAGAGACCAGATGTTACAAGTTCAGAACAGTACAGAGCCAGACCCCCTGCTTGCCACTCTAGAAAAGCAAGAAATTATTGAGCAGCTTCTGTCAAATATTTTTCACAAGGAGAAGAATGAATCGGCCATAGTCAGTGCAATTCAGATT…
mmu_circKmt5b_277	chr19|3852787|3854561|+	chr19	3852787	3854561	+	1774			3852787	3852787	Kmt5b	ENSMUST00000052699.13	Exonic circular (circ)RNA	2	7,8	110,167	0,1607	chr19:3852240-3852787|chr19:3854561-3854813	277	GTCTTTATTTACTTGCGGATGTTTGCAACTGACAGTGGATTTGAAATACTGCCTTGTAATAGATATTCTTCAGAACAAAATGGAGCCAAGATAGTTGCAACAAAAGAGTGGAAACGAAATGACAAAATAGAATTACTGGTGGGTTGTATTGCCGAACTTTCAGAAATTGAGGAGAACATGCTACTTAGACACGGAGAAAACGACTTCAGTGTCATGTATTCCACAAGGAAAAATTGTGCTCAACTCTGGCTCGGTCCTGCTGCATTTATAAATCATG
mmu_circKdm2a_366	chr19|4411565|4444920|-	chr19	4411565	4444920	-	33355	circBase: mmu_circ_0007807, CIRCpedia: MMU_CIRCpedia_20130, circAtlas: mmu-Kdm2a_0017	circAtlas: hsa-KDM2A_0025	4411565	4411565	Kdm2a	ENSMUST00000047898.14	Exonic circular (circ)RNA	4	5,4,3,2	47,79,139,101	0,439,1238,33254	chr19:4406954-4411565|chr19:4444920-4447961	366	GAAGAGGAAGGCATCCCTGGAGTGGTTTCTTTACTGTACTTCCATCAGAAGAGTGAGAGATGGAACCTGAAGAAGAAAGGATTCGGTACAGCCAGAGATTGCGTGGTACCATGCGTCGTCGCTATGAAGATGATGGCATTTCAGATGATGAAATTGAAGGGAAAAGAACTTTTGACTTGGAAGAGAAGCTCCAAACCAACAAATATAATGCCAATTTTGTTACTTTTATGGAGGGAAAAGATTTTAATGTAGAGTATATCCAGCGGGGTGGCTTGAGAGACCCTCTCATTTTCAAGAATTCTGATGGACTTGGAATAAAGATGCCGGATCCAGACTTCACAGTGAATGATGTCAAAATGTGTGTGG
mmu_circCdc42bpg_773	chr19|6360247|6362227|+	chr19	6360247	6362227	+	1980	circAtlas: mmu-Cdc42bpg_0010		6360247	6360247	Cdc42bpg	ENSMUST00000025681.8	Exonic circular (circ)RNA	5	5,6,7,8,9	149,94,201,249,80	0,577,804,1104,1900	chr19:6359852-6360247|chr19:6362227-6363248	773	TACCTGGTGATGGACTACTATGCTGGCGGGGACCTTCTCACGCTGCTGAGCCGCTTTGAGGACCGCCTCCCACCTGAGCTGGCCCAGTTCTATCTGGCTGAGATGGTTCTGGCCATCCACTCACTGCACCAGCTGGGCTATGTCCACAGGGATGTGAAGCCTGACAACATCCTGCTGGACATGAATGGCCACATCCGCCTGGCAGACTTTGGCTCCTGCCTGCGTCTCAACAACAATGGCATGGTGGATTCATCAGTCGCAGTTGGGACCCCGGACTACATCTCTCCTGAGATCCTACAGGCCATGGAGGAAGGCAAGGGCCACTACGGCCCACAGTGTGACTGGTGGTCACTGGGAGTCTGCGCCTATGAGCTGCTCTTTGGGGAAACACCCTTTTAT…
mmu_circMap4k2_169	chr19|6391932|6392687|+	chr19	6391932	6392687	+	755	circBase: mmu_circ_0008005, CIRCpedia: MMU_CIRCpedia_25582, circAtlas: mmu-Map4k2_0002		6391932	6391932	Map4k2	ENSMUST00000025897.13	Exonic circular (circ)RNA	3	4,5,6	65,56,48	0,352,707	chr19:6391864-6391932|chr19:6392687-6392773	169	GAATGACCGATTGTGGATCTGTATGGAGTTCTGTGGAGGAGGGTCACTGCAGGAGATTTACCACGCCACTGGGCCCCTGGAAGAACGGCAGATTGCCTATGTTTGCCGGGAGGCACTGAAGGGGCTCCACCACCTGCATTCTCAGGGGAAAATTCACCGAGACATTAAG
mmu_circMap4k2_417	chr19|6391932|6393416|+	chr19	6391932	6393416	+	1484	circBase: mmu_circ_0008006, CIRCpedia: MMU_CIRCpedia_25585, circAtlas: mmu-Map4k2_0003		6391932	6391932	Map4k2	ENSMUST00000025897.13	Exonic circular (circ)RNA	6	4,5,6,7,8,9	65,56,48,43,73,132	0,352,707,841,1201,1352	chr19:6391864-6391932|chr19:6393416-6393490	417	GAATGACCGATTGTGGATCTGTATGGAGTTCTGTGGAGGAGGGTCACTGCAGGAGATTTACCACGCCACTGGGCCCCTGGAAGAACGGCAGATTGCCTATGTTTGCCGGGAGGCACTGAAGGGGCTCCACCACCTGCATTCTCAGGGGAAAATTCACCGAGACATTAAGGGTGCCAACCTTCTGCTCACTCTGCAGGGTGATGTCAAGCTGGCGGACTTTGGGGTGTCAGGCGAGCTGACAGCATCTGTGGCCAAAAGACGTTCTTTCATTGGCACTCCATACTGGATGGCACCAGAGGTTGCCGCTGTGGAACGCAAGGGTGGCTACAATGAGCTGTGTGACGTCTGGGCCCTGGGCATCACTGCCATTGAGTTGGGCGAGCTGCAACCGCCACTGTT…
mmu_circTtc9c_432	chr19|8793217|8796048|-	chr19	8793217	8796048	-	2831	circAtlas: mmu-Ttc9c_0002		8793217	8793217	Ttc9c	ENSMUST00000096751.11	Exonic circular (circ)RNA	2	3,2	183,249	0,2582	chr19:8789202-8793217|chr19:8796048-8796384	432	TTCCAACAGTCATGGAGAAGCGCCTTCAGGAGGCTCAGGTATACAAGGAGGAAGGAAACCAGCGCTACCGGGAAGGAAAGTACCGAGATGCTGTGAGTAGGTACCATCGAGCTCTTCTTCAGCTGCGGGGTCTGGACCCAAGTCTGCCTTCCCCTCTTTCTAGTCTGGGACCTCAGGGCCCAGCTCTCACACCGGAGCAAGAAAACATACTGCACACCATCCAGACCCACTGCTACAACAACCTAGCTGCCTGTCTCCTCCAGATGGAGCCAGTGAACTATGAACGAGTGAGGGAATACAGTCAGAAAGTCCTAGAACGACAACCCGATAATGCCAAGGCCTTGTATCGGGCTGGAGTAGCCTTCTTCCACCTGCAAGACTATGACCGGGCTCGACACC…
[truncated: 65,961 more rows]
